# Supplementary material for: Gene Expression Profiling of Solitary Fibrous Tumors
Source: PLoS One. 2013 May 29;8(5):e64497. doi: 10.1371/journal.pone.0064497 (PMC3667191; doi:10.1371/journal.pone.0064497)
Supplement: Table S1 — Description of the gene expression data sets analyzed. (XLS) [file pone.0064497.s003.xls]

## Sheet: Feuil1
Table S1: Description of the gene expression data sets analyzed
Reference	Source of data	Technological platform	N° of probe sets	N° of samples analysed in our paper	SFT	STS	Samples used in the hierarchical clustering analysis	Samples used in the supervised analysis "SFTs vs STS"	Samples used in the supervised analysis "location" within SFTs	Samples used in the supervised analysis "mitotic index" within SFTs
Barretina et al., Nat Genet, 2010	GSE21124	U133A	22k	149	0	149	yes	learning set	not used (no SFT)	not used (no SFT)
Hajdu et al., J Pathol, 2010	http://cbio.mskcc.org/Public/SFT/	U133A	22k	56	23	33	no	validation set	validation set	not used (information not available)
West et al., PLoS Biol, 2005	http://microarray-pubs.stanford.edu/	cDNA Stanford	42k	43	13	30	yes	learning set	not used (information not available)	validation set
Bertucci et al. (present study)	E-MTAB-1361	U133 Plus 2.0	54k	16	16	0	yes	learning set	learning set	learning set
Total				264	52	212	208	208	39	29
