# Supplementary material for: Gene Expression Profiling of Solitary Fibrous Tumors
Source: PLoS One. 2013 May 29;8(5):e64497. doi: 10.1371/journal.pone.0064497 (PMC3667191; doi:10.1371/journal.pone.0064497)
Supplement: Table S2 — List of 3,401 genes differentially expressed between SFTs vs. all STSs. (XLS) [file pone.0064497.s004.xls]

## Sheet: SuppTable 2
Table S2: List of 3.401 genes differentially expressed between SFTs vs. all STSs.
Symbol*	Title	Cytoband	Entrez Gene ID	Representative Public ID	UniGene ID	d.value	stdev	p.value	q.value	Fold-change SFT/STS	Upregulated in	Location	Type(s)	Drug(s)
GABRA2	gamma-aminobutyric acid (GABA) A receptor, alpha 2	4p12	2555	BC022488	Hs.116250	13.3109	0.369726	0	0	38.8564	SFT	Plasma Membrane	ion channel	methohexital, aspirin/butalbital/caffeine, aspirin/butalbital/caffeine/codeine, pagoclone, alphadolone, SEP 174559, clobazam, acetaminophen/butalbital/caffeine, sevoflurane, isoflurane, gaboxadol, felbamate, etomidate, muscimol, halothane, fluoxetine/olanzapine, amobarbital, estazolam, atropine/hyoscyamine/phenobarbital/scopolamine, clorazepate, acetaminophen/butalbital, eszopiclone, quazepam, me…
ALDH1A1	aldehyde dehydrogenase 1 family, member A1	9q21.13	216	NM_000689	Hs.76392	19.2538	0.237211	0	0	33.9671	SFT	Cytoplasm	enzyme	disulfiram, chlorpropamide
GPR88	G protein-coupled receptor 88	1p21.3	54112	NM_022049	Hs.170053	12.2818	0.319643	0	0	19.1165	SFT	Plasma Membrane	G-protein coupled receptor
NRGN	neurogranin (protein kinase C substrate, RC3)	11q24	4900	NM_006176	Hs.524116	17.4086	0.198605	0	0	15.206	SFT	Cytoplasm	other
GRIA2	glutamate receptor, ionotropic, AMPA 2	4q32-q33	2891	NM_000826	Hs.32763	10.2664	0.334588	0	0	13.1018	SFT	Plasma Membrane	ion channel	talampanel, Org 24448, LY451395, tezampanel
KIAA0182	KIAA0182	16q24.1	23199	D80004	Hs.461647	31.1822	0.0889781	0	0	12.2511	SFT	unknown	other
IGF2	insulin-like growth factor 2 (somatomedin A)	11p15.5	3481	X07868	Hs.272259	14.6366	0.212478	0	0	11.3481	SFT	Extracellular Space	growth factor
MMP3	matrix metallopeptidase 3 (stromelysin 1, progelatinase)	11q22.3	4314	NM_002422	Hs.375129	7.87518	0.407409	0	0	10.7082	SFT	Extracellular Space	peptidase
G0S2	G0/G1switch 2	1q32.2|1q32.2-q41	50486	NM_015714	Hs.432132	12.0431	0.231342	0	0	8.63753	SFT	unknown	other
GPM6B	glycoprotein M6B	Xp22.2	2824	AI419030	Hs.495710	10.2827	0.275118	0	0	8.61028	SFT	Plasma Membrane	other
GRIK2	glutamate receptor, ionotropic, kainate 2	6q16.3-q21	2898	BC037954	Hs.654523	11.2007	0.245187	0	0	8.27127	SFT	Plasma Membrane	ion channel
WNT2	wingless-type MMTV integration site family member 2	7q31.2	7472	NM_003391	Hs.567356	9.17826	0.304933	0	0	8.25971	SFT	Extracellular Space	cytokine
DYNC1I1	dynein, cytoplasmic 1, intermediate chain 1	7q21.3-q22.1	1780	BC012504	Hs.440364	12.1839	0.221452	0	0	8.14821	SFT	Cytoplasm	other
TNNT3	troponin T type 3 (skeletal, fast)	11p15.5	7140	BF789882	Hs.73454	10.5919	0.254187	0	0	7.87769	SFT	Cytoplasm	other
SLC12A9	solute carrier family 12 (potassium/chloride transporters), member 9	7q22	56996	NM_020246	Hs.521087	21.8284	0.108024	0	0	7.70729	SFT	Plasma Membrane	transporter
ALX1	ALX homeobox 1	12q21.3-q22	8092	NM_006982	Hs.41683	15.5805	0.161652	0	0	7.66599	SFT	Nucleus	transcription regulator
MGP	matrix Gla protein	12p13.1-p12.3	4256	NM_000900	Hs.365706	12.2468	0.211897	0	0	7.59515	SFT	Extracellular Space	other
IGF1	insulin-like growth factor 1 (somatomedin C)	12q22-q23	3479	AU144912	Hs.160562	10.8055	0.240045	0	0	7.38703	SFT	Extracellular Space	growth factor
MCOLN3	mucolipin 3	1p22.3	55283	AW665790	Hs.535239	13.9159	0.179657	0	0	7.33645	SFT	Plasma Membrane	ion channel
ASS1	argininosuccinate synthetase 1	9q34.1	445	NM_000050	Hs.160786	12.9086	0.192764	0	0	7.14131	SFT	Cytoplasm	enzyme
COBL	cordon-bleu homolog (mouse)	7p12.1	23242	NM_015198	Hs.99141	13.5719	0.180843	0	0	7.06224	SFT	unknown	other
ATRNL1	attractin-like 1	10q26	26033	BC035157	Hs.501127	10.991	0.22695	0	0	6.91913	SFT	unknown	other
TRHDE	thyrotropin-releasing hormone degrading enzyme	12q15-q21	29953	NM_013381	Hs.199814	9.61168	0.263113	0	0	6.90659	SFT	Plasma Membrane	peptidase
GPR64	G protein-coupled receptor 64	Xp22.13	10149	NM_005756	Hs.146978	9.37416	0.270314	0	0	6.89995	SFT	Plasma Membrane	G-protein coupled receptor
LMO3	LIM domain only 3 (rhombotin-like 2)	12p12.3	55885	T24091	Hs.504908	7.27624	0.355455	0	0	6.88023	SFT	Nucleus	other
NAB1	NGFI-A binding protein 1 (EGR1 binding protein 1)	2q32.3-q33	4664	NM_005966	Hs.570078	20.4477	0.108517	0	0	6.82091	SFT	Nucleus	transcription regulator
PCSK2	proprotein convertase subtilisin/kexin type 2	20p11.2	5126	AL031664	Hs.315186	6.62888	0.383574	0	0	6.59469	SFT	Extracellular Space	peptidase
NRG2	neuregulin 2	5q23-q33	9542	NM_013982	Hs.408515	13.9178	0.164152	0	0	6.31897	SFT	Extracellular Space	growth factor
CXXC4	CXXC finger 4	4q22-q24	80319	NM_025212	Hs.12248	10.7771	0.218254	0	0	6.24434	SFT	Cytoplasm	other
COL17A1	collagen, type XVII, alpha 1	10q24.3	1308	NM_000494	Hs.117938	6.98498	0.351159	0	0	6.23794	SFT	Plasma Membrane	other	collagenase clostridium histolyticum
ENC1	ectodermal-neural cortex (with BTB-like domain)	5q12-q13.3	8507	AF010314	Hs.104925	8.98122	0.264995	0	0	6.15603	SFT	Nucleus	peptidase
FST	follistatin	5q11.2	10468	NM_013409	Hs.9914	8.92196	0.265883	0	0	6.11617	SFT	Extracellular Space	other
CPZ	carboxypeptidase Z	4p16.1	8532	BC006393	Hs.78068	9.79947	0.238281	0	0	6.0591	SFT	Extracellular Space	peptidase
PIK3C2G	phosphoinositide-3-kinase, class 2, gamma polypeptide	12p12	5288	AJ000008	Hs.22500	11.3903	0.198058	0	0	5.90888	SFT	Cytoplasm	kinase
KCNK2	potassium channel, subfamily K, member 2	1q41	3776	AF004711	Hs.497745	14.3407	0.150561	0	0	5.83849	SFT	Plasma Membrane	ion channel
LSP1	lymphocyte-specific protein 1	11p15.5	4046	NM_002339	Hs.56729	19.3759	0.103569	0	0	5.77123	SFT	Cytoplasm	other
BHLHB3	basic helix-loop-helix domain containing, class B, 3	12p11.23-p12.1	79365	BE857425	Hs.177841	10.7731	0.206295	0	0	5.70703	SFT	Nucleus	transcription regulator
PPM1E	protein phosphatase 1E (PP2C domain containing)	17q22	22843	NM_014906	Hs.245044	18.438	0.107852	0	0	5.60007	SFT	Nucleus	phosphatase
FNTA	farnesyltransferase, CAAX box, alpha	8p11	2339	BG168896	Hs.370312	16.8179	0.120707	0	0	5.59151	SFT	Cytoplasm	enzyme	lonafarnib, tipifarnib
TRA@	T cell receptor alpha locus	14q11.2	6955	M12423	Hs.74647	8.33309	0.269015	0	0	5.5262	SFT	Cytoplasm	other
PDGFD	platelet derived growth factor D	11q22.3	80310	NM_025208	Hs.352298	8.91314	0.24925	0	0	5.509	SFT	Extracellular Space	growth factor
STRA6	stimulated by retinoic acid gene 6 homolog (mouse)	15q24.1	64220	BC015881	Hs.24553	13.5956	0.153558	0	0	5.47966	SFT	Plasma Membrane	other
MAOA	monoamine oxidase A	Xp11.3	4128	NM_000240	Hs.183109	8.67278	0.252261	0	0	5.35735	SFT	Cytoplasm	enzyme	ladostigil, 1-ethylphenoxathiin 10,10-dioxide, moclobemide, dextroamphetamine, procainamide, tranylcypromine, phenelzine, iproniazid, isocarboxazid, benzphetamine, N-(2-indanyl)glycinamide
GABRB3	gamma-aminobutyric acid (GABA) A receptor, beta 3	15q11.2-q12	2562	R59869	Hs.657298	8.96007	0.23855	0	0	5.20135	SFT	Plasma Membrane	ion channel	methohexital, aspirin/butalbital/caffeine, aspirin/butalbital/caffeine/codeine, pagoclone, alphadolone, SEP 174559, acetaminophen/butalbital/caffeine, sevoflurane, isoflurane, gaboxadol, isoniazid, felbamate, etomidate, muscimol, halothane, fluoxetine/olanzapine, amobarbital, atropine/hyoscyamine/phenobarbital/scopolamine, acetaminophen/butalbital, eszopiclone, mephobarbital, hyoscyamine/phenobar…
ALPI	alkaline phosphatase, intestinal	2q37.1	248	NM_001631	Hs.37009	20.5147	0.0878973	0	0	5.11955	SFT	Plasma Membrane	phosphatase
HSD11B1	hydroxysteroid (11-beta) dehydrogenase 1	1q32-q41	3290	NM_005525	Hs.195040	13.0782	0.152729	0	0	5.09774	SFT	Cytoplasm	enzyme
CLDN1	claudin 1	3q28-q29	9076	NM_021101	Hs.439060	9.77758	0.209823	0	0	4.97621	SFT	Plasma Membrane	other
SLC6A6	solute carrier family 6 (neurotransmitter transporter, taurine), member 6	3p25-p24	6533	NM_003043	Hs.529488	10.2151	0.197204	0	0	4.88967	SFT	Plasma Membrane	transporter
SPOCK3	sparc/osteonectin, cwcv and kazal-like domains proteoglycan (testican) 3	4q32.3	50859	AB056866	Hs.481133	6.42447	0.328119	0	0	4.86054	SFT	Extracellular Space	other
KCNMB2	potassium large conductance calcium-activated channel, subfamily M, beta member 2	3q26.2-q27.1	10242	NM_005832	Hs.478368	9.29193	0.218382	0	0	4.85538	SFT	Plasma Membrane	ion channel	tedisamil
LIFR	leukemia inhibitory factor receptor alpha	5p13-p12	3977	NM_002310	Hs.133421	10.3477	0.193053	0	0	4.84501	SFT	Plasma Membrane	transmembrane receptor
PROC	protein C (inactivator of coagulation factors Va and VIIIa)	2q13-q14	5624	NM_000312	Hs.224698	20.2704	0.0852387	0	0	4.83686	SFT	Extracellular Space	peptidase
CAPN6	calpain 6	Xq23	827	NM_014289	Hs.496593	5.82697	0.362967	0	0	4.83001	SFT	Cytoplasm	peptidase
ITPR2	inositol 1,4,5-triphosphate receptor, type 2	12p11	3709	AA834576	Hs.512235	16.5111	0.110276	0	0	4.80895	SFT	Cytoplasm	ion channel
SH3PXD2A	SH3 and PX domains 2A	10q24.33	9644	NM_014631	Hs.702124	13.0111	0.146909	0	0	4.7968	SFT	Cytoplasm	other
ELF3	E74-like factor 3 (ets domain transcription factor, epithelial-specific )	1q32.2	1999	AF017307	Hs.67928	17.1637	0.102879	0	0	4.68588	SFT	Nucleus	transcription regulator
TSPAN7	tetraspanin 7	Xp11.4	7102	NM_004615	Hs.441664	13.8244	0.131422	0	0	4.56107	SFT	Plasma Membrane	other
SORBS1	sorbin and SH3 domain containing 1	10q23.3-q24.1	10580	AF356525	Hs.696027	9.68003	0.198927	0	0	4.55193	SFT	Plasma Membrane	other
NEFL	neurofilament, light polypeptide	8p21	4747	AL566528	Hs.521461	5.78315	0.349337	0	0	4.51934	SFT	Cytoplasm	other
SCRG1	scrapie responsive protein 1	4q31-q32	11341	NM_007281	Hs.7122	9.09015	0.210799	0	0	4.47273	SFT	Extracellular Space	other
RUNX1	runt-related transcription factor 1	21q22.3	861	NM_001754	Hs.149261	10.4466	0.179627	0	0	4.46299	SFT	Nucleus	transcription regulator
PLEKHA6	pleckstrin homology domain containing, family A member 6	1q32.1	22874	NM_014935	Hs.253146	10.2333	0.183303	0	0	4.4431	SFT	unknown	other
ARHGAP25	Rho GTPase activating protein 25	2p14	9938	BC039591	Hs.531807	12.0637	0.151063	0	0	4.43047	SFT	Cytoplasm	other
C4orf31	chromosome 4 open reading frame 31	4q27	79625	AA053967	Hs.90250	6.9335	0.282244	0	0	4.41918	SFT	Extracellular Space	other
PHYHIP	phytanoyl-CoA 2-hydroxylase interacting protein	8p21.3	9796	NM_014759	Hs.334688	7.51189	0.256721	0	0	4.37988	SFT	unknown	other
APOD	apolipoprotein D	3q26.2-qter	347	NM_001647	Hs.522555	6.20333	0.31377	0	0	4.32765	SFT	Extracellular Space	transporter
PTPN7	protein tyrosine phosphatase, non-receptor type 7	1q32.1	5778	AF394064	Hs.402773	10.351	0.176708	0	0	4.3111	SFT	Cytoplasm	phosphatase
GLI2	GLI-Kruppel family member GLI2	2q14	2736	NM_030379	Hs.111867	8.72233	0.214526	0	0	4.30561	SFT	Nucleus	transcription regulator
STAT6	signal transducer and activator of transcription 6, interleukin-4 induced	12q13	6778	BC004973	Hs.524518	20.7502	0.0738889	0	0	4.26454	SFT	Nucleus	transcription regulator
TLE3	transducin-like enhancer of split 3 (E(sp1) homolog, Drosophila)	15q22	7090	NM_005078	Hs.287362	13.8727	0.123031	0	0	4.22984	SFT	Nucleus	other
PDCD6	programmed cell death 6	5p15.33	10016	BC020552	Hs.50823	14.215	0.116441	0	0	4.10756	SFT	Cytoplasm	other
FOXO1	forkhead box O1	13q14.1	2308	AW117498	Hs.370666	11.2345	0.150774	0	0	3.99062	SFT	Nucleus	transcription regulator
SHMT2	serine hydroxymethyltransferase 2 (mitochondrial)	12q12-q14	6472	AW190316	Hs.75069	12.868	0.127323	0	0	3.9591	SFT	Cytoplasm	enzyme
VCAM1	vascular cell adhesion molecule 1	1p32-p31	7412	NM_001078	Hs.109225	6.18311	0.292595	0	0	3.93338	SFT	Plasma Membrane	other
FAT2	FAT tumor suppressor homolog 2 (Drosophila)	5q32-q33	2196	NM_001447	Hs.591255	12.0156	0.137256	0	0	3.92587	SFT	Plasma Membrane	other
MASP1	mannan-binding lectin serine peptidase 1 (C4/C2 activating component of Ra-reactive factor)	3q27-q28	5648	NM_001879	Hs.89983	8.04346	0.217613	0	0	3.90986	SFT	Extracellular Space	peptidase
GPD1L	glycerol-3-phosphate dehydrogenase 1-like	3p22.3	23171	AA135522	Hs.82432	11.7389	0.139317	0	0	3.86851	SFT	Cytoplasm	enzyme
HOXC5	homeobox C5	12q13.3	3222	NM_018953	---	12.5237	0.128457	0	0	3.85373	SFT	Nucleus	transcription regulator
CORIN	corin, serine peptidase	4p13-p12	10699	NM_006587	Hs.518618	5.59152	0.320745	0	0	3.84806	SFT	Plasma Membrane	peptidase
LMO7	LIM domain 7	13q22.2	4008	AF174600	Hs.207631	12.6773	0.125964	0	0	3.83312	SFT	Cytoplasm	enzyme
DDR1	discoidin domain receptor tyrosine kinase 1	6p21.3	780	U48705	Hs.631988	13.2467	0.117301	0	0	3.76023	SFT	Plasma Membrane	kinase
DIO3	deiodinase, iodothyronine, type III	14q32	1735	NM_001362	Hs.49322	6.82187	0.248374	0	0	3.67619	SFT	Plasma Membrane	enzyme
PCDH9	protocadherin 9	13q14.3-q21.1	5101	AI524125	Hs.654709	6.33178	0.269109	0	0	3.66692	SFT	Plasma Membrane	other
GATA4	GATA binding protein 4	8p23.1-p22	2626	D78260	Hs.243987	7.15108	0.23395	0	0	3.64446	SFT	Nucleus	transcription regulator
FBLN1	fibulin 1	22q13.31	2192	NM_001996	Hs.24601	7.66138	0.21655	0	0	3.64401	SFT	Extracellular Space	other
TBX5	T-box 5	12q24.1	6910	BC011028	Hs.381715	4.9074	0.35255	9.86388e-07	1.10097e-06	3.63599	SFT	Nucleus	transcription regulator
ZMAT4	zinc finger, matrin type 4	8p11.21	79698	NM_024645	Hs.591850	7.38484	0.22513	0	0	3.634	SFT	Nucleus	other
IL16	interleukin 16 (lymphocyte chemoattractant factor)	15q26.3	3603	BC040272	Hs.459095	10.2054	0.155271	0	0	3.6291	SFT	Extracellular Space	cytokine
F7	coagulation factor VII (serum prothrombin conversion accelerator)	13q34	2155	NM_000131	Hs.36989	13.3369	0.112162	0	0	3.61824	SFT	Plasma Membrane	peptidase	nematode anticoagulant protein c2
MYOZ3	myozenin 3	5q33.1	91977	NM_133371	Hs.91626	11.7819	0.129757	0	0	3.59571	SFT	Cytoplasm	other
RYR3	ryanodine receptor 3	15q14-q15	6263	NM_001036	Hs.369250	6.27963	0.265531	0	0	3.57182	SFT	Plasma Membrane	ion channel
ADAM23	ADAM metallopeptidase domain 23	2q33	8745	AW022638	Hs.591643	7.45078	0.218512	0	0	3.55259	SFT	Plasma Membrane	peptidase
KBTBD2	kelch repeat and BTB (POZ) domain containing 2	7p14.3	25948	AF161402	Hs.372541	16.8511	0.0813298	0	0	3.54208	SFT	unknown	other
GSN	gelsolin (amyloidosis, Finnish type)	9q33	2934	NM_000177	Hs.522373	9.35633	0.16793	0	0	3.53901	SFT	Extracellular Space	other
PHLDB1	pleckstrin homology-like domain, family B, member 1	11q23.3	23187	AB014538	Hs.504062	12.1667	0.122043	0	0	3.51306	SFT	unknown	other
BCL2	B-cell CLL/lymphoma 2	18q21.33|18q21.3	596	M13994	Hs.150749	9.46967	0.164382	0	0	3.51087	SFT	Cytoplasm	transporter	oblimersen, (-)-gossypol
SNCA	synuclein, alpha (non A4 component of amyloid precursor)	4q21	6622	BG260394	Hs.271771	8.23198	0.192939	0	0	3.50668	SFT	Cytoplasm	other
SLC7A10	solute carrier family 7, (neutral amino acid transporter, y+ system) member 10	19q13.1	56301	NM_017965	Hs.58679	12.598	0.11672	0	0	3.50627	SFT	Plasma Membrane	transporter
PRKCD	protein kinase C, delta	3p21.31	5580	NM_006254	Hs.155342	16.887	0.0798125	0	0	3.48912	SFT	Cytoplasm	kinase
PLEKHA5	pleckstrin homology domain containing, family A member 5	12p12	54477	NM_019012	Hs.188614	9.76965	0.157297	0	0	3.48224	SFT	unknown	other
LSAMP	limbic system-associated membrane protein	3q13.2-q21	4045	BC022345	Hs.657246	7.02501	0.228555	0	0	3.46995	SFT	Plasma Membrane	other
TMEM30B	transmembrane protein 30B	14q23.1	161291	AV691491	Hs.659339	7.30562	0.218427	0	0	3.46443	SFT	unknown	other
SLITRK3	SLIT and NTRK-like family, member 3	3q26.1	22865	NM_014926	Hs.101745	5.53128	0.296356	0	0	3.45404	SFT	unknown	other
SLC4A10	solute carrier family 4, sodium bicarbonate transporter, member 10	2q23-q24	57282	NM_022058	Hs.333958	10.9532	0.135809	0	0	3.4407	SFT	Plasma Membrane	transporter
WSCD2	WSC domain containing 2	12q23.3	9671	NM_014653	Hs.143591	8.49471	0.182471	0	0	3.43177	SFT	unknown	other
FABP7	fatty acid binding protein 7, brain	6q22-q23	2173	NM_001446	Hs.26770	8.31344	0.186476	0	0	3.4207	SFT	Cytoplasm	transporter
KLHDC8A	kelch domain containing 8A	1q32.1	55220	NM_018203	Hs.10414	6.89857	0.22945	0	0	3.40767	SFT	unknown	other
KLF10	Kruppel-like factor 10	8q22.2	7071	NM_005655	Hs.435001	12.1707	0.117971	0	0	3.39584	SFT	Nucleus	transcription regulator
ITIH2	inter-alpha (globulin) inhibitor H2	10p15	3698	NM_002216	Hs.75285	5.40723	0.296889	0	0	3.36606	SFT	Extracellular Space	other
PTX3	pentraxin-related gene, rapidly induced by IL-1 beta	3q25	5806	NM_002852	Hs.591286	5.42637	0.293689	0	0	3.34011	SFT	Extracellular Space	other
EGR3	early growth response 3	8p23-p21	1960	NM_004430	Hs.534313	13.648	0.10041	0	0	3.33614	SFT	Nucleus	transcription regulator
KIAA1045	KIAA1045	9p13.3	23349	AB028968	Hs.7989	9.11408	0.163327	0	0	3.32691	SFT	unknown	other
ROM1	retinal outer segment membrane protein 1	11q13	6094	NM_000327	Hs.281564	7.88704	0.191747	0	0	3.30547	SFT	Plasma Membrane	other
ACSL5	acyl-CoA synthetase long-chain family member 5	10q25.1-q25.2	51703	NM_016234	Hs.11638	10.1802	0.141672	0	0	3.28657	SFT	Cytoplasm	enzyme
FAM13A1	family with sequence similarity 13, member A1	4q22.1	10144	BC041029	Hs.702033	10.9357	0.129762	0	0	3.28008	SFT	Cytoplasm	other
IQSEC3	IQ motif and Sec7 domain 3	12p13.33	440073	BI712372	Hs.536319	9.35066	0.155615	0	0	3.265	SFT	Cytoplasm	other
NEK4	NIMA (never in mitosis gene a)-related kinase 4	3p21.1	6787	BC037286	Hs.631921	10.6489	0.132909	0	0	3.25421	SFT	Nucleus	kinase
SCN7A	sodium channel, voltage-gated, type VII, alpha	2q21-q23	6332	NM_002976	Hs.695947	8.49133	0.17319	0	0	3.24774	SFT	Plasma Membrane	ion channel	riluzole
SYNPO	synaptopodin	5q33.1	11346	NM_007286	Hs.435228	12.7034	0.106703	0	0	3.24413	SFT	Cytoplasm	other
COL6A3	collagen, type VI, alpha 3	2q37	1293	NM_004369	Hs.233240	7.4842	0.199064	0	0	3.22996	SFT	Extracellular Space	other	collagenase clostridium histolyticum
CHI3L1	chitinase 3-like 1 (cartilage glycoprotein-39)	1q32.1	1116	M80927	Hs.382202	5.29588	0.290809	0	0	3.21052	SFT	Extracellular Space	enzyme
CCDC68	coiled-coil domain containing 68	18q21	80323	NM_025214	Hs.120790	6.30279	0.237466	0	0	3.17454	SFT	unknown	other
PRKACB	protein kinase, cAMP-dependent, catalytic, beta	1p36.1	5567	AA130247	Hs.487325	5.71818	0.260648	0	0	3.12646	SFT	Cytoplasm	kinase
APOB	apolipoprotein B (including Ag(x) antigen)	2p24-p23	338	NM_000384	Hs.120759	9.44129	0.146101	0	0	3.1033	SFT	Extracellular Space	transporter
NR3C1	nuclear receptor subfamily 3, group C, member 1 (glucocorticoid receptor)	5q31.3	2908	AI432196	Hs.122926	14.0027	0.0891992	0	0	3.08736	SFT	Nucleus	ligand-dependent nuclear receptor	rimexolone, medrysone, clocortolone pivalate, diflorasone diacetate, fluorometholone, dexamethasone phosphate, cortisone acetate, halcinonide, flurandrenolide, desoximetasone, desonide, prednisolone, clobetasol propionate, fluocinolone acetonide, prednisone, hydrocortisone, triamcinolone, dexamethasone 21-acetate, 11beta hydrocortisone acetate, betamethasone, dexamethasone, budesonide, fluticason…
LIG4	ligase IV, DNA, ATP-dependent	13q33-q34	3981	NM_002312	Hs.166091	7.28485	0.195323	0	0	3.07207	SFT	Nucleus	enzyme
ABCB1	ATP-binding cassette, sub-family B (MDR/TAP), member 1	7q21.1	5243	AF016535	Hs.489033	6.33558	0.228517	0	0	3.0706	SFT	Plasma Membrane	transporter	XR9576, OC 144-093, valspodar
CHGB	chromogranin B (secretogranin 1)	20pter-p12	1114	NM_001819	Hs.516874	7.75577	0.180201	0	0	3.04534	SFT	Extracellular Space	other
SLITRK5	SLIT and NTRK-like family, member 5	13q31.2	26050	AW449813	Hs.591208	6.55851	0.217986	0	0	3.04491	SFT	unknown	other
CHGA	chromogranin A (parathyroid secretory protein 1)	14q32	1113	NM_001275	Hs.150793	11.8324	0.108063	0	0	3.02618	SFT	Extracellular Space	other
EFEMP1	EGF-containing fibulin-like extracellular matrix protein 1	2p16	2202	AI826799	Hs.76224	4.6058	0.319658	4.93194e-06	4.91082e-06	3.02387	SFT	Extracellular Space	enzyme
ZBTB43	zinc finger and BTB domain containing 43	9q33-q34	23099	AI745225	Hs.591903	15.7722	0.0741693	0	0	3.02061	SFT	Nucleus	other
SEZ6L2	seizure related 6 homolog (mouse)-like 2	16p11.2	26470	NM_012410	Hs.6314	7.94521	0.173235	0	0	3.01153	SFT	unknown	other
KLF9	Kruppel-like factor 9	9q13	687	BF438302	Hs.150557	11.2768	0.112861	0	0	2.98267	SFT	Nucleus	transcription regulator
DMXL2	Dmx-like 2	15q21.2	23312	AB020663	Hs.511386	10.0132	0.130249	0	0	2.97739	SFT	Cytoplasm	other
KIAA1462	KIAA1462	10p11.23	57608	AL050154	Hs.533953	7.55573	0.180467	0	0	2.96323	SFT	unknown	other
COL4A5	collagen, type IV, alpha 5	Xq22	1287	AW052179	Hs.369089	9.70469	0.134373	0	0	2.95995	SFT	Extracellular Space	other	collagenase clostridium histolyticum
METTL7A	methyltransferase like 7A	12q13.13	25840	NM_014033	Hs.696176	10.3236	0.124677	0	0	2.95943	SFT	unknown	other
SLC37A4	solute carrier family 37 (glucose-6-phosphate transporter), member 4	11q23.3	2542	NM_001467	Hs.132760	16.5425	0.067603	0	0	2.95696	SFT	Cytoplasm	transporter
AQP4	aquaporin 4	18q11.2-q12.1	361	D63412	Hs.315369	3.63309	0.403077	0.000107516	7.47334e-05	2.95329	SFT	Plasma Membrane	transporter
MAN1A2	mannosidase, alpha, class 1A, member 2	1p13	10905	NM_006699	Hs.435938	17.704	0.06129	0	0	2.95296	SFT	Cytoplasm	enzyme
PCOLCE	procollagen C-endopeptidase enhancer	7q22	5118	NM_002593	Hs.202097	9.55196	0.136523	0	0	2.95155	SFT	Extracellular Space	other
MYO9B	myosin IXB	19p13.1	4650	NM_004145	Hs.123198	11.1669	0.112114	0	0	2.93404	SFT	Cytoplasm	enzyme
SPOCK1	sparc/osteonectin, cwcv and kazal-like domains proteoglycan (testican) 1	5q31	6695	AF231124	Hs.654695	4.89421	0.290317	9.86388e-07	1.10097e-06	2.93378	SFT	Extracellular Space	other
ASTN1	astrotactin 1	1q25.2	460	AB006627	Hs.495897	7.24319	0.187335	0	0	2.93242	SFT	unknown	other
CLGN	calmegin	4q28.3-q31.1	1047	NM_004362	Hs.86368	4.37405	0.327865	1.18367e-05	1.0744e-05	2.93217	SFT	Cytoplasm	peptidase
ATP2B4	ATPase, Ca++ transporting, plasma membrane 4	1q32.1	493	NM_001684	Hs.343522	11.2352	0.111022	0	0	2.92841	SFT	Plasma Membrane	transporter
CCNJL	cyclin J-like	5q33.3	79616	NM_024565	Hs.14070	9.65563	0.133481	0	0	2.92624	SFT	unknown	other
NNMT	nicotinamide N-methyltransferase	11q23.1	4837	NM_006169	Hs.503911	6.85901	0.19865	0	0	2.92286	SFT	Cytoplasm	enzyme
HOXA3	homeobox A3	7p15-p14	3200	NM_030661	Hs.659337	4.86529	0.290564	9.86388e-07	1.10097e-06	2.91762	SFT	Nucleus	transcription regulator
F3	coagulation factor III (thromboplastin, tissue factor)	1p22-p21	2152	NM_001993	Hs.62192	5.66826	0.245368	0	0	2.91512	SFT	Plasma Membrane	transmembrane receptor
SERPINF2	serpin peptidase inhibitor, clade F (alpha-2 antiplasmin, pigment epithelium derived factor), member 2	17p13	5345	NM_000934	Hs.159509	13.2928	0.0885164	0	0	2.89757	SFT	Extracellular Space	other
EDIL3	EGF-like repeats and discoidin I-like domains 3	5q14	10085	AA297258	Hs.482730	5.90101	0.23248	0	0	2.88964	SFT	Extracellular Space	other
SARDH	sarcosine dehydrogenase	9q33-q34	1757	NM_007101	Hs.198003	12.8139	0.0924232	0	0	2.88708	SFT	Cytoplasm	enzyme
LOX	lysyl oxidase	5q23.2	4015	NM_002317	Hs.102267	4.79269	0.291039	1.97278e-06	2.13603e-06	2.8759	SFT	Extracellular Space	enzyme
CEACAM1	carcinoembryonic antigen-related cell adhesion molecule 1 (biliary glycoprotein)	19q13.2	634	NM_001712	Hs.512682	9.52031	0.133104	0	0	2.87536	SFT	Plasma Membrane	transmembrane receptor
SIRT3	sirtuin (silent mating type information regulation 2 homolog) 3 (S. cerevisiae)	11p15.5	23410	AF083108	Hs.592292	17.7627	0.0587376	0	0	2.87191	SFT	Cytoplasm	enzyme
C8orf79	chromosome 8 open reading frame 79	8p22	57604	BC035082	Hs.202521	7.18726	0.183306	0	0	2.85038	SFT	unknown	other
USP53	ubiquitin specific peptidase 53	4q26	54532	AK025301	Hs.431081	6.35603	0.210732	0	0	2.84948	SFT	unknown	enzyme
EPYC	epiphycan	12q21	1833	NM_004950	Hs.435680	4.76651	0.289612	1.97278e-06	2.13603e-06	2.84591	SFT	Extracellular Space	other
KIAA0746	KIAA0746 protein	4p15.2	23231	AA522514	Hs.479384	7.22955	0.181379	0	0	2.84044	SFT
CDO1	cysteine dioxygenase, type I	5q22-q23	1036	NM_001801	Hs.442378	8.65824	0.146427	0	0	2.83063	SFT	Cytoplasm	enzyme
SDK2	sidekick homolog 2 (chicken)	17q25.1	54549	NM_019064	Hs.435719	6.88164	0.190598	0	0	2.82269	SFT	unknown	other
BMP2	bone morphogenetic protein 2	20p12	650	AA583044	Hs.73853	9.12559	0.136903	0	0	2.8191	SFT	Extracellular Space	growth factor
GABRD	gamma-aminobutyric acid (GABA) A receptor, delta	1p|1p36.3	2563	NM_000815	Hs.113882	6.5068	0.202135	0	0	2.81006	SFT	Plasma Membrane	ion channel	pagoclone, alphadolone, SEP 174559, tracazolate, sevoflurane, isoflurane, gaboxadol, felbamate, etomidate, muscimol, halothane, fluoxetine/olanzapine, eszopiclone, temazepam, zolpidem, lorazepam, olanzapine, clonazepam, zaleplon, secobarbital, phenobarbital, pentobarbital, ezogabine, desflurane, methoxyflurane, enflurane, pregnenolone
HBZ	hemoglobin, zeta	16p13.3	3050	NM_005332	Hs.585357	10.3465	0.116789	0	0	2.8034	SFT	Cytoplasm	transporter
ITM2A	integral membrane protein 2A	Xq13.3-Xq21.2	9452	AL021786	Hs.17109	6.99093	0.185697	0	0	2.80225	SFT	Plasma Membrane	other
C11orf9	chromosome 11 open reading frame 9	11q12-q13.1	745	NM_013279	Hs.473109	7.48958	0.170363	0	0	2.78519	SFT	Nucleus	transcription regulator
RQCD1	RCD1 required for cell differentiation1 homolog (S. pombe)	2q35	9125	NM_005444	Hs.148767	12.3879	0.0921856	0	0	2.78142	SFT	Cytoplasm	other
PRSS16	protease, serine, 16 (thymus)	6p21	10279	NM_005865	Hs.274407	10.0879	0.118237	0	0	2.75988	SFT	Extracellular Space	peptidase
ASB13	ankyrin repeat and SOCS box-containing 13	10p15.1	79754	NM_024701	Hs.445899	11.6049	0.099208	0	0	2.75878	SFT	unknown	other
TCTN1	tectonic family member 1	12q24.11	79600	BC030993	Hs.211511	9.7113	0.122552	0	0	2.73556	SFT	Extracellular Space	other
SVEP1	sushi, von Willebrand factor type A, EGF and pentraxin domain containing 1	9q32	79987	NM_024500	---	6.33911	0.202041	0	0	2.73509	SFT	Cytoplasm	other
DNALI1	dynein, axonemal, light intermediate chain 1	1p35.1	7802	NM_003462	Hs.406050	7.39888	0.168765	0	0	2.72841	SFT	Cytoplasm	other
FGG	fibrinogen gamma chain	4q28	2266	NM_000509	Hs.546255	6.15285	0.208093	0	0	2.72484	SFT	Extracellular Space	other	F2
BCAS1	breast carcinoma amplified sequence 1	20q13.2	8537	NM_003657	Hs.400556	7.40347	0.167371	0	0	2.71064	SFT	Plasma Membrane	other
ATP6V0A1	ATPase, H+ transporting, lysosomal V0 subunit a1	17q21	535	NM_005177	Hs.463074	9.14227	0.130257	0	0	2.70797	SFT	Cytoplasm	transporter
SULT1C2	sulfotransferase family, cytosolic, 1C, member 2	2q11.1-q11.2	6819	AF026303	Hs.436123	7.245	0.171115	0	0	2.70377	SFT	Cytoplasm	enzyme
ZNF280B	zinc finger protein 280B	22q11.22	140883	AW663885	Hs.43834	12.0399	0.0921967	0	0	2.70288	SFT	Nucleus	other
PLA2G2A	phospholipase A2, group IIA (platelets, synovial fluid)	1p35	5320	NM_000300	Hs.466804	4.30863	0.305587	1.2823e-05	1.14658e-05	2.69965	SFT	Extracellular Space	enzyme	varespladib methyl, varespladib
RARA	retinoic acid receptor, alpha	17q21	5914	AJ417079	Hs.654583	11.4662	0.0976997	0	0	2.69303	SFT	Nucleus	ligand-dependent nuclear receptor	etretinate, adapalene, arsenic trioxide, 13-cis-retinoic acid, tazarotene, acitretin, tretinoin, 9-cis-retinoic acid
DACH1	dachshund homolog 1 (Drosophila)	13q22	1602	AW772082	Hs.129452	5.09925	0.252758	9.86388e-07	1.10097e-06	2.68755	SFT	Nucleus	transcription regulator
DPYD	dihydropyrimidine dehydrogenase	1p22	1806	BC008379	Hs.335034	10.5328	0.108101	0	0	2.68038	SFT	Cytoplasm	enzyme	eniluracil
CACNA1E	calcium channel, voltage-dependent, R type, alpha 1E subunit	1q25-q31	777	NM_000721	Hs.437444	7.6688	0.157675	0	0	2.66814	SFT	Plasma Membrane	ion channel
MPDZ	multiple PDZ domain protein	9p24-p22	8777	NM_003829	Hs.169378	9.62622	0.120116	0	0	2.66784	SFT	Plasma Membrane	other
COL21A1	collagen, type XXI, alpha 1	6p12.3-p11.2|6p12.3-p11.2	81578	NM_030820	Hs.47629	6.66958	0.184966	0	0	2.6636	SFT	Extracellular Space	other	collagenase clostridium histolyticum
ABCG2	ATP-binding cassette, sub-family G (WHITE), member 2	4q22	9429	AF098951	Hs.480218	8.04871	0.147998	0	0	2.65385	SFT	Plasma Membrane	transporter
TYRP1	tyrosinase-related protein 1	9p23	7306	NM_000550	Hs.270279	6.31566	0.195941	0	0	2.65313	SFT	Cytoplasm	enzyme
FAP	fibroblast activation protein, alpha	2q23	2191	U76833	Hs.654370	7.19324	0.168484	0	0	2.64962	SFT	Cytoplasm	peptidase
MFAP4	microfibrillar-associated protein 4	17p11.2	4239	R72286	Hs.296049	6.47117	0.190045	0	0	2.6467	SFT	Extracellular Space	other
APOH	apolipoprotein H (beta-2-glycoprotein I)	17q23-qter	350	NM_000042	Hs.445358	10.3283	0.108658	0	0	2.64007	SFT	Extracellular Space	transporter
RIMS1	regulating synaptic membrane exocytosis 1	6q12-q13	22999	NM_014989	Hs.485729	5.05459	0.250004	9.86388e-07	1.10097e-06	2.63879	SFT	Plasma Membrane	other
BTG2	BTG family, member 2	1q32	7832	BG339064	Hs.519162	8.771	0.132516	0	0	2.63657	SFT	Nucleus	transcription regulator
LDB3	LIM domain binding 3	10q22.3-q23.2	11155	AI803302	Hs.657271	7.34212	0.163518	0	0	2.63614	SFT	Cytoplasm	transporter
LOC202181	hypothetical protein LOC202181	5q35.3	202181	NM_024651	---	8.51208	0.137166	0	0	2.63344	SFT	unknown	other
HISPPD2A	histidine acid phosphatase domain containing 2A	15q15.3	9677	AF543190	Hs.156814	13.166	0.0791393	0	0	2.63308	SFT	Nucleus	phosphatase
PJA1	praja 1	Xq13.1	64219	NM_022368	Hs.522679	9.40489	0.12147	0	0	2.63145	SFT	Cytoplasm	enzyme
DOK5	docking protein 5	20q13.2	55816	BC008992	Hs.656582	6.73861	0.179872	0	0	2.62748	SFT	Plasma Membrane	other
SERPIND1	serpin peptidase inhibitor, clade D (heparin cofactor), member 1	22q11.2|22q11.21	3053	NM_000185	Hs.474270	6.75829	0.179027	0	0	2.62449	SFT	Extracellular Space	other
FGFBP1	fibroblast growth factor binding protein 1	4p16-p15	9982	NM_005130	Hs.1690	9.12347	0.124697	0	0	2.60905	SFT	Extracellular Space	other
ZMYM2	zinc finger, MYM-type 2	13q11-q12	7750	NM_003453	Hs.644041	9.1257	0.124526	0	0	2.60684	SFT	Nucleus	other
DRAM	damage-regulated autophagy modulator	12q23.2	55332	NM_018370	Hs.525634	8.71097	0.131663	0	0	2.60568	SFT
CLIP4	CAP-GLY domain containing linker protein family, member 4	2p23.2	79745	NM_024692	Hs.122927	10.4146	0.10553	0	0	2.60216	SFT	unknown	other
CDC42EP1	CDC42 effector protein (Rho GTPase binding) 1	22q13.1	11135	NM_007061	Hs.225356	16.9685	0.054233	0	0	2.59822	SFT	Extracellular Space	other
MRC2	mannose receptor, C type 2	17q23.2	9902	U58856	Hs.7835	6.6541	0.178717	0	0	2.58205	SFT	Plasma Membrane	transmembrane receptor
MFSD6	major facilitator superfamily domain containing 6	2q32.2	54842	NM_017694	Hs.705942	7.06859	0.166002	0	0	2.57377	SFT	unknown	other
MAOB	monoamine oxidase B	Xp11.23	4129	AF088019	Hs.654473	6.00022	0.199714	0	0	2.56689	SFT	Cytoplasm	enzyme	safinamide, ladostigil, rasagiline, selegiline, dextroamphetamine, procainamide, tranylcypromine, phenelzine, isocarboxazid, benzphetamine
EGFR	epidermal growth factor receptor (erythroblastic leukemia viral (v-erb-b) oncogene homolog, avian)	7p12	1956	AF277897	Hs.488293	5.884	0.203237	0	0	2.55692	SFT	Plasma Membrane	kinase	cetuximab, AEE 788, panitumumab, BMS-599626, ARRY-334543, XL647, canertinib, gefitinib, HKI-272, PD 153035, lapatinib, vandetanib, erlotinib
DTX4	deltex 4 homolog (Drosophila)	11q12.1	23220	AV728526	Hs.523696	8.83769	0.126019	0	0	2.55243	SFT	unknown	other
SNAP25	synaptosomal-associated protein, 25kDa	20p12-p11.2	6616	AI806346	Hs.167317	6.14139	0.192748	0	0	2.54778	SFT	Plasma Membrane	transporter	botulinum toxin type A
NFIX	nuclear factor I/X (CCAAT-binding transcription factor)	19p13.3	4784	U18759	Hs.257970	9.1079	0.120956	0	0	2.54399	SFT	Nucleus	transcription regulator
HGD	homogentisate 1,2-dioxygenase (homogentisate oxidase)	3q13.33	3081	NM_000187	Hs.616526	6.3126	0.186345	0	0	2.54283	SFT	Cytoplasm	enzyme
ADD3	adducin 3 (gamma)	10q24.2-q24.3	120	BE545756	Hs.501012	9.01163	0.122416	0	0	2.54209	SFT	Cytoplasm	other
SERPINA3	serpin peptidase inhibitor, clade A (alpha-1 antiproteinase, antitrypsin), member 3	14q32.1	12	NM_001085	Hs.534293	4.3995	0.278791	1.08503e-05	1.00733e-05	2.54047	SFT	Extracellular Space	other
HOXB5	homeobox B5	17q21.3	3215	AI052747	Hs.654456	6.71905	0.173233	0	0	2.54035	SFT	Nucleus	transcription regulator
PYGM	phosphorylase, glycogen, muscle	11q12-q13.2	5837	NM_005609	Hs.154084	9.3862	0.116285	0	0	2.53928	SFT	Cytoplasm	enzyme
MST1	macrophage stimulating 1 (hepatocyte growth factor-like)	3p21	4485	NM_020998	Hs.512587	14.1883	0.0677286	0	0	2.53731	SFT	Extracellular Space	growth factor
TSC22D1	TSC22 domain family, member 1	13q14	8848	AK027071	Hs.507916	6.20134	0.189633	0	0	2.53695	SFT	Nucleus	transcription regulator
PCSK1	proprotein convertase subtilisin/kexin type 1	5q15-q21	5122	NM_000439	Hs.78977	5.04441	0.239288	9.86388e-07	1.10097e-06	2.53679	SFT	Extracellular Space	peptidase
SNX19	sorting nexin 19	11q25	399979	BC031620	Hs.444024	10.6726	0.0987134	0	0	2.53351	SFT	Cytoplasm	transporter
KLK6	kallikrein-related peptidase 6	19q13.3	5653	NM_002774	Hs.79361	11.1505	0.0928762	0	0	2.52467	SFT	Extracellular Space	peptidase
DKFZP564O0823	DKFZP564O0823 protein	4q13.3-q21.3	25849	NM_015393	Hs.105460	5.41435	0.219436	0	0	2.52103	SFT
SSX2IP	synovial sarcoma, X breakpoint 2 interacting protein	1p22.3	117178	AW136988	Hs.22587	8.43325	0.131025	0	0	2.51791	SFT	Plasma Membrane	other
LOC57228	small trans-membrane and glycosylated protein	12q13.13	57228	BC003379	Hs.652389	7.52389	0.149837	0	0	2.51422	SFT
AHDC1	AT hook, DNA binding motif, containing 1	1p36.13	27245	NM_015699	Hs.469280	8.23068	0.134492	0	0	2.51187	SFT	unknown	other
CDH2	cadherin 2, type 1, N-cadherin (neuronal)	18q11.2	1000	M34064	Hs.464829	4.99292	0.238064	9.86388e-07	1.10097e-06	2.50217	SFT	Plasma Membrane	other
PON3	paraoxonase 3	7q21.3	5446	L48516	Hs.440967	7.14807	0.158128	0	0	2.50175	SFT	Extracellular Space	enzyme
GALNT3	UDP-N-acetyl-alpha-D-galactosamine:polypeptide N-acetylgalactosaminyltransferase 3 (GalNAc-T3)	2q24-q31	2591	BF063271	Hs.170986	9.22913	0.116229	0	0	2.49909	SFT	Cytoplasm	enzyme
SLC7A2	solute carrier family 7 (cationic amino acid transporter, y+ system), member 2	8p22-p21.3	6542	NM_003046	Hs.448520	4.83846	0.245455	1.97278e-06	2.13603e-06	2.49323	SFT	Plasma Membrane	transporter
CKMT1B	creatine kinase, mitochondrial 1B	15q15	1159	NM_020990	Hs.425633	6.56561	0.173411	0	0	2.48885	SFT	Cytoplasm	kinase
MAP6D1	MAP6 domain containing 1	3q27.1	79929	BC006434	Hs.478465	11.517	0.0866897	0	0	2.4773	SFT	Cytoplasm	other
MYB	v-myb myeloblastosis viral oncogene homolog (avian)	6q22-q23	4602	NM_005375	Hs.654446	7.21799	0.153895	0	0	2.47139	SFT	Nucleus	transcription regulator
FABP1	fatty acid binding protein 1, liver	2p11	2168	NM_001443	Hs.380135	12.7137	0.0756858	0	0	2.47058	SFT	Cytoplasm	transporter
HOXA2	homeobox A2	7p15-p14	3199	CA448125	Hs.445239	6.80459	0.164703	0	0	2.46931	SFT	Nucleus	transcription regulator
CADPS2	Ca++-dependent secretion activator 2	7q31.3	93664	NM_017954	Hs.649459	7.95095	0.136774	0	0	2.46527	SFT	Plasma Membrane	other
FAM5B	family with sequence similarity 5, member B	1q24.1-q25.3	57795	AF131833	Hs.495918	7.47652	0.146611	0	0	2.45823	SFT	Cytoplasm	other
FRZB	frizzled-related protein	2qter	2487	U91903	Hs.128453	4.9216	0.236703	9.86388e-07	1.10097e-06	2.45817	SFT	Extracellular Space	other
CDR1	cerebellar degeneration-related protein 1, 34kDa	Xq27.1-q27.2	1038	NM_004065	Hs.571748	8.88044	0.11907	0	0	2.45668	SFT	unknown	other
CDC14A	CDC14 cell division cycle 14 homolog A (S. cerevisiae)	1p21	8556	NM_003672	Hs.127411	12.0918	0.0802531	0	0	2.45591	SFT	Nucleus	phosphatase
GCSH	glycine cleavage system protein H (aminomethyl carrier)	16q23.2	2653	AI970157	Hs.546256	8.77493	0.120376	0	0	2.44997	SFT	Cytoplasm	enzyme
ACO1	aconitase 1, soluble	9p22-q32|9p21.1	48	NM_002197	Hs.699191	11.7703	0.0825293	0	0	2.44288	SFT	Cytoplasm	enzyme
ALDH1A2	aldehyde dehydrogenase 1 family, member A2	15q22.1	8854	NM_003888	Hs.699620	3.80242	0.311282	6.6088e-05	4.89209e-05	2.43867	SFT	Cytoplasm	enzyme
FGF14	fibroblast growth factor 14	13q34	2259	NM_004115	Hs.696392	5.42125	0.209722	0	0	2.43353	SFT	Extracellular Space	growth factor
CLC	Charcot-Leyden crystal protein	19q13.1	1178	NM_001828	Hs.889	12.7563	0.0733968	0	0	2.42844	SFT	Cytoplasm	enzyme
SESN1	sestrin 1	6q21	27244	NM_014454	Hs.591336	7.60956	0.141132	0	0	2.42673	SFT	Nucleus	other
USP6	ubiquitin specific peptidase 6 (Tre-2 oncogene)	17p13	9098	BC029495	Hs.448851	8.63132	0.12089	0	0	2.42173	SFT	Cytoplasm	peptidase
KCNAB1	potassium voltage-gated channel, shaker-related subfamily, beta member 1	3q26.1	7881	NM_003471	Hs.654519	5.39982	0.209247	0	0	2.42068	SFT	Plasma Membrane	ion channel
AKR1C1	aldo-keto reductase family 1, member C1 (dihydrodiol dehydrogenase 1; 20-alpha (3-alpha)-hydroxysteroid dehydrogenase)	10p15-p14	1645	NM_001353	---	4.18191	0.277555	1.97278e-05	1.67275e-05	2.41731	SFT	Cytoplasm	enzyme
LOC220594	TL132 protein	17p11.2	220594	BC019672	Hs.462475	6.97098	0.155664	0	0	2.41661	SFT
ERAP2	endoplasmic reticulum aminopeptidase 2	5q15	64167	BC017927	Hs.591249	4.92338	0.231183	9.86388e-07	1.10097e-06	2.41308	SFT	Cytoplasm	peptidase
ERBB2	v-erb-b2 erythroblastic leukemia viral oncogene homolog 2, neuro/glioblastoma derived oncogene homolog (avian)	17q11.2-q12|17q21.1	2064	AF177761	Hs.446352	11.3284	0.0850453	0	0	2.40945	SFT	Plasma Membrane	kinase	trastuzumab, BMS-599626, ARRY-334543, XL647, CP-724,714, HKI-272, lapatinib, erlotinib
HOXB3	homeobox B3	17q21.3	3213	NM_002146	Hs.654560	4.12899	0.280242	2.46597e-05	2.06406e-05	2.40892	SFT	Nucleus	transcription regulator
NELL2	NEL-like 2 (chicken)	12q13.11-q13.12	4753	NM_006159	Hs.505326	5.3228	0.210279	0	0	2.39947	SFT	Extracellular Space	other
TNFAIP6	tumor necrosis factor, alpha-induced protein 6	2q23.3	7130	AW188198	Hs.437322	4.71997	0.240474	3.94555e-06	4.04712e-06	2.39865	SFT	Extracellular Space	other
RNF121	ring finger protein 121	11q13.4	55298	NM_018320	Hs.368554	12.0871	0.0773421	0	0	2.39589	SFT	unknown	other
MLF2	myeloid leukemia factor 2	12p13	8079	NM_005439	Hs.524214	12.475	0.0740438	0	0	2.39475	SFT	Nucleus	other
PRDX6	peroxiredoxin 6	1q25.1	9588	BE869583	Hs.573688	10.6646	0.0908264	0	0	2.38836	SFT	Cytoplasm	enzyme
PPP3CA	protein phosphatase 3 (formerly 2B), catalytic subunit, alpha isoform	4q21-q24	5530	NM_000944	Hs.435512	8.55757	0.119582	0	0	2.38492	SFT	Cytoplasm	phosphatase	ISAtx-247, tacrolimus, pimecrolimus, cyclosporin A
SAA1	serum amyloid A1	11p15.1	6288	NM_030754	Hs.632144	4.18387	0.27267	1.97278e-05	1.67275e-05	2.38429	SFT	Extracellular Space	transporter
NCOA2	nuclear receptor coactivator 2	8q13.3	10499	AW027474	Hs.446678	9.57584	0.103595	0	0	2.37852	SFT	Nucleus	transcription regulator
MPP2	membrane protein, palmitoylated 2 (MAGUK p55 subfamily member 2)	17q12-q21	4355	NM_005374	Hs.514208	12.6572	0.0714234	0	0	2.37037	SFT	Plasma Membrane	kinase
ABI2	abl interactor 2	2q33	10152	NM_005759	Hs.471156	12.6624	0.0711673	0	0	2.36587	SFT	Cytoplasm	other
ADAM22	ADAM metallopeptidase domain 22	7q21	53616	BC036029	Hs.592282	7.61597	0.135258	0	0	2.3544	SFT	Plasma Membrane	peptidase
HOXB6	homeobox B6	17q21.3	3216	AA527340	Hs.98428	4.46034	0.249525	8.87749e-06	8.36097e-06	2.35082	SFT	Nucleus	transcription regulator
SCNN1A	sodium channel, nonvoltage-gated 1 alpha	12p13	6337	NM_001038	Hs.591047	4.87769	0.225658	9.86388e-07	1.10097e-06	2.34914	SFT	Plasma Membrane	ion channel	triamterene/hydrochlorothiazide, amiloride, amiloride/hydrochlorothiazide, triamterene
RARG	retinoic acid receptor, gamma	12q13	5916	M57707	Hs.1497	13.5797	0.0633147	0	0	2.33875	SFT	Nucleus	ligand-dependent nuclear receptor	etretinate, adapalene, 13-cis-retinoic acid, tazarotene, acitretin, tretinoin, 9-cis-retinoic acid, fenretinide
CFI	complement factor I	4q25	3426	BC020718	Hs.312485	6.43196	0.16334	0	0	2.33581	SFT	Extracellular Space	peptidase
PDE3A	phosphodiesterase 3A, cGMP-inhibited	12p12	5139	U36798	Hs.591150	7.83173	0.129131	0	0	2.33329	SFT	Cytoplasm	enzyme	dyphylline, nitroglycerin, medorinone, aminophylline, cilostazol, dipyridamole, amrinone, tolbutamide, theophylline, pentoxifylline
SERPINA2	serpin peptidase inhibitor, clade A (alpha-1 antiproteinase, antitrypsin), member 2	14q32.13	390502	NM_006220	Hs.666160	6.8318	0.151665	0	0	2.32987	SFT	Extracellular Space	other
NPY1R	neuropeptide Y receptor Y1	4q31.3-q32	4886	NM_000909	Hs.519057	6.31085	0.165196	0	0	2.31754	SFT	Plasma Membrane	G-protein coupled receptor
HOXB13	homeobox B13	17q21.2	10481	U57052	Hs.66731	4.86346	0.221526	9.86388e-07	1.10097e-06	2.31088	SFT	Nucleus	transcription regulator
SPRR3	small proline-rich protein 3	1q21-q22	6707	NM_005416	Hs.139322	12.5857	0.0690438	0	0	2.31037	SFT	Cytoplasm	other
FGB	fibrinogen beta chain	4q28	2244	NM_005141	Hs.300774	12.4515	0.0696659	0	0	2.30217	SFT	Extracellular Space	other	F2
CCL27	chemokine (C-C motif) ligand 27	9p13	10850	NM_006664	Hs.648124	11.9749	0.0732877	0	0	2.29789	SFT	Cytoplasm	other
COL16A1	collagen, type XVI, alpha 1	1p35-p34	1307	NM_001856	Hs.368921	8.64231	0.111814	0	0	2.29616	SFT	Extracellular Space	other	collagenase clostridium histolyticum
NAALAD2	N-acetylated alpha-linked acidic dipeptidase 2	11q14.3-q21	10003	BC038840	Hs.503560	4.30051	0.251901	1.2823e-05	1.14658e-05	2.29611	SFT	Plasma Membrane	peptidase
SLIT3	slit homolog 3 (Drosophila)	5q35	6586	NM_003062	Hs.604116	4.51014	0.238823	7.8911e-06	7.56006e-06	2.29527	SFT	Extracellular Space	other
DBC1	deleted in bladder cancer 1	9q32-q33	1620	BC021560	Hs.532316	4.69763	0.228185	3.94555e-06	4.04712e-06	2.29504	SFT	Nucleus	peptidase
SPTAN1	spectrin, alpha, non-erythrocytic 1 (alpha-fodrin)	9q33-q34	6709	U83867	Hs.372331	11.8239	0.0743118	0	0	2.29307	SFT	Plasma Membrane	other
EPHB1	EPH receptor B1	3q21-q23	2047	AF037334	Hs.116092	5.03125	0.209375	9.86388e-07	1.10097e-06	2.27994	SFT	Plasma Membrane	kinase
CBWD1	COBW domain containing 1	9p24.3	55871	NM_020667	Hs.597638	10.8982	0.0819738	0	0	2.27687	SFT	unknown	other
GALNT10	UDP-N-acetyl-alpha-D-galactosamine:polypeptide N-acetylgalactosaminyltransferase 10 (GalNAc-T10)	5q33.2	55568	NM_017540	Hs.655011	8.06095	0.120212	0	0	2.27561	SFT	Cytoplasm	enzyme
CAMK4	calcium/calmodulin-dependent protein kinase IV	5q21.3	814	L24959	Hs.591269	5.8046	0.177189	0	0	2.27353	SFT	Nucleus	kinase
EGF	epidermal growth factor (beta-urogastrone)	4q25	1950	NM_001963	Hs.419815	5.26955	0.19496	0	0	2.24911	SFT	Extracellular Space	growth factor
RGN	regucalcin (senescence marker protein-30)	Xp11.3	9104	D31815	Hs.77854	6.36556	0.156642	0	0	2.24801	SFT	Nucleus	enzyme
SLC4A4	solute carrier family 4, sodium bicarbonate cotransporter, member 4	4q21	8671	BC030977	Hs.5462	3.84978	0.276613	5.81969e-05	4.38777e-05	2.248	SFT	Plasma Membrane	transporter
ARAP2	ArfGAP with RhoGAP domain, ankyrin repeat and PH domain 2	4p14	116984	BC031283	Hs.479451	7.86383	0.121502	0	0	2.24604	SFT	Cytoplasm	other
TF	transferrin	3q22.1	7018	NM_001063	Hs.518267	6.05497	0.165469	0	0	2.24246	SFT	Extracellular Space	transporter
SEMA4F	sema domain, immunoglobulin domain (Ig), transmembrane domain (TM) and short cytoplasmic domain, (semaphorin) 4F	2p13.1	10505	NM_004263	Hs.25887	6.97654	0.139718	0	0	2.23884	SFT	Plasma Membrane	other
PSD3	pleckstrin and Sec7 domain containing 3	8pter-p23.3	23362	AW117368	Hs.434255	5.99215	0.167074	0	0	2.23862	SFT	Cytoplasm	other
GCNT1	glucosaminyl (N-acetyl) transferase 1, core 2 (beta-1,6-N-acetylglucosaminyltransferase)	9q13	2650	NM_001490	Hs.521568	6.06844	0.16435	0	0	2.23594	SFT	Cytoplasm	enzyme
DNAH9	dynein, axonemal, heavy chain 9	17p12	1770	NM_004662	Hs.567259	9.15998	0.099646	0	0	2.23395	SFT	Cytoplasm	other
BMI1	BMI1 polycomb ring finger oncogene	10p11.23	648	NM_005180	Hs.496613	12.2299	0.067538	0	0	2.22771	SFT	Nucleus	transcription regulator
STRAP	serine/threonine kinase receptor associated protein	12p12.3	11171	BQ944989	Hs.504895	9.29587	0.0970716	0	0	2.22356	SFT	Plasma Membrane	other
SLC9A2	solute carrier family 9 (sodium/hydrogen exchanger), member 2	2q11.2	6549	AF073299	Hs.250083	10.5005	0.0825245	0	0	2.2184	SFT	Plasma Membrane	transporter
GOLGA8A	golgi autoantigen, golgin subfamily a, 8A	15q11.2	23015	AF204231	Hs.182982	8.13158	0.113821	0	0	2.21096	SFT	Cytoplasm	other
SLC1A2	solute carrier family 1 (glial high affinity glutamate transporter), member 2	11p13-p12	6506	AV722518	Hs.502338	4.15031	0.246921	2.17005e-05	1.82778e-05	2.19868	SFT	Plasma Membrane	transporter	riluzole
DLAT	dihydrolipoamide S-acetyltransferase	11q23.1	1737	J03866	Hs.335551	7.11948	0.132699	0	0	2.19863	SFT	Cytoplasm	enzyme
TPMT	thiopurine S-methyltransferase	6p22.3	7172	BF196891	Hs.444319	8.79392	0.101851	0	0	2.19261	SFT	Cytoplasm	enzyme
NFIB	nuclear factor I/B	9p24.1	4781	AI700518	Hs.644095	5.38212	0.182744	0	0	2.18644	SFT	Nucleus	transcription regulator
FANCL	Fanconi anemia, complementation group L	2p16.1	55120	NM_018062	Hs.705609	8.44051	0.105713	0	0	2.17306	SFT	Nucleus	enzyme
PTMS	parathymosin	12p13	5763	M24398	Hs.504613	8.31173	0.10722	0	0	2.16621	SFT	Nucleus	other
HKDC1	hexokinase domain containing 1	10q21.3	80201	NM_025130	Hs.522988	6.5401	0.143268	0	0	2.1633	SFT	Nucleus	kinase
CD22	CD22 molecule	19q13.1	933	NM_001771	Hs.643440	5.52801	0.174025	0	0	2.15993	SFT	Plasma Membrane	other	epratuzumab, BL22 immunotoxin, inotuzumab ozogamicin, combotox, RFB4-dgRTA
SATB1	SATB homeobox 1	3p23	6304	NM_002971	Hs.517717	4.79208	0.204626	1.97278e-06	2.13603e-06	2.15804	SFT	Nucleus	transcription regulator
GSTT1	glutathione S-transferase theta 1	22q11.23	2952	NM_000853	Hs.268573	4.69027	0.209549	3.94555e-06	4.04712e-06	2.15732	SFT	Cytoplasm	enzyme
FGF12	fibroblast growth factor 12	3q28	2257	NM_004113	Hs.584758	7.85122	0.11419	0	0	2.15563	SFT	Extracellular Space	growth factor
SLC13A3	solute carrier family 13 (sodium-dependent dicarboxylate transporter), member 3	20q12-q13.1	64849	AW466889	Hs.655498	11.2063	0.0718163	0	0	2.15365	SFT	Plasma Membrane	transporter
FKBP1A	FK506 binding protein 1A, 12kDa	20p13	2280	NM_000801	Hs.471933	8.1244	0.109075	0	0	2.15115	SFT	Cytoplasm	enzyme	everolimus
USP32	ubiquitin specific peptidase 32	17q23.2	84669	AF350251	Hs.132868	6.9444	0.131823	0	0	2.14736	SFT	Cytoplasm	enzyme
PARD6B	par-6 partitioning defective 6 homolog beta (C. elegans)	20q13.13	84612	AB044555	Hs.589848	5.09802	0.189314	9.86388e-07	1.10097e-06	2.14727	SFT	Plasma Membrane	other
C4A	complement component 4A (Rodgers blood group)	6p21.3	720	NM_000592	Hs.534847	5.15916	0.186686	9.86388e-07	1.10097e-06	2.14677	SFT	Extracellular Space	other
ZNF516	zinc finger protein 516	18q23	9658	N38750	Hs.436973	5.77779	0.163236	0	0	2.14183	SFT	Nucleus	other
GJA5	gap junction protein, alpha 5, 40kDa	1q21.1	2702	NM_005266	Hs.447968	4.36983	0.224371	1.18367e-05	1.0744e-05	2.14091	SFT	Plasma Membrane	transporter
ATP8A2	ATPase, aminophospholipid transporter-like, class I, type 8A, member 2	13q12	51761	AU146927	Hs.444957	3.97652	0.24912	3.64964e-05	2.87232e-05	2.14027	SFT	Plasma Membrane	transporter
PALM	paralemmin	19p13.3	5064	NM_002579	Hs.631841	5.75864	0.163497	0	0	2.13865	SFT	Plasma Membrane	other
PDHA1	pyruvate dehydrogenase (lipoamide) alpha 1	Xp22.2-p22.1	5160	AW057819	Hs.530331	7.67028	0.115899	0	0	2.13714	SFT	Cytoplasm	enzyme
ITPK1	inositol 1,3,4-triphosphate 5/6 kinase	14q31	3705	BC003622	Hs.308122	11.7003	0.0665087	0	0	2.13387	SFT	Cytoplasm	kinase
SNRPD2	small nuclear ribonucleoprotein D2 polypeptide 16.5kDa	19q13.2	6633	NM_004597	Hs.515472	11.4032	0.0689391	0	0	2.1338	SFT	Nucleus	other
C7orf49	chromosome 7 open reading frame 49	7q33	78996	NM_024033	Hs.521213	9.86297	0.0838741	0	0	2.13322	SFT	unknown	other
SOX5	SRY (sex determining region Y)-box 5	12p12.1	6660	BC014929	Hs.657542	5.85248	0.159744	0	0	2.13259	SFT	Nucleus	transcription regulator
AZGP1	alpha-2-glycoprotein 1, zinc-binding	7q22.1	563	D90427	Hs.546239	7.62209	0.115628	0	0	2.12392	SFT	Extracellular Space	transporter
SUPT3H	suppressor of Ty 3 homolog (S. cerevisiae)	6p21.1-p21.3	8464	NM_003599	Hs.368325	5.22754	0.180665	0	0	2.12183	SFT	Nucleus	transcription regulator
IL11RA	interleukin 11 receptor, alpha	9p13	3590	NM_147162	Hs.591088	7.14657	0.124776	0	0	2.12035	SFT	Plasma Membrane	transmembrane receptor	oprelvekin
EFNB1	ephrin-B1	Xq12	1947	NM_004429	Hs.144700	6.4913	0.140014	0	0	2.11961	SFT	Plasma Membrane	other
SFRS5	splicing factor, arginine/serine-rich 5	14q24	6430	NM_006925	Hs.632326	11.0103	0.0712688	0	0	2.11608	SFT	Nucleus	other
SGEF	Src homology 3 domain-containing guanine nucleotide exchange factor	3q25.2	26084	AU118383	Hs.570682	6.13129	0.149423	0	0	2.11606	SFT
FZD7	frizzled homolog 7 (Drosophila)	2q33	8324	AI333651	Hs.173859	5.67098	0.16372	0	0	2.1159	SFT	Plasma Membrane	G-protein coupled receptor
GPC1	glypican 1	2q35-q37	2817	AI354864	Hs.328232	8.81117	0.0956966	0	0	2.11498	SFT	Plasma Membrane	transmembrane receptor
SLC7A8	solute carrier family 7 (cationic amino acid transporter, y+ system), member 8	14q11.2	23428	NM_012244	Hs.632348	6.1972	0.14742	0	0	2.11491	SFT	Plasma Membrane	transporter
SPG20	spastic paraplegia 20 (Troyer syndrome)	13q13.3	23111	AK002207	Hs.440414	8.23871	0.10401	0	0	2.11246	SFT	Cytoplasm	other
PHTF1	putative homeodomain transcription factor 1	1p13	10745	NM_006608	Hs.655824	10.5788	0.0749887	0	0	2.11165	SFT	Nucleus	transcription regulator
SIX5	SIX homeobox 5	19q13.32	147912	AW513514	Hs.43314	11.7672	0.0646912	0	0	2.1116	SFT	Nucleus	transcription regulator
TIMM10	translocase of inner mitochondrial membrane 10 homolog (yeast)	11q12.1-q12.3	26519	AF152354	Hs.235750	10.6031	0.0747447	0	0	2.11148	SFT	Cytoplasm	transporter
CD83	CD83 molecule	6p23	9308	NM_004233	Hs.654558	7.68058	0.113246	0	0	2.10931	SFT	Plasma Membrane	other
LAMA2	laminin, alpha 2	6q22-q23	3908	NM_000426	Hs.200841	5.05716	0.185855	9.86388e-07	1.10097e-06	2.10844	SFT	Extracellular Space	other
ITGB7	integrin, beta 7	12q13.13	3695	NM_000889	Hs.654470	9.70873	0.0838595	0	0	2.10789	SFT	Plasma Membrane	transmembrane receptor
CCND3	cyclin D3	6p21	896	AL833425	Hs.534307	8.70623	0.0965307	0	0	2.10677	SFT	Nucleus	other
DNAJC10	DnaJ (Hsp40) homolog, subfamily C, member 10	2q32.1	54431	BG168666	Hs.516632	11.2874	0.0677333	0	0	2.09755	SFT	Cytoplasm	enzyme
KIAA1661	KIAA1661 protein	-	85375	AB051448	Hs.678894	8.4514	0.0985236	0	0	2.08553	SFT	unknown	other
ZNF510	zinc finger protein 510	9q22.33	22869	NM_014930	Hs.75264	12.1152	0.0605557	0	0	2.08511	SFT	Nucleus	other
PTK7	PTK7 protein tyrosine kinase 7	6p21.1-p12.2	5754	BC046109	Hs.90572	9.80434	0.0808802	0	0	2.08087	SFT	Plasma Membrane	kinase
KCTD15	potassium channel tetramerisation domain containing 15	19q13.11	79047	NM_024076	Hs.221873	5.11705	0.179634	9.86388e-07	1.10097e-06	2.08074	SFT	unknown	ion channel
ATP6V0D1	ATPase, H+ transporting, lysosomal 38kDa, V0 subunit d1	16q22	9114	AL566172	Hs.106876	7.93138	0.106218	0	0	2.07943	SFT	Cytoplasm	transporter
VAMP8	vesicle-associated membrane protein 8 (endobrevin)	2p12-p11.2	8673	NM_003761	Hs.534373	5.80108	0.154678	0	0	2.07575	SFT	Plasma Membrane	other
LOC201229	hypothetical protein LOC201229	17q11.2	201229	AI625844	Hs.660097	9.33405	0.0858042	0	0	2.07403	SFT
A2M	alpha-2-macroglobulin	12p13.3-p12.3	2	BF056828	Hs.212838	7.79853	0.107954	0	0	2.07346	SFT	Extracellular Space	transporter
IQCA1	IQ motif containing with AAA domain 1	2q37.2-q37.3	79781	AK090907	Hs.591594	7.64245	0.110285	0	0	2.0688	SFT	unknown	other
SDPR	serum deprivation response (phosphatidylserine binding protein)	2q32-q33	8436	NM_004657	Hs.26530	5.03545	0.181314	9.86388e-07	1.10097e-06	2.06866	SFT	Plasma Membrane	other
KCNA1	potassium voltage-gated channel, shaker-related subfamily, member 1 (episodic ataxia with myokymia)	12p13.32	3736	NM_000217	Hs.416139	3.6608	0.259428	9.96252e-05	7.01902e-05	2.06818	SFT	Plasma Membrane	ion channel
AEN	apoptosis enhancing nuclease	15q26.1	64782	NM_022767	Hs.436102	11.1926	0.0666799	0	0	2.06758	SFT	Nucleus	enzyme
FOXD1	forkhead box D1	5q12-q13	2297	NM_004472	Hs.519385	4.53512	0.203791	6.90471e-06	6.7716e-06	2.06541	SFT	Nucleus	transcription regulator
BTRC	beta-transducin repeat containing	10q24.32	8945	AL833133	Hs.696242	11.2982	0.0656465	0	0	2.06501	SFT	Cytoplasm	enzyme
SOCS5	suppressor of cytokine signaling 5	2p21	9655	NM_014011	Hs.468426	7.43603	0.113539	0	0	2.06289	SFT	Extracellular Space	cytokine
ACAP1	ArfGAP with coiled-coil, ankyrin repeat and PH domains 1	17p13.1	9744	NM_014716	Hs.337242	8.29807	0.098627	0	0	2.05912	SFT	Nucleus	other
EXTL1	exostoses (multiple)-like 1	1p36.1	2134	NM_004455	Hs.150956	7.25033	0.116686	0	0	2.05822	SFT	Cytoplasm	enzyme
VIL1	villin 1	2q35-q36	7429	BC017303	Hs.654595	6.6133	0.130507	0	0	2.05808	SFT	Cytoplasm	other
MMP16	matrix metallopeptidase 16 (membrane-inserted)	8q21	4325	U79292	Hs.546267	4.78903	0.190458	1.97278e-06	2.13603e-06	2.05789	SFT	Extracellular Space	peptidase
THYN1	thymocyte nuclear protein 1	11q25	29087	NM_014174	Hs.13645	8.58696	0.0942023	0	0	2.05667	SFT	Nucleus	other
TREH	trehalase (brush-border membrane glycoprotein)	11q23.3	11181	NM_007180	Hs.129712	4.92616	0.183631	9.86388e-07	1.10097e-06	2.05245	SFT	Plasma Membrane	enzyme
ACVR1B	activin A receptor, type IB	12q13	91	BC000254	Hs.438918	7.37211	0.11372	0	0	2.05199	SFT	Plasma Membrane	kinase
DR1	down-regulator of transcription 1, TBP-binding (negative cofactor 2)	1p22.1	1810	NM_001938	Hs.348418	9.14449	0.0863161	0	0	2.05017	SFT	Nucleus	transcription regulator
AGER	advanced glycosylation end product-specific receptor	6p21.3	177	AB036432	Hs.700564	12.4781	0.055842	0	0	2.04637	SFT	Plasma Membrane	transmembrane receptor
LRRC1	leucine rich repeat containing 1	6p12.1	55227	NM_025168	---	8.69621	0.091692	0	0	2.04446	SFT	Cytoplasm	other
MPO	myeloperoxidase	17q23.1	4353	J02694	Hs.458272	5.73099	0.152746	0	0	2.04178	SFT	Cytoplasm	enzyme
ANKS1B	ankyrin repeat and sterile alpha motif domain containing 1B	12q23.1	56899	NM_020140	Hs.506458	4.15161	0.22052	2.17005e-05	1.82778e-05	2.03834	SFT	Nucleus	other
ZC3H13	zinc finger CCCH-type containing 13	13q14.12	23091	AL136745	Hs.136102	9.40199	0.0822067	0	0	2.03675	SFT	unknown	other
APOA2	apolipoprotein A-II	1q21-q23	336	NM_001643	Hs.237658	4.74663	0.189251	3.94555e-06	4.04712e-06	2.03668	SFT	Extracellular Space	transporter
GADD45B	growth arrest and DNA-damage-inducible, beta	19p13.3	4616	NM_015675	Hs.110571	5.91445	0.146513	0	0	2.03626	SFT	Cytoplasm	other
COQ4	coenzyme Q4 homolog (S. cerevisiae)	9q34.11	51117	NM_016035	Hs.98541	6.1836	0.138525	0	0	2.03245	SFT	Cytoplasm	other
TRAF5	TNF receptor-associated factor 5	1q32	7188	BC032830	Hs.523930	8.00987	0.100764	0	0	2.03208	SFT	Cytoplasm	transporter
DEFA4	defensin, alpha 4, corticostatin	8p23	1669	NM_001925	Hs.591391	8.3501	0.0953756	0	0	2.02991	SFT	Extracellular Space	other
MMD	monocyte to macrophage differentiation-associated	17q	23531	NM_012329	Hs.463483	7.24698	0.113901	0	0	2.02895	SFT	Plasma Membrane	other
ADNP	activity-dependent neuroprotector homeobox	20q13.13	23394	NM_015339	Hs.570355	9.06176	0.0853528	0	0	2.02461	SFT	Nucleus	transcription regulator
MTTP	microsomal triglyceride transfer protein	4q24	4547	AI623321	Hs.195799	7.05462	0.117175	0	0	2.02333	SFT	Cytoplasm	transporter
SH3BP5	SH3-domain binding protein 5 (BTK-associated)	3p24.3	9467	AL562152	Hs.257761	8.45766	0.0931234	0	0	2.02164	SFT	Cytoplasm	other
NUP188	nucleoporin 188kDa	9q34.11	23511	AW131863	---	9.46939	0.080265	0	0	2.02124	SFT	Nucleus	other
ZNF783	zinc finger family member 783	7q36.1	155060	AK094035	Hs.490512	7.30213	0.111831	0	0	2.01864	SFT	unknown	other
CDC42EP4	CDC42 effector protein (Rho GTPase binding) 4	17q24-q25	23580	AL162074	Hs.176479	8.31474	0.094812	0	0	2.01727	SFT	Cytoplasm	other
UCRC	ubiquinol-cytochrome c reductase complex (7.2 kD)	22cen-q12.3	29796	NM_013387	Hs.284292	11.4303	0.0615101	0	0	2.01546	SFT
INPP5E	inositol polyphosphate-5-phosphatase, 72 kDa	9q34.3	56623	NM_019892	Hs.120998	10.4991	0.0693431	0	0	2.01527	SFT	Cytoplasm	phosphatase
DLG3	discs, large homolog 3 (neuroendocrine-dlg, Drosophila)	Xq13.1	1741	NM_021120	Hs.522680	9.52639	0.079141	0	0	2.01481	SFT	Plasma Membrane	kinase
FHL5	four and a half LIM domains 5	6q16.1-q16.3	9457	BC021723	Hs.632608	4.43589	0.200596	8.87749e-06	8.36097e-06	2.01302	SFT	Nucleus	transcription regulator
PAM	peptidylglycine alpha-amidating monooxygenase	5q14-q21	5066	NM_000919	Hs.369430	7.55732	0.106576	0	0	2.01264	SFT	Plasma Membrane	enzyme
SV2B	synaptic vesicle glycoprotein 2B	15q26.1	9899	NM_014848	Hs.592018	4.34744	0.205119	1.18367e-05	1.0744e-05	2.01237	SFT	Plasma Membrane	transporter
CSTA	cystatin A (stefin A)	3q21	1475	NM_005213	Hs.518198	4.89264	0.179208	9.86388e-07	1.10097e-06	2.01203	SFT	Cytoplasm	other
GSTA3	glutathione S-transferase alpha 3	6p12.1	2940	NM_000847	Hs.102484	5.9343	0.142967	0	0	2.01157	SFT	Cytoplasm	enzyme
B3GALT2	UDP-Gal:betaGlcNAc beta 1,3-galactosyltransferase, polypeptide 2	1q31	8707	AF288390	Hs.518834	4.52742	0.195662	6.90471e-06	6.7716e-06	2.01091	SFT	Cytoplasm	enzyme
LPCAT4	lysophosphatidylcholine acyltransferase 4	15q14	254531	AI889513	Hs.352614	10.3481	0.0703615	0	0	2.00968	SFT	unknown	other
CTSF	cathepsin F	11q13	8722	NM_003793	Hs.11590	7.84698	0.10128	0	0	2.00862	SFT	Cytoplasm	peptidase
ITIH4	inter-alpha (globulin) inhibitor H4 (plasma Kallikrein-sensitive glycoprotein)	3p21-p14	3700	NM_002218	Hs.702071	6.63508	0.124561	0	0	2.00732	SFT	Extracellular Space	other
CSF3R	colony stimulating factor 3 receptor (granulocyte)	1p35-p34.3	1441	NM_172313	Hs.524517	8.958	0.085044	0	0	2.00448	SFT	Plasma Membrane	transmembrane receptor	pegfilgrastim, filgrastim
ZNF518A	zinc finger protein 518A	10q23.33	9849	NM_014803	Hs.657337	10.0311	0.0727472	0	0	2.00007	SFT	unknown	other
MEG3	maternally expressed 3 (non-protein coding)	14q32	55384	BC036602	Hs.654863	4.76534	0.182824	1.97278e-06	2.13603e-06	1.99949	SFT	unknown	other
PDPK1	3-phosphoinositide dependent protein kinase-1	16p13.3	5170	NM_002613	Hs.459691	9.69812	0.0757601	0	0	1.99457	SFT	Cytoplasm	kinase
CDKN1A	cyclin-dependent kinase inhibitor 1A (p21, Cip1)	6p21.2	1026	AY008263	Hs.370771	6.70797	0.121308	0	0	1.99239	SFT	Nucleus	kinase
GLI3	GLI-Kruppel family member GLI3	7p13	2737	BC032660	Hs.21509	6.24276	0.132348	0	0	1.99232	SFT	Nucleus	transcription regulator
MPP6	membrane protein, palmitoylated 6 (MAGUK p55 subfamily member 6)	7p15	51678	NM_016447	Hs.533355	5.36386	0.158206	0	0	1.99052	SFT	Plasma Membrane	kinase
C5orf30	chromosome 5 open reading frame 30	5q21.1	90355	AL565741	Hs.482976	8.3294	0.0922123	0	0	1.98968	SFT	unknown	other
ANXA1	annexin A1	9q12-q21.2|9q12-q21.2	301	NM_000700	Hs.494173	3.90706	0.226548	5.03058e-05	3.8605e-05	1.98677	SFT	Plasma Membrane	other
EPS8L2	EPS8-like 2	11p15.5	64787	NM_022772	Hs.55016	4.76934	0.180519	1.97278e-06	2.13603e-06	1.98547	SFT	unknown	other
KIAA1598	KIAA1598	10q25.3	57698	AU157109	Hs.501140	8.54971	0.088622	0	0	1.98356	SFT	unknown	other
KRT8	keratin 8	12q13	3856	U76549	Hs.533782	7.43532	0.10584	0	0	1.9825	SFT	Cytoplasm	other
JUN	jun oncogene	1p32-p31	3725	BG491844	Hs.525704	4.06816	0.215097	2.76189e-05	2.25704e-05	1.97887	SFT	Nucleus	transcription regulator
FAM107A	family with sequence similarity 107, member A	3p21.1	11170	NM_007177	Hs.506357	4.96058	0.171314	9.86388e-07	1.10097e-06	1.97725	SFT	Nucleus	other
GTF2B	general transcription factor IIB	1p22-p21	2959	NM_001514	Hs.481852	7.63799	0.101611	0	0	1.97511	SFT	Nucleus	transcription regulator
SELL	selectin L	1q23-q25	6402	NM_000655	Hs.82848	7.20763	0.109209	0	0	1.97434	SFT	Plasma Membrane	other
KIAA0408	KIAA0408	6q22.33	9729	NM_014702	---	6.49288	0.124185	0	0	1.97422	SFT	unknown	other
CCDC102B	coiled-coil domain containing 102B	18q22.1	79839	NM_024781	Hs.280781	6.29667	0.12879	0	0	1.97333	SFT	unknown	other
SLC22A4	solute carrier family 22 (organic cation/ergothioneine transporter), member 4	5q31.1	6583	NM_003059	Hs.310591	5.31379	0.157359	0	0	1.9716	SFT	Plasma Membrane	transporter
LHX1	LIM homeobox 1	17q12	3975	NM_005568	Hs.443727	5.34491	0.156194	0	0	1.97093	SFT	Nucleus	transcription regulator
TCF7L2	transcription factor 7-like 2 (T-cell specific, HMG-box)	10q25.3	6934	AI703074	Hs.593995	5.93953	0.137144	0	0	1.96514	SFT	Nucleus	transcription regulator
CHD9	chromodomain helicase DNA binding protein 9	16q12.2	80205	AI742305	Hs.59159	8.14908	0.0921029	0	0	1.95905	SFT	Cytoplasm	other
ITPR1	inositol 1,4,5-triphosphate receptor, type 1	3p26-p25	3708	AL832701	Hs.567295	5.44884	0.150992	0	0	1.95825	SFT	Cytoplasm	ion channel
PTPRN2	protein tyrosine phosphatase, receptor type, N polypeptide 2	7q36	5799	NM_002847	Hs.490789	8.00609	0.0940372	0	0	1.95697	SFT	Plasma Membrane	phosphatase
SLC3A2	solute carrier family 3 (activators of dibasic and neutral amino acid transport), member 2	11q13	6520	NM_002394	Hs.502769	9.45938	0.0753406	0	0	1.95557	SFT	Plasma Membrane	transporter
SERPINA6	serpin peptidase inhibitor, clade A (alpha-1 antiproteinase, antitrypsin), member 6	14q32.1	866	NM_001756	Hs.532635	10.5715	0.0643636	0	0	1.95247	SFT	Extracellular Space	other
ASL	argininosuccinate lyase	7cen-q11.2	435	NM_000048	Hs.632015	9.36526	0.0757761	0	0	1.94806	SFT	Cytoplasm	enzyme
EDNRB	endothelin receptor type B	13q22	1910	M74921	Hs.82002	4.42478	0.190433	8.87749e-06	8.36097e-06	1.94782	SFT	Plasma Membrane	G-protein coupled receptor	bosentan, sitaxsentan, atrasentan
CYP3A7	cytochrome P450, family 3, subfamily A, polypeptide 7	7q21-q22.1	1551	NM_000765	Hs.111944	7.04309	0.108963	0	0	1.94158	SFT	Cytoplasm	enzyme
MTCP1	mature T-cell proliferation 1	Xq28	4515	NM_014221	Hs.6917	7.95475	0.0932118	0	0	1.93971	SFT	Cytoplasm	other
POLR3G	polymerase (RNA) III (DNA directed) polypeptide G (32kD)	5q14.3	10622	BF062139	Hs.282387	6.07675	0.13011	0	0	1.93778	SFT	Nucleus	enzyme
DHCR24	24-dehydrocholesterol reductase	1p33-p31.1	1718	NM_014762	Hs.498727	4.91215	0.166982	9.86388e-07	1.10097e-06	1.93538	SFT	Cytoplasm	enzyme
CDH17	cadherin 17, LI cadherin (liver-intestine)	8q22.1	1015	U07969	Hs.591853	6.89777	0.111092	0	0	1.93478	SFT	Plasma Membrane	transporter
UGT2A3	UDP glucuronosyltransferase 2 family, polypeptide A3	4q13.2	79799	NM_024743	Hs.122583	9.6388	0.0718112	0	0	1.93445	SFT	Plasma Membrane	enzyme
DRP2	dystrophin related protein 2	Xq22	1821	AI369362	Hs.159291	3.71191	0.229186	9.17341e-05	6.59975e-05	1.93288	SFT	Plasma Membrane	other
HPD	4-hydroxyphenylpyruvate dioxygenase	12q24-qter	3242	NM_002150	Hs.2899	4.13356	0.202391	2.36733e-05	1.98514e-05	1.92918	SFT	Cytoplasm	enzyme	nitisinone
FAM169A	family with sequence similarity 169, member A	5q13.3	26049	AB020695	Hs.696414	5.54681	0.143594	0	0	1.92648	SFT	unknown	other
CNKSR2	connector enhancer of kinase suppressor of Ras 2	Xp22.12	22866	AF418269	Hs.632794	6.06979	0.128871	0	0	1.92624	SFT	Plasma Membrane	other
CTDSPL	CTD (carboxy-terminal domain, RNA polymerase II, polypeptide A) small phosphatase-like	3p21.3	10217	BF031714	Hs.475963	7.61806	0.0970434	0	0	1.92462	SFT	Nucleus	other
TRDMT1	tRNA aspartic acid methyltransferase 1	10p15.1	1787	AJ223333	Hs.351665	8.04147	0.0903205	0	0	1.92254	SFT	Nucleus	enzyme
SLC19A2	solute carrier family 19 (thiamine transporter), member 2	1q23.3	10560	AF153330	Hs.30246	5.33326	0.149768	0	0	1.92182	SFT	Plasma Membrane	transporter
CBX6	chromobox homolog 6	22q13.1	23466	AI458128	Hs.592201	8.78253	0.0800415	0	0	1.91805	SFT	Nucleus	other
PIWIL1	piwi-like 1 (Drosophila)	12q24.33	9271	AW189518	Hs.405659	8.95763	0.0774986	0	0	1.91268	SFT	Cytoplasm	other
DFNB31	deafness, autosomal recessive 31	9q32-q34	25861	BE045998	Hs.93836	7.61108	0.095694	0	0	1.90982	SFT	Plasma Membrane	other
GDAP1	ganglioside-induced differentiation-associated protein 1	8q21.11	54332	NM_018972	Hs.168950	9.69723	0.0692702	0	0	1.90931	SFT	Cytoplasm	other
STK3	serine/threonine kinase 3 (STE20 homolog, yeast)	8q22.2	6788	NM_006281	Hs.492333	5.61057	0.139147	0	0	1.90777	SFT	Cytoplasm	kinase
PLCL2	phospholipase C-like 2	3p24.3	23228	AL117515	Hs.202010	4.79591	0.167163	1.97278e-06	2.13603e-06	1.90651	SFT	Cytoplasm	enzyme
CAT	catalase	11p13	847	NM_001752	Hs.502302	7.08618	0.104412	0	0	1.90639	SFT	Cytoplasm	enzyme
FMO5	flavin containing monooxygenase 5	1q21.1	2330	BC020872	Hs.642706	6.28783	0.120324	0	0	1.90003	SFT	Cytoplasm	enzyme
YAF2	YY1 associated factor 2	12q12	10138	NM_005748	Hs.699313	7.26962	0.100105	0	0	1.89688	SFT	Nucleus	transcription regulator
SENP6	SUMO1/sentrin specific peptidase 6	6q13-q14.3	26054	AF306508	Hs.485784	8.63383	0.0800022	0	0	1.89657	SFT	Cytoplasm	peptidase
IGFBP7	insulin-like growth factor binding protein 7	4q12	3490	NM_001553	Hs.479808	4.61078	0.173273	4.93194e-06	4.91082e-06	1.89628	SFT	Extracellular Space	transporter
ALX4	ALX homeobox 4	11p11.2	60529	NM_021926	Hs.436055	8.57104	0.0804437	0	0	1.89272	SFT	Nucleus	transcription regulator
CRIM1	cysteine rich transmembrane BMP regulator 1 (chordin-like)	2p21	51232	BG546884	Hs.699247	7.64524	0.093329	0	0	1.89152	SFT	Extracellular Space	kinase
TRAM2	translocation associated membrane protein 2	6p21.1-p12	9697	BC028121	Hs.520182	6.71018	0.109784	0	0	1.88884	SFT	unknown	other
CPLX2	complexin 2	5q35.2	10814	NM_006650	Hs.193235	7.62973	0.0932027	0	0	1.88782	SFT	Cytoplasm	other
NFATC4	nuclear factor of activated T-cells, cytoplasmic, calcineurin-dependent 4	14q11.2	4776	NM_004554	Hs.77810	6.97939	0.104238	0	0	1.88635	SFT	Nucleus	transcription regulator
KHDRBS3	KH domain containing, RNA binding, signal transduction associated 3	8q24.2	10656	AF069681	Hs.444558	4.04187	0.199386	3.0578e-05	2.45486e-05	1.88533	SFT	Nucleus	other
FAM46A	family with sequence similarity 46, member A	6q14	55603	AW246673	Hs.10784	5.60449	0.136198	0	0	1.88472	SFT	unknown	other
LGALS4	lectin, galactoside-binding, soluble, 4	19q13.2	3960	NM_006149	Hs.5302	6.71452	0.10892	0	0	1.88203	SFT	Extracellular Space	other
PKNOX2	PBX/knotted 1 homeobox 2	-	63876	NM_022062	Hs.696454	4.25501	0.187439	1.57822e-05	1.37661e-05	1.88194	SFT	Nucleus	other
NAPG	N-ethylmaleimide-sensitive factor attachment protein, gamma	18p11.22	8774	BC001889	Hs.464622	9.00357	0.0742678	0	0	1.88074	SFT	Cytoplasm	transporter
TUSC3	tumor suppressor candidate 3	8p22	7991	AU158251	Hs.591845	7.25073	0.0986349	0	0	1.87979	SFT	Plasma Membrane	enzyme
CPN1	carboxypeptidase N, polypeptide 1	10q24.2	1369	NM_001308	Hs.2246	10.8612	0.0568856	0	0	1.87974	SFT	Extracellular Space	peptidase
C10orf79	chromosome 10 open reading frame 79	10q25.1	80217	NM_025145	Hs.288927	6.02061	0.124119	0	0	1.87841	SFT	unknown	other
PAX3	paired box 3	2q35-q37|2q35	5077	NM_000438	Hs.42146	4.07965	0.195859	2.76189e-05	2.25704e-05	1.87771	SFT	Nucleus	transcription regulator
C9orf68	chromosome 9 open reading frame 68	9p24.2-p24.1	55064	BC034293	Hs.179615	7.49241	0.0941183	0	0	1.87524	SFT	unknown	other
MYOM2	myomesin (M-protein) 2, 165kDa	8p23.3	9172	NM_003970	Hs.443683	4.37983	0.179756	1.08503e-05	1.00733e-05	1.87297	SFT	Cytoplasm	other
GULP1	GULP, engulfment adaptor PTB domain containing 1	2q32.3-q33	51454	AF200715	Hs.470887	4.0481	0.19656	2.95916e-05	2.39167e-05	1.87227	SFT	Cytoplasm	other
HSPC157	hypothetical LOC29092	1p36.12	29092	NM_014179	Hs.279842	10.0738	0.0628155	0	0	1.87159	SFT
MYCL1	v-myc myelocytomatosis viral oncogene homolog 1, lung carcinoma derived (avian)	1p34.2	4610	M19720	Hs.437922	7.38093	0.0955471	0	0	1.87141	SFT	Nucleus	transcription regulator
TAX1BP3	Tax1 (human T-cell leukemia virus type I) binding protein 3	17p13	30851	AF234997	Hs.12956	6.90595	0.103558	0	0	1.86771	SFT	Nucleus	transcription regulator
DIRAS3	DIRAS family, GTP-binding RAS-like 3	1p31	9077	AK021882	Hs.194695	5.66211	0.13209	0	0	1.8667	SFT	Plasma Membrane	enzyme
BCOR	BCL6 co-repressor	Xp21.2-p11.4	54880	NM_017745	Hs.659681	4.8765	0.157683	9.86388e-07	1.10097e-06	1.86652	SFT	Nucleus	transcription regulator
SFRS6	splicing factor, arginine/serine-rich 6	20q12-q13.1	6431	NM_006275	Hs.6891	7.36497	0.0951024	0	0	1.86464	SFT	Nucleus	other
FRS2	fibroblast growth factor receptor substrate 2	12q15	10818	NM_006654	Hs.593446	5.08546	0.149797	9.86388e-07	1.10097e-06	1.86455	SFT	Plasma Membrane	other
GJB3	gap junction protein, beta 3, 31kDa	1p34	2707	BF060667	Hs.522561	9.50125	0.0676336	0	0	1.86431	SFT	Plasma Membrane	transporter
PMP2	peripheral myelin protein 2	8q21.3-q22.1	5375	NM_002677	Hs.571512	5.742	0.129169	0	0	1.86145	SFT	Cytoplasm	other
FBXO31	F-box protein 31	16q24.2	79791	NM_024735	Hs.567582	10.0925	0.0615838	0	0	1.85768	SFT	unknown	other
NKTR	natural killer-tumor recognition sequence	3p23-p21	4820	AI880383	Hs.529509	6.91156	0.102135	0	0	1.85596	SFT	Plasma Membrane	other
C1orf21	chromosome 1 open reading frame 21	1q25	81563	NM_030806	Hs.497159	6.72424	0.105663	0	0	1.85537	SFT	unknown	other
HOXA4	homeobox A4	7p15-p14	3201	NM_002141	Hs.654466	4.32691	0.179057	1.2823e-05	1.14658e-05	1.85493	SFT	Nucleus	transcription regulator
PPM2C	protein phosphatase 2C, magnesium-dependent, catalytic subunit	8q22.1	54704	NM_018444	Hs.22265	7.02996	0.0997616	0	0	1.85416	SFT	Cytoplasm	phosphatase
KIAA0174	KIAA0174	16q22.3	9798	NM_014761	Hs.232194	9.35613	0.0680401	0	0	1.85153	SFT	Cytoplasm	other
BZW1	basic leucine zipper and W2 domains 1	2q33	9689	AL518328	Hs.529231	7.85953	0.086103	0	0	1.85129	SFT	Cytoplasm	translation regulator
EPB41L1	erythrocyte membrane protein band 4.1-like 1	20q11.2-q12	2036	AA912711	Hs.437422	4.73052	0.159326	3.94555e-06	4.04712e-06	1.84187	SFT	Plasma Membrane	other
C1orf115	chromosome 1 open reading frame 115	1q41	79762	NM_024709	Hs.519839	5.45871	0.134366	0	0	1.8411	SFT	unknown	other
PAXIP1	PAX interacting (with transcription-activation domain) protein 1	7q36	22976	AI357401	Hs.443881	5.6662	0.12834	0	0	1.84024	SFT	Nucleus	other
TXNDC13	thioredoxin domain containing 13	20p12	56255	AL544094	Hs.169358	6.0425	0.118382	0	0	1.83802	SFT	Cytoplasm	enzyme
RIC3	resistance to inhibitors of cholinesterase 3 homolog (C. elegans)	11p15.4	79608	NM_024557	Hs.655660	7.194	0.0949571	0	0	1.83653	SFT	Cytoplasm	other
TTC3	tetratricopeptide repeat domain 3	21q22.2	7267	BC026260	Hs.368214	5.77834	0.12479	0	0	1.83629	SFT	Cytoplasm	enzyme
RSC1A1	regulatory solute carrier protein, family 1, member 1	1p36.1	6248	AI268381	Hs.657818	8.76303	0.0729117	0	0	1.8341	SFT	Plasma Membrane	transporter
AK3L1	adenylate kinase 3-like 1	1p31.3	205	NM_013410	Hs.10862	5.84332	0.122647	0	0	1.83291	SFT	Cytoplasm	kinase
PPAP2B	phosphatidic acid phosphatase type 2B	1pter-p22.1	8613	AB000889	Hs.405156	4.82281	0.154171	1.97278e-06	2.13603e-06	1.83211	SFT	Plasma Membrane	phosphatase
AQP9	aquaporin 9	15q22.1-q22.2	366	NM_020980	Hs.104624	4.01224	0.190238	3.35372e-05	2.66892e-05	1.82944	SFT	Plasma Membrane	transporter
GAS2L1	growth arrest-specific 2 like 1	22q12.2	10634	NM_006478	Hs.322852	6.24496	0.11242	0	0	1.8281	SFT	Cytoplasm	other
GSTM5	glutathione S-transferase mu 5	1p13.3	2949	NM_000851	Hs.75652	5.33882	0.135946	0	0	1.82723	SFT	Cytoplasm	enzyme
BEX1	brain expressed, X-linked 1	Xq21-q23|Xq22	55859	NM_018476	Hs.334370	3.99349	0.190794	3.551e-05	2.80535e-05	1.8271	SFT	Cytoplasm	other
IDH2	isocitrate dehydrogenase 2 (NADP+), mitochondrial	15q26.1	3418	AU151428	Hs.596461	6.8022	0.100445	0	0	1.8233	SFT	Cytoplasm	enzyme
TNFRSF10B	tumor necrosis factor receptor superfamily, member 10b	8p22-p21	8795	BC001281	Hs.521456	7.45066	0.0893403	0	0	1.82314	SFT	Plasma Membrane	transmembrane receptor	tigatuzumab
ONECUT1	one cut homeobox 1	15q21.1-q21.2	3175	U96173	Hs.658573	8.44926	0.0752422	0	0	1.81936	SFT	Nucleus	transcription regulator
ATP6V1C1	ATPase, H+ transporting, lysosomal 42kDa, V1 subunit C1	8q22.3	528	AW024925	Hs.86905	8.1879	0.0784119	0	0	1.81841	SFT	Cytoplasm	transporter
DOCK10	dedicator of cytokinesis 10	2q36.2	55619	AB014594	Hs.46578	5.40256	0.13266	0	0	1.81793	SFT	unknown	other
YARS	tyrosyl-tRNA synthetase	1p35.1	8565	AW245400	Hs.213264	5.74197	0.123038	0	0	1.81657	SFT	Cytoplasm	enzyme
TSP50	testes-specific protease 50	3p14-p12	29122	NM_013270	Hs.120365	7.05984	0.0949668	0	0	1.81592	SFT
IL17RC	interleukin 17 receptor C	3p25.3|3p25.3-p24.1	84818	BF196320	Hs.129959	7.17457	0.0929568	0	0	1.81537	SFT	Plasma Membrane	other
C2orf42	chromosome 2 open reading frame 42	2p14	54980	NM_017880	Hs.413123	10.2577	0.0569	0	0	1.81515	SFT	unknown	other
ABCA12	ATP-binding cassette, sub-family A (ABC1), member 12	2q34	26154	AL080207	Hs.134585	9.13072	0.0669522	0	0	1.81174	SFT	Plasma Membrane	transporter
PVALB	parvalbumin	22q12-q13.1|22q13.1	5816	NM_002854	Hs.295449	6.99697	0.0953794	0	0	1.80991	SFT	Cytoplasm	other
AFP	alpha-fetoprotein	4q11-q13	174	NM_001134	Hs.518808	5.5542	0.127113	0	0	1.80962	SFT	Extracellular Space	transporter
GSTM4	glutathione S-transferase mu 4	1p13.3	2948	NM_000850	Hs.348387	7.23814	0.0910205	0	0	1.80735	SFT	Cytoplasm	enzyme
NGFRAP1	nerve growth factor receptor (TNFRSF16) associated protein 1	Xq22.2	27018	NM_014380	Hs.448588	8.70658	0.0709874	0	0	1.80586	SFT	Plasma Membrane	other
CDH4	cadherin 4, type 1, R-cadherin (retinal)	20q13.3	1002	AL834206	Hs.473231	4.0416	0.183459	3.0578e-05	2.45486e-05	1.80298	SFT	Plasma Membrane	other
MLANA	melan-A	9p24.1	2315	NM_005511	Hs.154069	5.45939	0.128785	0	0	1.80276	SFT	Plasma Membrane	other
KIAA0240	KIAA0240	6p21.1	23506	AI801951	Hs.658033	9.68909	0.0607899	0	0	1.80263	SFT	unknown	other
TRIM22	tripartite motif-containing 22	11p15	10346	AA083478	Hs.501778	6.42869	0.105215	0	0	1.80204	SFT	Cytoplasm	transcription regulator
MUM1	melanoma associated antigen (mutated) 1	19p13.3	84939	NM_016473	Hs.515016	7.57871	0.0849191	0	0	1.79977	SFT	Nucleus	other
LAMA3	laminin, alpha 3	18q11.2	3909	AL708055	Hs.436367	5.14575	0.137585	9.86388e-07	1.10097e-06	1.79831	SFT	Extracellular Space	other
WASF1	WAS protein family, member 1	6q21-q22	8936	NM_003931	Hs.75850	5.0525	0.140438	9.86388e-07	1.10097e-06	1.79716	SFT	Nucleus	other
DSE	dermatan sulfate epimerase	6q22	29940	NM_013352	---	5.79752	0.118573	0	0	1.7946	SFT	Cytoplasm	enzyme
NFE2	nuclear factor (erythroid-derived 2), 45kDa	12q13	4778	L13974	Hs.75643	5.96263	0.114539	0	0	1.79456	SFT	Nucleus	transcription regulator
HOXB2	homeobox B2	17q21-q22	3212	NM_002145	Hs.514289	4.08423	0.179543	2.76189e-05	2.25704e-05	1.79422	SFT	Nucleus	transcription regulator
DNAH7	dynein, axonemal, heavy chain 7	2q32.3	56171	AB023161	Hs.97403	6.57919	0.10121	0	0	1.794	SFT	Cytoplasm	other
PKD2	polycystic kidney disease 2 (autosomal dominant)	4q21-q23	5311	NM_000297	Hs.181272	5.13597	0.137119	9.86388e-07	1.10097e-06	1.79334	SFT	Plasma Membrane	ion channel
CADPS	Ca++-dependent secretion activator	3p14.2	8618	AI912173	Hs.654933	4.23327	0.172064	1.7755e-05	1.53809e-05	1.79312	SFT	Plasma Membrane	other
S100P	S100 calcium binding protein P	4p16	6286	NM_005980	Hs.2962	5.84368	0.117057	0	0	1.79194	SFT	Cytoplasm	other
ZC3H14	zinc finger CCCH-type containing 14	14q31.3	79882	NM_024824	Hs.325846	8.47146	0.0723614	0	0	1.79166	SFT	Nucleus	other
SMS	spermine synthase	Xp22.1	6611	NM_004595	Hs.288487	6.34486	0.105531	0	0	1.79075	SFT	Cytoplasm	enzyme
AVIL	advillin	12q14.1	10677	AF318328	Hs.584854	4.65708	0.153474	3.94555e-06	4.04712e-06	1.79035	SFT	Cytoplasm	other
GPHN	gephyrin	14q23.3	10243	NM_020806	Hs.208765	8.26788	0.0744638	0	0	1.78814	SFT	Plasma Membrane	enzyme
SERPINA7	serpin peptidase inhibitor, clade A (alpha-1 antiproteinase, antitrypsin), member 7	Xq22.2	6906	NM_000354	Hs.76838	8.14816	0.0757271	0	0	1.78585	SFT	Extracellular Space	transporter
AREG	amphiregulin	4q13-q21	374	NM_001657	Hs.645475	5.46241	0.126208	0	0	1.78584	SFT	Extracellular Space	growth factor
SFRS18	splicing factor, arginine/serine-rich 18	6q16.3	25957	AA902326	Hs.520287	6.82013	0.0954646	0	0	1.7837	SFT	Nucleus	other
MFI2	antigen p97 (melanoma associated) identified by monoclonal antibodies 133.2 and 96.5	3q28-q29	4241	AK096182	---	3.71506	0.197729	9.07477e-05	6.54324e-05	1.78347	SFT	Plasma Membrane	other
FARP2	FERM, RhoGEF and pleckstrin domain protein 2	2q37.3	9855	BC021301	Hs.657318	8.54354	0.070693	0	0	1.78287	SFT	Cytoplasm	other
EGR4	early growth response 4	2p13	1961	NM_001965	Hs.3052	5.71702	0.118742	0	0	1.78128	SFT	Nucleus	transcription regulator
DUSP22	dual specificity phosphatase 22	6p25.3	56940	NM_020185	Hs.29106	4.70312	0.149937	3.94555e-06	4.04712e-06	1.78004	SFT	Cytoplasm	phosphatase
TNFRSF10C	tumor necrosis factor receptor superfamily, member 10c, decoy without an intracellular domain	8p22-p21	8794	NM_003841	Hs.655801	6.10595	0.109178	0	0	1.77914	SFT	Plasma Membrane	transmembrane receptor
MAPK7	mitogen-activated protein kinase 7	17p11.2	5598	NM_002749	Hs.150136	5.89876	0.113529	0	0	1.77601	SFT	Cytoplasm	kinase
CDADC1	cytidine and dCMP deaminase domain containing 1	13q14.2	81602	NM_030911	Hs.388220	7.48822	0.0836046	0	0	1.77503	SFT	unknown	kinase
AMPD1	adenosine monophosphate deaminase 1 (isoform M)	1p13	270	NM_000036	Hs.89570	9.6809	0.0585176	0	0	1.77447	SFT	Cytoplasm	enzyme
C10orf97	chromosome 10 open reading frame 97	10p13	80013	BC020605	Hs.590985	5.53431	0.122502	0	0	1.77412	SFT	Nucleus	other
ACHE	acetylcholinesterase (Yt blood group)	7q22	43	AI190022	Hs.154495	6.06939	0.109261	0	0	1.77363	SFT	Plasma Membrane	enzyme	ZT-1, ladostigil, CHF-2060, atropine/edrophonium, BW 284 C 51, neostigmine, 2,3 butanedione monoxime, echothiophate, tacrine, edrophonium, isoflurophate, pyridostigmine, demecarium, ambenonium, donepezil, pralidoxime, rivastigmine, thiamine, huperzine A, physostigmine, galanthamine
ALDH1B1	aldehyde dehydrogenase 1 family, member B1	9p11.1	219	NM_000692	Hs.436219	6.11175	0.10831	0	0	1.77358	SFT	Cytoplasm	enzyme
ZBTB10	zinc finger and BTB domain containing 10	8q13-q21.1	65986	NM_023929	Hs.591868	6.72876	0.0958857	0	0	1.7734	SFT	Nucleus	other
HSPG2	heparan sulfate proteoglycan 2	1p36.1-p34	3339	AI991033	Hs.705374	6.63875	0.0975503	0	0	1.7734	SFT	Plasma Membrane	enzyme
NFIL3	nuclear factor, interleukin 3 regulated	9q22	4783	NM_005384	Hs.79334	5.18911	0.132319	0	0	1.77332	SFT	Nucleus	transcription regulator
GPR27	G protein-coupled receptor 27	3p21-p14	2850	NM_018971	Hs.591653	8.76101	0.0673432	0	0	1.77287	SFT	Plasma Membrane	G-protein coupled receptor
TGM2	transglutaminase 2 (C polypeptide, protein-glutamine-gamma-glutamyltransferase)	20q12	7052	AL031651	Hs.517033	4.68672	0.149263	3.94555e-06	4.04712e-06	1.77258	SFT	Cytoplasm	enzyme
ATP2B1	ATPase, Ca++ transporting, plasma membrane 1	12q21.3	490	M95541	Hs.506276	5.8455	0.114155	0	0	1.77131	SFT	Plasma Membrane	transporter
ZMIZ1	zinc finger, MIZ-type containing 1	10q22.3	57178	AF070622	Hs.193118	6.27165	0.104562	0	0	1.77127	SFT	Nucleus	other
SLC16A7	solute carrier family 16, member 7 (monocarboxylic acid transporter 2)	12q13	9194	NM_004731	Hs.439643	4.40906	0.160074	9.86388e-06	9.25174e-06	1.77104	SFT	Plasma Membrane	transporter
SUB1	SUB1 homolog (S. cerevisiae)	5p13.3	10923	BG231551	Hs.229641	7.51466	0.0824553	0	0	1.76801	SFT	Nucleus	transcription regulator
FGFR1	fibroblast growth factor receptor 1	8p11.2-p11.1	2260	NM_023107	Hs.264887	6.1596	0.106142	0	0	1.76514	SFT	Plasma Membrane	kinase	pazopanib
CEP57	centrosomal protein 57kDa	11q21	9702	AI123527	Hs.101014	9.21997	0.0619192	0	0	1.76461	SFT	Cytoplasm	other
DYNC2LI1	dynein, cytoplasmic 2, light intermediate chain 1	2p25.1-p24.1	51626	BC040558	Hs.371597	5.70833	0.116365	0	0	1.76305	SFT	Cytoplasm	other
STEAP1	six transmembrane epithelial antigen of the prostate 1	7q21	26872	NM_012449	Hs.61635	5.0039	0.136342	9.86388e-07	1.10097e-06	1.76184	SFT	Plasma Membrane	transporter
NOL12	nucleolar protein 12	22q13.1	79159	AW002578	Hs.632778	7.8941	0.0764984	0	0	1.76127	SFT	Nucleus	other
PPP1R2P9	protein phosphatase 1, regulatory (inhibitor) subunit 2 pseudogene 9	Xp11.4-p11.3	80316	NM_025210	Hs.127689	3.60892	0.199242	0.000115407	7.96355e-05	1.76089	SFT	unknown	other
DAK	dihydroxyacetone kinase 2 homolog (S. cerevisiae)	11q12.2	26007	NM_015533	Hs.6278	8.1776	0.0726012	0	0	1.75817	SFT	Cytoplasm	other
SSPN	sarcospan (Kras oncogene-associated gene)	12p11.2	8082	BC041929	Hs.183428	4.56622	0.1511	4.93194e-06	4.91082e-06	1.75687	SFT	Plasma Membrane	other
RBM5	RNA binding motif protein 5	3p21.3	10181	U23946	---	7.82638	0.0766797	0	0	1.75446	SFT	Nucleus	other
DPM1	dolichyl-phosphate mannosyltransferase polypeptide 1, catalytic subunit	20q13.13	8813	NM_003859	Hs.654951	7.16269	0.0862658	0	0	1.75432	SFT	Cytoplasm	enzyme
DDB2	damage-specific DNA binding protein 2, 48kDa	11p12-p11	1643	NM_000107	Hs.702063	7.65576	0.0788438	0	0	1.75311	SFT	Nucleus	other
KRT20	keratin 20	17q21.2	54474	AI732381	Hs.84905	5.64177	0.116548	0	0	1.75269	SFT	Cytoplasm	other
CASD1	CAS1 domain containing 1	7q21.3	64921	NM_022900	Hs.260041	8.68	0.0662543	0	0	1.75199	SFT	Cytoplasm	enzyme
ADAMTS3	ADAM metallopeptidase with thrombospondin type 1 motif, 3	4q13.3	9508	AB002364	Hs.590919	3.76421	0.187605	7.39791e-05	5.40773e-05	1.75032	SFT	Extracellular Space	peptidase
APOM	apolipoprotein M	6p21.33	55937	NM_019101	Hs.534468	5.50265	0.1198	0	0	1.75018	SFT	Plasma Membrane	transporter
RMND5A	required for meiotic nuclear division 5 homolog A (S. cerevisiae)	2p11.2	64795	H65865	Hs.75277	8.42394	0.0688729	0	0	1.7498	SFT	unknown	other
RCOR1	REST corepressor 1	14q32.31-q32.32	23186	D31888	Hs.510521	7.6889	0.0780187	0	0	1.74967	SFT	Nucleus	transcription regulator
IL1RL1	interleukin 1 receptor-like 1	2q12	9173	NM_003856	Hs.66	4.43251	0.15489	8.87749e-06	8.36097e-06	1.74835	SFT	Plasma Membrane	transmembrane receptor
TLR3	toll-like receptor 3	4q35	7098	NM_003265	Hs.657724	6.73351	0.0925691	0	0	1.74687	SFT	Plasma Membrane	transmembrane receptor	ampligen
MOSC1	MOCO sulphurase C-terminal domain containing 1	1q41	64757	NM_022746	Hs.497816	6.87192	0.0901025	0	0	1.74637	SFT	Cytoplasm	enzyme
CHN1	chimerin (chimaerin) 1	2q31.1	1123	BF339445	Hs.654534	3.67081	0.191896	9.96252e-05	7.01902e-05	1.74513	SFT	Cytoplasm	other
PPP6C	protein phosphatase 6, catalytic subunit	9q33.3	5537	NM_016294	Hs.584019	7.15912	0.0852591	0	0	1.74509	SFT	Nucleus	phosphatase
SNAP91	synaptosomal-associated protein, 91kDa homolog (mouse)	6q14.2	9892	NM_014841	Hs.368046	3.94731	0.176373	4.14283e-05	3.22594e-05	1.7442	SFT	Plasma Membrane	other
ERN1	endoplasmic reticulum to nucleus signaling 1	17q24.2	2081	NM_001433	Hs.356481	5.95917	0.107705	0	0	1.74403	SFT	Cytoplasm	kinase
MBP	myelin basic protein	18q23	4155	L18865	Hs.551713	3.53378	0.199671	0.000146972	9.82051e-05	1.74209	SFT	Extracellular Space	other
YES1	v-yes-1 Yamaguchi sarcoma viral oncogene homolog 1	18p11.31-p11.21	7525	NM_005433	Hs.194148	8.57751	0.0662694	0	0	1.74059	SFT	Cytoplasm	kinase	dasatinib
DOHH	deoxyhypusine hydroxylase/monooxygenase	19p13.3	83475	NM_031304	Hs.515064	8.35338	0.0685833	0	0	1.7387	SFT	Cytoplasm	enzyme
ITM2B	integral membrane protein 2B	13q14.3	9445	NM_021999	Hs.643683	7.43235	0.0799663	0	0	1.73463	SFT	Plasma Membrane	other
RFX7	regulatory factor X, 7	15q21.3	64864	NM_022841	Hs.282855	6.84433	0.0891065	0	0	1.73425	SFT	unknown	other
LRRC16A	leucine rich repeat containing 16A	6p22.2	55604	Y10508	Hs.649550	5.81693	0.109538	0	0	1.73379	SFT	Cytoplasm	enzyme
NFIC	nuclear factor I/C (CCAAT-binding transcription factor)	19p13.3	4782	NM_005597	Hs.170131	6.71528	0.091091	0	0	1.73227	SFT	Nucleus	transcription regulator
P2RY2	purinergic receptor P2Y, G-protein coupled, 2	11q13.5-q14.1	5029	NM_002564	Hs.339	7.54172	0.0777971	0	0	1.72903	SFT	Plasma Membrane	G-protein coupled receptor
LRP1	low density lipoprotein-related protein 1 (alpha-2-macroglobulin receptor)	12q13-q14	4035	BC045107	Hs.162757	6.7362	0.0902635	0	0	1.72855	SFT	Plasma Membrane	transmembrane receptor
NDUFB2	NADH dehydrogenase (ubiquinone) 1 beta subcomplex, 2, 8kDa	7q34	4708	NM_004546	Hs.655788	9.13651	0.0594118	0	0	1.72791	SFT	Cytoplasm	enzyme
DNASE2B	deoxyribonuclease II beta	1p22.3	58511	NM_021233	Hs.129142	4.24229	0.158967	1.57822e-05	1.37661e-05	1.72752	SFT	Cytoplasm	enzyme
PCNX	pecanex homolog (Drosophila)	14q24.2	22990	AB018348	Hs.446559	5.13797	0.126419	9.86388e-07	1.10097e-06	1.72667	SFT	Plasma Membrane	other
RANBP17	RAN binding protein 17	5q34	64901	NM_022897	Hs.410810	4.50059	0.147975	7.8911e-06	7.56006e-06	1.72579	SFT	Nucleus	transporter
HPX	hemopexin	11p15.5-p15.4	3263	BC005395	Hs.426485	6.16568	0.100637	0	0	1.72506	SFT	Extracellular Space	transporter
CHMP1A	chromatin modifying protein 1A	16q24.3	5119	NM_002768	Hs.589427	6.95313	0.0860355	0	0	1.7238	SFT	Extracellular Space	peptidase
CUTC	cutC copper transporter homolog (E. coli)	10q24.2	51076	NM_015960	Hs.16606	5.68773	0.111073	0	0	1.72312	SFT	Cytoplasm	other
REG1B	regenerating islet-derived 1 beta	2p12	5968	NM_006507	Hs.4158	5.02166	0.129305	9.86388e-07	1.10097e-06	1.72267	SFT	Extracellular Space	other
CSAD	cysteine sulfinic acid decarboxylase	12q13.11-q14.3	51380	BC018042	Hs.279815	4.7622	0.137702	2.95916e-06	3.20101e-06	1.72201	SFT	unknown	enzyme
ARFRP1	ADP-ribosylation factor related protein 1	20q13.3	10139	NM_003224	Hs.389277	7.80502	0.0731237	0	0	1.7184	SFT	Cytoplasm	enzyme
KBTBD10	kelch repeat and BTB (POZ) domain containing 10	2q31.1	10324	NM_006063	Hs.50550	3.84444	0.176167	5.81969e-05	4.38777e-05	1.71816	SFT	Cytoplasm	other
RABL2B	RAB, member of RAS oncogene family-like 2B	22q13.33	11158	NM_007081	Hs.446425	9.75568	0.053087	0	0	1.71808	SFT	unknown	enzyme
UBTF	upstream binding transcription factor, RNA polymerase I	17q21.3	7343	AU145147	Hs.89781	7.43609	0.0780309	0	0	1.71788	SFT	Nucleus	transcription regulator
SOX1	SRY (sex determining region Y)-box 1	13q34	6656	NM_005986	Hs.202526	5.11271	0.125571	9.86388e-07	1.10097e-06	1.71688	SFT	Nucleus	transcription regulator
OBSL1	obscurin-like 1	2q35	23363	AI978623	Hs.526594	6.76791	0.0881183	0	0	1.71565	SFT	Plasma Membrane	other
RAB3GAP1	RAB3 GTPase activating protein subunit 1 (catalytic)	2q21.3	22930	AK022494	Hs.306327	9.03152	0.0592125	0	0	1.71494	SFT	Cytoplasm	other
TYR	tyrosinase (oculocutaneous albinism IA)	11q14-q21	7299	BC027179	Hs.503555	8.26483	0.0670768	0	0	1.71368	SFT	Cytoplasm	enzyme	hydroquinone
MASP2	mannan-binding lectin serine peptidase 2	1p36.3-p36.2	10747	NM_006610	Hs.655645	9.84732	0.0519344	0	0	1.7133	SFT	Extracellular Space	peptidase
QPRT	quinolinate phosphoribosyltransferase	16p11.2	23475	NM_014298	Hs.513484	4.98684	0.128814	9.86388e-07	1.10097e-06	1.71328	SFT	Cytoplasm	enzyme
ISLR	immunoglobulin superfamily containing leucine-rich repeat	15q23-q24	3671	NM_005545	Hs.513022	4.46678	0.146844	7.8911e-06	7.56006e-06	1.71272	SFT	Extracellular Space	other
ITPKC	inositol 1,4,5-trisphosphate 3-kinase C	19q13.1	80271	D38169	Hs.515415	5.96349	0.103203	0	0	1.71256	SFT	Cytoplasm	kinase
EPHA7	EPH receptor A7	6q16.1	2045	BC027940	Hs.73962	3.67951	0.183191	9.76524e-05	6.91853e-05	1.70907	SFT	Plasma Membrane	kinase
BPI	bactericidal/permeability-increasing protein	20q11.23-q12	671	NM_001725	Hs.529019	6.61202	0.0899164	0	0	1.70848	SFT	Plasma Membrane	transporter
ZNF177	zinc finger protein 177	19p13.2	7730	NM_003451	Hs.172979	5.87469	0.104336	0	0	1.70675	SFT	Nucleus	other
HLX	H2.0-like homeobox	1q41-q42.1	3142	M60721	Hs.74870	5.63564	0.109894	0	0	1.70668	SFT	Nucleus	transcription regulator
H6PD	hexose-6-phosphate dehydrogenase (glucose 1-dehydrogenase)	1p36	9563	AY142148	Hs.463511	7.83913	0.0712077	0	0	1.70463	SFT	Cytoplasm	enzyme
MED22	mediator complex subunit 22	9q34.2	6837	NM_006752	Hs.78354	7.64543	0.0736349	0	0	1.70409	SFT	Cytoplasm	other
ARSA	arylsulfatase A	22q13.31-qter|22q13.33	410	NM_000487	Hs.88251	7.4335	0.0764927	0	0	1.704	SFT	Cytoplasm	enzyme
C1RL	complement component 1, r subcomponent-like	12p13.31	51279	NM_016546	Hs.631730	6.14576	0.0980664	0	0	1.70327	SFT	Extracellular Space	peptidase
PTPN13	protein tyrosine phosphatase, non-receptor type 13 (APO-1/CD95 (Fas)-associated phosphatase)	4q21.3	5783	NM_006264	Hs.436142	5.76574	0.106289	0	0	1.70315	SFT	Cytoplasm	phosphatase
MAP7D3	MAP7 domain containing 3	Xq26.3	79649	NM_024765	Hs.446275	5.46486	0.113321	0	0	1.7012	SFT	Cytoplasm	other
FYN	FYN oncogene related to SRC, FGR, YES	6q21	2534	AK090692	Hs.390567	3.97947	0.165589	3.64964e-05	2.87232e-05	1.70078	SFT	Plasma Membrane	kinase	dasatinib
IL17RB	interleukin 17 receptor B	3p21.1	55540	NM_018725	Hs.654970	4.95854	0.127532	9.86388e-07	1.10097e-06	1.70054	SFT	Plasma Membrane	transmembrane receptor
HYAL1	hyaluronoglucosaminidase 1	3p21.3-p21.2	3373	AF173154	Hs.75619	4.93192	0.128059	9.86388e-07	1.10097e-06	1.69876	SFT	Cytoplasm	enzyme	hyaluronic acid, hylan
TPD52L1	tumor protein D52-like 1	6q22-q23	7164	NM_003287	Hs.591347	3.89151	0.169335	5.12922e-05	3.92035e-05	1.698	SFT	Cytoplasm	other
TUT1	terminal uridylyl transferase 1, U6 snRNA-specific	11q12.2	64852	NM_022830	Hs.256184	9.33048	0.0549082	0	0	1.69791	SFT	Nucleus	enzyme
PDLIM4	PDZ and LIM domain 4	5q31.1	8572	BC003096	Hs.424312	5.12588	0.122015	9.86388e-07	1.10097e-06	1.69768	SFT	Cytoplasm	other
ST7	suppression of tumorigenicity 7	7q31.1-q31.3	7982	NM_021908	Hs.368131	6.1603	0.0969831	0	0	1.69755	SFT	unknown	other
CLDN16	claudin 16	3q28	10686	NM_006580	Hs.251391	8.92437	0.0584179	0	0	1.69565	SFT	Plasma Membrane	transporter
PTEN	phosphatase and tensin homolog	10q23.3	5728	U96180	Hs.500466	5.10602	0.122021	9.86388e-07	1.10097e-06	1.69424	SFT	Cytoplasm	phosphatase
SNAI2	snail homolog 2 (Drosophila)	8q11	6591	AI572079	Hs.360174	5.30494	0.116096	0	0	1.69213	SFT	Nucleus	transcription regulator
TM2D1	TM2 domain containing 1	1p31.3	83941	AF353990	Hs.656790	8.38817	0.0633651	0	0	1.69063	SFT	Plasma Membrane	G-protein coupled receptor
PDE6B	phosphodiesterase 6B, cGMP-specific, rod, beta	4p16.3	5158	BC039412	Hs.623810	8.76987	0.0593726	0	0	1.69	SFT	Cytoplasm	enzyme
C14orf93	chromosome 14 open reading frame 93	14q11.2	60686	NM_021944	Hs.255874	4.96098	0.125518	9.86388e-07	1.10097e-06	1.68925	SFT	unknown	other
ANKRD26	ankyrin repeat domain 26	10pter-q22.1	22852	AL137351	Hs.361041	5.87405	0.101749	0	0	1.68877	SFT	Nucleus	transcription regulator
ATG10	ATG10 autophagy related 10 homolog (S. cerevisiae)	5q14.2	83734	BC018651	Hs.700785	6.71171	0.0856396	0	0	1.6884	SFT	Plasma Membrane	enzyme
UNC119B	unc-119 homolog B (C. elegans)	12q24.31	84747	BC004815	Hs.127610	9.12392	0.0557644	0	0	1.68724	SFT	unknown	other
LEPREL2	leprecan-like 2	12q13	10536	NM_014262	Hs.631655	6.6621	0.0863182	0	0	1.68715	SFT	Nucleus	enzyme
TPK1	thiamin pyrophosphokinase 1	7q34-q35	27010	NM_022445	Hs.660232	6.32313	0.092309	0	0	1.68655	SFT	Cytoplasm	kinase
ASF1A	ASF1 anti-silencing function 1 homolog A (S. cerevisiae)	6q22.31	25842	NM_014034	Hs.292316	6.84612	0.0829994	0	0	1.68496	SFT	Nucleus	other
RGS7	regulator of G-protein signaling 7	1q43|1q23.1	6000	AF493931	Hs.655739	4.45504	0.141935	8.87749e-06	8.36097e-06	1.68457	SFT	Cytoplasm	enzyme
PCNA	proliferating cell nuclear antigen	20pter-p12	5111	NM_002592	Hs.147433	6.19211	0.0943535	0	0	1.68309	SFT	Nucleus	enzyme
TOMM34	translocase of outer mitochondrial membrane 34	-	10953	NM_006809	Hs.517066	3.68855	0.176276	9.6666e-05	6.87e-05	1.68133	SFT	Cytoplasm	other
ATP5S	ATP synthase, H+ transporting, mitochondrial F0 complex, subunit s (factor B)	14q22.1	27109	BC011549	Hs.438489	4.15612	0.153343	2.17005e-05	1.82778e-05	1.68099	SFT	Cytoplasm	transporter
PAIP2B	poly(A) binding protein interacting protein 2B	2p13.3	400961	AB032981	Hs.416735	8.66568	0.0595189	0	0	1.68097	SFT	unknown	translation regulator
ME1	malic enzyme 1, NADP(+)-dependent, cytosolic	6q12	4199	AL049699	Hs.21160	4.79064	0.129384	1.97278e-06	2.13603e-06	1.68055	SFT	Cytoplasm	enzyme
SLC1A1	solute carrier family 1 (neuronal/epithelial high affinity glutamate transporter, system Xag), member 1	9p24	6505	NM_004170	Hs.444915	4.03605	0.158596	3.0578e-05	2.45486e-05	1.68047	SFT	Plasma Membrane	transporter	riluzole
DEFA1	defensin, alpha 1	8p23.1	1667	NM_004084	Hs.654448	4.34334	0.145371	1.18367e-05	1.0744e-05	1.67997	SFT	Extracellular Space	other
MRPS15	mitochondrial ribosomal protein S15	1p35-p34.1	64960	NM_031280	Hs.352839	5.99143	0.0979621	0	0	1.67992	SFT	Cytoplasm	other
RLN2	relaxin 2	9p24.1	6019	NM_005059	Hs.127032	6.82421	0.0826831	0	0	1.67963	SFT	Extracellular Space	other
RICS	Rho GTPase-activating protein	11q24-q25	9743	NM_014715	Hs.440379	5.66509	0.104926	0	0	1.67839	SFT
UROD	uroporphyrinogen decarboxylase	1p34	7389	M14016	Hs.78601	7.11303	0.0778824	0	0	1.67674	SFT	Cytoplasm	enzyme
ARL2	ADP-ribosylation factor-like 2	11q13	402	NM_001667	Hs.502836	7.09204	0.0781791	0	0	1.67663	SFT	Cytoplasm	enzyme
SLC12A2	solute carrier family 12 (sodium/potassium/chloride transporters), member 2	5q23.3	6558	NM_001046	Hs.162585	3.71905	0.17245	8.87749e-05	6.41114e-05	1.672	SFT	Plasma Membrane	transporter	bumetanide
SCNN1B	sodium channel, nonvoltage-gated 1, beta	16p12.2-p12.1	6338	NM_000336	Hs.414614	5.73555	0.102269	0	0	1.67149	SFT	Plasma Membrane	ion channel	triamterene/hydrochlorothiazide, amiloride, amiloride/hydrochlorothiazide, triamterene
RAB36	RAB36, member RAS oncogene family	22q11.22	9609	AF133588	Hs.369557	6.20769	0.0920999	0	0	1.66903	SFT	Cytoplasm	enzyme
UFM1	ubiquitin-fold modifier 1	13q13.3	51569	NM_016617	Hs.643655	7.50594	0.0714986	0	0	1.66894	SFT	Cytoplasm	other
PDE1B	phosphodiesterase 1B, calmodulin-dependent	12q13	5153	NM_000924	Hs.530871	7.79622	0.0677142	0	0	1.66787	SFT	Cytoplasm	enzyme
TBR1	T-box, brain, 1	2q24	10716	NM_006593	Hs.705400	3.83795	0.165319	6.1156e-05	4.58207e-05	1.66776	SFT	Nucleus	transcription regulator
KIAA0323	KIAA0323	14q12	23351	AI075450	Hs.700630	4.94984	0.122127	9.86388e-07	1.10097e-06	1.66774	SFT	unknown	other
PHF15	PHD finger protein 15	5q31.1	23338	NM_015288	Hs.483419	8.00248	0.0650084	0	0	1.66541	SFT	Nucleus	other
ATXN10	ataxin 10	22q13.31	25814	AW241832	Hs.475125	9.17131	0.0532481	0	0	1.66498	SFT	Cytoplasm	other
UBE2D3	ubiquitin-conjugating enzyme E2D 3 (UBC4/5 homolog, yeast)	4q24	7323	BF448062	Hs.518773	6.64169	0.0837307	0	0	1.66451	SFT	unknown	enzyme
RING1	ring finger protein 1	6p21.3	6015	NM_002931	Hs.631989	9.43179	0.0509192	0	0	1.66374	SFT	Nucleus	transcription regulator
PSMA3	proteasome (prosome, macropain) subunit, alpha type, 3	14q23	5684	NM_002788	Hs.558799	8.83072	0.0561883	0	0	1.66342	SFT	Cytoplasm	peptidase
LOC400084	hypothetical gene supported by AK057632; AL137270; BC057846	12q24.31	400084	AL137270	Hs.156191	8.55918	0.0587073	0	0	1.66225	SFT	unknown	other
SFTPB	surfactant protein B	2p12-p11.2	6439	J02761	Hs.512690	5.45765	0.10725	0	0	1.66141	SFT	Extracellular Space	other
CHCHD7	coiled-coil-helix-coiled-coil-helix domain containing 7	8q12.1	79145	NM_024300	Hs.436913	6.43547	0.0868108	0	0	1.66105	SFT	Cytoplasm	other
GPR126	G protein-coupled receptor 126	6q24.1	57211	NM_020455	Hs.318894	4.42157	0.138591	8.87749e-06	8.36097e-06	1.66088	SFT	Plasma Membrane	G-protein coupled receptor
PVRL3	poliovirus receptor-related 3	3q13	25945	AA129716	Hs.293917	3.58455	0.177218	0.000125271	8.57926e-05	1.66076	SFT	Plasma Membrane	other
RAPGEF3	Rap guanine nucleotide exchange factor (GEF) 3	12q13.1	10411	U78168	Hs.8578	6.08057	0.0929416	0	0	1.65749	SFT	Nucleus	other
CX3CL1	chemokine (C-X3-C motif) ligand 1	16q13	6376	NM_002996	Hs.531668	3.66765	0.171549	9.96252e-05	7.01902e-05	1.65636	SFT	Extracellular Space	cytokine
AVEN	apoptosis, caspase activation inhibitor	15q13.1	57099	NM_020371	Hs.555966	5.83831	0.0977243	0	0	1.6562	SFT	Cytoplasm	other
ICAM3	intercellular adhesion molecule 3	19p13.3-p13.2	3385	NM_002162	Hs.654563	5.07821	0.116358	9.86388e-07	1.10097e-06	1.65604	SFT	Plasma Membrane	other
PTP4A1	protein tyrosine phosphatase type IVA, member 1	6q12	7803	BF576710	Hs.227777	5.33064	0.109427	0	0	1.65516	SFT	Cytoplasm	phosphatase
NUP37	nucleoporin 37kDa	12q23.2	79023	NM_024057	Hs.444276	6.80382	0.0797456	0	0	1.65396	SFT	Nucleus	transporter
GPR98	G protein-coupled receptor 98	5q13	84059	AB014586	Hs.591777	3.95645	0.156483	4.04419e-05	3.15884e-05	1.65374	SFT	Plasma Membrane	G-protein coupled receptor
SCRN1	secernin 1	7p14.3-p14.1	9805	NM_014766	Hs.520740	5.61702	0.102219	0	0	1.65351	SFT	Cytoplasm	other
NEDD4	neural precursor cell expressed, developmentally down-regulated 4	15q	4734	D42055	Hs.1565	6.17852	0.0904341	0	0	1.65319	SFT	Cytoplasm	enzyme
C16orf61	chromosome 16 open reading frame 61	16q23.2	56942	NM_020188	Hs.388255	8.01833	0.0635001	0	0	1.65318	SFT	unknown	other
TCF7	transcription factor 7 (T-cell specific, HMG-box)	5q31.1	6932	AW027359	Hs.573153	5.78166	0.0984323	0	0	1.65279	SFT	Nucleus	transcription regulator
GJB1	gap junction protein, beta 1, 32kDa	Xq13.1	2705	NM_000166	Hs.333303	7.46732	0.0700011	0	0	1.6517	SFT	Plasma Membrane	transporter
ACIN1	apoptotic chromatin condensation inducer 1	14q11.2	22985	NM_014977	Hs.124490	9.09464	0.0525971	0	0	1.65111	SFT	Nucleus	enzyme
NOX4	NADPH oxidase 4	11q14.2-q21	50507	NM_016931	Hs.371036	3.62291	0.172672	0.000111462	7.72404e-05	1.65085	SFT	Cytoplasm	enzyme
VTN	vitronectin	17q11	7448	NM_000638	Hs.2257	7.56247	0.0681822	0	0	1.64652	SFT	Extracellular Space	other
HDAC4	histone deacetylase 4	2q37.3	9759	BC039904	Hs.20516	4.87124	0.120659	9.86388e-07	1.10097e-06	1.64607	SFT	Nucleus	transcription regulator	tributyrin, belinostat, pyroxamide, vorinostat, romidepsin
ZMYND11	zinc finger, MYND domain containing 11	10p14	10771	BC034784	Hs.292265	6.54428	0.082696	0	0	1.64438	SFT	Nucleus	other
C14orf106	chromosome 14 open reading frame 106	14q21.3	55320	NM_018353	Hs.437941	6.04901	0.0916031	0	0	1.64389	SFT	Nucleus	other
GSTM2	glutathione S-transferase mu 2 (muscle)	1p13.3	2946	NM_000848	Hs.279837	7.34337	0.0704691	0	0	1.6419	SFT	Cytoplasm	enzyme
CCDC82	coiled-coil domain containing 82	11q21	79780	BC018663	Hs.525088	8.5297	0.0568357	0	0	1.64109	SFT	unknown	other
SUSD4	sushi domain containing 4	1q41	55061	NM_017982	Hs.497841	4.23082	0.141961	1.7755e-05	1.53809e-05	1.64106	SFT	unknown	other
SIRPA	signal-regulatory protein alpha	20p13	140885	D86043	Hs.581021	5.83761	0.0954088	0	0	1.64066	SFT	Plasma Membrane	phosphatase
CABIN1	calcineurin binding protein 1	22q11.23	23523	NM_012295	Hs.517478	6.66038	0.0802365	0	0	1.64022	SFT	Nucleus	other
SMAD3	SMAD family member 3	15q22.33	4088	BF971416	Hs.702172	5.76605	0.0966835	0	0	1.63906	SFT	Nucleus	transcription regulator
DPPA4	developmental pluripotency associated 4	3q13.13	55211	NM_018189	Hs.317659	7.54491	0.0673067	0	0	1.6371	SFT	unknown	other
PHLPPL	PH domain and leucine rich repeat protein phosphatase-like	16q22.3	23035	AB023148	Hs.531564	4.77007	0.122132	1.97278e-06	2.13603e-06	1.63708	SFT	Cytoplasm	enzyme
FXYD1	FXYD domain containing ion transport regulator 1	19q13.1	5348	NM_005031	Hs.442498	3.53358	0.174002	0.000146972	9.82051e-05	1.63589	SFT	Plasma Membrane	ion channel
IL27RA	interleukin 27 receptor, alpha	19p13.11	9466	NM_004843	Hs.132781	5.28966	0.107275	0	0	1.6358	SFT	Plasma Membrane	transmembrane receptor
PEX6	peroxisomal biogenesis factor 6	6p21.1	5190	NM_000287	Hs.656425	7.28307	0.0705312	0	0	1.63575	SFT	Cytoplasm	enzyme
CACNB1	calcium channel, voltage-dependent, beta 1 subunit	17q21-q22	782	NM_000723	Hs.635	6.06728	0.0899676	0	0	1.63508	SFT	Plasma Membrane	ion channel
CMPK1	cytidine monophosphate (UMP-CMP) kinase 1, cytosolic	1p32	51727	BC017806	Hs.11463	4.26005	0.139233	1.57822e-05	1.37661e-05	1.63347	SFT	Nucleus	kinase
ARL15	ADP-ribosylation factor-like 15	5p15.2	54622	NM_019087	Hs.659125	6.35796	0.084358	0	0	1.63317	SFT	unknown	other
SULT2A1	sulfotransferase family, cytosolic, 2A, dehydroepiandrosterone (DHEA)-preferring, member 1	19q13.3	6822	NM_003167	Hs.515835	7.88705	0.0627418	0	0	1.63285	SFT	Cytoplasm	enzyme
LSR	lipolysis stimulated lipoprotein receptor	19q13.12	51599	NM_015925	Hs.466507	4.50815	0.129932	7.8911e-06	7.56006e-06	1.63267	SFT	Nucleus	transcription regulator
S100A1	S100 calcium binding protein A1	1q21	6271	NM_006271	Hs.515715	4.39687	0.13388	1.08503e-05	1.00733e-05	1.63256	SFT	Cytoplasm	other
PRKCH	protein kinase C, eta	14q22-q23	5583	NM_006255	Hs.333907	5.15525	0.1102	9.86388e-07	1.10097e-06	1.63245	SFT	Cytoplasm	kinase
PPARG	peroxisome proliferator-activated receptor gamma	3p25	5468	NM_015869	Hs.162646	3.54736	0.172026	0.000141053	9.51431e-05	1.63109	SFT	Nucleus	ligand-dependent nuclear receptor	pioglitazone/metformin, rosiglitazone-metformin combination, glimepiride/rosiglitazone, rosiglitazone, GI262570, pioglitazone, tesaglitazar, troglitazone
NDUFC2	NADH dehydrogenase (ubiquinone) 1, subcomplex unknown, 2, 14.5kDa	11q14.1	4718	NM_004549	Hs.407860	9.10677	0.0504443	0	0	1.62991	SFT	Cytoplasm	enzyme
MBNL2	muscleblind-like 2 (Drosophila)	13q32.1	10150	BE328496	Hs.657347	4.48968	0.129955	7.8911e-06	7.56006e-06	1.62952	SFT	unknown	other
TMEM40	transmembrane protein 40	3p25.1	55287	NM_018306	Hs.475502	5.16504	0.109323	0	0	1.62884	SFT	unknown	other
ANKRD7	ankyrin repeat domain 7	7q31	56311	NM_019644	---	3.74368	0.160567	8.08838e-05	5.87477e-05	1.62676	SFT	Nucleus	transcription regulator
C2orf28	chromosome 2 open reading frame 28	2p23.3	51374	NM_016085	Hs.9527	8.70448	0.0536899	0	0	1.62666	SFT	unknown	other
ZEB2	zinc finger E-box binding homeobox 2	2q22	9839	NM_014795	Hs.34871	3.61812	0.167019	0.000112448	7.78292e-05	1.62653	SFT	Nucleus	transcription regulator
CEP110	centrosomal protein 110kDa	9q33-q34	11064	NM_007018	Hs.653263	6.10394	0.0880209	0	0	1.62649	SFT	Nucleus	transcription regulator
WDR19	WD repeat domain 19	4p14	57728	BC032578	Hs.438482	6.27583	0.0847593	0	0	1.6257	SFT	Extracellular Space	other
TRIM9	tripartite motif-containing 9	14q22.1	114088	AF220036	Hs.654750	4.01275	0.147569	3.35372e-05	2.66892e-05	1.62483	SFT	Cytoplasm	enzyme
SPAG7	sperm associated antigen 7	17p13.2	9552	NM_004890	Hs.90436	8.88293	0.0518369	0	0	1.62433	SFT	Nucleus	other
TAF1B	TATA box binding protein (TBP)-associated factor, RNA polymerase I, B, 63kDa	2p25	9014	AA004579	Hs.654508	5.76313	0.0943867	0	0	1.62368	SFT	Nucleus	transcription regulator
MMS19	MMS19 nucleotide excision repair homolog (S. cerevisiae)	10q24-q25	64210	NM_022362	Hs.500721	8.25887	0.057708	0	0	1.62356	SFT	Nucleus	transcription regulator
SH2D1A	SH2 domain protein 1A	Xq25-q26	4068	AF072930	Hs.349094	6.15352	0.0862221	0	0	1.62045	SFT	Cytoplasm	other
RRAGD	Ras-related GTP binding D	6q15-q16	58528	AL138717	Hs.485938	3.68089	0.162205	9.76524e-05	6.91853e-05	1.62029	SFT	Cytoplasm	enzyme
FADS2	fatty acid desaturase 2	11q12-q13.1	9415	NM_004265	Hs.502745	4.31431	0.133704	1.2823e-05	1.14658e-05	1.61676	SFT	Plasma Membrane	enzyme
EMR1	egf-like module containing, mucin-like, hormone receptor-like 1	19p13.3	2015	NM_001974	Hs.2375	6.8991	0.0734651	0	0	1.61637	SFT	Plasma Membrane	G-protein coupled receptor
NPAL3	NIPA-like domain containing 3	1p36.12-p35.1	57185	BC001265	Hs.523442	8.57873	0.0537483	0	0	1.61583	SFT	unknown	other
FAM178A	family with sequence similarity 178, member A	10q24.31	55719	NM_144592	Hs.447458	5.01531	0.111023	9.86388e-07	1.10097e-06	1.61548	SFT	unknown	other
WHSC1L1	Wolf-Hirschhorn syndrome candidate 1-like 1	8p11.2	54904	NM_017778	Hs.700599	7.21928	0.0685133	0	0	1.61235	SFT	Nucleus	enzyme
UBASH3A	ubiquitin associated and SH3 domain containing, A	21q22.3	53347	NM_018961	Hs.473912	8.75676	0.0517218	0	0	1.61205	SFT	Cytoplasm	enzyme
PDHX	pyruvate dehydrogenase complex, component X	11p13	8050	NM_003477	Hs.502315	6.64686	0.076503	0	0	1.61063	SFT	Cytoplasm	enzyme
STARD7	StAR-related lipid transfer (START) domain containing 7	2q11.2	56910	NM_020151	Hs.469331	8.60326	0.0529687	0	0	1.61054	SFT	unknown	other
DAZAP2	DAZ associated protein 2	12q12	9802	NM_014764	Hs.369761	4.52865	0.124731	6.90471e-06	6.7716e-06	1.60982	SFT	Nucleus	other
TBC1D2B	TBC1 domain family, member 2B	15q24.3-q25.1	23102	BF195608	Hs.567426	6.41411	0.0799868	0	0	1.6087	SFT	unknown	other
PIP5K1B	phosphatidylinositol-4-phosphate 5-kinase, type I, beta	9q13	8395	NM_003558	Hs.534371	4.74909	0.117402	3.94555e-06	4.04712e-06	1.6083	SFT	Cytoplasm	kinase
OTOR	otoraplin	20p12.1-p11.23	56914	NM_020157	Hs.41119	7.01351	0.0707852	0	0	1.60821	SFT	Extracellular Space	other
EHHADH	enoyl-Coenzyme A, hydratase/3-hydroxyacyl Coenzyme A dehydrogenase	3q26.3-q28	1962	NM_001966	Hs.429879	7.8213	0.0606788	0	0	1.6081	SFT	Cytoplasm	enzyme
KLK8	kallikrein-related peptidase 8	19q13.3-q13.4	11202	NM_144506	Hs.104570	6.88661	0.0724385	0	0	1.60707	SFT	Extracellular Space	peptidase
EPHB6	EPH receptor B6	7q33-q35	2051	NM_004445	Hs.380089	4.97713	0.110563	9.86388e-07	1.10097e-06	1.60704	SFT	Plasma Membrane	kinase
USP10	ubiquitin specific peptidase 10	16q24.1	9100	BG390445	Hs.136778	7.23555	0.0675965	0	0	1.60668	SFT	Cytoplasm	peptidase
GABBR1	gamma-aminobutyric acid (GABA) B receptor, 1	6p21.31	2550	NM_001470	Hs.167017	5.97206	0.0875852	0	0	1.60659	SFT	Plasma Membrane	G-protein coupled receptor	baclofen
CLMN	calmin (calponin-like, transmembrane)	14q32.13	79789	AW028110	Hs.593760	4.61499	0.121212	4.93194e-06	4.91082e-06	1.60632	SFT	Cytoplasm	other
HSPB6	heat shock protein, alpha-crystallin-related, B6	19q13.12	126393	AL551046	Hs.534538	4.00515	0.143561	3.35372e-05	2.66892e-05	1.60538	SFT	Cytoplasm	other
GPX2	glutathione peroxidase 2 (gastrointestinal)	14q24.1	2877	NM_002083	Hs.2704	6.52661	0.0776578	0	0	1.60516	SFT	Cytoplasm	enzyme
TPBG	trophoblast glycoprotein	6q14-q15	7162	NM_006670	Hs.82128	4.35428	0.129686	1.18367e-05	1.0744e-05	1.6044	SFT	Plasma Membrane	other
TMED10	transmembrane emp24-like trafficking protein 10 (yeast)	14q24.3	10972	NM_006827	Hs.74137	6.94995	0.0711348	0	0	1.604	SFT	Cytoplasm	transporter
TTC17	tetratricopeptide repeat domain 17	11p12-p11.2	55761	NM_018259	Hs.696109	6.86197	0.0723645	0	0	1.60378	SFT	unknown	other
KIAA1107	KIAA1107	1p22.1	23285	BC037317	Hs.21554	5.05122	0.107966	9.86388e-07	1.10097e-06	1.60378	SFT	unknown	other
PRKCI	protein kinase C, iota	3q26.3	5584	L18964	Hs.478199	5.76644	0.0912146	0	0	1.60367	SFT	Cytoplasm	kinase
SERTAD2	SERTA domain containing 2	2p14	9792	BG107456	Hs.693696	5.51535	0.0965323	0	0	1.60329	SFT	Cytoplasm	transcription regulator
CLDND1	claudin domain containing 1	3q12.1	56650	BC013610	Hs.531371	7.0735	0.0691077	0	0	1.60153	SFT	Plasma Membrane	other
ATP1B2	ATPase, Na+/K+ transporting, beta 2 polypeptide	17p13.1	482	NM_001678	Hs.643540	4.83788	0.113419	1.97278e-06	2.13603e-06	1.60112	SFT	Plasma Membrane	transporter
SUV39H1	suppressor of variegation 3-9 homolog 1 (Drosophila)	Xp11.23	6839	NM_003173	Hs.522639	6.40568	0.0790619	0	0	1.6011	SFT	Nucleus	enzyme
NKX3-1	NK3 homeobox 1	8p21	4824	AF247704	Hs.55999	6.33805	0.0800985	0	0	1.60044	SFT	Nucleus	transcription regulator
C3orf37	chromosome 3 open reading frame 37	3q21.3	56941	AI937543	Hs.458320	8.02695	0.0574096	0	0	1.59896	SFT	unknown	other
SPDEF	SAM pointed domain containing ets transcription factor	6p21.3	25803	AI745526	Hs.485158	4.51788	0.122759	6.90471e-06	6.7716e-06	1.5981	SFT	Nucleus	transcription regulator
SLC7A1	solute carrier family 7 (cationic amino acid transporter, y+ system), member 1	13q12-q14	6541	NM_003045	Hs.14846	3.97709	0.143064	3.64964e-05	2.87232e-05	1.59787	SFT	Plasma Membrane	transporter
CD33	CD33 molecule	19q13.3	945	NM_001772	Hs.83731	5.75469	0.0903591	0	0	1.59667	SFT	Plasma Membrane	other	gemtuzumab ozogamicin
CPA1	carboxypeptidase A1 (pancreatic)	7q32	1357	NM_001868	Hs.2879	4.32756	0.128939	1.2823e-05	1.14658e-05	1.59617	SFT	Extracellular Space	peptidase
ANKRD5	ankyrin repeat domain 5	20pter-q11.23	63926	NM_022096	Hs.70903	5.56888	0.0939676	0	0	1.59479	SFT	Nucleus	transcription regulator
FGGY	FGGY carbohydrate kinase domain containing	1p32.1	55277	NM_018291	Hs.444301	3.57001	0.16166	0.000130203	8.88499e-05	1.59475	SFT	unknown	other
HNF4A	hepatocyte nuclear factor 4, alpha	20q12-q13.1	3172	NM_000457	Hs.116462	4.25052	0.131433	1.57822e-05	1.37661e-05	1.59461	SFT	Nucleus	transcription regulator
HNF1B	HNF1 homeobox B	17cen-q21.3	6928	NM_000458	Hs.191144	6.88896	0.0707375	0	0	1.59433	SFT	Nucleus	transcription regulator
SERPINB2	serpin peptidase inhibitor, clade B (ovalbumin), member 2	18q21.3	5055	NM_002575	Hs.594481	3.53368	0.163309	0.000146972	9.82051e-05	1.59362	SFT	Extracellular Space	other
PCTK3	PCTAIRE protein kinase 3	1q31-q32	5129	BC000281	Hs.445402	5.75308	0.0898554	0	0	1.59326	SFT	Cytoplasm	kinase
PLCG2	phospholipase C, gamma 2 (phosphatidylinositol-specific)	16q24.1	5336	BC040927	Hs.413111	5.55554	0.0939743	0	0	1.59305	SFT	Cytoplasm	enzyme
PLEK2	pleckstrin 2	14q23.3	26499	NM_016445	Hs.170473	4.85868	0.111216	9.86388e-07	1.10097e-06	1.5925	SFT	unknown	other
GMFB	glia maturation factor, beta	14q22.2	2764	BC005359	Hs.151413	5.58313	0.0932802	0	0	1.59245	SFT	Cytoplasm	growth factor
LGALS13	lectin, galactoside-binding, soluble, 13	19q13.1	29124	NM_013268	Hs.23671	8.17509	0.0550707	0	0	1.59164	SFT	unknown	enzyme
LRP2	low density lipoprotein-related protein 2	2q24-q31	4036	NM_004525	Hs.657729	4.90024	0.109685	9.86388e-07	1.10097e-06	1.59056	SFT	Plasma Membrane	transporter
CTNNBIP1	catenin, beta interacting protein 1	1p36.22	56998	NM_020248	Hs.463759	5.73313	0.0898243	0	0	1.59049	SFT	Cytoplasm	other
COPS7B	COP9 constitutive photomorphogenic homolog subunit 7B (Arabidopsis)	2q37.1	64708	NM_022730	Hs.335061	9.12699	0.0463517	0	0	1.58998	SFT	Cytoplasm	other
TRIM66	tripartite motif-containing 66	11p15.4	9866	AW271713	Hs.130836	6.88034	0.0702219	0	0	1.58949	SFT	Nucleus	transcription regulator
CDC45L	CDC45 cell division cycle 45-like (S. cerevisiae)	22q11.21	8318	NM_003504	Hs.474217	3.95709	0.141916	4.04419e-05	3.15884e-05	1.5891	SFT	Nucleus	other
ZNF10	zinc finger protein 10	12q24.33	7556	X52332	Hs.507355	5.28002	0.0994967	0	0	1.58846	SFT	Cytoplasm	other
SPAG8	sperm associated antigen 8	9p13.3	26206	NM_012436	Hs.256747	4.69602	0.11487	3.94555e-06	4.04712e-06	1.58664	SFT	Cytoplasm	other
ADD2	adducin 2 (beta)	2p14-p13	119	NM_017488	Hs.188528	4.01305	0.138907	3.35372e-05	2.66892e-05	1.58621	SFT	Cytoplasm	other
SRI	sorcin	7q21.1	6717	AV752215	Hs.489040	5.97305	0.0844242	0	0	1.58582	SFT	Cytoplasm	transporter
GSTZ1	glutathione transferase zeta 1	14q24.3	2954	BC001453	Hs.655292	6.01922	0.0834236	0	0	1.58486	SFT	Cytoplasm	enzyme
THOC7	THO complex 7 homolog (Drosophila)	3p14.1	80145	NM_025075	Hs.288151	7.36992	0.0631814	0	0	1.58474	SFT	Nucleus	other
ABP1	amiloride binding protein 1 (amine oxidase (copper-containing))	7q34-q36	26	NM_001091	Hs.647097	7.47342	0.0618897	0	0	1.58438	SFT	Extracellular Space	enzyme
NUCB1	nucleobindin 1	19q13.2-q13.4	4924	NM_006184	Hs.631602	7.1246	0.0661342	0	0	1.58356	SFT	Cytoplasm	other
PPCS	phosphopantothenoylcysteine synthetase	1p34.2	79717	NM_024664	Hs.473495	8.99888	0.0467168	0	0	1.58326	SFT	Cytoplasm	enzyme
MAN1A1	mannosidase, alpha, class 1A, member 1	6q22	4121	NM_005907	Hs.102788	3.8143	0.146506	6.51016e-05	4.82378e-05	1.58184	SFT	Cytoplasm	enzyme
WSB1	WD repeat and SOCS box-containing 1	17q11.1	26118	N24643	Hs.446017	4.9906	0.105466	9.86388e-07	1.10097e-06	1.58099	SFT	unknown	other
NDRG2	NDRG family member 2	14q11.2	57447	NM_016250	Hs.525205	4.72394	0.11289	3.94555e-06	4.04712e-06	1.58073	SFT	Cytoplasm	other
PAX8	paired box 8	2q12-q14	7849	X69699	Hs.469728	3.91677	0.141701	4.8333e-05	3.72164e-05	1.5807	SFT	Nucleus	transcription regulator
TMCO3	transmembrane and coiled-coil domains 3	13q34	55002	NM_017905	Hs.317593	5.85216	0.0858893	0	0	1.58046	SFT	unknown	transporter
PIPOX	pipecolic acid oxidase	17q11.2	51268	AF136970	Hs.462585	4.46062	0.12107	8.87749e-06	8.36097e-06	1.58036	SFT	Cytoplasm	enzyme
QSER1	glutamine and serine rich 1	11p13	79832	NM_024774	Hs.369368	7.55673	0.0603788	0	0	1.57998	SFT	unknown	other
ALB	albumin	4q11-q13	213	D16931	Hs.418167	3.84445	0.144648	5.81969e-05	4.38777e-05	1.57974	SFT	Extracellular Space	transporter
DPH5	DPH5 homolog (S. cerevisiae)	1p21.2	51611	NM_015958	Hs.440776	6.43905	0.0754953	0	0	1.57969	SFT	unknown	enzyme
STK4	serine/threonine kinase 4	20q11.2-q13.2	6789	BC039023	Hs.472838	6.41516	0.0758585	0	0	1.57956	SFT	Cytoplasm	kinase
ADH1C	alcohol dehydrogenase 1C (class I), gamma polypeptide	4q21-q23	126	AF153821	Hs.654537	3.82857	0.145214	6.31288e-05	4.71593e-05	1.57913	SFT	Cytoplasm	enzyme	fomepizole
RWDD3	RWD domain containing 3	1p21.3	25950	NM_015485	Hs.483512	3.58655	0.156711	0.000124285	8.51427e-05	1.57866	SFT	unknown	other
DNASE1L1	deoxyribonuclease I-like 1	Xq28	1774	NM_006730	Hs.401929	5.99592	0.0828759	0	0	1.57844	SFT	Cytoplasm	enzyme
MAPK8IP2	mitogen-activated protein kinase 8 interacting protein 2	22q13.33	23542	NM_012324	Hs.558180	6.56419	0.0732873	0	0	1.57785	SFT	Cytoplasm	other
JARID2	jumonji, AT rich interactive domain 2	6p24-p23	3720	BG029530	Hs.696068	4.52814	0.11833	6.90471e-06	6.7716e-06	1.57772	SFT	Nucleus	transcription regulator
JAK3	Janus kinase 3 (a protein tyrosine kinase, leukocyte)	19p13.1	3718	NM_000215	Hs.515247	6.32334	0.0770765	0	0	1.57766	SFT	Cytoplasm	kinase
PCK1	phosphoenolpyruvate carboxykinase 1 (soluble)	20q13.31	5105	NM_002591	Hs.1872	5.31251	0.0966525	0	0	1.57639	SFT	Cytoplasm	kinase
ALAS2	aminolevulinate, delta-, synthase 2	Xp11.21	212	AF130113	Hs.522666	6.10775	0.0804896	0	0	1.57593	SFT	Cytoplasm	enzyme
TESK2	testis-specific kinase 2	1p32	10420	NM_007170	Hs.591499	7.95848	0.0554995	0	0	1.57588	SFT	Nucleus	kinase
PCGF2	polycomb group ring finger 2	17q12	7703	BC004858	Hs.371617	7.31456	0.0627537	0	0	1.57585	SFT	Nucleus	transcription regulator
DDC	dopa decarboxylase (aromatic L-amino acid decarboxylase)	7p12.2	1644	NM_000790	Hs.359698	3.94914	0.138943	4.14283e-05	3.22594e-05	1.57475	SFT	Cytoplasm	enzyme	carbidopa/entacapone/levodopa, carbidopa/levodopa, S(-)-carbidopa, L-dopa
RAD54L2	RAD54-like 2 (S. cerevisiae)	3p21.2	23132	AU159543	Hs.105399	8.50764	0.0499923	0	0	1.57416	SFT	Nucleus	transcription regulator
MYH10	myosin, heavy chain 10, non-muscle	17p13	4628	AK026977	Hs.16355	3.90027	0.140793	5.12922e-05	3.92035e-05	1.57378	SFT	Cytoplasm	other
TFF3	trefoil factor 3 (intestinal)	21q22.3	7033	NM_003226	Hs.82961	4.7342	0.111175	3.94555e-06	4.04712e-06	1.57342	SFT	Extracellular Space	other
PTBP2	polypyrimidine tract binding protein 2	1p22.1-p21.3	58155	AB051233	Hs.591430	4.32207	0.123875	1.2823e-05	1.14658e-05	1.5712	SFT	Nucleus	other
CERK	ceramide kinase	22q13.31	64781	NM_022766	Hs.200668	6.74504	0.0696111	0	0	1.57058	SFT	Plasma Membrane	kinase
LGTN	ligatin	1q31-q32	1939	NM_006893	Hs.497581	6.64327	0.0710704	0	0	1.57043	SFT	unknown	other
RNF219	ring finger protein 219	13q31.1	79596	NM_024546	Hs.567576	7.38189	0.0612201	0	0	1.57009	SFT	unknown	other
ABCF2	ATP-binding cassette, sub-family F (GCN20), member 2	7q36	10061	NM_005692	Hs.654958	5.78385	0.085516	0	0	1.56969	SFT	Cytoplasm	transporter
EPHA1	EPH receptor A1	7q34	2041	NM_005232	Hs.89839	6.18535	0.0782096	0	0	1.56964	SFT	Plasma Membrane	kinase
CROT	carnitine O-octanoyltransferase	7q21.1	54677	NM_021151	Hs.125039	4.98743	0.103356	9.86388e-07	1.10097e-06	1.56904	SFT	Cytoplasm	enzyme
DOC2A	double C2-like domains, alpha	16p11.2	8448	NM_003586	Hs.355281	5.20265	0.0978945	0	0	1.56864	SFT	Cytoplasm	transporter
CAPZA2	capping protein (actin filament) muscle Z-line, alpha 2	7q31.2-q31.3	830	BC015963	Hs.695918	4.99015	0.103179	9.86388e-07	1.10097e-06	1.56847	SFT	Cytoplasm	other
ELOVL2	elongation of very long chain fatty acids (FEN1/Elo2, SUR4/Elo3, yeast)-like 2	6p24.2	54898	BF508639	Hs.656436	4.19969	0.127587	1.97278e-05	1.67275e-05	1.56808	SFT	Cytoplasm	enzyme
SIAH1	seven in absentia homolog 1 (Drosophila)	16q12	6477	AI953523	Hs.700697	5.26762	0.096146	0	0	1.56744	SFT	Nucleus	enzyme
ANKRD34C	ankyrin repeat domain 34C	15q25.1	390616	AL109678	Hs.531231	5.4208	0.0925649	0	0	1.56684	SFT	unknown	other
SRRM1	serine/arginine repetitive matrix 1	1p36.11	10250	AU147713	Hs.18192	7.94512	0.0541869	0	0	1.56334	SFT	Nucleus	other
ATXN3	ataxin 3	14q24.3-q32.2	4287	AI888099	Hs.532632	6.37784	0.0740081	0	0	1.56253	SFT	Nucleus	other
APRT	adenine phosphoribosyltransferase	16q24	353	NM_000485	Hs.28914	5.58318	0.0883534	0	0	1.56238	SFT	Cytoplasm	enzyme
SEMA4A	sema domain, immunoglobulin domain (Ig), transmembrane domain (TM) and short cytoplasmic domain, (semaphorin) 4A	1q22	64218	NM_022367	Hs.408846	6.86412	0.0667661	0	0	1.56186	SFT	Plasma Membrane	other
ICAM4	intercellular adhesion molecule 4 (Landsteiner-Wiener blood group)	19p13.2-cen	3386	NM_001544	Hs.699174	4.08517	0.130445	2.76189e-05	2.25704e-05	1.56155	SFT	Plasma Membrane	other
KLHL3	kelch-like 3 (Drosophila)	5q31	26249	BC034035	Hs.655084	3.88653	0.138244	5.22786e-05	3.98906e-05	1.56051	SFT	unknown	other
PURA	purine-rich element binding protein A	5q31	5813	BF739943	Hs.443121	7.28537	0.0611703	0	0	1.56046	SFT	Nucleus	transcription regulator
DZIP3	DAZ interacting protein 3, zinc finger	3q13.13	9666	NM_014648	Hs.409210	5.18132	0.0967054	0	0	1.55907	SFT	Cytoplasm	enzyme
RPS27L	ribosomal protein S27-like	15q22.2	51065	NM_015920	Hs.108957	5.70616	0.0853169	0	0	1.55898	SFT	Nucleus	other
RPA3	replication protein A3, 14kDa	7p22	6119	BC005264	Hs.487540	5.90008	0.0815926	0	0	1.55876	SFT	Nucleus	other
ATP7B	ATPase, Cu++ transporting, beta polypeptide	13q14.3	540	NM_000053	Hs.492280	4.90924	0.103421	9.86388e-07	1.10097e-06	1.55834	SFT	Cytoplasm	transporter
KCNAB3	potassium voltage-gated channel, shaker-related subfamily, beta member 3	17p13.1	9196	NM_004732	Hs.435074	4.23698	0.123986	1.57822e-05	1.37661e-05	1.55779	SFT	Plasma Membrane	ion channel
VAMP4	vesicle-associated membrane protein 4	1q24-q25	8674	NM_003762	Hs.6651	4.97169	0.101528	9.86388e-07	1.10097e-06	1.55697	SFT	Cytoplasm	other
SPTA1	spectrin, alpha, erythrocytic 1 (elliptocytosis 2)	1q21	6708	NM_003126	Hs.119825	8.30378	0.0498654	0	0	1.556	SFT	Cytoplasm	other
ZBTB44	zinc finger and BTB domain containing 44	11q24.3	29068	BC030580	Hs.178499	6.15973	0.0762966	0	0	1.55397	SFT	unknown	other
CUL1	cullin 1	7q36.1	8454	NM_003592	Hs.146806	6.51595	0.0706411	0	0	1.55389	SFT	Nucleus	enzyme
TACSTD1	tumor-associated calcium signal transducer 1	2p21	4072	NM_002354	Hs.699160	3.65484	0.147027	0.000101598	7.13816e-05	1.55385	SFT	Plasma Membrane	other	tucotuzumab celmoleukin, catumaxomab, adecatumumab
TRAPPC4	trafficking protein particle complex 4	11q23.3	51399	NM_016146	Hs.524078	7.03958	0.0633612	0	0	1.55373	SFT	Cytoplasm	other
C10orf18	chromosome 10 open reading frame 18	10p15.1	54906	N27868	Hs.699500	6.09813	0.0772746	0	0	1.55354	SFT	unknown	other
PJA2	praja 2, RING-H2 motif containing	5q21.3	9867	AA142966	Hs.483036	5.0869	0.0977406	9.86388e-07	1.10097e-06	1.55216	SFT	Cytoplasm	enzyme
CRYBB1	crystallin, beta B1	22q11.2|22q12.1	1414	NM_001887	Hs.37135	6.84659	0.0656796	0	0	1.55206	SFT	unknown	other
PCLO	piccolo (presynaptic cytomatrix protein)	7q11.23-q21.3	27445	BC001304	Hs.12376	3.98555	0.132111	3.551e-05	2.80535e-05	1.55179	SFT	Cytoplasm	transporter
NEIL1	nei endonuclease VIII-like 1 (E. coli)	15q24.2	79661	NM_024608	Hs.512732	3.98886	0.131923	3.551e-05	2.80535e-05	1.55155	SFT	Nucleus	enzyme
CDC40	cell division cycle 40 homolog (S. cerevisiae)	6q21	51362	BG528818	Hs.428147	5.32351	0.0917974	0	0	1.54986	SFT	Nucleus	other
MAP3K1	mitogen-activated protein kinase kinase kinase 1	5q11.2	4214	AA361361	Hs.657756	6.54744	0.0695215	0	0	1.54931	SFT	Cytoplasm	kinase
ANKRD6	ankyrin repeat domain 6	6q14.2-q16.1	22881	BE677131	Hs.702213	4.75259	0.105876	3.94555e-06	4.04712e-06	1.54891	SFT	Nucleus	transcription regulator
TWF1	twinfilin, actin-binding protein, homolog 1 (Drosophila)	12q12	5756	NM_002822	Hs.189075	4.57935	0.110757	4.93194e-06	4.91082e-06	1.54821	SFT	Cytoplasm	kinase
SRBD1	S1 RNA binding domain 1	2p21	55133	NM_018079	Hs.14229	6.33623	0.0723976	0	0	1.547	SFT	unknown	other
B9D1	B9 protein domain 1	17p11.2	27077	NM_015681	Hs.462445	6.0315	0.077304	0	0	1.54627	SFT	Extracellular Space	other
UBTD1	ubiquitin domain containing 1	10q24.1	80019	NM_024954	Hs.500724	6.71975	0.0663855	0	0	1.54454	SFT	unknown	other
SEMA7A	semaphorin 7A, GPI membrane anchor (John Milton Hagen blood group)	15q22.3-q23	8482	AF071542	Hs.24640	3.72619	0.140943	8.58157e-05	6.21318e-05	1.54285	SFT	Plasma Membrane	other
KCNK1	potassium channel, subfamily K, member 1	1q42-q43	3775	U90065	Hs.208544	4.37339	0.115897	1.18367e-05	1.0744e-05	1.54191	SFT	Plasma Membrane	ion channel
BAAT	bile acid Coenzyme A: amino acid N-acyltransferase (glycine N-choloyltransferase)	9q22.3	570	NM_001701	Hs.284712	6.51139	0.0689778	0	0	1.5418	SFT	Cytoplasm	enzyme
N4BP2L1	NEDD4 binding protein 2-like 1	13q12-q13	90634	AF113009	Hs.161220	5.45203	0.0875081	0	0	1.54116	SFT	unknown	other
BOK	BCL2-related ovarian killer	2q37.3	666	NM_014204	Hs.293753	4.02744	0.12789	3.0578e-05	2.45486e-05	1.54071	SFT	Cytoplasm	other
FAIM	Fas apoptotic inhibitory molecule	3q22.3	55179	NM_018147	Hs.173438	5.8912	0.0788572	0	0	1.54042	SFT	Cytoplasm	other
NXF3	nuclear RNA export factor 3	Xq22-q23	56000	NM_022052	Hs.60386	6.01881	0.0763253	0	0	1.53856	SFT	Nucleus	transporter
SECISBP2	SECIS binding protein 2	9q22.2	79048	NM_024077	Hs.59804	6.49254	0.0687119	0	0	1.53802	SFT	Cytoplasm	translation regulator
EREG	epiregulin	4q13.3	2069	BC035806	Hs.115263	6.69918	0.0657392	0	0	1.53786	SFT	Extracellular Space	growth factor
CHORDC1	cysteine and histidine-rich domain (CHORD)-containing 1	11q14.3	26973	NM_012124	Hs.22857	4.6477	0.106598	3.94555e-06	4.04712e-06	1.5376	SFT	unknown	other
TRAPPC6A	trafficking protein particle complex 6A	19q13.32	79090	NM_024108	Hs.466929	7.45886	0.0562371	0	0	1.53737	SFT	Cytoplasm	other
PYGB	phosphorylase, glycogen; brain	20p11.2-p11.1	5834	NM_002862	Hs.368157	6.23662	0.0724752	0	0	1.53694	SFT	Cytoplasm	enzyme
LOC26010	viral DNA polymerase-transactivated protein 6	2q33.1	26010	AU145711	Hs.120323	4.34566	0.115449	1.18367e-05	1.0744e-05	1.53561	SFT
ZBTB33	zinc finger and BTB domain containing 33	Xq23	10009	BG391005	Hs.143604	6.67324	0.0657181	0	0	1.53515	SFT	Nucleus	other
HNRNPA0	heterogeneous nuclear ribonucleoprotein A0	5q31	10949	BE966599	Hs.96996	5.77729	0.0800714	0	0	1.53505	SFT	Nucleus	other
AMT	aminomethyltransferase	3p21.2-p21.1	275	NM_000481	Hs.102	5.32478	0.089084	0	0	1.53458	SFT	Cytoplasm	enzyme
ERLIN2	ER lipid raft associated 2	8p11.2	11160	T90773	Hs.705490	4.61977	0.106093	4.93194e-06	4.91082e-06	1.53115	SFT	Plasma Membrane	other
FAM48A	family with sequence similarity 48, member A	13q13.3	55578	AK021457	Hs.435815	5.76134	0.0796784	0	0	1.53083	SFT	unknown	other
HDAC1	histone deacetylase 1	1p34	3065	NM_004964	Hs.88556	7.58959	0.0539932	0	0	1.53083	SFT	Nucleus	transcription regulator	tributyrin, belinostat, pyroxamide, MGCD0103, vorinostat, romidepsin
KAT5	K(lysine) acetyltransferase 5	11q13	10524	NM_006388	Hs.528299	7.2898	0.0572832	0	0	1.53053	SFT	Nucleus	transcription regulator
ISCU	iron-sulfur cluster scaffold homolog (E. coli)	12q24.1	23479	AY009128	Hs.615131	8.40282	0.0460346	0	0	1.52971	SFT	Cytoplasm	other
HAO2	hydroxyacid oxidase 2 (long chain)	1p13.3-p13.1	51179	NM_016527	Hs.659767	5.34494	0.0877659	0	0	1.52958	SFT	Cytoplasm	enzyme
BIRC2	baculoviral IAP repeat-containing 2	11q22	329	NM_001166	Hs.696238	7.26735	0.0571952	0	0	1.52785	SFT	Cytoplasm	enzyme
SERPINA4	serpin peptidase inhibitor, clade A (alpha-1 antiproteinase, antitrypsin), member 4	14q31-q32.1	5267	NM_006215	Hs.159628	6.6035	0.0656356	0	0	1.52772	SFT	Extracellular Space	other
CNNM1	cyclin M1	10q24.2	26507	NM_020348	Hs.274579	5.52412	0.083682	0	0	1.52746	SFT	unknown	other
FCER2	Fc fragment of IgE, low affinity II, receptor for (CD23)	19p13.3	2208	NM_002002	Hs.465778	6.06021	0.0737803	0	0	1.52672	SFT	Plasma Membrane	other
CTNND2	catenin (cadherin-associated protein), delta 2 (neural plakophilin-related arm-repeat protein)	5p15.2	1501	AF035302	Hs.314543	4.48751	0.10901	7.8911e-06	7.56006e-06	1.52638	SFT	Plasma Membrane	other
CLCN3	chloride channel 3	4q33	1182	AF029346	Hs.481186	3.71666	0.136851	8.97613e-05	6.48032e-05	1.52497	SFT	Plasma Membrane	ion channel
ZNF137	zinc finger protein 137	19q13.4	7696	NM_003438	Hs.373648	6.53458	0.0661791	0	0	1.52472	SFT	Nucleus	transcription regulator
PLCXD1	phosphatidylinositol-specific phospholipase C, X domain containing 1	Xp22.33; Yp11.32	55344	NM_018390	Hs.522568	4.70561	0.102281	3.94555e-06	4.04712e-06	1.52425	SFT	unknown	enzyme
PDCD4	programmed cell death 4 (neoplastic transformation inhibitor)	10q24	27250	BC043171	Hs.232543	4.21019	0.117382	1.97278e-05	1.67275e-05	1.52378	SFT	Nucleus	other
SLC30A10	solute carrier family 30, member 10	1q41	55532	NM_018713	Hs.284450	6.82483	0.0620524	0	0	1.52352	SFT	unknown	transporter
AP1G1	adaptor-related protein complex 1, gamma 1 subunit	16q23	164	NM_001128	Hs.461253	4.48338	0.108499	7.8911e-06	7.56006e-06	1.52336	SFT	Cytoplasm	transporter
ARSB	arylsulfatase B	5q11-q13	411	BC029051	Hs.149103	3.87904	0.129425	5.32649e-05	4.05482e-05	1.52264	SFT	Cytoplasm	enzyme
EZH1	enhancer of zeste homolog 1 (Drosophila)	17q21.1-q21.3	2145	AB002386	Hs.194669	5.92224	0.0754164	0	0	1.52227	SFT	Nucleus	enzyme
EXOC3	exocyst complex component 3	5p15.33	11336	AF055006	Hs.646923	5.07809	0.0924172	9.86388e-07	1.10097e-06	1.52219	SFT	Plasma Membrane	transporter
SLC45A2	solute carrier family 45, member 2	5p13.3	51151	NM_016180	Hs.278962	7.21429	0.0570659	0	0	1.52214	SFT	Plasma Membrane	other
CNKSR1	connector enhancer of kinase suppressor of Ras 1	1p36.11	10256	NM_006314	Hs.16232	6.46359	0.0666661	0	0	1.52107	SFT	Cytoplasm	other
PGRMC2	progesterone receptor membrane component 2	4q26	10424	NM_006320	Hs.507910	4.76251	0.1001	2.95916e-06	3.20101e-06	1.52105	SFT	Nucleus	ligand-dependent nuclear receptor
RPA2	replication protein A2, 32kDa	1p35	6118	NM_002946	Hs.79411	7.42167	0.0545528	0	0	1.52084	SFT	Nucleus	other
COX15	COX15 homolog, cytochrome c oxidase assembly protein (yeast)	10q24	1355	NM_004376	Hs.591916	6.32177	0.0685801	0	0	1.51983	SFT	Cytoplasm	enzyme
GJC2	gap junction protein, gamma 2, 47kDa	1q42.13	57165	NM_020435	Hs.100072	5.19461	0.0891121	0	0	1.51875	SFT	Plasma Membrane	transporter
EAPP	E2F-associated phosphoprotein	14q13.1	55837	NM_018453	Hs.433269	8.2063	0.0464665	0	0	1.51831	SFT	Cytoplasm	other
TRAF1	TNF receptor-associated factor 1	9q33-q34	7185	NM_005658	Hs.531251	5.8716	0.0755303	0	0	1.51752	SFT	Cytoplasm	other
MLF1	myeloid leukemia factor 1	3q25.1	4291	AI911434	Hs.85195	4.6116	0.103304	4.93194e-06	4.91082e-06	1.51642	SFT	Nucleus	other
DVL2	dishevelled, dsh homolog 2 (Drosophila)	17p13.2	1856	NM_004422	Hs.118640	7.27843	0.0555365	0	0	1.51609	SFT	Cytoplasm	other
HNRPDL	heterogeneous nuclear ribonucleoprotein D-like	4q13-q21	9987	AB066484	Hs.527105	4.94894	0.0943384	9.86388e-07	1.10097e-06	1.51597	SFT	Nucleus	other
DNASE1L3	deoxyribonuclease I-like 3	3p21.1-p14.3	1776	CA449306	Hs.476453	3.57087	0.140928	0.000130203	8.88499e-05	1.51515	SFT	Nucleus	enzyme
OGDHL	oxoglutarate dehydrogenase-like	10q11.23	55753	NM_018245	Hs.17860	3.73964	0.132877	8.28566e-05	6.01039e-05	1.51329	SFT	unknown	enzyme
RTDR1	rhabdoid tumor deletion region gene 1	22q11.2	27156	NM_014433	Hs.526920	5.0072	0.0923984	9.86388e-07	1.10097e-06	1.51319	SFT	unknown	other
PIGK	phosphatidylinositol glycan anchor biosynthesis, class K	1p31.1	10026	BC026186	Hs.178305	6.25151	0.068631	0	0	1.51311	SFT	Cytoplasm	peptidase
SIPA1L1	signal-induced proliferation-associated 1 like 1	14q24.2	26037	AB007900	Hs.654657	4.39991	0.108783	1.08503e-05	1.00733e-05	1.51278	SFT	Cytoplasm	other
FTSJD2	FtsJ methyltransferase domain containing 2	6p21.2	23070	D43949	Hs.520102	7.08213	0.0573612	0	0	1.51266	SFT	unknown	enzyme
THRA	thyroid hormone receptor, alpha (erythroblastic leukemia viral (v-erb-a) oncogene homolog, avian)	17q11.2	7067	X55005	Hs.724	4.56029	0.103892	4.93194e-06	4.91082e-06	1.51222	SFT	Nucleus	ligand-dependent nuclear receptor	3,5-diiodothyropropionic acid, amiodarone, levothyroxine, L-triiodothyronine
CLDN7	claudin 7	17p13	1366	NM_001307	Hs.513915	5.58898	0.0794895	0	0	1.51034	SFT	Plasma Membrane	other
SERPINB1	serpin peptidase inhibitor, clade B (ovalbumin), member 1	6p25	1992	NM_030666	Hs.381167	5.37016	0.0838258	0	0	1.51034	SFT	Cytoplasm	other
POLR2B	polymerase (RNA) II (DNA directed) polypeptide B, 140kDa	4q12	5431	BE614461	Hs.602757	4.73766	0.0986057	3.94555e-06	4.04712e-06	1.5103	SFT	Nucleus	enzyme
KRT86	keratin 86	12q13	3892	X99142	Hs.278658	4.88093	0.0948081	9.86388e-07	1.10097e-06	1.50972	SFT	Cytoplasm	other
BBC3	BCL2 binding component 3	19q13.3-q13.4	27113	AF332558	Hs.467020	5.61276	0.0788727	0	0	1.50937	SFT	Cytoplasm	other
VPS11	vacuolar protein sorting 11 homolog (S. cerevisiae)	11q23	55823	NM_021729	Hs.234282	6.68275	0.0618561	0	0	1.50886	SFT	Cytoplasm	transporter
RPRD1A	regulation of nuclear pre-mRNA domain containing 1A	18q12.2	55197	BC010136	Hs.464912	4.39763	0.107958	1.08503e-05	1.00733e-05	1.50866	SFT	unknown	other
COL5A3	collagen, type V, alpha 3	19p13.2	50509	NM_015719	Hs.235368	3.53508	0.140685	0.000146972	9.82051e-05	1.50796	SFT	Extracellular Space	other	collagenase clostridium histolyticum
NPTN	neuroplastin	15q22	27020	NM_017455	Hs.187866	5.7426	0.0762414	0	0	1.50794	SFT	Plasma Membrane	other
ZFAND1	zinc finger, AN1-type domain 1	8q21.13	79752	NM_024699	Hs.655453	6.56514	0.0632251	0	0	1.50733	SFT	unknown	other
NBLA00301	Nbla00301	4q34.1	79804	NM_024748	Hs.61435	3.69458	0.133243	9.46932e-05	6.74874e-05	1.50717	SFT	unknown	other
RNASEH2B	ribonuclease H2, subunit B	13q14.3	79621	AL049218	Hs.306291	4.34517	0.109059	1.18367e-05	1.0744e-05	1.50627	SFT	Nucleus	other
DEC1	deleted in esophageal cancer 1	9q32	50514	NM_017418	Hs.148841	5.03104	0.0904495	9.86388e-07	1.10097e-06	1.50591	SFT	unknown	other
H3F3A	H3 histone, family 3A	1q41	3020	AI955655	Hs.533624	6.70152	0.060961	0	0	1.50433	SFT	Nucleus	other
RBPJ	recombination signal binding protein for immunoglobulin kappa J region	4p15.2	3516	NM_015874	Hs.479396	6.06933	0.0700097	0	0	1.50365	SFT	Nucleus	transcription regulator
RAB1A	RAB1A, member RAS oncogene family	2p14	5861	NM_004161	Hs.310645	4.56019	0.102075	4.93194e-06	4.91082e-06	1.50355	SFT	Cytoplasm	enzyme
RECQL5	RecQ protein-like 5	17q25.2-q25.3	9400	BC042989	Hs.632229	5.30708	0.0839152	0	0	1.50354	SFT	Nucleus	enzyme
DPYSL4	dihydropyrimidinase-like 4	10q26	10570	AW090187	Hs.100058	4.84692	0.0944267	9.86388e-07	1.10097e-06	1.50347	SFT	Cytoplasm	enzyme
RPS3	ribosomal protein S3	11q13.3-q13.5	6188	U14990	Hs.546286	4.90653	0.0927165	9.86388e-07	1.10097e-06	1.50226	SFT	Cytoplasm	enzyme
DDO	D-aspartate oxidase	6q21	8528	NM_003649	Hs.591348	5.24836	0.0848535	0	0	1.50189	SFT	Cytoplasm	enzyme
TRIM31	tripartite motif-containing 31	6p21.3	11074	BC038744	Hs.493275	5.80087	0.0741891	0	0	1.50179	SFT	unknown	other
RBM26	RNA binding motif protein 26	13q31.1	64062	AK021576	Hs.558528	4.79659	0.095289	1.97278e-06	2.13603e-06	1.50141	SFT	unknown	other
CALM2	calmodulin 2 (phosphorylase kinase, delta)	2p21	805	NM_001743	Hs.643483	6.68896	0.0607067	0	0	1.50141	SFT
SFPQ	splicing factor proline/glutamine-rich (polypyrimidine tract binding protein associated)	1p34.3	6421	BG035151	Hs.355934	4.9288	0.0919542	9.86388e-07	1.10097e-06	1.50113	SFT	Nucleus	other
WEE1	WEE1 homolog (S. pombe)	11p15.3-p15.1	7465	X62048	Hs.249441	3.79057	0.127482	7.10199e-05	5.21651e-05	1.50043	SFT	Nucleus	kinase
MCCC2	methylcrotonoyl-Coenzyme A carboxylase 2 (beta)	5q12-q13	64087	AK090834	Hs.604789	3.9923	0.119641	3.551e-05	2.80535e-05	1.50027	SFT	Cytoplasm	enzyme
GNB3	guanine nucleotide binding protein (G protein), beta polypeptide 3	12p13	2784	NM_002075	Hs.631657	6.78895	0.0591862	0	0	1.49979	SFT	Plasma Membrane	enzyme
ZNF292	zinc finger protein 292	6q15	23036	BC040712	Hs.656621	6.22728	0.0669261	0	0	1.4996	SFT	Nucleus	transcription regulator
SLC17A2	solute carrier family 17 (sodium phosphate), member 2	6p21.3	10246	NM_005835	Hs.591802	6.71322	0.0601139	0	0	1.49948	SFT	Plasma Membrane	transporter
TDRD12	tudor domain containing 12	19q13.11	91646	AK023134	Hs.646351	3.64675	0.133253	0.000104557	7.33025e-05	1.49922	SFT	unknown	other
GPN3	GPN-loop GTPase 3	12q24.11	51184	NM_016301	Hs.634680	4.98922	0.0899199	9.86388e-07	1.10097e-06	1.49804	SFT	unknown	other
PSG3	pregnancy specific beta-1-glycoprotein 3	19q13.2	5671	NM_021016	Hs.654413	7.04156	0.0558181	0	0	1.49776	SFT	Extracellular Space	other
ZNF639	zinc finger protein 639	3q26.32	51193	NM_016331	Hs.632578	7.60644	0.0496542	0	0	1.49762	SFT	Nucleus	transcription regulator
NR1H4	nuclear receptor subfamily 1, group H, member 4	12q23.1	9971	AF478446	Hs.282735	6.77414	0.0590295	0	0	1.49736	SFT	Nucleus	ligand-dependent nuclear receptor
SNX5	sorting nexin 5	20p11	27131	NM_014426	Hs.316890	5.14692	0.0861263	9.86388e-07	1.10097e-06	1.49691	SFT	Cytoplasm	transporter
SPHK2	sphingosine kinase 2	19q13.2	56848	AF245447	---	7.39891	0.0517039	0	0	1.49686	SFT	Cytoplasm	kinase
TBC1D8B	TBC1 domain family, member 8B (with GRAM domain)	Xq22.3	54885	BC017978	Hs.351798	3.65576	0.132217	0.000101598	7.13816e-05	1.49679	SFT	unknown	other
KIAA0831	KIAA0831	14q22.3	22863	NM_014924	Hs.414809	5.98888	0.0700554	0	0	1.49583	SFT	Cytoplasm	other
NPDC1	neural proliferation, differentiation and control, 1	9q34.3	56654	NM_015392	Hs.105547	4.72292	0.0960104	3.94555e-06	4.04712e-06	1.4956	SFT	Extracellular Space	other
MSL1	male-specific lethal 1 homolog (Drosophila)	17q21.1	339287	AV721987	Hs.532786	5.52338	0.0779742	0	0	1.49436	SFT	Nucleus	other
SMARCD3	SWI/SNF related, matrix associated, actin dependent regulator of chromatin, subfamily d, member 3	7q35-q36	6604	NM_003078	Hs.647067	4.46306	0.102785	7.8911e-06	7.56006e-06	1.49382	SFT	Nucleus	transcription regulator
TXLNA	taxilin alpha	1p35.1	200081	AI768249	Hs.699306	5.82599	0.0724247	0	0	1.49376	SFT	Extracellular Space	cytokine
PPP4C	protein phosphatase 4 (formerly X), catalytic subunit	16p12-p11	5531	BC001416	Hs.534338	6.77072	0.0585561	0	0	1.49374	SFT	Cytoplasm	phosphatase
HOMER1	homer homolog 1 (Drosophila)	5q14.2	9456	BE550452	Hs.591761	4.03869	0.116377	3.0578e-05	2.45486e-05	1.49365	SFT	Plasma Membrane	other
RNASE4	ribonuclease, RNase A family, 4	14q11.1	6038	NM_002937	---	3.54222	0.136281	0.000143026	9.63882e-05	1.49298	SFT	Extracellular Space	enzyme
PHKA2	phosphorylase kinase, alpha 2 (liver)	Xp22.2-p22.1	5256	X73875	Hs.54941	5.73821	0.073801	0	0	1.4929	SFT	Cytoplasm	kinase
TDRD3	tudor domain containing 3	13q21.2	81550	BC020604	Hs.525061	3.54047	0.136234	0.000144999	9.73722e-05	1.49251	SFT	Nucleus	transcription regulator
PCGF3	polycomb group ring finger 3	4p16.3	10336	BC040652	Hs.701155	3.82506	0.124058	6.31288e-05	4.71593e-05	1.49237	SFT	Nucleus	other
PH-4	hypoxia-inducible factor prolyl 4-hydroxylase	3p21.31	54681	BC000580	Hs.654944	5.61122	0.0759679	0	0	1.49225	SFT
POLI	polymerase (DNA directed) iota	18q21.1	11201	NM_007195	Hs.438533	4.17417	0.111335	1.97278e-05	1.67275e-05	1.49197	SFT	Nucleus	enzyme
MCCC1	methylcrotonoyl-Coenzyme A carboxylase 1 (alpha)	3q27	56922	NM_020166	Hs.47649	6.80237	0.0578104	0	0	1.49129	SFT	Cytoplasm	enzyme
TMEM144	transmembrane protein 144	4q32.1	55314	BC035811	Hs.176227	5.07731	0.0864948	9.86388e-07	1.10097e-06	1.4907	SFT	unknown	other
PEPD	peptidase D	19q12-q13.2	5184	NM_000285	Hs.36473	6.21978	0.0655664	0	0	1.49011	SFT	Cytoplasm	peptidase
MAP4K3	mitogen-activated protein kinase kinase kinase kinase 3	2p22.1	8491	NM_003618	Hs.655750	6.40301	0.0628422	0	0	1.4896	SFT	unknown	kinase
MLXIPL	MLX interacting protein-like	7q11.23	51085	NM_015977	Hs.647055	3.55536	0.13461	0.000137108	9.28942e-05	1.48905	SFT	Nucleus	transcription regulator
MRPS31	mitochondrial ribosomal protein S31	13q14.11	10240	NM_005830	Hs.154655	6.45684	0.0619641	0	0	1.48874	SFT	Cytoplasm	other
SS18	synovial sarcoma translocation, chromosome 18	18q11.2	6760	AW292882	Hs.404263	5.7218	0.07333	0	0	1.48841	SFT	Nucleus	transcription regulator
GFPT1	glutamine-fructose-6-phosphate transaminase 1	2p13	2673	BE645771	Hs.645286	5.10764	0.0853622	9.86388e-07	1.10097e-06	1.48827	SFT	Cytoplasm	enzyme
C10orf137	chromosome 10 open reading frame 137	10q26.13-q26.2	26098	NM_030897	Hs.468688	6.15208	0.0662434	0	0	1.48795	SFT	unknown	other
REV3L	REV3-like, catalytic subunit of DNA polymerase zeta (yeast)	6q21	5980	NM_002912	Hs.232021	5.89416	0.0702872	0	0	1.48774	SFT	Nucleus	enzyme
DRD2	dopamine receptor D2	11q23	1813	NM_000795	Hs.73893	6.83864	0.0568168	0	0	1.48745	SFT	Plasma Membrane	G-protein coupled receptor	paliperidone, risperidone, buspirone, bifeprunox, iloperidone, blonanserin, asenapine, pardoprunox, ocaperidone, abaperidone, SLV-314, cariprazine, rotigotine, lurasidone, opipramol, paliperidone palmitate, chloropromazine, metoclopramide, sulpiride, meloxicam, amantadine, trifluoperazine, fluphenazine, pimozide, clozapine, haloperidol, fluoxetine/olanzapine, fluphenazine decanoate, thiothixene, …
BTN3A3	butyrophilin, subfamily 3, member A3	6p21.3	10384	NM_006994	Hs.376046	4.95633	0.0885779	9.86388e-07	1.10097e-06	1.48719	SFT	unknown	other
SCAPER	S phase cyclin A-associated protein in the ER	15q24	49855	AF119814	Hs.458986	4.67688	0.0953898	3.94555e-06	4.04712e-06	1.48675	SFT	unknown	other
LTA4H	leukotriene A4 hydrolase	12q22	4048	J02959	Hs.524648	5.25594	0.0818199	0	0	1.48625	SFT	Cytoplasm	enzyme
NEK9	NIMA (never in mitosis gene a)- related kinase 9	14q24.3	91754	AL117502	Hs.696132	7.9003	0.0452887	0	0	1.48524	SFT	Nucleus	kinase
PLA2G6	phospholipase A2, group VI (cytosolic, calcium-independent)	22q13.1	8398	NM_003560	Hs.170479	7.00035	0.0545465	0	0	1.48503	SFT	Cytoplasm	enzyme
RPS10	ribosomal protein S10	6p21.31	6204	AA320764	Hs.645317	5.0688	0.0854494	9.86388e-07	1.10097e-06	1.48424	SFT	Cytoplasm	other
ARHGDIB	Rho GDP dissociation inhibitor (GDI) beta	12p12.3	397	AF498927	Hs.504877	3.78785	0.123459	7.10199e-05	5.21651e-05	1.48423	SFT	Cytoplasm	other
GPD1	glycerol-3-phosphate dehydrogenase 1 (soluble)	12q12-q13	2819	BC017429	Hs.524418	4.00545	0.115139	3.35372e-05	2.66892e-05	1.48362	SFT	Cytoplasm	enzyme
CBFB	core-binding factor, beta subunit	16q22.1	865	NM_001755	Hs.460988	4.34227	0.104111	1.18367e-05	1.0744e-05	1.48359	SFT	Nucleus	transcription regulator
MYLPF	fast skeletal myosin light chain 2	16p11.2	29895	NM_013292	Hs.50889	5.08918	0.0848686	9.86388e-07	1.10097e-06	1.48355	SFT	Cytoplasm	other
IL22RA1	interleukin 22 receptor, alpha 1	1p36.11	58985	NM_021258	Hs.110915	9.16789	0.0351079	0	0	1.48342	SFT	Plasma Membrane	transmembrane receptor
PAGE4	P antigen family, member 4 (prostate associated)	Xp11.23	9506	NM_007003	Hs.441038	5.06502	0.085336	9.86388e-07	1.10097e-06	1.48321	SFT	unknown	other
FNBP1L	formin binding protein 1-like	1p22.1	54874	AW270932	Hs.134060	4.52395	0.0987581	6.90471e-06	6.7716e-06	1.48317	SFT	unknown	other
UNC93A	unc-93 homolog A (C. elegans)	6q27	54346	AL021331	Hs.567508	6.94478	0.054922	0	0	1.48305	SFT	Plasma Membrane	other
LPIN1	lipin 1	2p25.1	23175	AA813260	Hs.467740	5.26704	0.0808793	0	0	1.4824	SFT	Nucleus	phosphatase
MDFI	MyoD family inhibitor	6p21	4188	NM_005586	Hs.520119	3.9504	0.116734	4.14283e-05	3.22594e-05	1.48206	SFT	Cytoplasm	other
C5orf4	chromosome 5 open reading frame 4	5q31-q32	10826	NM_016348	Hs.519694	3.83462	0.120791	6.1156e-05	4.58207e-05	1.48095	SFT	unknown	other
DZIP1	DAZ interacting protein 1	13q32.1	22873	AL568422	Hs.656580	5.08303	0.0844636	9.86388e-07	1.10097e-06	1.48073	SFT	Cytoplasm	other
RCOR3	REST corepressor 3	1q32.2-q32.3	55758	NM_018254	Hs.696152	6.08209	0.0659567	0	0	1.47944	SFT	Nucleus	other
FGL1	fibrinogen-like 1	8p22|8p22-p21.3	2267	NM_004467	Hs.491143	5.61613	0.0735862	0	0	1.47899	SFT	Extracellular Space	other
C14orf1	chromosome 14 open reading frame 1	14q24.3	11161	AL136658	Hs.702044	4.36973	0.10222	1.18367e-05	1.0744e-05	1.4788	SFT	Cytoplasm	other
SNRPN	small nuclear ribonucleoprotein polypeptide N	15q11.2	6638	AF400500	Hs.632166	4.28188	0.104844	1.47958e-05	1.3086e-05	1.47869	SFT	Nucleus	other
CKS1B	CDC28 protein kinase regulatory subunit 1B	1q21.2	1163	NM_001826	Hs.374378	5.42384	0.0767934	0	0	1.47701	SFT	Cytoplasm	kinase
TDP1	tyrosyl-DNA phosphodiesterase 1	14q32.11	55775	NM_018319	Hs.209945	5.18415	0.0814918	0	0	1.47649	SFT	Nucleus	enzyme
RFX1	regulatory factor X, 1 (influences HLA class II expression)	19p13.1	5989	NM_002918	Hs.655215	6.69417	0.056908	0	0	1.47565	SFT	Nucleus	transcription regulator
NCBP2	nuclear cap binding protein subunit 2, 20kDa	3q29	22916	BC001255	Hs.591671	6.86411	0.0547433	0	0	1.47502	SFT	Nucleus	other
SURF1	surfeit 1	9q34.2	6834	NM_003172	Hs.512464	5.33524	0.0781037	0	0	1.47476	SFT	Cytoplasm	enzyme
ZNF473	zinc finger protein 473	19q13.33	25888	BG538800	Hs.440553	4.4648	0.0984695	7.8911e-06	7.56006e-06	1.47423	SFT	Nucleus	other
LZTFL1	leucine zipper transcription factor-like 1	3p21.3	54585	NM_020347	Hs.30824	5.46635	0.0754205	0	0	1.47384	SFT	unknown	other
ALDOC	aldolase C, fructose-bisphosphate	17cen-q12	230	NM_005165	Hs.155247	3.68552	0.124792	9.6666e-05	6.87e-05	1.47349	SFT	Cytoplasm	enzyme
GABARAPL1	GABA(A) receptor-associated protein like 1	12p13.2	23710	BF125756	Hs.524250	4.5529	0.0958101	5.91833e-06	5.85208e-06	1.47315	SFT	Cytoplasm	other
TTR	transthyretin	18q12.1	7276	AF162690	Hs.427202	3.65299	0.125945	0.000101598	7.13816e-05	1.47276	SFT	Extracellular Space	transporter
CYSLTR1	cysteinyl leukotriene receptor 1	Xq13.2-q21.1	10800	AU159276	Hs.201300	3.82403	0.118933	6.41152e-05	4.76774e-05	1.47208	SFT	Plasma Membrane	G-protein coupled receptor	zeneca ZD 3523, montelukast, zafirlukast
LILRA1	leukocyte immunoglobulin-like receptor, subfamily A (with TM domain), member 1	19q13.4	11024	NM_006863	---	3.67532	0.12479	9.96252e-05	7.01902e-05	1.47191	SFT	Plasma Membrane	transmembrane receptor
ARHGAP10	Rho GTPase activating protein 10	4q31.23	79658	NM_024605	Hs.368631	3.53788	0.13064	0.000144999	9.73722e-05	1.47175	SFT	Cytoplasm	other
CTCF	CCCTC-binding factor (zinc finger protein)	16q21-q22.3	10664	NM_006565	Hs.368367	7.8088	0.0444378	0	0	1.47165	SFT	Nucleus	transcription regulator
PAH	phenylalanine hydroxylase	12q22-q24.2	5053	NM_000277	Hs.643451	3.64163	0.126117	0.000105543	7.36091e-05	1.47162	SFT	Cytoplasm	enzyme	(6R)-tetrahydrobiopterin
MAP4K1	mitogen-activated protein kinase kinase kinase kinase 1	19q13.1-q13.4	11184	NM_007181	Hs.95424	5.34769	0.077265	0	0	1.47151	SFT	Cytoplasm	kinase
TK2	thymidine kinase 2, mitochondrial	16q22-q23.1	7084	NM_004614	Hs.512619	5.82207	0.0687533	0	0	1.47139	SFT	Cytoplasm	kinase
TCEAL4	transcription elongation factor A (SII)-like 4	Xq22.2	79921	NM_024863	Hs.194329	4.66945	0.0923753	3.94555e-06	4.04712e-06	1.47138	SFT	unknown	other
CDK2AP1	cyclin-dependent kinase 2 associated protein 1	12q24.31	8099	NM_004642	Hs.433201	5.85623	0.0681417	0	0	1.47107	SFT	Nucleus	other
ODF1	outer dense fiber of sperm tails 1	8q22.3	4956	NM_024410	Hs.159274	7.54502	0.0467619	0	0	1.47033	SFT	Cytoplasm	other
CDC2L6	cell division cycle 2-like 6 (CDK8-like)	6q21	23097	AY028424	Hs.584867	4.45223	0.0979469	8.87749e-06	8.36097e-06	1.47025	SFT	Nucleus	kinase	flavopiridol
AHSG	alpha-2-HS-glycoprotein	3q27	197	NM_001622	Hs.324746	4.96682	0.0850043	9.86388e-07	1.10097e-06	1.47024	SFT	Extracellular Space	other
ARMCX5	armadillo repeat containing, X-linked 5	Xq22.1-q22.3	64860	BC022066	---	5.56693	0.07289	0	0	1.46997	SFT	unknown	other
ACADM	acyl-Coenzyme A dehydrogenase, C-4 to C-12 straight chain	1p31	34	NM_000016	Hs.445040	4.852	0.0875215	9.86388e-07	1.10097e-06	1.46958	SFT	Cytoplasm	enzyme
NECAB2	N-terminal EF-hand calcium binding protein 2	16q23.3	54550	AV723666	Hs.140950	4.88653	0.0866943	9.86388e-07	1.10097e-06	1.46949	SFT	Cytoplasm	other
TNFAIP8	tumor necrosis factor, alpha-induced protein 8	5q23.1	25816	NM_014350	Hs.656274	5.05979	0.0826872	9.86388e-07	1.10097e-06	1.4689	SFT	Cytoplasm	other
TSC22D4	TSC22 domain family, member 4	7p21-p15	81628	BC031622	Hs.469798	3.86142	0.116432	5.72105e-05	4.32341e-05	1.4678	SFT	Nucleus	transcription regulator
CDC37L1	cell division cycle 37 homolog (S. cerevisiae)-like 1	9p24.1	55664	NM_017913	Hs.561954	3.99253	0.111576	3.551e-05	2.80535e-05	1.4672	SFT	Cytoplasm	other
HPRT1	hypoxanthine phosphoribosyltransferase 1	Xq26.1	3251	U31737	Hs.412707	5.61465	0.0715099	0	0	1.46694	SFT	Cytoplasm	enzyme	6-mercaptopurine, thioguanine, azathioprine
MAP3K7	mitogen-activated protein kinase kinase kinase 7	6q16.1-q16.3	6885	AL121964	Hs.644143	6.31092	0.0604783	0	0	1.46585	SFT	Cytoplasm	kinase
SMARCC2	SWI/SNF related, matrix associated, actin dependent regulator of chromatin, subfamily c, member 2	12q13-q14	6601	AL833124	Hs.236030	4.44904	0.0970578	8.87749e-06	8.36097e-06	1.46582	SFT	Nucleus	transcription regulator
LSS	lanosterol synthase (2,3-oxidosqualene-lanosterol cyclase)	21q22.3	4047	AW084510	Hs.596543	4.16465	0.105468	1.97278e-05	1.67275e-05	1.46557	SFT	Cytoplasm	enzyme
PNPLA4	patatin-like phospholipase domain containing 4	Xp22.3	8228	AI814551	Hs.264	5.22633	0.0781392	0	0	1.46329	SFT	Cytoplasm	enzyme
CYP2E1	cytochrome P450, family 2, subfamily E, polypeptide 1	10q24.3-qter	1571	J02843	Hs.12907	5.00654	0.0826788	9.86388e-07	1.10097e-06	1.46292	SFT	Cytoplasm	enzyme
TUG1	taurine upregulated 1 (non-protein coding)	22q12.2	55000	AI687738	Hs.554829	5.69521	0.0692277	0	0	1.46179	SFT	unknown	other
GAS8	growth arrest-specific 8	16q24.3	2622	NM_001481	Hs.431792	6.26814	0.0603896	0	0	1.46149	SFT	Cytoplasm	other
KRT4	keratin 4	12q12-q13	3851	X07695	Hs.654610	5.51337	0.0722794	0	0	1.46112	SFT	Cytoplasm	other
RAC3	ras-related C3 botulinum toxin substrate 3 (rho family, small GTP binding protein Rac3)	17q25.3	5881	NM_005052	Hs.45002	4.82998	0.086201	1.97278e-06	2.13603e-06	1.46055	SFT	Cytoplasm	enzyme
TRAF3IP1	TNF receptor-associated factor 3 interacting protein 1	2q37.3	26146	AF230877	Hs.631898	6.71774	0.0543093	0	0	1.4599	SFT	Cytoplasm	other
EED	embryonic ectoderm development	11q14.2-q22.3	8726	AF080227	Hs.503510	4.42719	0.0963456	8.87749e-06	8.36097e-06	1.45987	SFT	Nucleus	transcription regulator
SLK	STE20-like kinase (yeast)	10q25.1	9748	NM_014720	Hs.591922	5.11776	0.0796944	9.86388e-07	1.10097e-06	1.4598	SFT	Nucleus	kinase
DNAJB14	DnaJ (Hsp40) homolog, subfamily B, member 14	4q23	79982	NM_024920	Hs.577426	4.33228	0.098856	1.18367e-05	1.0744e-05	1.45904	SFT	unknown	enzyme
ACOT8	acyl-CoA thioesterase 8	20q13.12	10005	NM_005469	Hs.444776	3.83477	0.115008	6.1156e-05	4.58207e-05	1.45838	SFT	Cytoplasm	enzyme
FASTK	Fas-activated serine/threonine kinase	7q35	10922	NM_006712	Hs.647094	3.95712	0.110478	4.04419e-05	3.15884e-05	1.45782	SFT	Cytoplasm	kinase
SLC2A2	solute carrier family 2 (facilitated glucose transporter), member 2	3q26.1-q26.2	6514	NM_000340	Hs.167584	6.44691	0.0573865	0	0	1.4577	SFT	Plasma Membrane	transporter
CD79A	CD79a molecule, immunoglobulin-associated alpha	19q13.2	973	M74721	Hs.631567	4.48577	0.0941218	7.8911e-06	7.56006e-06	1.45709	SFT	Plasma Membrane	transmembrane receptor
DHX58	DEXH (Asp-Glu-X-His) box polypeptide 58	17q21.2	79132	NM_024119	Hs.55918	5.22523	0.0769562	0	0	1.45692	SFT	Cytoplasm	enzyme
VARS	valyl-tRNA synthetase	6p21.3	7407	BE790854	Hs.520026	6.53795	0.055921	0	0	1.45578	SFT	Cytoplasm	enzyme
ZNF667	zinc finger protein 667	19q13.43	63934	NM_022103	Hs.433473	4.6217	0.0902004	4.93194e-06	4.91082e-06	1.45541	SFT	Nucleus	other
PIP5K3	phosphatidylinositol-3-phosphate/phosphatidylinositol 5-kinase, type III	2q33.3	200576	NM_152671	Hs.173939	6.60471	0.0548758	0	0	1.4544	SFT	Cytoplasm	kinase
TOM1L1	target of myb1 (chicken)-like 1	17q23.2	10040	NM_005486	Hs.153504	3.66299	0.120509	9.96252e-05	7.01902e-05	1.45411	SFT	Cytoplasm	other
BTN3A1	butyrophilin, subfamily 3, member A1	6p22.1	11119	NM_007048	Hs.191510	5.92355	0.0642267	0	0	1.45405	SFT	unknown	other
GRAMD1C	GRAM domain containing 1C	3q13.31	54762	NM_017577	Hs.24583	4.62308	0.0898564	4.93194e-06	4.91082e-06	1.45397	SFT	unknown	other
SIRT5	sirtuin (silent mating type information regulation 2 homolog) 5 (S. cerevisiae)	6p23	23408	BC035196	Hs.567431	6.0402	0.062422	0	0	1.45378	SFT	Cytoplasm	enzyme
MOSC2	MOCO sulphurase C-terminal domain containing 2	1q41	54996	NM_017898	Hs.369042	4.05146	0.106248	2.95916e-05	2.39167e-05	1.45361	SFT	Cytoplasm	enzyme
WNT4	wingless-type MMTV integration site family, member 4	1p36.23-p35.1	54361	W72348	Hs.25766	4.27348	0.0992946	1.47958e-05	1.3086e-05	1.45346	SFT	Extracellular Space	cytokine
MYO3A	myosin IIIA	10p11.1	53904	BM128772	Hs.662630	5.49521	0.0711976	0	0	1.4533	SFT	Cytoplasm	kinase
ATP6V0E1	ATPase, H+ transporting, lysosomal 9kDa, V0 subunit e1	5q35.2	8992	AI862255	Hs.484188	5.41861	0.0725288	0	0	1.45299	SFT	Cytoplasm	transporter
BAIAP2	BAI1-associated protein 2	17q25	10458	AB017120	Hs.128316	3.55668	0.124478	0.000136122	9.23632e-05	1.45253	SFT	Plasma Membrane	kinase
ORC5L	origin recognition complex, subunit 5-like (yeast)	7q22.1	5001	NM_002553	Hs.432948	4.78082	0.085324	1.97278e-06	2.13603e-06	1.4507	SFT	Nucleus	other
TCTN2	tectonic family member 2	12q24.31	79867	NM_024809	Hs.167165	4.18962	0.10116	1.97278e-05	1.67275e-05	1.45067	SFT	unknown	other
GSDMB	gasdermin B	17q12	55876	AK025174	Hs.306777	5.25311	0.0752089	0	0	1.45059	SFT	unknown	other
MAP4K5	mitogen-activated protein kinase kinase kinase kinase 5	14q11.2-q21	11183	AW298170	Hs.130491	4.11773	0.103226	2.66325e-05	2.2194e-05	1.44997	SFT	Cytoplasm	kinase	vemurafenib
ACSM3	acyl-CoA synthetase medium-chain family member 3	16p13.11	6296	NM_005622	Hs.699181	3.68635	0.118421	9.6666e-05	6.87e-05	1.44983	SFT	Cytoplasm	enzyme
QTRT1	queuine tRNA-ribosyltransferase 1	19p13.3	81890	NM_031209	Hs.631638	5.33117	0.0735614	0	0	1.44978	SFT	Cytoplasm	enzyme
URG4	up-regulated gene 4	7p13	55665	NM_017920	Hs.284286	4.35215	0.0960833	1.18367e-05	1.0744e-05	1.4494	SFT
EIF4B	eukaryotic translation initiation factor 4B	12q13.13	1975	NM_001417	Hs.648394	5.33896	0.0731179	0	0	1.44819	SFT	Cytoplasm	translation regulator
SLCO1A2	solute carrier organic anion transporter family, member 1A2	12p12	6579	NM_021094	Hs.46440	5.29078	0.0738914	0	0	1.44746	SFT	Plasma Membrane	transporter
ITFG2	integrin alpha FG-GAP repeat containing 2	12p13.33	55846	NM_018463	Hs.446098	4.57074	0.0896985	4.93194e-06	4.91082e-06	1.4471	SFT	unknown	other
PLEKHA4	pleckstrin homology domain containing, family A (phosphoinositide binding specific) member 4	19q13.33	57664	NM_020904	Hs.9469	5.9069	0.0632325	0	0	1.44662	SFT	Cytoplasm	other
POP4	processing of precursor 4, ribonuclease P/MRP subunit (S. cerevisiae)	19q12	10775	NM_006627	Hs.705483	5.01519	0.0792005	9.86388e-07	1.10097e-06	1.44629	SFT	Nucleus	enzyme
TBKBP1	TBK1 binding protein 1	17q21.32	9755	NM_014726	Hs.94790	4.69128	0.0864955	3.94555e-06	4.04712e-06	1.44613	SFT	unknown	other
ARHGAP19	Rho GTPase activating protein 19	10q24.1	84986	AV717623	Hs.80305	6.0191	0.0614568	0	0	1.44605	SFT	Cytoplasm	other
ASB4	ankyrin repeat and SOCS box-containing 4	7q21-q22	51666	NM_016116	Hs.666357	7.054	0.048465	0	0	1.4459	SFT	Nucleus	transcription regulator
EFHC1	EF-hand domain (C-terminal) containing 1	6p12.3	114327	NM_018100	Hs.403171	3.80264	0.112869	6.6088e-05	4.89209e-05	1.44561	SFT	Cytoplasm	other
SP4	Sp4 transcription factor	7p15.3	6671	NM_003112	Hs.88013	5.8529	0.0638678	0	0	1.44547	SFT	Nucleus	transcription regulator
SIVA1	SIVA1, apoptosis-inducing factor	14q32.33	10572	NM_006427	Hs.112058	5.59331	0.068071	0	0	1.4454	SFT	Cytoplasm	other
DHX35	DEAH (Asp-Glu-Ala-His) box polypeptide 35	20q11.22-q12	60625	AF086439	Hs.444520	5.38465	0.0715518	0	0	1.44432	SFT	unknown	enzyme
NUFIP1	nuclear fragile X mental retardation protein interacting protein 1	13q14	26747	AW593143	Hs.525006	3.69578	0.116509	9.46932e-05	6.74874e-05	1.44411	SFT	Nucleus	other
BAZ2B	bromodomain adjacent to zinc finger domain, 2B	2q23-q24	29994	NM_013450	Hs.470369	5.08964	0.0772046	9.86388e-07	1.10097e-06	1.44403	SFT	unknown	other
ALDH3A2	aldehyde dehydrogenase 3 family, member A2	17p11.2	224	L47162	Hs.499886	4.19249	0.0991899	1.97278e-05	1.67275e-05	1.44276	SFT	Cytoplasm	enzyme
LRDD	leucine-rich repeats and death domain containing	11p15.5	55367	AF274972	Hs.592290	4.4952	0.0906586	7.8911e-06	7.56006e-06	1.44259	SFT	Cytoplasm	other
USP47	ubiquitin specific peptidase 47	11p15.3	55031	BE966019	Hs.577256	4.58761	0.0882338	4.93194e-06	4.91082e-06	1.44234	SFT	Cytoplasm	peptidase
RAB14	RAB14, member RAS oncogene family	9q32-q34.11	51552	AA919115	Hs.371563	4.46498	0.0913675	7.8911e-06	7.56006e-06	1.44221	SFT	Cytoplasm	enzyme
ZCCHC10	zinc finger, CCHC domain containing 10	5q31.1	54819	BC015986	Hs.29700	5.17003	0.075183	0	0	1.44195	SFT	unknown	other
PIAS1	protein inhibitor of activated STAT, 1	15q	8554	N24868	Hs.162458	5.17941	0.074761	0	0	1.44072	SFT	Nucleus	transcription regulator
CD40	CD40 molecule, TNF receptor superfamily member 5	20q12-q13.2	958	NM_001250	Hs.472860	4.99768	0.0782607	9.86388e-07	1.10097e-06	1.43973	SFT	Plasma Membrane	transmembrane receptor	SGN-40 (anti-huCD40 mAb)
SPRR2C	small proline-rich protein 2C (pseudogene)	1q21-q22	6702	NM_006518	Hs.2421	4.76724	0.0833068	1.97278e-06	2.13603e-06	1.43954	SFT	Cytoplasm	other
TCFL5	transcription factor-like 5 (basic helix-loop-helix)	20q13.3-qter	10732	NM_006602	Hs.699411	4.56636	0.0881284	4.93194e-06	4.91082e-06	1.43941	SFT	Nucleus	transcription regulator
TCN1	transcobalamin I (vitamin B12 binding protein, R binder family)	11q11-q12	6947	NM_001062	Hs.2012	4.95173	0.0791551	9.86388e-07	1.10097e-06	1.43933	SFT	Cytoplasm	transporter
RBM4	RNA binding motif protein 4	11q13	5936	NM_002896	Hs.533712	5.99512	0.0606779	0	0	1.43926	SFT	Nucleus	other
ATR	ataxia telangiectasia and Rad3 related	3q22-q24	545	U49844	Hs.271791	4.49151	0.0899326	7.8911e-06	7.56006e-06	1.4389	SFT	Nucleus	kinase
AKAP11	A kinase (PRKA) anchor protein 11	13q14.11	11215	NM_016248	Hs.105105	3.57041	0.119744	0.000130203	8.88499e-05	1.43769	SFT	Cytoplasm	other
TM7SF2	transmembrane 7 superfamily member 2	11q13	7108	AF096304	Hs.31130	4.0697	0.101707	2.76189e-05	2.25704e-05	1.43753	SFT	Cytoplasm	enzyme
HMG20A	high-mobility group 20A	15q24	10363	NM_018200	Hs.69594	6.64454	0.0516798	0	0	1.43639	SFT	Nucleus	transcription regulator
ACTR1A	ARP1 actin-related protein 1 homolog A, centractin alpha (yeast)	10q24.32	10121	AL532341	Hs.153961	4.40927	0.0912426	9.86388e-06	9.25174e-06	1.43508	SFT	Cytoplasm	other
PIR	pirin (iron-binding nuclear protein)	Xp22.2	8544	NM_003662	Hs.495728	4.0234	0.102205	3.15644e-05	2.5287e-05	1.43359	SFT	Nucleus	transcription regulator
MYT1	myelin transcription factor 1	20q13.33	4661	BC018917	Hs.279562	4.18865	0.0970235	1.97278e-05	1.67275e-05	1.43323	SFT	Nucleus	transcription regulator
CCNI	cyclin I	4q21.1	10983	BG530368	Hs.518827	5.3397	0.070164	0	0	1.43251	SFT	unknown	other
GCM1	glial cells missing homolog 1 (Drosophila)	6p12.1	8521	AB026493	Hs.28346	4.56928	0.0865259	4.93194e-06	4.91082e-06	1.43246	SFT	Nucleus	transcription regulator
CEP164	centrosomal protein 164kDa	11q23.3	22897	BC000602	Hs.504009	6.28514	0.0554328	0	0	1.43175	SFT	Cytoplasm	other
RBM19	RNA binding motif protein 19	12q24.13-q24.21	9904	NM_016196	Hs.7482	5.07156	0.0749699	9.86388e-07	1.10097e-06	1.43086	SFT	Nucleus	other
CRISP2	cysteine-rich secretory protein 2	6p21-qter	7180	M25532	Hs.2042	9.58773	0.0269481	0	0	1.43072	SFT	Extracellular Space	other
EDEM1	ER degradation enhancer, mannosidase alpha-like 1	3p26.2	9695	NM_014674	Hs.224616	5.19657	0.0723942	0	0	1.43022	SFT	Cytoplasm	enzyme
ESRRA	estrogen-related receptor alpha	11q13	2101	L38487	Hs.110849	6.96622	0.047098	0	0	1.42981	SFT	Nucleus	ligand-dependent nuclear receptor
BATF	basic leucine zipper transcription factor, ATF-like	14q24.3	10538	NM_006399	Hs.509964	4.27648	0.093601	1.47958e-05	1.3086e-05	1.42952	SFT	Nucleus	transcription regulator
SNX1	sorting nexin 1	15q22.31	6642	NM_003099	Hs.188634	5.95391	0.0595752	0	0	1.42914	SFT	Cytoplasm	transporter
ARHGEF5	Rho guanine nucleotide exchange factor (GEF) 5	7q33-q35	7984	NM_005435	Hs.334	4.4089	0.0898669	9.86388e-06	9.25174e-06	1.42902	SFT	Cytoplasm	other
MNS1	meiosis-specific nuclear structural 1	15q21.3	55329	NM_018365	Hs.444483	4.57424	0.0855762	4.93194e-06	4.91082e-06	1.42871	SFT	unknown	other
TSPAN15	tetraspanin 15	10q21.3	23555	NM_012339	Hs.499941	3.77373	0.10936	7.20063e-05	5.27706e-05	1.42839	SFT	Plasma Membrane	other
SFRS9	splicing factor, arginine/serine-rich 9	12q24.31	8683	NM_003769	Hs.700688	5.66815	0.063758	0	0	1.42814	SFT	Nucleus	enzyme
LIPA	lipase A, lysosomal acid, cholesterol esterase	10q23.2-q23.3	3988	BC040833	Hs.643030	3.6743	0.112902	9.96252e-05	7.01902e-05	1.42786	SFT	Cytoplasm	enzyme
TBP	TATA box binding protein	6q27	6908	NM_003194	Hs.590872	7.22469	0.044168	0	0	1.4278	SFT	Nucleus	transcription regulator
BTN2A1	butyrophilin, subfamily 2, member A1	6p22.1	11120	NM_007049	Hs.159028	7.55107	0.0410843	0	0	1.42772	SFT	Plasma Membrane	other
SPA17	sperm autoantigenic protein 17	11q24.2	53340	NM_017425	Hs.286233	5.29766	0.0699665	0	0	1.42743	SFT	Plasma Membrane	other
CCBP2	chemokine binding protein 2	3p21.3	1238	BC018716	Hs.656856	6.15795	0.0563178	0	0	1.42676	SFT	Plasma Membrane	G-protein coupled receptor
MON2	MON2 homolog (S. cerevisiae)	12q14.1	23041	AI760249	Hs.389378	4.05767	0.0992718	2.86052e-05	2.32266e-05	1.42618	SFT	Cytoplasm	other
GP2	glycoprotein 2 (zymogen granule membrane)	16p12	2813	NM_001502	Hs.53985	5.06641	0.0740238	9.86388e-07	1.10097e-06	1.4256	SFT	Cytoplasm	other
ABCC2	ATP-binding cassette, sub-family C (CFTR/MRP), member 2	10q24	1244	NM_000392	Hs.368243	3.96832	0.101963	3.74827e-05	2.94487e-05	1.42559	SFT	Plasma Membrane	transporter
VPS52	vacuolar protein sorting 52 homolog (S. cerevisiae)	6p21.3	6293	AL390171	Hs.480356	7.6682	0.0397248	0	0	1.4253	SFT	Cytoplasm	other
ZNRF4	zinc and ring finger 4	19p13.3	148066	AI807507	Hs.126496	7.13073	0.0447092	0	0	1.42501	SFT	Cytoplasm	other
ZMYM6	zinc finger, MYM-type 6	1p34.2	9204	NM_145310	Hs.533986	5.40741	0.0675291	0	0	1.42492	SFT	Nucleus	other
DDX28	DEAD (Asp-Glu-Ala-Asp) box polypeptide 28	16q22.1	55794	BG477502	Hs.458313	4.37847	0.0895099	1.08503e-05	1.00733e-05	1.42396	SFT	Nucleus	enzyme
ELOVL5	ELOVL family member 5, elongation of long chain fatty acids (FEN1/Elo2, SUR4/Elo3-like, yeast)	6p21.1-p12.1	60481	D17207	Hs.520189	5.10075	0.0729717	9.86388e-07	1.10097e-06	1.42372	SFT	Cytoplasm	enzyme
RUNDC3A	RUN domain containing 3A	17q21.31	10900	NM_006695	Hs.500197	3.92782	0.102372	4.73466e-05	3.6568e-05	1.42202	SFT	Cytoplasm	other
CYP24A1	cytochrome P450, family 24, subfamily A, polypeptide 1	20q13	1591	NM_000782	Hs.89663	5.03305	0.0739731	9.86388e-07	1.10097e-06	1.42202	SFT	Cytoplasm	enzyme
DPY19L1	dpy-19-like 1 (C. elegans)	7p14.3	23333	AJ011911	Hs.408623	4.34336	0.0898796	1.18367e-05	1.0744e-05	1.42151	SFT	unknown	other
PCF11	PCF11, cleavage and polyadenylation factor subunit, homolog (S. cerevisiae)	11q13	51585	AB020631	Hs.128959	4.19618	0.0938525	1.97278e-05	1.67275e-05	1.42099	SFT	Nucleus	other
ZNF154	zinc finger protein 154	19q13.4	7710	U20648	---	4.12456	0.095886	2.56461e-05	2.13877e-05	1.42073	SFT	Nucleus	transcription regulator
USP18	ubiquitin specific peptidase 18	22q11.21	11274	NM_017414	Hs.38260	5.19461	0.0705508	0	0	1.42057	SFT	Cytoplasm	peptidase
LIN7A	lin-7 homolog A (C. elegans)	12q21	8825	NM_004664	Hs.144333	3.88787	0.103288	5.22786e-05	3.98906e-05	1.42044	SFT	Cytoplasm	other
THUMPD1	THUMP domain containing 1	16p12.2	55623	NM_017736	Hs.460232	5.62479	0.0626396	0	0	1.41805	SFT	unknown	other
SLC15A2	solute carrier family 15 (H+/peptide transporter), member 2	3q13.33	6565	NM_021082	Hs.518089	4.824	0.0774621	1.97278e-06	2.13603e-06	1.41782	SFT	Plasma Membrane	transporter
SLC19A3	solute carrier family 19, member 3	2q37	80704	NM_025243	Hs.221597	4.58112	0.0829043	4.93194e-06	4.91082e-06	1.4174	SFT	Plasma Membrane	transporter
USP24	ubiquitin specific peptidase 24	1p32.3	23358	BF444943	Hs.477009	4.19044	0.0931172	1.97278e-05	1.67275e-05	1.41728	SFT	unknown	peptidase
FETUB	fetuin B	3q27	26998	AB017551	Hs.81073	5.03131	0.0730164	9.86388e-07	1.10097e-06	1.41711	SFT	Extracellular Space	other
ASRGL1	asparaginase like 1	11q12.3	80150	NM_025080	Hs.535326	3.77862	0.106128	7.10199e-05	5.21651e-05	1.417	SFT	Cytoplasm	enzyme
CUGBP1	CUG triplet repeat, RNA binding protein 1	11p11	10658	AF267533	Hs.632137	6.36055	0.0520147	0	0	1.41642	SFT	Nucleus	translation regulator
ARFIP1	ADP-ribosylation factor interacting protein 1	4q31.3	27236	AF124489	Hs.416089	3.92407	0.10072	4.73466e-05	3.6568e-05	1.41517	SFT	Cytoplasm	other
FNDC4	fibronectin type III domain containing 4	2p23.3	64838	NM_022823	Hs.27836	4.20388	0.0922011	1.97278e-05	1.67275e-05	1.41508	SFT	unknown	other
ZIC4	Zic family member 4	3q24	84107	AF332509	Hs.415766	5.48797	0.0643163	0	0	1.41505	SFT	Nucleus	other
RBBP8	retinoblastoma binding protein 8	18q11.2	5932	NM_002894	Hs.546282	4.0752	0.0959462	2.76189e-05	2.25704e-05	1.41502	SFT	Nucleus	enzyme
HMGN3	high mobility group nucleosomal binding domain 3	6q14.1	9324	AF274949	Hs.77558	3.53857	0.114547	0.000144999	9.73722e-05	1.41489	SFT	Nucleus	other
TMEM80	transmembrane protein 80	11p15.5	283232	BC038383	---	5.236	0.068653	0	0	1.41477	SFT	unknown	other
ATG4A	ATG4 autophagy related 4 homolog A (S. cerevisiae)	Xq22.1-q22.3	115201	AL031177	Hs.8763	4.69912	0.0795166	3.94555e-06	4.04712e-06	1.4145	SFT	Cytoplasm	peptidase
SCNN1D	sodium channel, nonvoltage-gated 1, delta	1p36.3-p36.2	6339	NM_002978	Hs.512681	5.52297	0.0636231	0	0	1.41443	SFT	Plasma Membrane	ion channel	triamterene/hydrochlorothiazide, amiloride, amiloride/hydrochlorothiazide, triamterene
AASDHPPT	aminoadipate-semialdehyde dehydrogenase-phosphopantetheinyl transferase	11q22	60496	AF302110	Hs.524009	4.22015	0.0915592	1.7755e-05	1.53809e-05	1.41433	SFT	Cytoplasm	enzyme
IL8	interleukin 8	4q13-q21	3576	NM_000584	Hs.624	3.98418	0.0985375	3.64964e-05	2.87232e-05	1.41417	SFT	Extracellular Space	cytokine
PUS7L	pseudouridylate synthase 7 homolog (S. cerevisiae)-like	12q12	83448	NM_031292	Hs.445814	5.39774	0.0656054	0	0	1.4138	SFT	unknown	other
CYP3A4	cytochrome P450, family 3, subfamily A, polypeptide 4	7q21.1	1576	NM_017460	Hs.654391	4.00821	0.0974555	3.35372e-05	2.66892e-05	1.41288	SFT	Cytoplasm	enzyme	ketoconazole
FANCA	Fanconi anemia, complementation group A	16q24.3	2175	AW083279	Hs.567267	5.19308	0.0689937	0	0	1.41248	SFT	Nucleus	other
SLC25A40	solute carrier family 25, member 40	7q21.12	55972	NM_018843	Hs.208414	4.90477	0.0745703	9.86388e-07	1.10097e-06	1.41218	SFT	Cytoplasm	other
NSUN5C	NOL1/NOP2/Sun domain family, member 5C	7q11.23	260294	N29665	Hs.510927	5.61869	0.0615894	0	0	1.41173	SFT	unknown	other
PPFIBP1	PTPRF interacting protein, binding protein 1 (liprin beta 1)	12p11.23-p11.22	8496	BC001560	Hs.172445	3.82823	0.102929	6.31288e-05	4.71593e-05	1.41147	SFT	Plasma Membrane	other
HDAC11	histone deacetylase 11	3p25.1	79885	NM_024827	Hs.661908	7.29216	0.0412112	0	0	1.4113	SFT	Nucleus	transcription regulator	tributyrin, belinostat, pyroxamide, vorinostat, romidepsin
CIRBP	cold inducible RNA binding protein	19p13.3	1153	NM_001280	Hs.634522	4.08632	0.0945924	2.76189e-05	2.25704e-05	1.41094	SFT	Nucleus	translation regulator
RABL3	RAB, member of RAS oncogene family-like 3	3q13.33	285282	AA744682	Hs.444360	4.51067	0.0831241	7.8911e-06	7.56006e-06	1.41079	SFT	unknown	enzyme
USP12	ubiquitin specific peptidase 12	13q12.13	219333	AI820101	Hs.42400	5.67596	0.0604273	0	0	1.41024	SFT	Cytoplasm	peptidase
FGFR4	fibroblast growth factor receptor 4	5q35.1-qter	2264	AF359241	Hs.165950	4.71894	0.0780802	3.94555e-06	4.04712e-06	1.40993	SFT	Plasma Membrane	kinase
BIN3	bridging integrator 3	8p21.3	55909	AI570261	Hs.696034	3.6377	0.109244	0.000105543	7.36091e-05	1.40974	SFT	Cytoplasm	other
SPG21	spastic paraplegia 21 (autosomal recessive, Mast syndrome)	15q21-q22	51324	AL137312	Hs.242458	6.61835	0.0477892	0	0	1.40897	SFT	Plasma Membrane	enzyme
PABPC1	poly(A) binding protein, cytoplasmic 1	8q22.2-q23	26986	BQ719658	Hs.387804	5.46935	0.0634723	0	0	1.40887	SFT	Cytoplasm	translation regulator
PTPN12	protein tyrosine phosphatase, non-receptor type 12	7q11.23	5782	NM_002835	Hs.61812	5.7625	0.0588515	0	0	1.40875	SFT	Cytoplasm	phosphatase
TANK	TRAF family member-associated NFKB activator	2q24-q31	10010	NM_004180	Hs.556496	4.49154	0.0828705	7.8911e-06	7.56006e-06	1.40762	SFT	Cytoplasm	other
EIF3E	eukaryotic translation initiation factor 3, subunit E	8q22-q23	3646	BC000734	Hs.405590	5.66679	0.0600512	0	0	1.40737	SFT	Cytoplasm	translation regulator
CCNG1	cyclin G1	5q32-q34	900	BC000196	Hs.79101	4.58706	0.0804544	4.93194e-06	4.91082e-06	1.40704	SFT	Nucleus	other
C7orf16	chromosome 7 open reading frame 16	7p15	10842	NM_006658	Hs.227011	4.4181	0.0844101	8.87749e-06	8.36097e-06	1.40638	SFT	Cytoplasm	other
STOM	stomatin	9q34.1	2040	AI537887	Hs.253903	4.01029	0.0956276	3.35372e-05	2.66892e-05	1.40597	SFT	Plasma Membrane	other
RNF8	ring finger protein 8	6p21.3	9025	AK022075	Hs.485278	6.28064	0.051198	0	0	1.40523	SFT	Nucleus	enzyme
NCRNA00153	non-protein coding RNA 153	20pter-q11.23	55857	NM_018474	Hs.187635	3.5337	0.1119	0.000146972	9.82051e-05	1.40508	SFT	Cytoplasm	other
PON1	paraoxonase 1	7q21.3	5444	U53784	Hs.370995	6.31181	0.0506997	0	0	1.40454	SFT	Extracellular Space	phosphatase
RNF6	ring finger protein (C3H2C3 type) 6	13q12.2	6049	NM_005977	Hs.136885	5.54751	0.0613381	0	0	1.40422	SFT	Nucleus	transcription regulator
EIF1B	eukaryotic translation initiation factor 1B	3p22.1	10289	NM_005875	Hs.315230	5.98247	0.0548943	0	0	1.40407	SFT	Cytoplasm	translation regulator
KLHL22	kelch-like 22 (Drosophila)	22q11.21	84861	BG325646	Hs.517419	5.01445	0.0706055	9.86388e-07	1.10097e-06	1.40364	SFT	unknown	other
HIRIP3	HIRA interacting protein 3	16p11.2	8479	NM_003609	Hs.592046	5.71393	0.0585192	0	0	1.40284	SFT	Nucleus	other
C10orf59	chromosome 10 open reading frame 59	10q23.31	55328	NM_018363	Hs.149849	3.89103	0.0984571	5.12922e-05	3.92035e-05	1.40246	SFT	Extracellular Space	other
NISCH	nischarin	3p21.1	11188	NM_007184	Hs.435290	3.75318	0.10289	7.79246e-05	5.68156e-05	1.40182	SFT	Plasma Membrane	transmembrane receptor
SRPK3	SFRS protein kinase 3	Xq28	26576	NM_014370	Hs.104865	5.99391	0.0542742	0	0	1.40137	SFT	Cytoplasm	kinase
RNF123	ring finger protein 123	3p24.3	63891	NM_022064	Hs.553723	3.9014	0.097723	5.12922e-05	3.92035e-05	1.40094	SFT	Cytoplasm	other
RPL34	ribosomal protein L34	4q25	6164	NM_000995	Hs.646587	5.46783	0.0619185	0	0	1.40047	SFT	Cytoplasm	other
MYCBP2	MYC binding protein 2	13q22	23077	AK000968	Hs.591221	4.27634	0.0866313	1.47958e-05	1.3086e-05	1.40027	SFT	Nucleus	enzyme
ARHGEF7	Rho guanine nucleotide exchange factor (GEF) 7	13q34	8874	AL831814	Hs.508738	4.65627	0.0773627	3.94555e-06	4.04712e-06	1.40026	SFT	Cytoplasm	other
C14orf108	chromosome 14 open reading frame 108	14q23.1	55745	BC013174	Hs.648385	5.88457	0.0555773	0	0	1.40019	SFT	unknown	other
CCL25	chemokine (C-C motif) ligand 25	19p13.2	6370	NM_005624	Hs.310511	5.77343	0.0570355	0	0	1.39946	SFT	Extracellular Space	cytokine
PEX5	peroxisomal biogenesis factor 5	12p13.31	5830	NM_000319	Hs.567327	5.13295	0.0675039	9.86388e-07	1.10097e-06	1.39941	SFT	Cytoplasm	transmembrane receptor
SLC24A1	solute carrier family 24 (sodium/potassium/calcium exchanger), member 1	15q22	9187	NM_004727	Hs.173092	4.33021	0.0849893	1.18367e-05	1.0744e-05	1.39931	SFT	Plasma Membrane	transporter
DDX5	DEAD (Asp-Glu-Ala-Asp) box polypeptide 5	17q21	1655	NM_004396	Hs.279806	5.29634	0.0644497	0	0	1.39869	SFT	Nucleus	enzyme
ST13	suppression of tumorigenicity 13 (colon carcinoma) (Hsp70 interacting protein)	22q13.2	6767	NM_003932	Hs.701994	4.87994	0.0721456	9.86388e-07	1.10097e-06	1.3982	SFT	Cytoplasm	other
AGXT2L1	alanine-glyoxylate aminotransferase 2-like 1	4q25	64850	NM_031279	Hs.106576	5.60001	0.0593082	0	0	1.39768	SFT	unknown	enzyme
CDKN2AIP	CDKN2A interacting protein	4q35.1	55602	NM_017632	Hs.699392	5.15064	0.0668295	9.86388e-07	1.10097e-06	1.39766	SFT	Nucleus	transcription regulator
C19orf36	chromosome 19 open reading frame 36	19p13.3	113177	AV721013	Hs.424049	4.55798	0.0788779	5.91833e-06	5.85208e-06	1.39702	SFT	unknown	other
MARCH5	membrane-associated ring finger (C3HC4) 5	10q23.32	54708	NM_017824	Hs.573490	4.81128	0.0732712	1.97278e-06	2.13603e-06	1.39686	SFT	Cytoplasm	enzyme
ZNF207	zinc finger protein 207	17q11.2	7756	AI201248	Hs.500775	4.50674	0.0800118	7.8911e-06	7.56006e-06	1.39672	SFT	Nucleus	transcription regulator
KIAA1467	KIAA1467	12p13.1	57613	AL832902	Hs.132660	3.90387	0.0961783	5.12922e-05	3.92035e-05	1.39539	SFT	unknown	other
RPL13	ribosomal protein L13	16q24.3|17p11.2	6137	AW302784	Hs.410817	4.67955	0.0756886	3.94555e-06	4.04712e-06	1.39503	SFT	Cytoplasm	other
GRB2	growth factor receptor-bound protein 2	17q24-q25	2885	L29511	Hs.444356	5.69073	0.0574457	0	0	1.395	SFT	Cytoplasm	other
RECK	reversion-inducing-cysteine-rich protein with kazal motifs	9p13.3	8434	BC032240	Hs.388918	3.76855	0.100481	7.29927e-05	5.34591e-05	1.39496	SFT	Plasma Membrane	other
RBM7	RNA binding motif protein 7	11q23.1-q23.2	10179	NM_016090	Hs.533736	6.05499	0.0522341	0	0	1.39421	SFT	unknown	other
AFF4	AF4/FMR2 family, member 4	5q31	27125	BC025700	Hs.519313	4.70178	0.074997	3.94555e-06	4.04712e-06	1.39409	SFT	Nucleus	transcription regulator
YWHAQ	tyrosine 3-monooxygenase/tryptophan 5-monooxygenase activation protein, theta polypeptide	2p25.1	10971	NM_006826	Hs.74405	4.56403	0.0780612	4.93194e-06	4.91082e-06	1.39403	SFT	Cytoplasm	other
SPAM1	sperm adhesion molecule 1 (PH-20 hyaluronidase, zona pellucida binding)	7q31.3	6677	S67798	Hs.121494	4.47052	0.0802005	7.8911e-06	7.56006e-06	1.39379	SFT	Plasma Membrane	enzyme
SLC25A21	solute carrier family 25 (mitochondrial oxodicarboxylate carrier), member 21	14q11.2	89874	NM_030631	Hs.693866	4.73759	0.0740985	3.94555e-06	4.04712e-06	1.3935	SFT	Cytoplasm	transporter
SMYD5	SMYD family member 5	2p13.2	10322	U50383	Hs.631882	5.74019	0.0564416	0	0	1.39346	SFT	unknown	other
EDN1	endothelin 1	6p24.1	1906	BC036851	Hs.700715	4.30489	0.0841236	1.2823e-05	1.14658e-05	1.39296	SFT	Extracellular Space	cytokine
ZNF629	zinc finger protein 629	16p11.2	23361	AI924293	Hs.301094	4.83157	0.0720119	1.97278e-06	2.13603e-06	1.39294	SFT	Nucleus	other
CENPN	centromere protein N	16q23.2	55839	NM_018455	Hs.55028	3.99464	0.0925763	3.551e-05	2.80535e-05	1.39229	SFT	unknown	other
MON1B	MON1 homolog B (yeast)	16q23.1	22879	AI629033	Hs.513743	5.95101	0.0532069	0	0	1.39185	SFT	unknown	other
L1CAM	L1 cell adhesion molecule	Xq28	3897	AI653981	Hs.522818	3.7938	0.098731	7.10199e-05	5.21651e-05	1.39165	SFT	Plasma Membrane	other
SF3A3	splicing factor 3a, subunit 3, 60kDa	1p34.3	10946	NM_006802	Hs.77897	5.91742	0.0533131	0	0	1.38986	SFT	Nucleus	other
STMN3	stathmin-like 3	20q13.3	50861	NM_015894	Hs.639609	3.53559	0.107151	0.000145985	9.80058e-05	1.38907	SFT	Nucleus	other
PRKRIR	protein-kinase, interferon-inducible double stranded RNA dependent inhibitor, repressor of (P58 repressor)	11q13.5	5612	AF081567	Hs.503315	5.71612	0.0559789	0	0	1.38898	SFT	Nucleus	other
MTF1	metal-regulatory transcription factor 1	1p33	4520	AW182367	Hs.471991	4.88129	0.0701428	9.86388e-07	1.10097e-06	1.38889	SFT	Nucleus	transcription regulator
GRHL2	grainyhead-like 2 (Drosophila)	8q22.3	79977	NM_024915	Hs.661088	4.36273	0.081675	1.18367e-05	1.0744e-05	1.38885	SFT	Nucleus	transcription regulator
CD38	CD38 molecule	4p15	952	NM_001775	Hs.479214	3.89325	0.0946853	5.12922e-05	3.92035e-05	1.38852	SFT	Plasma Membrane	enzyme
CTPS	CTP synthase	1p34.1	1503	NM_001905	Hs.473087	3.82437	0.0967395	6.31288e-05	4.71593e-05	1.38802	SFT	Nucleus	enzyme
RAD54B	RAD54 homolog B (S. cerevisiae)	8q21.3-q22	25788	NM_012415	Hs.30561	3.54873	0.106319	0.000141053	9.51431e-05	1.38793	SFT	Nucleus	enzyme
AHCY	S-adenosylhomocysteine hydrolase	20cen-q13.1	191	NM_000687	Hs.388004	4.81719	0.0710789	1.97278e-06	2.13603e-06	1.38724	SFT	Cytoplasm	enzyme	9-(2',3'-dihydroxycyclopent-4'-enyl)adenine, 3-deazaneplanocin, neplanocin A, 3-deazaaristeromycin, cyanovirin-N, 6'-C-methylneplanocin A
ANKRD55	ankyrin repeat domain 55	5q11.2	79722	NM_024669	Hs.436214	4.5634	0.0763381	4.93194e-06	4.91082e-06	1.38639	SFT	Nucleus	transcription regulator
CDK10	cyclin-dependent kinase 10	16q24	8558	NM_003674	Hs.699177	6.30746	0.0477157	0	0	1.38601	SFT	Nucleus	kinase	flavopiridol
IFNGR2	interferon gamma receptor 2 (interferon gamma transducer 1)	21q22.11	3460	NM_005534	Hs.634632	6.01853	0.0512833	0	0	1.38591	SFT	Plasma Membrane	transmembrane receptor	interferon gamma-1b
GALT	galactose-1-phosphate uridylyltransferase	9p13	2592	NM_000155	Hs.522090	5.05878	0.066023	9.86388e-07	1.10097e-06	1.38542	SFT	Cytoplasm	enzyme
BAT3	HLA-B associated transcript 3	6p21.3	7917	NM_004639	Hs.440900	5.69364	0.0556429	0	0	1.38534	SFT	Nucleus	enzyme
C14orf124	chromosome 14 open reading frame 124	14q12	56948	AI347090	Hs.643552	6.0024	0.0512755	0	0	1.38466	SFT	unknown	other
PCNP	PEST proteolytic signal containing nuclear protein	3q12.3	57092	BC013916	Hs.654949	5.35326	0.0607545	0	0	1.38462	SFT	Nucleus	other
FUBP1	far upstream element (FUSE) binding protein 1	1p31.1	8880	NM_003902	Hs.567380	3.62874	0.102414	0.000107516	7.47334e-05	1.38455	SFT	Nucleus	transcription regulator
ACTL6A	actin-like 6A	3q26.33	86	NM_004301	Hs.435326	5.56583	0.0573035	0	0	1.38408	SFT	Nucleus	other
POU5F1	POU class 5 homeobox 1	6p21.31	5460	NM_002701	Hs.450254	4.28071	0.0825463	1.47958e-05	1.3086e-05	1.38388	SFT	Nucleus	transcription regulator
NUP155	nucleoporin 155kDa	5p13.1	9631	NM_004298	Hs.547696	5.21629	0.0629072	0	0	1.38387	SFT	Nucleus	transporter
PHF8	PHD finger protein 8	Xp11.22	23133	AF091081	Hs.133352	6.3093	0.047306	0	0	1.38366	SFT	Nucleus	enzyme
C19orf42	chromosome 19 open reading frame 42	19p13.11	79086	NM_024104	---	5.37188	0.0602283	0	0	1.38348	SFT	unknown	other
SYNJ1	synaptojanin 1	21q22.2	8867	NM_003895	Hs.473632	4.42071	0.0787677	8.87749e-06	8.36097e-06	1.38256	SFT	Cytoplasm	phosphatase
SUCLG1	succinate-CoA ligase, alpha subunit	2p11.2	8802	NM_003849	Hs.270428	5.67708	0.055355	0	0	1.38246	SFT	Cytoplasm	enzyme
MTAP	methylthioadenosine phosphorylase	9p21	4507	NM_002451	Hs.193268	4.58056	0.0750332	4.93194e-06	4.91082e-06	1.38236	SFT	Nucleus	enzyme
C5orf15	chromosome 5 open reading frame 15	5q31.1	56951	NM_020199	Hs.355177	4.33361	0.0807764	1.18367e-05	1.0744e-05	1.38207	SFT	unknown	other
TTC22	tetratricopeptide repeat domain 22	1p32.3	55001	AI923972	Hs.16230	3.69424	0.0994054	9.46932e-05	6.74874e-05	1.38202	SFT	unknown	other
KLHL9	kelch-like 9 (Drosophila)	9p22	55958	AW138594	Hs.522029	4.92151	0.0678448	9.86388e-07	1.10097e-06	1.38178	SFT	Cytoplasm	other
HBS1L	HBS1-like (S. cerevisiae)	6q23-q24	10767	AK024258	Hs.378532	4.21055	0.083737	1.87414e-05	1.61923e-05	1.38132	SFT	Cytoplasm	translation regulator
MRP63	mitochondrial ribosomal protein 63	13q12.11	78988	BF303597	Hs.458367	5.19922	0.062663	0	0	1.38119	SFT	Cytoplasm	other
PRM1	protamine 1	16p13.2	5619	NM_002761	Hs.2909	4.84832	0.0691275	9.86388e-07	1.10097e-06	1.38109	SFT	Nucleus	other
KCNIP2	Kv channel interacting protein 2	10q24	30819	AF367019	Hs.97044	4.30286	0.0812948	1.2823e-05	1.14658e-05	1.38104	SFT	Cytoplasm	other
UNKL	unkempt homolog (Drosophila)-like	16p13.3	64718	NM_023076	Hs.703995	4.89938	0.0680619	9.86388e-07	1.10097e-06	1.38079	SFT	unknown	other
MMP10	matrix metallopeptidase 10 (stromelysin 2)	11q22.3	4319	NM_002425	Hs.2258	4.59123	0.0742322	4.93194e-06	4.91082e-06	1.37988	SFT	Extracellular Space	peptidase
PPP1R3A	protein phosphatase 1, regulatory (inhibitor) subunit 3A	7q31.1	5506	NM_002711	Hs.458309	4.15471	0.0848059	2.17005e-05	1.82778e-05	1.37965	SFT	Cytoplasm	phosphatase
CAD	carbamoyl-phosphate synthetase 2, aspartate transcarbamylase, and dihydroorotase	2p22-p21	790	AL832309	Hs.377010	5.35923	0.0596432	0	0	1.37942	SFT	Cytoplasm	enzyme
RXRG	retinoid X receptor, gamma	1q22-q23	6258	NM_006917	Hs.26550	4.31448	0.0805963	1.2823e-05	1.14658e-05	1.37936	SFT	Nucleus	ligand-dependent nuclear receptor	bexarotene, tretinoin, 9-cis-retinoic acid
PDLIM1	PDZ and LIM domain 1	10q22-q26.3	9124	BC000915	Hs.368525	3.73963	0.0969647	8.28566e-05	6.01039e-05	1.37878	SFT	Cytoplasm	transcription regulator
GRIN1	glutamate receptor, ionotropic, N-methyl D-aspartate 1	9q34.3	2902	NM_007327	Hs.558334	4.85414	0.0684465	9.86388e-07	1.10097e-06	1.37846	SFT	Plasma Membrane	ion channel	dextromethorphan/guaifenesin, morphine/dextromethorphan, neramexane, bicifadine, delucemine, CR 2249, besonprodil, UK-240455, dextromethorphan/quinidine, ketamine, felbamate, memantine, orphenadrine, cycloserine, N-(2-indanyl)glycinamide, dextromethorphan, brompheniramine/dextromethorphan/pseudoephedrine, chlorpheniramine/dextromethorphan/phenylephrine, carbinoxamine/dextromethorphan/pseudoephedr…
FOXO4	forkhead box O4	Xq13.1	4303	NM_005938	Hs.584654	4.40302	0.0781276	9.86388e-06	9.25174e-06	1.37807	SFT	Nucleus	transcription regulator
TRAPPC2L	trafficking protein particle complex 2-like	16q24.3	51693	NM_016209	Hs.461722	4.10526	0.0857214	2.76189e-05	2.25704e-05	1.37796	SFT	Cytoplasm	other
SEC62	SEC62 homolog (S. cerevisiae)	3q26.2	7095	NM_153039	Hs.592561	4.72036	0.0709673	3.94555e-06	4.04712e-06	1.37764	SFT	Cytoplasm	transporter
TCL6	T-cell leukemia/lymphoma 6	14q32.1	27004	NM_020552	Hs.510368	5.21165	0.0615643	0	0	1.37678	SFT	unknown	other
JARID1C	jumonji, AT rich interactive domain 1C	Xp11.22-p11.21	8242	NM_004187	Hs.631768	4.37787	0.0784204	1.08503e-05	1.00733e-05	1.37677	SFT	Nucleus	other
MGAT4B	mannosyl (alpha-1,3-)-glycoprotein beta-1,4-N-acetylglucosaminyltransferase, isozyme B	5q35	11282	NM_014275	Hs.567419	4.20014	0.0828161	1.97278e-05	1.67275e-05	1.37652	SFT	Cytoplasm	enzyme
ELA3B	elastase 3B, pancreatic	1p36.12	23436	NM_007352	Hs.181289	5.91853	0.050893	0	0	1.37621	SFT	Extracellular Space	peptidase
ACTR3B	ARP3 actin-related protein 3 homolog B (yeast)	7q36.1	57180	BC015207	Hs.647117	3.72217	0.096755	8.77885e-05	6.34795e-05	1.37596	SFT	unknown	other
EDC4	enhancer of mRNA decapping 4	16q22.1	23644	NM_014329	Hs.75682	5.75609	0.0530147	0	0	1.3758	SFT	Cytoplasm	other
AP3B2	adaptor-related protein complex 3, beta 2 subunit	15q	8120	BC035640	Hs.199593	3.62013	0.100126	0.000111462	7.72404e-05	1.37557	SFT	Cytoplasm	transporter
ZFR	zinc finger RNA binding protein	5p13.3	51663	BC000376	Hs.696117	4.70859	0.0706355	3.94555e-06	4.04712e-06	1.37505	SFT	Nucleus	other
PTPLAD1	protein tyrosine phosphatase-like A domain containing 1	15q22.2	51495	NM_016395	Hs.512973	4.60253	0.0728539	4.93194e-06	4.91082e-06	1.37491	SFT	Cytoplasm	other
NDUFA5	NADH dehydrogenase (ubiquinone) 1 alpha subcomplex, 5, 13kDa	7q32	4698	NM_005000	Hs.651219	4.22747	0.0816533	1.7755e-05	1.53809e-05	1.37469	SFT	Cytoplasm	enzyme
GRINL1A	glutamate receptor, ionotropic, N-methyl D-aspartate-like 1A	15q22.1	81488	AI632774	Hs.567849	5.30789	0.0594732	0	0	1.37432	SFT	Nucleus	other
RPL11	ribosomal protein L11	1p36.1-p35	6135	NM_000975	Hs.388664	5.07207	0.0634343	9.86388e-07	1.10097e-06	1.37404	SFT	Cytoplasm	other
AGA	aspartylglucosaminidase	4q32-q33	175	M64073	Hs.207776	3.82011	0.093026	6.41152e-05	4.76774e-05	1.37394	SFT	Cytoplasm	enzyme
SPATA2	spermatogenesis associated 2	20q13.1-q13.2	9825	U28164	Hs.48513	5.5708	0.0552756	0	0	1.37369	SFT	Extracellular Space	other
C11orf71	chromosome 11 open reading frame 71	11q14.2-q14.3	54494	NM_019021	Hs.91816	3.55283	0.101577	0.000139081	9.4063e-05	1.37233	SFT	unknown	other
CHMP2B	chromatin modifying protein 2B	3p11.2	25978	AK002165	Hs.476930	3.99821	0.0872462	3.551e-05	2.80535e-05	1.37228	SFT	Cytoplasm	other
SLC25A17	solute carrier family 25 (mitochondrial carrier; peroxisomal membrane protein, 34kDa), member 17	22q13.2	10478	BC005957	Hs.474938	4.53528	0.073394	6.90471e-06	6.7716e-06	1.37086	SFT	Cytoplasm	transporter
MTO1	mitochondrial translation optimization 1 homolog (S. cerevisiae)	6q13	25821	NM_012123	Hs.347614	5.41387	0.057088	0	0	1.37075	SFT	Cytoplasm	enzyme
ATXN7	ataxin 7	3p21.1-p12	6314	BG390306	Hs.476595	5.04824	0.063174	9.86388e-07	1.10097e-06	1.37074	SFT	Nucleus	other
GPATCH3	G patch domain containing 3	1p35.3-p35.1	63906	NM_022078	Hs.10903	6.38735	0.0442674	0	0	1.37067	SFT	unknown	other
HSFX1	heat shock transcription factor family, X linked 1	Xq28	51402	NM_016153	Hs.656936	4.69109	0.0699746	3.94555e-06	4.04712e-06	1.37047	SFT	Nucleus	other
LGALS8	lectin, galactoside-binding, soluble, 8	1q42-q43	3964	AI659005	Hs.4082	4.49299	0.0742371	7.8911e-06	7.56006e-06	1.37043	SFT	Extracellular Space	other
ASNS	asparagine synthetase	7q21.3	440	NM_001673	Hs.489207	4.07582	0.0845063	2.76189e-05	2.25704e-05	1.37009	SFT	Cytoplasm	enzyme
TARBP2	TAR (HIV-1) RNA binding protein 2	12q12-q13	6895	NM_004178	Hs.326	4.85321	0.0665473	9.86388e-07	1.10097e-06	1.3696	SFT	Nucleus	other
CRLF3	cytokine receptor-like factor 3	17q11.2	51379	NM_015986	Hs.370168	4.3644	0.0768208	1.18367e-05	1.0744e-05	1.36878	SFT	Cytoplasm	transcription regulator
C13orf23	chromosome 13 open reading frame 23	13q13.3	80209	NM_025138	Hs.318526	4.1044	0.0832653	2.76189e-05	2.25704e-05	1.36828	SFT	unknown	other
NKAIN1	Na+/K+ transporting ATPase interacting 1	1p35.2	79570	NM_024522	Hs.470259	5.28788	0.0585363	0	0	1.36796	SFT	unknown	other
SFRS3	splicing factor, arginine/serine-rich 3	6p21	6428	NM_003017	Hs.405144	4.28568	0.0784872	1.47958e-05	1.3086e-05	1.3678	SFT	Nucleus	other
IFT88	intraflagellar transport 88 homolog (Chlamydomonas)	13q12.1	8100	NM_006531	Hs.187376	4.08824	0.0833918	2.76189e-05	2.25704e-05	1.36708	SFT	Cytoplasm	other
C9orf9	chromosome 9 open reading frame 9	9q34	11092	NM_018956	Hs.62595	4.48315	0.0734164	7.8911e-06	7.56006e-06	1.36599	SFT	unknown	other
RPS6	ribosomal protein S6	9p21	6194	BE741754	Hs.408073	5.31086	0.0577665	0	0	1.36595	SFT	Cytoplasm	other
ATP6V1H	ATPase, H+ transporting, lysosomal 50/57kDa, V1 subunit H	8q11.2	51606	AW468382	Hs.491737	4.86489	0.0653645	9.86388e-07	1.10097e-06	1.36518	SFT	Cytoplasm	transporter
MAST3	microtubule associated serine/threonine kinase 3	19p13.11	23031	AB011133	Hs.466184	4.64754	0.0696744	3.94555e-06	4.04712e-06	1.36515	SFT	unknown	kinase
EXOSC8	exosome component 8	13q13.1	11340	AL050353	Hs.294041	4.9267	0.064139	9.86388e-07	1.10097e-06	1.36487	SFT	Nucleus	enzyme
SIRT1	sirtuin (silent mating type information regulation 2 homolog) 1 (S. cerevisiae)	10q21.3	23411	NM_012238	Hs.369779	4.90098	0.0646059	9.86388e-07	1.10097e-06	1.36481	SFT	Nucleus	transcription regulator
LSM6	LSM6 homolog, U6 small nuclear RNA associated (S. cerevisiae)	4q31.22	11157	NM_007080	Hs.190520	4.55796	0.0713041	5.91833e-06	5.85208e-06	1.36399	SFT	Nucleus	other
YIPF4	Yip1 domain family, member 4	2p22.3	84272	BC004875	Hs.468099	3.55294	0.0990924	0.000139081	9.4063e-05	1.36397	SFT	Cytoplasm	other
RABL4	RAB, member of RAS oncogene family-like 4	22q13.1	11020	NM_006860	Hs.415172	5.22052	0.0582594	0	0	1.36115	SFT	unknown	enzyme
KIAA0317	KIAA0317	14q24.3	9870	BC032944	Hs.497417	4.54104	0.0710022	5.91833e-06	5.85208e-06	1.36112	SFT	unknown	enzyme
XPO4	exportin 4	13q11	64328	NM_022459	Hs.507452	4.61383	0.0694157	4.93194e-06	4.91082e-06	1.36094	SFT	Nucleus	transporter
DKFZP564C196	DKFZP564C196 protein	1q25.3	284649	AL050020	Hs.127384	5.35163	0.0560872	0	0	1.36072	SFT	unknown	other
MBD5	methyl-CpG binding domain protein 5	2q23.1	55777	NM_018328	Hs.458312	4.44101	0.0730423	8.87749e-06	8.36097e-06	1.36043	SFT	Nucleus	other
B3GAT1	beta-1,3-glucuronyltransferase 1 (glucuronosyltransferase P)	11q25	27087	NM_018644	Hs.381050	4.96787	0.0623796	9.86388e-07	1.10097e-06	1.36015	SFT	Cytoplasm	enzyme
MBNL3	muscleblind-like 3 (Drosophila)	Xq26.2	55796	NM_018388	Hs.105134	4.16079	0.0796663	2.07141e-05	1.75508e-05	1.35999	SFT	Nucleus	other
HNRNPA1	heterogeneous nuclear ribonucleoprotein A1	12q13.1	3178	NM_002136	Hs.699190	4.17058	0.0793578	1.97278e-05	1.67275e-05	1.35976	SFT	Nucleus	other
EXTL2	exostoses (multiple)-like 2	1p21	2135	AF000416	Hs.357637	3.82566	0.0889247	6.31288e-05	4.71593e-05	1.3597	SFT	Cytoplasm	enzyme
C9orf127	chromosome 9 open reading frame 127	9p13.3	51754	NM_016446	Hs.493808	4.31589	0.0757097	1.2823e-05	1.14658e-05	1.35948	SFT	Plasma Membrane	other
KIAA1219	KIAA1219	20q11.23	57148	AA156777	Hs.655758	5.40434	0.0549968	0	0	1.35929	SFT	unknown	other
CYLC1	cylicin, basic protein of sperm head cytoskeleton 1	Xq21.1	1538	Z22780	Hs.444230	4.7583	0.0661154	3.94555e-06	4.04712e-06	1.35926	SFT	Cytoplasm	other
PAN2	PAN2 polyA specific ribonuclease subunit homolog (S. cerevisiae)	12q13.2-q13.3	9924	NM_014871	Hs.273397	4.9198	0.0629818	9.86388e-07	1.10097e-06	1.3589	SFT	Cytoplasm	peptidase
WDR5B	WD repeat domain 5B	3q21.1	54554	NM_019069	Hs.567513	4.27107	0.0765867	1.47958e-05	1.3086e-05	1.35868	SFT	unknown	other
IHH	Indian hedgehog homolog (Drosophila)	2q33-q35	3549	BE869172	Hs.654504	5.4061	0.0548187	0	0	1.35852	SFT	Extracellular Space	enzyme
TFAM	transcription factor A, mitochondrial	10q21	7019	BE552470	Hs.642966	4.7617	0.0658705	3.94555e-06	4.04712e-06	1.35846	SFT	Cytoplasm	transcription regulator
PGM1	phosphoglucomutase 1	1p31	5236	NM_002633	Hs.1869	4.24592	0.0771219	1.57822e-05	1.37661e-05	1.35837	SFT	Cytoplasm	enzyme
ANKRA2	ankyrin repeat, family A (RFXANK-like), 2	5q12-q13	57763	NM_023039	Hs.239154	3.96492	0.0843665	3.94555e-05	3.08603e-05	1.35788	SFT	Cytoplasm	transcription regulator
MAGEC1	melanoma antigen family C, 1	Xq26	9947	NM_005462	Hs.132194	5.01605	0.0608809	9.86388e-07	1.10097e-06	1.35713	SFT	unknown	other
TRABD	TraB domain containing	22q13.33	80305	BG399562	Hs.592213	6.77107	0.0380711	0	0	1.35684	SFT	unknown	other
MGRN1	mahogunin, ring finger 1	16p13.3	23295	AB011116	Hs.526494	5.88978	0.0477492	0	0	1.35656	SFT	Cytoplasm	enzyme
ZFYVE26	zinc finger, FYVE domain containing 26	14q24.1	23503	AB002319	Hs.98041	5.31682	0.0556794	0	0	1.35596	SFT	Cytoplasm	other
METAP2	methionyl aminopeptidase 2	12q22	10988	U13261	Hs.591005	3.95917	0.0838275	3.94555e-05	3.08603e-05	1.35527	SFT	Cytoplasm	peptidase	PPI-2458
FAM175B	family with sequence similarity 175, member B	10q26.13	23172	AA777641	Hs.280695	5.64119	0.0506926	0	0	1.35471	SFT	Nucleus	other
SGSM3	small G protein signaling modulator 3	22q13.1-q13.2	27352	NM_015705	Hs.474914	3.74791	0.0897725	7.98974e-05	5.8161e-05	1.35422	SFT	Plasma Membrane	other
GINS3	GINS complex subunit 3 (Psf3 homolog)	16q21	64785	NM_022770	Hs.47125	3.94425	0.0839024	4.24147e-05	3.30162e-05	1.35399	SFT	unknown	other
NBEAL2	neurobeachin-like 2	3p21.31	23218	AK092871	Hs.437043	5.36416	0.0545431	0	0	1.35391	SFT	Cytoplasm	other
RPUSD2	RNA pseudouridylate synthase domain containing 2	15q13.3	27079	AI571208	Hs.173311	5.29717	0.0555378	0	0	1.35373	SFT	unknown	enzyme
ACAD8	acyl-Coenzyme A dehydrogenase family, member 8	11q25	27034	BC001964	Hs.14791	4.47235	0.0707365	7.8911e-06	7.56006e-06	1.35367	SFT	Cytoplasm	enzyme
FXYD3	FXYD domain containing ion transport regulator 3	19q13.11-q13.12	5349	NM_005971	Hs.301350	3.64841	0.0926672	0.000104557	7.33025e-05	1.35323	SFT	Plasma Membrane	other
KRT34	keratin 34	17q12-q21	3885	NM_021013	Hs.296942	4.12572	0.0788142	2.56461e-05	2.13877e-05	1.35317	SFT	Cytoplasm	other
BLMH	bleomycin hydrolase	17q11.2	642	NM_000386	Hs.371914	5.05174	0.0594169	9.86388e-07	1.10097e-06	1.35312	SFT	Cytoplasm	peptidase
MSMB	microseminoprotein, beta-	10q11.2	4477	NM_002443	Hs.255462	4.78666	0.0641136	1.97278e-06	2.13603e-06	1.35274	SFT	Extracellular Space	other
GSS	glutathione synthetase	20q11.2	2937	NM_000178	Hs.82327	4.45843	0.0707551	8.87749e-06	8.36097e-06	1.35248	SFT	Cytoplasm	enzyme
WAC	WW domain containing adaptor with coiled-coil	-	51322	NM_016628	Hs.435610	4.09164	0.0794107	2.76189e-05	2.25704e-05	1.35208	SFT	Nucleus	other
LCAT	lecithin-cholesterol acyltransferase	16q22.1	3931	NM_000229	Hs.387239	3.83987	0.0863711	6.1156e-05	4.58207e-05	1.35203	SFT	Extracellular Space	enzyme
NSUN5B	NOL1/NOP2/Sun domain family, member 5B	7q11.23	155400	AI768378	Hs.699272	5.14843	0.0574405	9.86388e-07	1.10097e-06	1.35141	SFT	unknown	other
DDX24	DEAD (Asp-Glu-Ala-Asp) box polypeptide 24	14q32	57062	NM_020414	Hs.510328	4.31374	0.0737458	1.2823e-05	1.14658e-05	1.35132	SFT	Nucleus	enzyme
PTPRS	protein tyrosine phosphatase, receptor type, S	19p13.3	5802	BC029496	Hs.700666	4.84399	0.0626735	9.86388e-07	1.10097e-06	1.35109	SFT	Plasma Membrane	phosphatase
CASC3	cancer susceptibility candidate 3	17q11-q21.3	22794	NM_007359	Hs.705465	6.00038	0.0451409	0	0	1.34963	SFT	Nucleus	other
TNPO2	transportin 2 (importin 3, karyopherin beta 2b)	19p13.13	30000	AF007748	Hs.705399	4.81258	0.0628542	1.97278e-06	2.13603e-06	1.34927	SFT	Nucleus	transporter
PDHB	pyruvate dehydrogenase (lipoamide) beta	3p21.1-p14.2	5162	M34055	Hs.161357	4.36092	0.0721011	1.18367e-05	1.0744e-05	1.34905	SFT	Cytoplasm	enzyme
VRK2	vaccinia related kinase 2	2p16-p15	7444	NM_006296	Hs.631890	4.25589	0.0745374	1.57822e-05	1.37661e-05	1.34902	SFT	Nucleus	kinase
GADD45GIP1	growth arrest and DNA-damage-inducible, gamma interacting protein 1	19p13.13	90480	BF303939	Hs.515164	5.31273	0.0543462	0	0	1.349	SFT	Nucleus	other
HNRNPUL2	heterogeneous nuclear ribonucleoprotein U-like 2	11q12.3	221092	BG167570	---	6.56642	0.0387728	0	0	1.34868	SFT	Nucleus	other
ANKFY1	ankyrin repeat and FYVE domain containing 1	17p13.3	51479	BM970179	Hs.696087	4.51847	0.0684693	6.90471e-06	6.7716e-06	1.3483	SFT	Nucleus	transcription regulator
TSPYL2	TSPY-like 2	Xp11.2	64061	NM_022117	Hs.136164	3.88142	0.0840677	5.32649e-05	4.05482e-05	1.34807	SFT	Nucleus	other
KRCC1	lysine-rich coiled-coil 1	2p11.2	51315	NM_016618	Hs.469254	4.40932	0.0707266	9.86388e-06	9.25174e-06	1.34787	SFT	unknown	other
KIAA0913	KIAA0913	10q22.2	23053	W89120	Hs.65135	5.57465	0.0502238	0	0	1.34743	SFT	unknown	other
SMO	smoothened homolog (Drosophila)	7q32.3	6608	NM_005631	Hs.437846	5.27727	0.0542618	0	0	1.3459	SFT	Plasma Membrane	G-protein coupled receptor
ING2	inhibitor of growth family, member 2	4q35.1	3622	NM_001564	Hs.107153	3.60103	0.0919973	0.000116394	8.00255e-05	1.34567	SFT	Nucleus	transcription regulator
GTF3C2	general transcription factor IIIC, polypeptide 2, beta 110kDa	2p23.3	2976	NM_001521	Hs.75782	5.46788	0.0513599	0	0	1.34553	SFT	Nucleus	transcription regulator
CRCP	CGRP receptor component	7q11.21	27297	AU154853	Hs.300684	5.33011	0.0533043	0	0	1.34514	SFT	Plasma Membrane	transmembrane receptor
TFDP2	transcription factor Dp-2 (E2F dimerization partner 2)	3q23	7029	BG034328	Hs.379018	4.12647	0.0767036	2.56461e-05	2.13877e-05	1.3451	SFT	Nucleus	transcription regulator
KLK13	kallikrein-related peptidase 13	19q13.3-q13.4	26085	NM_015596	Hs.165296	4.31461	0.0721355	1.2823e-05	1.14658e-05	1.34491	SFT	Extracellular Space	peptidase
HSPA14	heat shock 70kDa protein 14	10p13	51182	NM_016299	Hs.534169	4.04096	0.0786794	3.0578e-05	2.45486e-05	1.34428	SFT	Cytoplasm	peptidase
WBP4	WW domain binding protein 4 (formin binding protein 21)	13q14.11	11193	AI734228	Hs.411300	4.72939	0.0632138	3.94555e-06	4.04712e-06	1.34389	SFT	Cytoplasm	other
FLJ10404	hypothetical protein FLJ10404	5q35.3	54540	NM_019057	Hs.484289	4.46311	0.0684715	7.8911e-06	7.56006e-06	1.34338	SFT
PLA2G1B	phospholipase A2, group IB (pancreas)	12q23-q24.1	5319	NM_000928	Hs.992	5.2969	0.0533779	0	0	1.34302	SFT	Extracellular Space	enzyme
TTC26	tetratricopeptide repeat domain 26	7q34	79989	BC013912	Hs.659165	5.20887	0.0546052	0	0	1.34239	SFT	unknown	other
KCMF1	potassium channel modulatory factor 1	2p11.2	56888	NM_020122	Hs.654968	4.8549	0.0604443	9.86388e-07	1.10097e-06	1.3419	SFT	unknown	enzyme
CAPRIN2	caprin family member 2	12p11	65981	AF326778	Hs.234355	3.95215	0.0803372	4.14283e-05	3.22594e-05	1.34165	SFT	Cytoplasm	other
PRKCZ	protein kinase C, zeta	1p36.33-p36.2	5590	BC028413	Hs.496255	4.13851	0.0753667	2.36733e-05	1.98514e-05	1.34111	SFT	Cytoplasm	kinase
C14orf101	chromosome 14 open reading frame 101	14q23.1	54916	NM_017799	Hs.497253	4.48021	0.0674844	7.8911e-06	7.56006e-06	1.34078	SFT	unknown	other
HDAC3	histone deacetylase 3	5q31	8841	AF059650	Hs.519632	6.87423	0.0345649	0	0	1.34058	SFT	Nucleus	transcription regulator	tributyrin, belinostat, pyroxamide, MGCD0103, vorinostat, romidepsin
UBOX5	U-box domain containing 5	20p13	22888	NM_014948	Hs.654646	5.31693	0.0524278	0	0	1.33982	SFT	Nucleus	enzyme
GHITM	growth hormone inducible transmembrane protein	10q23.1	27069	AB009685	Hs.352656	4.68745	0.0630204	3.94555e-06	4.04712e-06	1.33953	SFT	Cytoplasm	other
TM9SF3	transmembrane 9 superfamily member 3	10q24.1	56889	NM_020123	Hs.500674	4.75605	0.0617187	3.94555e-06	4.04712e-06	1.33951	SFT	Cytoplasm	transporter
NIN	ninein (GSK3B interacting protein)	14q22.1	51199	NM_016350	Hs.310429	4.56438	0.0652987	4.93194e-06	4.91082e-06	1.3389	SFT	Cytoplasm	other
SNUPN	snurportin 1	15q24.2	10073	NM_005701	Hs.21577	4.60227	0.0645139	4.93194e-06	4.91082e-06	1.33879	SFT	Nucleus	other
CHIC2	cysteine-rich hydrophobic domain 2	4q11	26511	NM_012110	Hs.335393	4.079	0.0762113	2.76189e-05	2.25704e-05	1.33866	SFT	Plasma Membrane	other
SCAMP5	secretory carrier membrane protein 5	15q24.1-q24.2	192683	BE222801	Hs.374180	4.7355	0.0618867	3.94555e-06	4.04712e-06	1.33855	SFT	Cytoplasm	other
RNPEP	arginyl aminopeptidase (aminopeptidase B)	1q32	6051	NM_020216	Hs.497391	4.92775	0.0584175	9.86388e-07	1.10097e-06	1.33854	SFT	Cytoplasm	peptidase
ACP1	acid phosphatase 1, soluble	2p25	52	BC020699	Hs.558296	3.54831	0.0915926	0.000141053	9.51431e-05	1.3385	SFT	Cytoplasm	phosphatase
CDC2L5	cell division cycle 2-like 5 (cholinesterase-related cell division controller)	7p13	8621	AJ297710	Hs.233552	4.05352	0.0765958	2.86052e-05	2.32266e-05	1.33766	SFT	Nucleus	kinase
ZNF81	zinc finger protein 81	Xp11.23	347344	BC039609	Hs.114246	4.63758	0.0634836	3.94555e-06	4.04712e-06	1.33736	SFT	Nucleus	transcription regulator
LYRM1	LYR motif containing 1	16p11.2	57149	BE963444	Hs.185489	4.66931	0.0628656	3.94555e-06	4.04712e-06	1.33734	SFT	Cytoplasm	other
PXN	paxillin	12q24.31	5829	NM_002859	Hs.446336	3.82088	0.082734	6.41152e-05	4.76774e-05	1.33708	SFT	Cytoplasm	other
PEX10	peroxisomal biogenesis factor 10	1p36.32	5192	NM_002617	Hs.591454	5.65818	0.0468837	0	0	1.33585	SFT	Cytoplasm	other
EIF4A2	eukaryotic translation initiation factor 4A, isoform 2	3q28	1974	AI332397	Hs.700566	4.62456	0.0633789	4.93194e-06	4.91082e-06	1.33582	SFT	Cytoplasm	translation regulator
TULP2	tubby like protein 2	19q13.1	7288	NM_003323	Hs.104636	4.69028	0.06209	3.94555e-06	4.04712e-06	1.33572	SFT	unknown	enzyme
ARID3B	AT rich interactive domain 3B (BRIGHT-like)	15q24	10620	NM_006465	Hs.655532	3.87689	0.0806119	5.42513e-05	4.12165e-05	1.33515	SFT	unknown	other
C11orf58	chromosome 11 open reading frame 58	11p15.1	10944	BE748698	Hs.546339	5.13736	0.0542181	9.86388e-07	1.10097e-06	1.33513	SFT	unknown	other
RDX	radixin	11q23	5962	NM_002906	Hs.263671	4.29375	0.0700094	1.38094e-05	1.23043e-05	1.33451	SFT	Cytoplasm	other
PCDH11Y	protocadherin 11 Y-linked	Yp11.2	83259	BG055779	Hs.661308	4.28559	0.0701778	1.47958e-05	1.3086e-05	1.33445	SFT	Plasma Membrane	other
TMPO	thymopoietin	12q22	7112	AW272611	Hs.11355	3.70946	0.0852622	9.27205e-05	6.65182e-05	1.33444	SFT	Nucleus	other
SUCLA2	succinate-CoA ligase, ADP-forming, beta subunit	13q12.2-q13.3	8803	NM_003850	Hs.546323	4.11982	0.0737689	2.56461e-05	2.13877e-05	1.33324	SFT	Cytoplasm	enzyme
E2F4	E2F transcription factor 4, p107/p130-binding	16q21-q22	1874	BC000110	Hs.108371	6.77677	0.034236	0	0	1.33296	SFT	Nucleus	transcription regulator
STAB2	stabilin 2	12q23.3	55576	NM_017564	Hs.408249	4.77541	0.059844	1.97278e-06	2.13603e-06	1.33281	SFT	Plasma Membrane	transmembrane receptor
MGAT1	mannosyl (alpha-1,3-)-glycoprotein beta-1,2-N-acetylglucosaminyltransferase	5q35	4245	NM_002406	Hs.519818	4.1611	0.072535	2.07141e-05	1.75508e-05	1.33234	SFT	Cytoplasm	enzyme
FIS1	fission 1 (mitochondrial outer membrane) homolog (S. cerevisiae)	7q22.1	51024	NM_016068	Hs.423968	4.50454	0.0648225	7.8911e-06	7.56006e-06	1.33181	SFT	Cytoplasm	other
GOT1	glutamic-oxaloacetic transaminase 1, soluble (aspartate aminotransferase 1)	10q24.1-q25.1	2805	BC000498	Hs.500756	4.31493	0.0687583	1.2823e-05	1.14658e-05	1.33142	SFT	Cytoplasm	enzyme
EGLN1	egl nine homolog 1 (C. elegans)	1q42.1	54583	BC005369	Hs.444450	4.43754	0.0661013	8.87749e-06	8.36097e-06	1.33137	SFT	Cytoplasm	other
UBL4A	ubiquitin-like 4A	Xq28	8266	BE543027	Hs.76480	3.82892	0.0808063	6.31288e-05	4.71593e-05	1.33107	SFT	Cytoplasm	enzyme
METT11D1	methyltransferase 11 domain containing 1	14q11.2	64745	BM989952	Hs.512693	5.0242	0.0551463	9.86388e-07	1.10097e-06	1.33095	SFT	Nucleus	other
FHIT	fragile histidine triad gene	3p14.2	2272	NM_002012	Hs.655995	4.4333	0.0659408	8.87749e-06	8.36097e-06	1.33035	SFT	Cytoplasm	enzyme
C2orf49	chromosome 2 open reading frame 49	2q12.2	79074	NM_024093	Hs.549577	4.0348	0.0750561	3.0578e-05	2.45486e-05	1.33013	SFT	unknown	other
PINK1	PTEN induced putative kinase 1	1p36	65018	BF432478	Hs.389171	5.2888	0.0506043	0	0	1.32883	SFT	Cytoplasm	kinase
RPS8	ribosomal protein S8	1p34.1-p32	6202	NM_001012	Hs.512675	4.37528	0.066564	1.18367e-05	1.0744e-05	1.32789	SFT	Cytoplasm	other
FRS3	fibroblast growth factor receptor substrate 3	6p21.1	10817	NM_006653	Hs.194208	5.23645	0.0511476	0	0	1.32771	SFT	Plasma Membrane	other
ASB1	ankyrin repeat and SOCS box-containing 1	2q37	51665	AF055024	Hs.516788	3.81416	0.0802471	6.51016e-05	4.82378e-05	1.32764	SFT	Nucleus	transcription regulator
OXSM	3-oxoacyl-ACP synthase, mitochondrial	3p24.2	54995	NM_017897	Hs.55781	4.22803	0.0697339	1.7755e-05	1.53809e-05	1.32756	SFT	Cytoplasm	kinase
MAT2B	methionine adenosyltransferase II, beta	5q34-q35	27430	NM_013283	Hs.696057	4.81365	0.057937	1.97278e-06	2.13603e-06	1.3274	SFT	Cytoplasm	enzyme
MDN1	MDN1, midasin homolog (yeast)	6q15	23195	AL603301	Hs.529948	3.84969	0.0788984	5.81969e-05	4.38777e-05	1.32636	SFT	Nucleus	other
SLC25A15	solute carrier family 25 (mitochondrial carrier; ornithine transporter) member 15	13q14	10166	NM_014252	Hs.646645	3.91864	0.0770033	4.8333e-05	3.72164e-05	1.32625	SFT	Cytoplasm	transporter
PDCD6IP	programmed cell death 6 interacting protein	3p22.3	10015	NM_013374	Hs.475896	4.42213	0.0650048	8.87749e-06	8.36097e-06	1.32558	SFT	Cytoplasm	other
SFRS11	splicing factor, arginine/serine-rich 11	1p31	9295	AU146237	Hs.479693	3.70152	0.0828488	9.37068e-05	6.7057e-05	1.32539	SFT	Nucleus	other
ZNF576	zinc finger protein 576	19q13.31	79177	BG720339	Hs.11110	4.0908	0.0723243	2.76189e-05	2.25704e-05	1.3251	SFT	Nucleus	other
DUSP14	dual specificity phosphatase 14	17q12	11072	NM_007026	Hs.91448	3.60781	0.0855458	0.000115407	7.96355e-05	1.32487	SFT	unknown	phosphatase
MRPL46	mitochondrial ribosomal protein L46	15q24-q25	26589	NM_022163	Hs.534261	5.90036	0.0417584	0	0	1.32445	SFT	Cytoplasm	other
ERLIN1	ER lipid raft associated 1	10q21-q22	10613	AL568449	Hs.150087	4.67207	0.0597448	3.94555e-06	4.04712e-06	1.32412	SFT	Plasma Membrane	other
HDHD3	haloacid dehalogenase-like hydrolase domain containing 3	9q32	81932	NM_031219	Hs.7739	5.13312	0.0518991	9.86388e-07	1.10097e-06	1.32384	SFT	Cytoplasm	enzyme
FOXI1	forkhead box I1	5q34	2299	NM_012188	Hs.87236	4.92394	0.0552299	9.86388e-07	1.10097e-06	1.32376	SFT	Nucleus	transcription regulator
ARHGAP5	Rho GTPase activating protein 5	14q12	394	NM_001173	Hs.592313	3.62269	0.0846402	0.000111462	7.72404e-05	1.3234	SFT	Cytoplasm	enzyme
RRP12	ribosomal RNA processing 12 homolog (S. cerevisiae)	10q24.1	23223	BC042908	Hs.434251	5.24064	0.0501214	0	0	1.32307	SFT	Nucleus	other
STIM1	stromal interaction molecule 1	11p15.5	6786	NM_003156	Hs.501735	4.29669	0.0669902	1.38094e-05	1.23043e-05	1.32283	SFT	Plasma Membrane	other
RBX1	ring-box 1	22q13.2	9978	NM_014248	Hs.474949	4.89653	0.055313	9.86388e-07	1.10097e-06	1.32207	SFT	Cytoplasm	enzyme
ITPKA	inositol 1,4,5-trisphosphate 3-kinase A	15q14-q21	3706	NM_002220	Hs.2722	3.71233	0.0815138	9.17341e-05	6.59975e-05	1.32193	SFT	Cytoplasm	kinase
ANKRD49	ankyrin repeat domain 49	11q21	54851	NM_017704	Hs.29052	5.80333	0.0423947	0	0	1.32172	SFT	Nucleus	transcription regulator
GPR68	G protein-coupled receptor 68	14q31	8111	U35398	Hs.8882	3.75504	0.0801999	7.69383e-05	5.61503e-05	1.32165	SFT	Plasma Membrane	G-protein coupled receptor
HIPK1	homeodomain interacting protein kinase 1	1p13.2	204851	NM_152696	Hs.532363	4.22641	0.0681321	1.7755e-05	1.53809e-05	1.3212	SFT	Nucleus	kinase
FRAG1	FGF receptor activating protein 1	11p15.5	27315	AL049261	Hs.133968	5.22101	0.0499617	0	0	1.32092	SFT
WDR77	WD repeat domain 77	1p13.2	79084	BF975273	Hs.204773	5.85495	0.0416129	0	0	1.32081	SFT	Nucleus	transcription regulator
CNNM2	cyclin M2	10q24.32	54805	BC021222	Hs.696431	3.7938	0.0787199	7.10199e-05	5.21651e-05	1.32032	SFT	unknown	other
RANBP2	RAN binding protein 2	2q12.3	5903	AI681120	Hs.590897	4.60124	0.0600499	4.93194e-06	4.91082e-06	1.31978	SFT	Nucleus	enzyme
SMOX	spermine oxidase	20p13	54498	AY033891	Hs.433337	4.1881	0.0685961	1.97278e-05	1.67275e-05	1.31964	SFT	Cytoplasm	enzyme
DGAT1	diacylglycerol O-acyltransferase homolog 1 (mouse)	8q24.3	8694	NM_012079	Hs.613075	3.86175	0.0766143	5.72105e-05	4.32341e-05	1.31945	SFT	Cytoplasm	enzyme	omacor
TMEM123	transmembrane protein 123	11q22.1	114908	BG538627	Hs.503709	3.74916	0.0795783	7.98974e-05	5.8161e-05	1.31894	SFT	Plasma Membrane	other
DHRS4	dehydrogenase/reductase (SDR family) member 4	14q11.2	10901	NM_021004	Hs.647569	4.07452	0.0709685	2.76189e-05	2.25704e-05	1.31856	SFT	Cytoplasm	enzyme
SAP30L	SAP30-like	5q33.2	79685	NM_024632	Hs.483906	4.18964	0.0682717	1.97278e-05	1.67275e-05	1.31854	SFT	unknown	other
MAN2C1	mannosidase, alpha, class 2C, member 1	15q11-q13	4123	NM_006715	Hs.26232	4.6225	0.0592206	4.93194e-06	4.91082e-06	1.31797	SFT	Cytoplasm	enzyme
ZNF165	zinc finger protein 165	6p21.3	7718	NM_003447	Hs.535177	3.68	0.0809086	9.76524e-05	6.91853e-05	1.31669	SFT	Nucleus	transcription regulator
PIGV	phosphatidylinositol glycan anchor biosynthesis, class V	1p36.11	55650	NM_017837	Hs.259605	4.90949	0.0538362	9.86388e-07	1.10097e-06	1.31641	SFT	Cytoplasm	enzyme
UBA7	ubiquitin-like modifier activating enzyme 7	3p21	7318	L13852	Hs.16695	4.59472	0.0592537	4.93194e-06	4.91082e-06	1.31592	SFT	Cytoplasm	enzyme
GYPA	glycophorin A (MNS blood group)	4q28.2-q31.1	2993	AL833104	Hs.434973	3.98624	0.0723657	3.551e-05	2.80535e-05	1.31575	SFT	Plasma Membrane	other
USP13	ubiquitin specific peptidase 13 (isopeptidase T-3)	3q26.2-q26.3	8975	NM_003940	Hs.591319	3.71112	0.0796535	9.17341e-05	6.59975e-05	1.3155	SFT	unknown	peptidase
UTP14A	UTP14, U3 small nucleolar ribonucleoprotein, homolog A (yeast)	Xq25	10813	NM_006649	Hs.458598	4.63699	0.0583581	3.94555e-06	4.04712e-06	1.31546	SFT	Nucleus	other
ITGA2B	integrin, alpha 2b (platelet glycoprotein IIb of IIb/IIIa complex, antigen CD41)	17q21.32	3674	M14624	---	4.02774	0.0711223	3.0578e-05	2.45486e-05	1.31495	SFT	Plasma Membrane	transmembrane receptor	abciximab, TP 9201, eptifibatide, tirofiban
FBXO9	F-box protein 9	6p12.3-p11.2	26268	AK095307	Hs.216653	3.92275	0.0736809	4.8333e-05	3.72164e-05	1.31471	SFT	Cytoplasm	enzyme
GALE	UDP-galactose-4-epimerase	1p36-p35	2582	AK096127	Hs.632380	3.99644	0.0716619	3.551e-05	2.80535e-05	1.31411	SFT	Cytoplasm	enzyme
TSNAX	translin-associated factor X	1q42.1	7257	NM_005999	Hs.96247	4.52498	0.0600673	6.90471e-06	6.7716e-06	1.3138	SFT	Nucleus	transporter
GRM5	glutamate receptor, metabotropic 5	11q14.2-q14.3	2915	S64316	Hs.147361	4.37094	0.0630829	1.18367e-05	1.0744e-05	1.31359	SFT	Plasma Membrane	G-protein coupled receptor	fasoracetam
TMEM194A	transmembrane protein 194A	12q13.3	23306	AW205215	Hs.591040	3.55716	0.0836526	0.000136122	9.23632e-05	1.31351	SFT	unknown	other
ZC3H15	zinc finger CCCH-type containing 15	2q32.1	55854	AV716798	Hs.705426	3.87525	0.0745034	5.42513e-05	4.12165e-05	1.31326	SFT	Nucleus	other
C15orf44	chromosome 15 open reading frame 44	15q22.31	81556	BC037823	Hs.6686	3.60183	0.0820828	0.000116394	8.00255e-05	1.31286	SFT	Cytoplasm	other
BRAP	BRCA1 associated protein	12q24	8315	AF035620	Hs.577448	4.60649	0.0582795	4.93194e-06	4.91082e-06	1.31276	SFT	Cytoplasm	enzyme
ACADS	acyl-Coenzyme A dehydrogenase, C-2 to C-3 short chain	12q22-qter	35	NM_000017	Hs.507076	4.78556	0.0550794	1.97278e-06	2.13603e-06	1.31271	SFT	Cytoplasm	enzyme
IFRD1	interferon-related developmental regulator 1	7q22-q31	3475	AA747426	Hs.7879	3.55518	0.0833963	0.000137108	9.28942e-05	1.31248	SFT	Nucleus	other
C14orf45	chromosome 14 open reading frame 45	14q24.3	80127	NM_025057	Hs.644621	3.92047	0.0730524	4.8333e-05	3.72164e-05	1.31226	SFT	unknown	other
PLXNB2	plexin B2	22q13.33	23654	BC004542	Hs.3989	4.28404	0.0644864	1.47958e-05	1.3086e-05	1.31195	SFT	Plasma Membrane	other
FGA	fibrinogen alpha chain	4q28	2243	NM_000508	Hs.351593	5.12299	0.0495116	9.86388e-07	1.10097e-06	1.31194	SFT	Extracellular Space	other	F2
BAZ2A	bromodomain adjacent to zinc finger domain, 2A	12q24.3-qter	11176	AI653126	Hs.314263	5.10776	0.0497382	9.86388e-07	1.10097e-06	1.31193	SFT	Nucleus	transcription regulator
MOSPD2	motile sperm domain containing 2	Xp22.2	158747	AW469184	Hs.190043	3.8368	0.0751011	6.1156e-05	4.58207e-05	1.31179	SFT	unknown	other
PPIL2	peptidylprolyl isomerase (cyclophilin)-like 2	22q11.21	23759	BF001594	Hs.438587	5.20817	0.0480851	0	0	1.31111	SFT	Nucleus	enzyme
KCND3	potassium voltage-gated channel, Shal-related subfamily, member 3	1p13.3	3752	AF120491	Hs.666367	4.62985	0.0573851	4.93194e-06	4.91082e-06	1.3108	SFT	Plasma Membrane	ion channel
KEAP1	kelch-like ECH-associated protein 1	19p13.2	9817	NM_012289	Hs.465870	4.54153	0.0587518	5.91833e-06	5.85208e-06	1.30968	SFT	Cytoplasm	transcription regulator
TFE3	transcription factor binding to IGHM enhancer 3	Xp11.22	7030	AY034078	Hs.274184	4.84458	0.0533407	9.86388e-07	1.10097e-06	1.30945	SFT	Nucleus	transcription regulator
RCL1	RNA terminal phosphate cyclase-like 1	9p24.1-p23	10171	NM_005772	Hs.194121	4.26772	0.0640975	1.57822e-05	1.37661e-05	1.30908	SFT	Nucleus	enzyme
TMEM177	transmembrane protein 177	2q14.2	80775	NM_030577	Hs.439991	4.35033	0.0623642	1.18367e-05	1.0744e-05	1.30907	SFT	unknown	other
SILV	silver homolog (mouse)	12q13-q14	6490	U01874	Hs.95972	4.36848	0.0617266	1.18367e-05	1.0744e-05	1.30801	SFT	Plasma Membrane	enzyme
PRKD2	protein kinase D2	19q13.3	25865	AF309082	Hs.466987	5.07046	0.0493901	9.86388e-07	1.10097e-06	1.30773	SFT	Cytoplasm	kinase
TAF7	TAF7 RNA polymerase II, TATA box binding protein (TBP)-associated factor, 55kDa	5q31	6879	NM_005642	Hs.438838	4.69318	0.0554384	3.94555e-06	4.04712e-06	1.30736	SFT	Nucleus	transcription regulator
ACCN3	amiloride-sensitive cation channel 3	7q35	9311	NM_020322	Hs.647113	4.15382	0.0660375	2.17005e-05	1.82778e-05	1.30699	SFT	Plasma Membrane	ion channel	amiloride, amiloride/hydrochlorothiazide
FADS3	fatty acid desaturase 3	11q12-q13.1	3995	NM_021727	Hs.21765	3.86069	0.0729122	5.72105e-05	4.32341e-05	1.30634	SFT	Plasma Membrane	enzyme
RDH14	retinol dehydrogenase 14 (all-trans/9-cis/11-cis)	2p24.2	57665	AK023625	Hs.288880	4.63385	0.0560504	3.94555e-06	4.04712e-06	1.3055	SFT	Cytoplasm	enzyme
OCEL1	occludin/ELL domain containing 1	19p13.11	79629	NM_024578	Hs.422676	4.18113	0.0650198	1.97278e-05	1.67275e-05	1.30543	SFT	unknown	other
HDAC5	histone deacetylase 5	17q21	10014	NM_005474	Hs.438782	3.83701	0.0732374	6.1156e-05	4.58207e-05	1.30533	SFT	Nucleus	transcription regulator	tributyrin, belinostat, pyroxamide, vorinostat, romidepsin
MRPS27	mitochondrial ribosomal protein S27	5q13.2	23107	AK095964	Hs.482491	4.6824	0.0550583	3.94555e-06	4.04712e-06	1.30494	SFT	Cytoplasm	other
MAP3K11	mitogen-activated protein kinase kinase kinase 11	11q13.1-q13.3	4296	AK092015	Hs.502872	4.49259	0.0584692	7.8911e-06	7.56006e-06	1.30472	SFT	Cytoplasm	kinase
BNIP2	BCL2/adenovirus E1B 19kDa interacting protein 2	15q22.2	663	BC002461	Hs.646490	3.74252	0.0755076	8.18702e-05	5.94262e-05	1.30445	SFT	Cytoplasm	other
KRT32	keratin 32	17q12-q21	3882	NM_002278	Hs.41752	4.69121	0.0546715	3.94555e-06	4.04712e-06	1.30396	SFT	Cytoplasm	other
GPN1	GPN-loop GTPase 1	2p23.3	11321	AB044661	Hs.18259	4.09477	0.0664889	2.76189e-05	2.25704e-05	1.30369	SFT	Nucleus	transcription regulator
CUL7	cullin 7	6p21.1	9820	NM_014780	Hs.520136	4.30833	0.0617446	1.2823e-05	1.14658e-05	1.30325	SFT	Cytoplasm	other
USF2	upstream transcription factor 2, c-fos interacting	19q13	7392	NM_003367	Hs.454534	5.48014	0.0425694	0	0	1.30221	SFT	Nucleus	transcription regulator
SMARCC1	SWI/SNF related, matrix associated, actin dependent regulator of chromatin, subfamily c, member 1	3p23-p21	6599	AW152160	Hs.476179	3.68784	0.0762958	9.6666e-05	6.87e-05	1.30202	SFT	Nucleus	transcription regulator
TRAM1	translocation associated membrane protein 1	8q13.3	23471	BC000687	Hs.491988	3.56017	0.0798276	0.000135135	9.18579e-05	1.30147	SFT	Cytoplasm	other
SAP18	Sin3A-associated protein, 18kDa	13q12.11	10284	BF593650	Hs.524899	3.93877	0.0691403	4.34011e-05	3.37264e-05	1.29996	SFT	Nucleus	transcription regulator
CCDC25	coiled-coil domain containing 25	8p21.1	55246	NM_018246	Hs.445512	4.86581	0.0508301	9.86388e-07	1.10097e-06	1.29995	SFT	unknown	other
ZBTB32	zinc finger and BTB domain containing 32	19q13.1	27033	NM_014383	Hs.99430	4.13956	0.0643931	2.36733e-05	1.98514e-05	1.29964	SFT	Nucleus	transcription regulator
SPPL2B	signal peptide peptidase-like 2B	19p13.3	56928	BC001788	Hs.700687	4.17678	0.063432	1.97278e-05	1.67275e-05	1.29909	SFT	Plasma Membrane	peptidase
WDR42A	WD repeat domain 42A	1q22-q23	50717	BC013107	Hs.632447	3.55808	0.0790365	0.000136122	9.23632e-05	1.29873	SFT	unknown	other
C9orf116	chromosome 9 open reading frame 116	9q34.3	138162	AU160041	Hs.414028	4.18145	0.0631267	1.97278e-05	1.67275e-05	1.29832	SFT	unknown	other
ACOT2	acyl-CoA thioesterase 2	14q24.3	10965	NM_006821	Hs.446685	3.71793	0.0743131	8.87749e-05	6.41114e-05	1.29817	SFT	Cytoplasm	enzyme
MAP2K4	mitogen-activated protein kinase kinase 4	17p11.2	6416	AA810268	Hs.514681	4.26138	0.0613389	1.57822e-05	1.37661e-05	1.29794	SFT	Cytoplasm	kinase
NEURL	neuralized homolog (Drosophila)	10q25.1	9148	AA772093	Hs.594708	4.19017	0.0628338	1.97278e-05	1.67275e-05	1.29792	SFT	Nucleus	other
ZNF330	zinc finger protein 330	4q31.1|4q31.1-q31.2	27309	BC004421	Hs.120766	4.00024	0.0670894	3.45236e-05	2.74167e-05	1.29789	SFT	Nucleus	other
POU4F1	POU class 4 homeobox 1	13q31.1	5457	NM_006237	Hs.654522	3.5389	0.0792835	0.000144999	9.73722e-05	1.29769	SFT	Nucleus	transcription regulator
KHK	ketohexokinase (fructokinase)	2p23.3	3795	NM_000221	Hs.567297	4.25253	0.0614544	1.57822e-05	1.37661e-05	1.29768	SFT	Cytoplasm	kinase
CETN3	centrin, EF-hand protein, 3 (CDC31 homolog, yeast)	5q14.3	1070	BC005383	Hs.591767	3.76321	0.0728816	7.39791e-05	5.40773e-05	1.29745	SFT	Nucleus	other
PSG1	pregnancy specific beta-1-glycoprotein 1	19q13.2	5669	NM_002785	Hs.654415	3.95823	0.067952	3.94555e-05	3.08603e-05	1.29741	SFT	Extracellular Space	other
TRMU	tRNA 5-methylaminomethyl-2-thiouridylate methyltransferase	22q13	55687	AL031588	Hs.439524	4.69826	0.0529759	3.94555e-06	4.04712e-06	1.29729	SFT	Cytoplasm	enzyme
TULP1	tubby like protein 1	6p21.3	7287	NM_003322	Hs.485208	3.82174	0.0712055	6.41152e-05	4.76774e-05	1.29695	SFT	Nucleus	transcription regulator
ATP12A	ATPase, H+/K+ transporting, nongastric, alpha polypeptide	13q12.12|13q12.1-q12.3	479	NM_001676	Hs.147111	3.65846	0.075544	0.000100612	7.08414e-05	1.29681	SFT	Plasma Membrane	transporter
TSHR	thyroid stimulating hormone receptor	14q31	7253	BE045816	Hs.160411	3.56292	0.0780692	0.000135135	9.18579e-05	1.29609	SFT	Plasma Membrane	G-protein coupled receptor	ORG 41841
TRMT11	tRNA methyltransferase 11 homolog (S. cerevisiae)	6q11.1-q22.33	60487	NM_021820	Hs.404186	4.14148	0.0633972	2.26869e-05	1.90875e-05	1.29609	SFT	unknown	other
AKAP4	A kinase (PRKA) anchor protein 4	Xp11.2	8852	NM_003886	Hs.97633	4.69324	0.0526336	3.94555e-06	4.04712e-06	1.29549	SFT	Cytoplasm	other
SEMA4C	sema domain, immunoglobulin domain (Ig), transmembrane domain (TM) and short cytoplasmic domain, (semaphorin) 4C	2q11.2	54910	NM_017789	Hs.516220	3.72238	0.0732237	8.77885e-05	6.34795e-05	1.29493	SFT	Plasma Membrane	other
CCS	copper chaperone for superoxide dismutase	11q13	9973	NM_005125	Hs.502917	4.90419	0.0490838	9.86388e-07	1.10097e-06	1.29493	SFT	Cytoplasm	enzyme
DGKQ	diacylglycerol kinase, theta 110kDa	4p16.3	1609	NM_001347	Hs.584858	4.50863	0.0556995	7.8911e-06	7.56006e-06	1.29471	SFT	Cytoplasm	kinase
GLO1	glyoxalase I	6p21.3-p21.1	2739	NM_006708	Hs.268849	3.8112	0.0704176	6.51016e-05	4.82378e-05	1.29332	SFT	Cytoplasm	enzyme
TXN2	thioredoxin 2	22q13.1	25828	AL022313	Hs.211929	3.96805	0.0664918	3.84691e-05	3.02132e-05	1.29305	SFT	Cytoplasm	enzyme
RPL5	ribosomal protein L5	1p22.1	6125	R49575	Hs.180946	4.31331	0.0588085	1.2823e-05	1.14658e-05	1.29226	SFT	Cytoplasm	other
RHBG	Rh family, B glycoprotein	1q21.3	57127	NM_020407	Hs.131835	4.19812	0.06101	1.97278e-05	1.67275e-05	1.29169	SFT	Plasma Membrane	transporter
PSMA1	proteasome (prosome, macropain) subunit, alpha type, 1	11p15.1	5682	NM_002786	Hs.102798	3.94077	0.0665576	4.34011e-05	3.37264e-05	1.291	SFT	Cytoplasm	peptidase
TSSK2	testis-specific serine kinase 2	22q11.21	23617	AI652441	Hs.694070	4.26809	0.0592284	1.57822e-05	1.37661e-05	1.29039	SFT	Cytoplasm	kinase
CETN2	centrin, EF-hand protein, 2	Xq28	1069	BC005334	Hs.82794	3.68419	0.0727572	9.76524e-05	6.91853e-05	1.28997	SFT	Nucleus	enzyme
ANXA7	annexin A7	10q21.1-q21.2	310	NM_004034	Hs.631827	3.60984	0.0746667	0.000115407	7.96355e-05	1.2895	SFT	Plasma Membrane	ion channel
STYXL1	serine/threonine/tyrosine interacting-like 1	7q11.23	51657	NM_016086	Hs.11615	4.57793	0.0530284	4.93194e-06	4.91082e-06	1.28889	SFT	unknown	phosphatase
AGFG1	ArfGAP with FG repeats 1	2q36.3	3267	AI742626	Hs.591619	3.93559	0.0658419	4.43875e-05	3.4446e-05	1.28805	SFT	Nucleus	other
CPB2	carboxypeptidase B2 (plasma)	13q14.11	1361	NM_016413	Hs.512937	4.47922	0.0545208	7.8911e-06	7.56006e-06	1.28781	SFT	Extracellular Space	peptidase
DNM1L	dynamin 1-like	12p11.21	10059	NM_012062	Hs.556296	4.01124	0.0639143	3.35372e-05	2.66892e-05	1.28741	SFT	Cytoplasm	enzyme
ATP11B	ATPase, class VI, type 11B	3q27	23200	BC033880	Hs.478429	4.07197	0.0625377	2.76189e-05	2.25704e-05	1.28733	SFT	Plasma Membrane	transporter
IGBP1	immunoglobulin (CD79A) binding protein 1	Xq13.1-q13.3	3476	NM_001551	Hs.496267	4.97689	0.0460672	9.86388e-07	1.10097e-06	1.28644	SFT	Cytoplasm	phosphatase
APOBEC3C	apolipoprotein B mRNA editing enzyme, catalytic polypeptide-like 3C	22q13.1|22q13.1-q13.2	27350	AF165520	Hs.441124	4.09833	0.0615629	2.76189e-05	2.25704e-05	1.28587	SFT	unknown	enzyme
PDE6C	phosphodiesterase 6C, cGMP-specific, cone, alpha prime	10q24	5146	U31973	Hs.658121	4.87742	0.0474042	9.86388e-07	1.10097e-06	1.28578	SFT	Cytoplasm	enzyme
ACOXL	acyl-Coenzyme A oxidase-like	2q13	55289	NM_018308	Hs.253320	3.81855	0.0679763	6.41152e-05	4.76774e-05	1.28563	SFT	unknown	enzyme
SCGN	secretagogin, EF-hand calcium binding protein	6p22.3-p22.1	10590	NM_006998	Hs.116428	3.78221	0.0687219	7.10199e-05	5.21651e-05	1.28507	SFT	Cytoplasm	other
EXOD1	exonuclease domain containing 1	16p12.2	112479	N64622	Hs.248437	3.56148	0.0746287	0.000135135	9.18579e-05	1.285	SFT	unknown	other
CMAS	cytidine monophosphate N-acetylneuraminic acid synthetase	12p12.1	55907	NM_018686	Hs.311346	4.32701	0.0566464	1.2823e-05	1.14658e-05	1.28495	SFT	Nucleus	enzyme
MRPL11	mitochondrial ribosomal protein L11	11q13.3	65003	NM_016050	Hs.418450	4.23834	0.0583793	1.57822e-05	1.37661e-05	1.28489	SFT	Cytoplasm	other
IKZF4	IKAROS family zinc finger 4 (Eos)	12q13	64375	NM_022465	Hs.553221	3.69167	0.0703569	9.46932e-05	6.74874e-05	1.28273	SFT	Nucleus	transcription regulator
TRIM5	tripartite motif-containing 5	11p15	85363	AF220028	Hs.370515	3.59021	0.0729646	0.000123298	8.45686e-05	1.28228	SFT	Cytoplasm	other
EXOC1	exocyst complex component 1	4q12	55763	AK023461	Hs.269665	4.57841	0.0513615	4.93194e-06	4.91082e-06	1.28212	SFT	Cytoplasm	transporter
CABC1	chaperone, ABC1 activity of bc1 complex homolog (S. pombe)	1q42.13	56997	NM_020247	Hs.118241	3.81673	0.0668688	6.51016e-05	4.82378e-05	1.28171	SFT	Cytoplasm	kinase
TMEM131	transmembrane protein 131	2q11.2	23505	D87446	Hs.469376	5.07892	0.0435364	9.86388e-07	1.10097e-06	1.28163	SFT	unknown	other
RAPSN	receptor-associated protein of the synapse	11p11.2-p11.1	5913	BC004196	Hs.81218	4.33822	0.0554833	1.18367e-05	1.0744e-05	1.2813	SFT	Plasma Membrane	other
ASH1L	ash1 (absent, small, or homeotic)-like (Drosophila)	1q22	55870	NM_018489	Hs.491060	4.7571	0.0481992	3.94555e-06	4.04712e-06	1.28119	SFT	Nucleus	transcription regulator
ABCA4	ATP-binding cassette, sub-family A (ABC1), member 4	1p22.1-p21	24	U66691	Hs.416707	4.48939	0.052616	7.8911e-06	7.56006e-06	1.28093	SFT	Plasma Membrane	transporter
WAS	Wiskott-Aldrich syndrome (eczema-thrombocytopenia)	Xp11.4-p11.21	7454	NM_000377	Hs.2157	5.25152	0.0410356	0	0	1.28078	SFT	Cytoplasm	other
BCS1L	BCS1-like (yeast)	2q33	617	NM_004328	Hs.471401	3.66551	0.0704483	9.96252e-05	7.01902e-05	1.28077	SFT	Cytoplasm	other
GBF1	golgi-specific brefeldin A resistance factor 1	10q24	8729	NM_004193	Hs.290243	4.4535	0.0531602	8.87749e-06	8.36097e-06	1.28055	SFT	Cytoplasm	other
SMEK2	SMEK homolog 2, suppressor of mek1 (Dictyostelium)	2p16.1	57223	BC032531	Hs.516182	4.52279	0.0518443	6.90471e-06	6.7716e-06	1.28019	SFT	unknown	other
KCNE1	potassium voltage-gated channel, Isk-related family, member 1	21q22.1-q22.2|21q22.12	3753	NM_000219	Hs.121495	4.08431	0.0601699	2.76189e-05	2.25704e-05	1.27971	SFT	Plasma Membrane	ion channel	nicorandil, amiodarone, azimilide
C1orf35	chromosome 1 open reading frame 35	1q42.13	79169	NM_024319	Hs.445952	4.82541	0.0466509	1.97278e-06	2.13603e-06	1.27911	SFT	unknown	other
C20orf3	chromosome 20 open reading frame 3	20p11.22-p11.21	57136	BC000353	Hs.472330	4.17851	0.0580339	1.97278e-05	1.67275e-05	1.27907	SFT	Plasma Membrane	enzyme
AAAS	achalasia, adrenocortical insufficiency, alacrimia (Allgrove, triple-A)	12q13	8086	NM_015665	Hs.369144	4.78187	0.0469362	1.97278e-06	2.13603e-06	1.27748	SFT	Nucleus	other
DEAF1	deformed epidermal autoregulatory factor 1 (Drosophila)	11p15.5	10522	AF068892	Hs.243994	3.81988	0.065471	6.41152e-05	4.76774e-05	1.27724	SFT	Nucleus	transcription regulator
RBMS2	RNA binding motif, single stranded interacting protein 2	12q13.3	5939	NM_002898	Hs.645521	4.57819	0.0501005	4.93194e-06	4.91082e-06	1.27699	SFT	Nucleus	other
TCTN3	tectonic family member 3	10q23.33	26123	BE962354	Hs.438991	3.93241	0.0627522	4.63602e-05	3.59035e-05	1.27698	SFT	Extracellular Space	other
BCL9	B-cell CLL/lymphoma 9	1q21	607	NM_004326	Hs.415209	3.6994	0.0683437	9.37068e-05	6.7057e-05	1.27679	SFT	Nucleus	other
ADCK4	aarF domain containing kinase 4	19q13.2	79934	NM_024876	Hs.130712	4.03532	0.0600976	3.0578e-05	2.45486e-05	1.27567	SFT	Cytoplasm	kinase
MBTPS1	membrane-bound transcription factor peptidase, site 1	16|16q24	8720	NM_003791	Hs.75890	4.10487	0.0584957	2.76189e-05	2.25704e-05	1.27521	SFT	Cytoplasm	peptidase
KRT33B	keratin 33B	17q12-q21	3884	NM_002279	Hs.32950	3.62576	0.0697373	0.000110475	7.67201e-05	1.27505	SFT	Cytoplasm	other
PHF3	PHD finger protein 3	6q12	23469	AI949220	Hs.348921	3.83571	0.0643549	6.1156e-05	4.58207e-05	1.27475	SFT	Nucleus	other
FAM3A	family with sequence similarity 3, member A	Xq28	60343	BC002934	Hs.289108	4.35297	0.0534146	1.18367e-05	1.0744e-05	1.2744	SFT	Extracellular Space	other
ZFP161	zinc finger protein 161 homolog (mouse)	18pter-p11.2	7541	NM_003409	Hs.592340	4.67495	0.0478774	3.94555e-06	4.04712e-06	1.27439	SFT	Nucleus	other
RPL15	ribosomal protein L15	3p24.2	6138	Z97353	Hs.612317	3.54821	0.071289	0.000141053	9.51431e-05	1.27329	SFT	Cytoplasm	other
SYMPK	symplekin	19q13.3	8189	BC030214	Hs.515475	4.0679	0.0585921	2.76189e-05	2.25704e-05	1.27277	SFT	Cytoplasm	other
ARIH2	ariadne homolog 2 (Drosophila)	3p21.2-p21.3	10425	AI767566	Hs.649132	4.26257	0.0546758	1.57822e-05	1.37661e-05	1.27273	SFT	Nucleus	enzyme
AFTPH	aftiphilin	2p14	54812	NM_017657	Hs.655167	4.78999	0.0456798	1.97278e-06	2.13603e-06	1.2727	SFT	Cytoplasm	other
CCL16	chemokine (C-C motif) ligand 16	17q11.2	6360	NM_004590	Hs.10458	5.02544	0.0422626	9.86388e-07	1.10097e-06	1.27263	SFT	Extracellular Space	cytokine
CYP1A1	cytochrome P450, family 1, subfamily A, polypeptide 1	15q24.1	1543	NM_000499	Hs.72912	4.30737	0.0536477	1.2823e-05	1.14658e-05	1.27205	SFT	Cytoplasm	enzyme
MPP1	membrane protein, palmitoylated 1, 55kDa	Xq28	4354	NM_002436	Hs.496984	4.10306	0.0575583	2.76189e-05	2.25704e-05	1.27168	SFT	Plasma Membrane	kinase
IL19	interleukin 19	1q32.2	29949	NM_013371	Hs.661017	4.42357	0.0513531	8.87749e-06	8.36097e-06	1.27136	SFT	Extracellular Space	cytokine
NDUFAF1	NADH dehydrogenase (ubiquinone) 1 alpha subcomplex, assembly factor 1	15q11.2-q21.3	51103	NM_016013	Hs.106529	4.67082	0.0469519	3.94555e-06	4.04712e-06	1.2703	SFT	Cytoplasm	other
RBM10	RNA binding motif protein 10	Xp11.23	8241	BC004181	Hs.401509	4.70415	0.0462149	3.94555e-06	4.04712e-06	1.26942	SFT	Nucleus	other
GRIN2B	glutamate receptor, ionotropic, N-methyl D-aspartate 2B	12p12	2904	U90278	Hs.654430	3.53797	0.0701388	0.000144999	9.73722e-05	1.26882	SFT	Plasma Membrane	ion channel	dextromethorphan/guaifenesin, morphine/dextromethorphan, neramexane, bicifadine, delucemine, CR 2249, besonprodil, UK-240455, dextromethorphan/quinidine, ketamine, felbamate, memantine, orphenadrine, cycloserine, N-(2-indanyl)glycinamide, dextromethorphan, brompheniramine/dextromethorphan/pseudoephedrine, chlorpheniramine/dextromethorphan/phenylephrine, carbinoxamine/dextromethorphan/pseudoephedr…
GPATCH8	G patch domain containing 8	17q21.31	23131	AU146596	Hs.463129	3.80071	0.0632524	6.90471e-05	5.10451e-05	1.26824	SFT	unknown	other
UBE2L3	ubiquitin-conjugating enzyme E2L 3	22q11.21	7332	NM_003347	Hs.108104	4.00005	0.0587485	3.45236e-05	2.74167e-05	1.26821	SFT	Cytoplasm	enzyme
ALDH3A1	aldehyde dehydrogenase 3 family, memberA1	17p11.2	218	NM_000691	Hs.531682	4.07271	0.0570865	2.76189e-05	2.25704e-05	1.26773	SFT	Cytoplasm	enzyme
SERBP1	SERPINE1 mRNA binding protein 1	1p31	26135	BC003049	Hs.702005	4.09311	0.0566121	2.76189e-05	2.25704e-05	1.26753	SFT	Nucleus	other
BIK	BCL2-interacting killer (apoptosis-inducing)	22q13.31	638	NM_001197	Hs.475055	3.60669	0.0676849	0.000116394	8.00255e-05	1.26691	SFT	Cytoplasm	other
SETX	senataxin	9q34.13	23064	N64643	Hs.460317	5.0021	0.0411596	9.86388e-07	1.10097e-06	1.26635	SFT	Nucleus	enzyme
ART4	ADP-ribosyltransferase 4 (Dombrock blood group)	12p13-p12	420	NM_021071	Hs.655792	3.84196	0.0617057	5.91833e-05	4.45624e-05	1.26629	SFT	Nucleus	enzyme
AOF2	amine oxidase (flavin containing) domain 2	1p36.12	23028	CA306222	Hs.656420	3.81632	0.0622453	6.51016e-05	4.82378e-05	1.2661	SFT	Nucleus	enzyme
PPY	pancreatic polypeptide	17q21	5539	M15788	Hs.558368	4.01171	0.0574634	3.35372e-05	2.66892e-05	1.26456	SFT	Extracellular Space	other
MLH1	mutL homolog 1, colon cancer, nonpolyposis type 2 (E. coli)	3p21.3	4292	NM_000249	Hs.195364	4.29296	0.0517957	1.38094e-05	1.23043e-05	1.26404	SFT	Nucleus	enzyme
TBC1D13	TBC1 domain family, member 13	9q34.11	54662	NM_018201	Hs.3376	4.57984	0.0467909	4.93194e-06	4.91082e-06	1.26375	SFT	unknown	other
NCKAP1	NCK-associated protein 1	2q32	10787	NM_013436	Hs.603732	3.93297	0.0588561	4.63602e-05	3.59035e-05	1.26353	SFT	Plasma Membrane	other
TAF5	TAF5 RNA polymerase II, TATA box binding protein (TBP)-associated factor, 100kDa	10q24-q25.2	6877	NM_139052	Hs.96103	3.73019	0.0634867	8.58157e-05	6.21318e-05	1.26342	SFT	Nucleus	transcription regulator
MYO16	myosin XVI	13q33.3	23026	BC041343	Hs.656587	3.88335	0.059328	5.22786e-05	3.98906e-05	1.26141	SFT	Cytoplasm	other
ZNF613	zinc finger protein 613	19q13.33	79898	NM_024840	Hs.183390	3.69083	0.0637406	9.6666e-05	6.87e-05	1.26113	SFT	unknown	other
GUCY1A2	guanylate cyclase 1, soluble, alpha 2	11q21-q22	2977	NM_000855	Hs.654555	4.15352	0.0535805	2.17005e-05	1.82778e-05	1.26092	SFT	Cytoplasm	enzyme	nitroglycerin, isosorbide-5-mononitrate, isosorbide dinitrate, nitroprusside, isosorbide dinitrate/hydralazine
SLC25A46	solute carrier family 25, member 46	5q22.1	91137	M74089	Hs.75639	3.53968	0.0674209	0.000144999	9.73722e-05	1.26054	SFT	Cytoplasm	other
MBIP	MAP3K12 binding inhibitory protein 1	14q13.3	51562	NM_016586	Hs.368647	3.60135	0.0655147	0.000116394	8.00255e-05	1.25962	SFT	Nucleus	other
ZNF839	zinc finger protein 839	14q32.31	55778	NM_018335	Hs.106005	3.59468	0.0656816	0.000121326	8.32657e-05	1.25961	SFT	unknown	other
HYAL3	hyaluronoglucosaminidase 3	3p21.3	8372	BC005896	Hs.129910	4.05259	0.0551234	2.95916e-05	2.39167e-05	1.25928	SFT	Cytoplasm	enzyme	hyaluronic acid, hylan
SDHD	succinate dehydrogenase complex, subunit D, integral membrane protein	11q23	6392	NM_003002	Hs.356270	4.09947	0.0541696	2.76189e-05	2.25704e-05	1.25923	SFT	Cytoplasm	enzyme
PPP2R5B	protein phosphatase 2, regulatory subunit B', beta isoform	11q12-q13	5526	NM_006244	Hs.75199	4.4531	0.0474496	8.87749e-06	8.36097e-06	1.25815	SFT	Cytoplasm	phosphatase
C6orf62	chromosome 6 open reading frame 62	6p22.2	81688	AL136632	Hs.519930	3.93671	0.0568522	4.43875e-05	3.4446e-05	1.25692	SFT	unknown	other
JTB	jumping translocation breakpoint	1q21	10899	NM_006694	Hs.6396	3.62942	0.0638894	0.000107516	7.47334e-05	1.25674	SFT	Plasma Membrane	other
SETD1A	SET domain containing 1A	16p11.2	9739	N30342	Hs.297483	3.83426	0.0588055	6.1156e-05	4.58207e-05	1.25597	SFT	Nucleus	ion channel
CORO2A	coronin, actin binding protein, 2A	9q22.3	7464	NM_003389	Hs.113094	4.02333	0.0547053	3.15644e-05	2.5287e-05	1.25572	SFT	Cytoplasm	other
TERF2	telomeric repeat binding factor 2	16q22.1	7014	BC024890	Hs.63335	4.74793	0.042198	3.94555e-06	4.04712e-06	1.25553	SFT	Nucleus	other
USP19	ubiquitin specific peptidase 19	3p21.31	10869	AW451502	Hs.255596	4.89994	0.0400034	9.86388e-07	1.10097e-06	1.25532	SFT	Cytoplasm	peptidase
CYP2A6	cytochrome P450, family 2, subfamily A, polypeptide 6	19q13.2	1548	M33318	Hs.439056	3.86624	0.0577933	5.62241e-05	4.263e-05	1.25495	SFT	Cytoplasm	enzyme
TCL1A	T-cell leukemia/lymphoma 1A	14q32.1	8115	BC003574	Hs.2484	3.71294	0.0612606	9.17341e-05	6.59975e-05	1.25485	SFT	Nucleus	other
SLC38A7	solute carrier family 38, member 7	16q21	55238	NM_018231	Hs.10499	3.63237	0.063183	0.000107516	7.47334e-05	1.25474	SFT	Plasma Membrane	transporter
NAGPA	N-acetylglucosamine-1-phosphodiester alpha-N-acetylglucosaminidase	16p13.3	51172	NM_016256	Hs.21334	4.35326	0.0482246	1.18367e-05	1.0744e-05	1.25462	SFT	Cytoplasm	enzyme
KLHDC3	kelch domain containing 3	6p21.1	116138	BC001793	Hs.412468	4.13953	0.052041	2.36733e-05	1.98514e-05	1.25438	SFT	Cytoplasm	other
POFUT1	protein O-fucosyltransferase 1	20q11	23509	BC000582	Hs.472409	3.93144	0.0559812	4.63602e-05	3.59035e-05	1.25356	SFT	Cytoplasm	enzyme
SPEF1	sperm flagellar 1	20pter-q11.23	25876	AL109804	Hs.72620	4.96799	0.0386774	9.86388e-07	1.10097e-06	1.25356	SFT	Cytoplasm	other
RCE1	RCE1 homolog, prenyl protein peptidase (S. cerevisiae)	11q13	9986	AF121951	Hs.654972	4.2126	0.0504036	1.87414e-05	1.61923e-05	1.2534	SFT	Cytoplasm	peptidase
DOM3Z	dom-3 homolog Z (C. elegans)	6p21.3	1797	NM_005510	Hs.153299	4.35157	0.0476846	1.18367e-05	1.0744e-05	1.25246	SFT	unknown	other
TRIM23	tripartite motif-containing 23	5q12.3	373	AI021991	Hs.792	3.54218	0.0647234	0.000143026	9.63882e-05	1.25242	SFT	Nucleus	enzyme
IRF3	interferon regulatory factor 3	19q13.3-q13.4	3661	NM_001571	Hs.75254	4.23831	0.0495364	1.57822e-05	1.37661e-05	1.25194	SFT	Nucleus	transcription regulator
MAK10	MAK10 homolog, amino-acid N-acetyltransferase subunit (S. cerevisiae)	9q21.33	60560	NM_024635	Hs.436098	3.81942	0.0574975	6.41152e-05	4.76774e-05	1.25052	SFT	Cytoplasm	other
ZNF19	zinc finger protein 19	16q22	7567	AL567808	Hs.656643	4.30246	0.0479851	1.2823e-05	1.14658e-05	1.25041	SFT	Nucleus	transcription regulator
USP8	ubiquitin specific peptidase 8	15q21.2	9101	NM_005154	Hs.644563	3.77346	0.0584125	7.20063e-05	5.27706e-05	1.25015	SFT	Cytoplasm	peptidase
JMJD1B	jumonji domain containing 1B	5q31	51780	NM_016604	Hs.483486	4.05395	0.0524937	2.86052e-05	2.32266e-05	1.25011	SFT	Nucleus	other
RPGRIP1L	RPGRIP1-like	16q12.2	23322	BF515597	Hs.298382	3.58611	0.0620123	0.000124285	8.51427e-05	1.24748	SFT	Cytoplasm	other
CLPX	ClpX caseinolytic peptidase X homolog (E. coli)	15q22.2-q22.3	10845	NM_006660	Hs.113823	3.70635	0.0590047	9.27205e-05	6.65182e-05	1.24709	SFT	Cytoplasm	enzyme
CDX2	caudal type homeobox 2	13q12.3	1045	U51096	Hs.174249	3.95907	0.0533919	3.94555e-05	3.08603e-05	1.24666	SFT	Nucleus	transcription regulator
NR2F6	nuclear receptor subfamily 2, group F, member 6	19p13.1	2063	BF000629	Hs.466148	3.55813	0.0624093	0.000136122	9.23632e-05	1.24655	SFT	Nucleus	ligand-dependent nuclear receptor
RPSA	ribosomal protein SA	3p22.2	3921	AW304232	Hs.530892	4.13559	0.0497657	2.36733e-05	1.98514e-05	1.24596	SFT	Cytoplasm	translation regulator
PIN1L	peptidylprolyl cis/trans isomerase, NIMA-interacting 1-like (pseudogene)	1p31	5301	NM_006222	Hs.654711	4.19616	0.0486356	1.97278e-05	1.67275e-05	1.24588	SFT	unknown	other
SP1	Sp1 transcription factor	12q13.1	6667	NM_138473	Hs.649191	4.43618	0.044456	8.87749e-06	8.36097e-06	1.24553	SFT	Nucleus	transcription regulator
TTC35	tetratricopeptide repeat domain 35	8q23.1	9694	NM_014673	Hs.654351	4.00048	0.0518329	3.45236e-05	2.74167e-05	1.24415	SFT	Nucleus	other
ITFG1	integrin alpha FG-GAP repeat containing 1	16q12.1	81533	AI077660	Hs.42217	3.83583	0.0551703	6.1156e-05	4.58207e-05	1.244	SFT	Plasma Membrane	other
C11orf60	chromosome 11 open reading frame 60	11q23.3	56912	NM_020153	Hs.533738	3.97858	0.0519489	3.64964e-05	2.87232e-05	1.24306	SFT	Cytoplasm	other
ERAF	erythroid associated factor	16p11.2	51327	NM_016633	Hs.274309	4.67698	0.0400308	3.94555e-06	4.04712e-06	1.24251	SFT	Cytoplasm	other
KIAA0652	KIAA0652	11p11.2	9776	AU153525	Hs.410092	4.09141	0.04902	2.76189e-05	2.25704e-05	1.24041	SFT	Cytoplasm	other
OXA1L	oxidase (cytochrome c) assembly 1-like	14q11.2	5018	BC001669	Hs.151134	3.61259	0.0589113	0.000113435	7.84643e-05	1.23986	SFT	Cytoplasm	enzyme
KCNAB2	potassium voltage-gated channel, shaker-related subfamily, beta member 2	1p36.3	8514	AL520102	Hs.440497	4	0.0503789	3.45236e-05	2.74167e-05	1.23911	SFT	Plasma Membrane	ion channel
HMGN4	high mobility group nucleosomal binding domain 4	6p21.3	10473	NM_006353	Hs.236774	4.31513	0.0445777	1.2823e-05	1.14658e-05	1.23854	SFT	Nucleus	other
SMCR7L	Smith-Magenis syndrome chromosome region, candidate 7-like	22q13	54471	AA046752	Hs.702137	4.11156	0.048008	2.76189e-05	2.25704e-05	1.23815	SFT	Cytoplasm	other
RIPK1	receptor (TNFRSF)-interacting serine-threonine kinase 1	6p25.2	8737	U50062	Hs.519842	3.71487	0.055991	9.07477e-05	6.54324e-05	1.23808	SFT	Plasma Membrane	kinase
PRDX3	peroxiredoxin 3	10q25-q26	10935	NM_006793	Hs.523302	4.04522	0.0491081	2.95916e-05	2.39167e-05	1.2377	SFT	Cytoplasm	enzyme
CYHR1	cysteine/histidine-rich 1	8q24.3	50626	AI928387	Hs.459379	3.79792	0.0537264	6.90471e-05	5.10451e-05	1.23661	SFT	unknown	other
DSCR4	Down syndrome critical region gene 4	21q22.2	10281	NM_005867	Hs.23251	3.83861	0.0527458	6.1156e-05	4.58207e-05	1.2362	SFT	unknown	other
ZNF384	zinc finger protein 384	12p12	171017	AI264312	Hs.103315	4.23049	0.0453081	1.7755e-05	1.53809e-05	1.236	SFT	Nucleus	transcription regulator
YY1AP1	YY1 associated protein 1	1q22	55249	NM_018253	Hs.584927	4.0199	0.048964	3.15644e-05	2.5287e-05	1.23555	SFT	Nucleus	other
GIN1	gypsy retrotransposon integrase 1	5q21.1	54826	BC015325	Hs.24088	3.54966	0.0589706	0.000140067	9.4702e-05	1.2354	SFT	unknown	other
TMEM143	transmembrane protein 143	19q13.32	55260	NM_018273	Hs.351335	3.95771	0.0491029	3.94555e-05	3.08603e-05	1.23199	SFT	Cytoplasm	other
POU3F2	POU class 3 homeobox 2	6q16	5454	NM_005604	Hs.182505	3.68461	0.0546469	9.76524e-05	6.91853e-05	1.2317	SFT	Nucleus	transcription regulator
ZNF34	zinc finger protein 34	8q24.3	80778	NM_030580	Hs.631854	3.76704	0.0528055	7.39791e-05	5.40773e-05	1.23152	SFT	Nucleus	other
ZNF507	zinc finger protein 507	19q13.11	22847	NM_014910	Hs.205392	3.60254	0.0561968	0.000116394	8.00255e-05	1.23075	SFT	Nucleus	other
WDR74	WD repeat domain 74	11q12.3	54663	NM_018093	Hs.654620	3.62889	0.0555659	0.000107516	7.47334e-05	1.23066	SFT	Nucleus	other
FBXO22	F-box protein 22	15q24.2	26263	NM_012170	Hs.591115	3.5724	0.0568601	0.000129217	8.83355e-05	1.23063	SFT	unknown	enzyme
RAB4B	RAB4B, member RAS oncogene family	19q13.2	53916	NM_016154	Hs.631539	3.60709	0.0559528	0.000115407	7.96355e-05	1.23032	SFT	Plasma Membrane	enzyme
DNAJC16	DnaJ (Hsp40) homolog, subfamily C, member 16	1p36.1	23341	AK022530	Hs.655410	3.81964	0.0511474	6.41152e-05	4.76774e-05	1.22969	SFT	unknown	other
EDC3	enhancer of mRNA decapping 3 homolog (S. cerevisiae)	15q24.1	80153	NM_025083	Hs.96852	3.54806	0.0569227	0.000141053	9.51431e-05	1.22908	SFT	Cytoplasm	other
ZNF747	zinc finger protein 747	16p11.2	65988	NM_023931	Hs.592032	4.45825	0.0396382	8.87749e-06	8.36097e-06	1.22847	SFT	unknown	other
ARF5	ADP-ribosylation factor 5	7q31.3	381	NM_001662	Hs.653202	3.64786	0.0543404	0.000104557	7.33025e-05	1.22819	SFT	Cytoplasm	transporter
SYF2	SYF2 homolog, RNA splicing factor (S. cerevisiae)	1p36.11	25949	BC015824	Hs.20013	4.31791	0.0414248	1.2823e-05	1.14658e-05	1.22708	SFT	Nucleus	other
CLDN3	claudin 3	7q11.23	1365	BE791251	Hs.647023	4.46502	0.0391452	7.8911e-06	7.56006e-06	1.22698	SFT	Plasma Membrane	transmembrane receptor
INTS5	integrator complex subunit 5	11q12.3	80789	BF446693	Hs.458390	4.2962	0.0415848	1.38094e-05	1.23043e-05	1.2264	SFT	Nucleus	other
BRPF1	bromodomain and PHD finger containing, 1	3p26-p25	7862	NM_004634	Hs.1004	4.22328	0.0426924	1.7755e-05	1.53809e-05	1.22613	SFT	Nucleus	transporter
UBE4A	ubiquitination factor E4A (UFD2 homolog, yeast)	11q23.3	9354	NM_004788	Hs.75275	3.96461	0.0469807	3.94555e-05	3.08603e-05	1.22527	SFT	Cytoplasm	enzyme
SUPT5H	suppressor of Ty 5 homolog (S. cerevisiae)	19q13	6829	NM_003169	Hs.631604	3.66595	0.0527627	9.96252e-05	7.01902e-05	1.22452	SFT	Nucleus	transcription regulator
ZSCAN2	zinc finger and SCAN domain containing 2	15q25.2	54993	NM_017894	Hs.594023	3.98109	0.0455029	3.64964e-05	2.87232e-05	1.22131	SFT	Nucleus	transcription regulator
NIF3L1	NIF3 NGG1 interacting factor 3-like 1 (S. pombe)	2q33	60491	NM_021824	Hs.145284	3.75189	0.0497012	7.79246e-05	5.68156e-05	1.22059	SFT	Cytoplasm	other
C10orf57	chromosome 10 open reading frame 57	10q22.3	80195	NM_025125	Hs.169982	3.79748	0.0487787	7.00335e-05	5.1724e-05	1.22058	SFT	unknown	other
UNC50	unc-50 homolog (C. elegans)	2q11.2	25972	NM_014044	Hs.13370	3.86377	0.0470133	5.72105e-05	4.32341e-05	1.21906	SFT	Cytoplasm	other
DDX47	DEAD (Asp-Glu-Ala-Asp) box polypeptide 47	12p13.1	51202	NM_016355	Hs.504828	3.8663	0.0457758	5.62241e-05	4.263e-05	1.21518	SFT	Nucleus	enzyme
WDR44	WD repeat domain 44	Xq24	54521	NM_019045	Hs.98510	3.71542	0.0486965	9.07477e-05	6.54324e-05	1.21508	SFT	Cytoplasm	other
LOC157627	hypothetical LOC157627	8p23.1	157627	AL832535	Hs.12513	3.86718	0.0455065	5.62241e-05	4.263e-05	1.21436	SFT	unknown	other
C16orf68	chromosome 16 open reading frame 68	16p13.2	79091	NM_024109	Hs.306380	3.5406	0.0520352	0.000144999	9.73722e-05	1.2139	SFT	unknown	enzyme
NPC1L1	NPC1 (Niemann-Pick disease, type C1, gene)-like 1	7p13	29881	NM_013389	Hs.567486	3.93628	0.0440536	4.43875e-05	3.4446e-05	1.21376	SFT	Cytoplasm	transporter
EFHA1	EF-hand domain family, member A1	13q12.11	221154	AI346431	Hs.412103	3.89031	0.0447428	5.12922e-05	3.92035e-05	1.21327	SFT	Cytoplasm	other
RXRB	retinoid X receptor, beta	6p21.3	6257	BC001167	Hs.388034	3.71437	0.0481201	9.17341e-05	6.59975e-05	1.21321	SFT	Nucleus	ligand-dependent nuclear receptor	bexarotene, tretinoin, 9-cis-retinoic acid
GANAB	glucosidase, alpha; neutral AB	11q12.3	23193	W87689	Hs.595071	4.20787	0.0382676	1.97278e-05	1.67275e-05	1.20951	SFT	Cytoplasm	enzyme
PPY2	pancreatic polypeptide 2	17q11	23614	NM_021092	Hs.20588	3.72657	0.0466589	8.58157e-05	6.21318e-05	1.20941	SFT	unknown	other
MYNN	myoneurin	3q26.2	55892	AK056483	Hs.507025	3.94011	0.042361	4.34011e-05	3.37264e-05	1.20839	SFT	Nucleus	transcription regulator
TSR2	TSR2, 20S rRNA accumulation, homolog (S. cerevisiae)	Xp11.22	90121	AA223871	Hs.522662	4.1309	0.0384726	2.46597e-05	2.06406e-05	1.20601	SFT	unknown	other
NCSTN	nicastrin	1q22-q23	23385	AF240468	Hs.517249	3.85844	0.0428368	5.72105e-05	4.32341e-05	1.20519	SFT	Plasma Membrane	peptidase
B9D2	B9 protein domain 2	19q13.2	80776	NM_030578	Hs.567596	3.60082	0.0473846	0.000116394	8.00255e-05	1.20385	SFT	Cytoplasm	other
TAF6	TAF6 RNA polymerase II, TATA box binding protein (TBP)-associated factor, 80kDa	7q22.1	6878	NM_005641	Hs.489309	3.79575	0.0434066	7.10199e-05	5.21651e-05	1.20334	SFT	Nucleus	transcription regulator
MPZ	myelin protein zero	1q23.3	4359	D10537	Hs.591486	4.39718	0.0336429	1.08503e-05	1.00733e-05	1.20283	SFT	Plasma Membrane	other
OGFR	opioid growth factor receptor	20q13.3	11054	NM_007346	Hs.67896	4.29233	0.0341125	1.38094e-05	1.23043e-05	1.19922	SFT	Plasma Membrane	other	enkephalin, methionine
ZNF192	zinc finger protein 192	6p21.3	7745	NM_006298	Hs.57679	3.90631	0.04006	5.03058e-05	3.8605e-05	1.19894	SFT	Nucleus	transcription regulator
TBC1D9B	TBC1 domain family, member 9B (with GRAM domain)	5q35.3	23061	NM_015043	Hs.155829	3.91101	0.0392479	5.03058e-05	3.8605e-05	1.19656	SFT	unknown	other
RMND5B	required for meiotic nuclear division 5 homolog B (S. cerevisiae)	5q35.3	64777	AW131783	Hs.519804	3.56442	0.0408148	0.000135135	9.18579e-05	1.18225	SFT	unknown	other
ZKSCAN3	zinc finger with KRAB and SCAN domains 3	6p22.1	80317	AK091225	Hs.485004	3.70543	0.0379464	9.27205e-05	6.65182e-05	1.18137	SFT	Nucleus	transcription regulator
PDE6G	phosphodiesterase 6G, cGMP-specific, rod, gamma	17q25	5148	M36476	Hs.654482	3.65443	0.0383618	0.000101598	7.13816e-05	1.1799	SFT	Cytoplasm	enzyme
ELK1	ELK1, member of ETS oncogene family	Xp11.2	2002	NM_005229	Hs.701980	-3.60696	0.0347924	0.000116394	8.00255e-05	-1.16691	STS	Nucleus	transcription regulator
PSMD9	proteasome (prosome, macropain) 26S subunit, non-ATPase, 9	12q24.31-q24.32	5715	NM_002813	---	-3.56622	0.0381074	0.000133162	9.07063e-05	-1.17446	STS	Cytoplasm	transcription regulator
TEX12	testis expressed 12	11q22	56158	NM_031275	Hs.524039	-4.05579	0.0347172	2.86052e-05	2.32266e-05	-1.18929	STS	Nucleus	other
ZFPL1	zinc finger protein-like 1	11q13	7542	BG420865	Hs.656314	-3.56127	0.0444696	0.000135135	9.18579e-05	-1.19279	STS	Cytoplasm	other
FKBP6	FK506 binding protein 6, 36kDa	7q11.23	8468	NM_003602	Hs.661266	-3.60178	0.0459985	0.000116394	8.00255e-05	-1.19975	STS	Nucleus	enzyme
DPAGT1	dolichyl-phosphate (UDP-N-acetylglucosamine) N-acetylglucosaminephosphotransferase 1 (GlcNAc-1-P transferase)	11q23.3	1798	BC000325	Hs.524081	-3.87973	0.0418406	5.32649e-05	4.05482e-05	-1.2032	STS	Cytoplasm	enzyme
SNX15	sorting nexin 15	11q12	29907	NM_013306	Hs.80132	-4.04747	0.0392273	2.95916e-05	2.39167e-05	-1.20401	STS	Cytoplasm	transporter
DIABLO	diablo homolog (Drosophila)	12q24.31	56616	NM_019887	Hs.169611	-4.06046	0.0399941	2.86052e-05	2.32266e-05	-1.20733	STS	Cytoplasm	other
PPP1CA	protein phosphatase 1, catalytic subunit, alpha isoform	11q13	5499	NM_002708	Hs.183994	-3.54821	0.051131	0.000141053	9.51431e-05	-1.21171	STS	Cytoplasm	phosphatase
MBOAT7	membrane bound O-acyltransferase domain containing 7	19q13.4	79143	BC003164	Hs.467279	-3.66249	0.0487191	9.96252e-05	7.01902e-05	-1.21178	STS	Plasma Membrane	other
KTELC1	KTEL (Lys-Tyr-Glu-Leu) containing 1	3q13.33	56983	NM_020231	Hs.231750	-3.71368	0.0477675	9.17341e-05	6.59975e-05	-1.21207	STS	Extracellular Space	other
DDX56	DEAD (Asp-Glu-Ala-Asp) box polypeptide 56	7p13	54606	NM_019082	Hs.654762	-3.53795	0.0515219	0.000144999	9.73722e-05	-1.2122	STS	Nucleus	enzyme
SHARPIN	SHANK-associated RH domain interactor	8q24.3	81858	NM_030974	---	-3.66383	0.0488326	9.96252e-05	7.01902e-05	-1.21222	STS	Plasma Membrane	other
NUP54	nucleoporin 54kDa	4q21.1	53371	AU146949	Hs.430435	-3.64485	0.0496724	0.000105543	7.36091e-05	-1.21358	STS	Nucleus	transporter
CLPP	ClpP caseinolytic peptidase, ATP-dependent, proteolytic subunit homolog (E. coli)	19p13.3	8192	NM_006012	Hs.515092	-3.5606	0.051592	0.000135135	9.18579e-05	-1.2139	STS	Cytoplasm	peptidase
C4orf43	chromosome 4 open reading frame 43	4q32.3	55319	NM_018352	Hs.267446	-3.58824	0.0516004	0.000124285	8.51427e-05	-1.21575	STS	unknown	other
C4orf27	chromosome 4 open reading frame 27	4q33	54969	AI244592	Hs.406756	-3.83435	0.0466751	6.1156e-05	4.58207e-05	-1.21613	STS	Nucleus	other
AQR	aquarius homolog (mouse)	15q14	9716	AB011132	Hs.510958	-3.55321	0.0527087	0.000139081	9.4063e-05	-1.21675	STS	Nucleus	other
SCAMP3	secretory carrier membrane protein 3	1q21	10067	NM_005698	Hs.200600	-3.62619	0.0511992	0.000110475	7.67201e-05	-1.21704	STS	Cytoplasm	transporter
MTCH1	mitochondrial carrier homolog 1 (C. elegans)	6pter-p24.1	23787	AF189289	Hs.485262	-3.56887	0.0525025	0.00013119	8.94963e-05	-1.21719	STS	Cytoplasm	other
C17orf70	chromosome 17 open reading frame 70	17q25.3	80233	AA551370	Hs.313905	-3.64186	0.0510119	0.000105543	7.36091e-05	-1.2175	STS	Nucleus	other
MSI1	musashi homolog 1 (Drosophila)	12q24.1-q24.31	4440	NM_002442	Hs.158311	-3.62818	0.0514639	0.000108503	7.5396e-05	-1.21798	STS	Cytoplasm	other
PSMB3	proteasome (prosome, macropain) subunit, beta type, 3	17q12	5691	NM_002795	Hs.82793	-3.55557	0.0532705	0.000137108	9.28942e-05	-1.2186	STS	Cytoplasm	peptidase
GTF2A1	general transcription factor IIA, 1, 19/37kDa	14q31.1	2957	NM_015859	Hs.592334	-4.2177	0.040838	1.7755e-05	1.53809e-05	-1.21917	STS	Cytoplasm	transcription regulator
CCDC44	coiled-coil domain containing 44	17q23.3	51204	NM_016360	Hs.174134	-4.21711	0.0412141	1.7755e-05	1.53809e-05	-1.22048	STS	Cytoplasm	other
GPAA1	glycosylphosphatidylinositol anchor attachment protein 1 homolog (yeast)	8q24.3	8733	NM_003801	Hs.627962	-3.80231	0.0489804	6.70744e-05	4.9635e-05	-1.22154	STS	Cytoplasm	enzyme
EIF4H	eukaryotic translation initiation factor 4H	7q11.23	7458	NM_022170	Hs.520943	-4.57203	0.0363105	4.93194e-06	4.91082e-06	-1.22198	STS	Cytoplasm	translation regulator
GTPBP2	GTP binding protein 2	6p21-p12	54676	NM_019096	Hs.485449	-3.83568	0.048681	6.1156e-05	4.58207e-05	-1.22272	STS	unknown	enzyme
ATG9A	ATG9 autophagy related 9 homolog A (S. cerevisiae)	2q35	79065	NM_024085	Hs.323363	-4.35503	0.0399152	1.18367e-05	1.0744e-05	-1.22365	STS	Cytoplasm	other
CLK2	CDC-like kinase 2	1q21	1196	NM_003993	Hs.73986	-3.81453	0.0495575	6.51016e-05	4.82378e-05	-1.22419	STS	Nucleus	kinase
ODF2	outer dense fiber of sperm tails 2	9q34.11	4957	AF053970	Hs.129055	-3.9547	0.047327	4.14283e-05	3.22594e-05	-1.22581	STS	Cytoplasm	other
B4GALT3	UDP-Gal:betaGlcNAc beta 1,4- galactosyltransferase, polypeptide 3	1q21-q23	8703	AF038661	Hs.321231	-3.71558	0.052248	9.07477e-05	6.54324e-05	-1.22626	STS	Cytoplasm	enzyme
LYZL6	lysozyme-like 6	17q11.2	57151	NM_020426	Hs.97477	-3.82315	0.0503266	6.41152e-05	4.76774e-05	-1.22725	STS	unknown	enzyme
GPS1	G protein pathway suppressor 1	17q25.3	2873	NM_004127	Hs.268530	-4.21446	0.0431946	1.87414e-05	1.61923e-05	-1.22741	STS	Nucleus	other
PNRC1	proline-rich nuclear receptor coactivator 1	6q15	10957	AF279899	Hs.75969	-3.67069	0.0544748	9.96252e-05	7.01902e-05	-1.23019	STS	Nucleus	other
ALDH3B2	aldehyde dehydrogenase 3 family, member B2	11q13	222	AA071510	Hs.87539	-3.69362	0.0540972	9.46932e-05	6.74874e-05	-1.23059	STS	unknown	enzyme
PRMT1	protein arginine methyltransferase 1	19q13.3	3276	AF085918	Hs.20521	-3.57478	0.0568642	0.00012823	8.76875e-05	-1.23081	STS	Nucleus	enzyme
UTP11L	UTP11-like, U3 small nucleolar ribonucleoprotein, (yeast)	1p34.3	51118	NM_016037	Hs.472038	-3.77439	0.052667	7.20063e-05	5.27706e-05	-1.23157	STS	Nucleus	other
VPRBP	Vpr (HIV-1) binding protein	3p21.2	9730	NM_014703	Hs.118738	-4.21585	0.0443521	1.7755e-05	1.53809e-05	-1.23165	STS	Nucleus	other
PMPCB	peptidase (mitochondrial processing) beta	7q22.1	9512	AF520796	Hs.184211	-3.8572	0.0514719	5.72105e-05	4.32341e-05	-1.23326	STS	Cytoplasm	peptidase
JTV1	JTV1 gene	7p22	7965	NM_006303	Hs.301613	-3.86162	0.0514145	5.72105e-05	4.32341e-05	-1.23337	STS
DGKG	diacylglycerol kinase, gamma 90kDa	3q27.2-q27.3	1608	NM_001346	Hs.592771	-3.70904	0.0548473	9.27205e-05	6.65182e-05	-1.23403	STS	Cytoplasm	kinase
RBP3	retinol binding protein 3, interstitial	10q11.2	5949	J03912	Hs.591928	-4.58167	0.0392897	4.93194e-06	4.91082e-06	-1.23412	STS	Extracellular Space	transporter
TMEM160	transmembrane protein 160	19q13.32	54958	NM_017854	Hs.105606	-3.87382	0.0514047	5.42513e-05	4.12165e-05	-1.23416	STS	Cytoplasm	other
AARS	alanyl-tRNA synthetase	16q22	16	NM_001605	Hs.315137	-4.15203	0.0461566	2.17005e-05	1.82778e-05	-1.23416	STS	Cytoplasm	enzyme
NDFIP1	Nedd4 family interacting protein 1	5q31.3	80762	NM_030571	Hs.9788	-3.62899	0.0568276	0.000107516	7.47334e-05	-1.23458	STS	Cytoplasm	other
ZNF646	zinc finger protein 646	16p11.2	9726	NM_014699	Hs.119273	-3.76667	0.0539474	7.39791e-05	5.40773e-05	-1.23517	STS	Nucleus	other
NRSN2	neurensin 2	20p13	80023	NM_024958	Hs.416024	-4.26789	0.0447103	1.57822e-05	1.37661e-05	-1.23613	STS	Plasma Membrane	other
UBE2E1	ubiquitin-conjugating enzyme E2E 1 (UBC4/5 homolog, yeast)	3p24.2	7324	AL518159	Hs.164853	-3.90514	0.0513896	5.03058e-05	3.8605e-05	-1.23621	STS	Cytoplasm	enzyme
SSSCA1	Sjogren syndrome/scleroderma autoantigen 1	11q13.1	10534	NM_006396	Hs.654840	-3.97131	0.0502581	3.74827e-05	2.94487e-05	-1.2368	STS	unknown	other
AFG3L2	AFG3 ATPase family gene 3-like 2 (yeast)	18p11	10939	AA905788	Hs.528996	-4.18516	0.0464406	1.97278e-05	1.67275e-05	-1.23726	STS	Cytoplasm	peptidase
PQBP1	polyglutamine binding protein 1	Xp11.23	10084	NM_005710	Hs.534384	-4.01518	0.0497058	3.35372e-05	2.66892e-05	-1.2378	STS	Nucleus	transcription regulator
IPO4	importin 4	14q12	79711	NM_024658	Hs.411865	-3.85215	0.0529679	5.81969e-05	4.38777e-05	-1.23786	STS	Nucleus	transporter
COPG	coatomer protein complex, subunit gamma	3q21.3	22820	NM_016128	Hs.518250	-3.58648	0.0590358	0.000124285	8.51427e-05	-1.23832	STS	Cytoplasm	transporter
C18orf25	chromosome 18 open reading frame 25	18q21.1	147339	NM_145055	Hs.116486	-4.08201	0.0486625	2.76189e-05	2.25704e-05	-1.23854	STS	unknown	other
C1orf2	chromosome 1 open reading frame 2	1q21	10712	BC008854	Hs.348308	-3.91703	0.0523099	4.8333e-05	3.72164e-05	-1.2401	STS	unknown	other
CALML3	calmodulin-like 3	10pter-p13	810	M36707	Hs.239600	-4.12156	0.0485578	2.56461e-05	2.13877e-05	-1.24074	STS	Cytoplasm	other
ELK4	ELK4, ETS-domain protein (SRF accessory protein 1)	1q32	2005	NM_001973	Hs.497520	-4.03405	0.0505415	3.0578e-05	2.45486e-05	-1.24194	STS	Nucleus	transcription regulator
MBTD1	mbt domain containing 1	17q21.33	54799	NM_017643	Hs.656803	-3.63658	0.059077	0.000105543	7.36091e-05	-1.24215	STS	unknown	other
ALLC	allantoicase	2q35	55821	NM_018436	Hs.97899	-3.74678	0.0567285	8.08838e-05	5.87477e-05	-1.24273	STS	unknown	enzyme
KIAA0087	KIAA0087	7p15.2	9808	NM_014769	Hs.69749	-3.80782	0.0554686	6.51016e-05	4.82378e-05	-1.243	STS	unknown	other
NOL8	nucleolar protein 8	9q22.31	55035	NM_017948	Hs.442199	-4.02797	0.0513795	3.0578e-05	2.45486e-05	-1.24444	STS	Nucleus	other
TMED1	transmembrane emp24 protein transport domain containing 1	19p13.2	11018	NM_006858	Hs.515139	-3.85586	0.0548791	5.81969e-05	4.38777e-05	-1.24446	STS	Extracellular Space	transporter
COPS2	COP9 constitutive photomorphogenic homolog subunit 2 (Arabidopsis)	15q21.2	9318	NM_004236	Hs.369614	-3.55096	0.0620909	0.000139081	9.4063e-05	-1.24502	STS	Cytoplasm	transcription regulator
GRHPR	glyoxylate reductase/hydroxypyruvate reductase	9q12	9380	NM_012203	Hs.155742	-3.60927	0.0606724	0.000115407	7.96355e-05	-1.24509	STS	Cytoplasm	enzyme
COMMD9	COMM domain containing 9	11p13	29099	NM_014186	Hs.279836	-4.34226	0.0459659	1.18367e-05	1.0744e-05	-1.2454	STS	unknown	other
POP7	processing of precursor 7, ribonuclease P/MRP subunit (S. cerevisiae)	7q22	10248	BC001430	Hs.416994	-4.16653	0.0494947	1.97278e-05	1.67275e-05	-1.24703	STS	Nucleus	enzyme
GORASP2	golgi reassembly stacking protein 2, 55kDa	2q31.1-q31.2	26003	NM_015530	Hs.431317	-3.5761	0.0621425	0.000127244	8.70652e-05	-1.24712	STS	Cytoplasm	other
C14orf172	chromosome 14 open reading frame 172	14q32.33	115708	BC010167	Hs.525610	-3.607	0.0616679	0.000116394	8.00255e-05	-1.24802	STS	unknown	enzyme
RPN1	ribophorin I	3q21.3	6184	NM_002950	Hs.518244	-4.10973	0.0508503	2.76189e-05	2.25704e-05	-1.2481	STS	Cytoplasm	enzyme
FANCG	Fanconi anemia, complementation group G	9p13	2189	NM_004629	Hs.591084	-3.64068	0.0609765	0.000105543	7.36091e-05	-1.24842	STS	Nucleus	other
GPKOW	G patch domain and KOW motifs	Xp11.23	27238	NM_015698	Hs.503666	-4.4481	0.045167	8.87749e-06	8.36097e-06	-1.249	STS	Nucleus	other
DOLPP1	dolichyl pyrophosphate phosphatase 1	9q34.1	57171	AI684664	Hs.21701	-3.65524	0.0609625	0.000101598	7.13816e-05	-1.24949	STS	Cytoplasm	enzyme
TRMT2A	TRM2 tRNA methyltransferase 2 homolog A (S. cerevisiae)	22q11.1-22q13|22q11.21	27037	NM_022727	Hs.702034	-4.48171	0.0447555	7.8911e-06	7.56006e-06	-1.2495	STS	unknown	kinase
MRPL24	mitochondrial ribosomal protein L24	1q21-q22	79590	NM_024540	Hs.418233	-4.06512	0.0521614	2.86052e-05	2.32266e-05	-1.24971	STS	Cytoplasm	other
TMEM184C	transmembrane protein 184C	4q31.23	55751	NM_018241	Hs.203896	-4.01242	0.0533544	3.35372e-05	2.66892e-05	-1.25024	STS	unknown	other
ARHGEF11	Rho guanine nucleotide exchange factor (GEF) 11	1q21	9826	AI090007	Hs.516954	-4.79008	0.0406074	1.97278e-06	2.13603e-06	-1.25145	STS	Cytoplasm	other
TMC7	transmembrane channel-like 7	16p12.3	79905	NM_024847	Hs.187377	-3.7013	0.060647	9.37068e-05	6.7057e-05	-1.25198	STS	unknown	other
CEBPZ	CCAAT/enhancer binding protein (C/EBP), zeta	2p22.2	10153	NM_005760	Hs.135406	-3.63809	0.0625303	0.000105543	7.36091e-05	-1.25312	STS	Nucleus	other
SMARCB1	SWI/SNF related, matrix associated, actin dependent regulator of chromatin, subfamily b, member 1	22q11.23|22q11	6598	AK021419	Hs.534350	-3.74546	0.0599759	8.08838e-05	5.87477e-05	-1.25316	STS	Nucleus	transcription regulator
C20orf27	chromosome 20 open reading frame 27	20p13	54976	NM_017874	Hs.274422	-3.90298	0.0566814	5.12922e-05	3.92035e-05	-1.25388	STS	unknown	other
ABT1	activator of basal transcription 1	6p22.1	29777	NM_013375	Hs.254406	-4.04293	0.0539049	3.0578e-05	2.45486e-05	-1.2543	STS	Nucleus	transcription regulator
LAIR2	leukocyte-associated immunoglobulin-like receptor 2	19q13.4	3904	NM_002288	Hs.43803	-3.86785	0.0578102	5.52377e-05	4.1924e-05	-1.25513	STS	Plasma Membrane	other
STK19	serine/threonine kinase 19	6p21.3	8859	NM_004197	Hs.654371	-4.4875	0.0461436	7.8911e-06	7.56006e-06	-1.25527	STS	Nucleus	kinase
TAOK2	TAO kinase 2	16p11.2	9344	AW007163	Hs.291623	-3.87181	0.0579403	5.52377e-05	4.1924e-05	-1.25586	STS	Cytoplasm	kinase
NUP43	nucleoporin 43kDa	6q25.1	348995	NM_024647	Hs.510375	-3.64136	0.0636073	0.000105543	7.36091e-05	-1.25679	STS	Nucleus	transporter
TCEB2	transcription elongation factor B (SIII), polypeptide 2 (18kDa, elongin B)	16p12.3	6923	NM_007108	Hs.172772	-3.61994	0.0641657	0.000111462	7.72404e-05	-1.25686	STS	Nucleus	other
C16orf7	chromosome 16 open reading frame 7	16q24	9605	NM_004913	Hs.164410	-4.05268	0.0549604	2.95916e-05	2.39167e-05	-1.25871	STS	unknown	transporter
PIGQ	phosphatidylinositol glycan anchor biosynthesis, class Q	16p13.3	9091	BC010094	Hs.700680	-4.58339	0.0456319	4.93194e-06	4.91082e-06	-1.25934	STS	Cytoplasm	enzyme
MLC1	megalencephalic leukoencephalopathy with subcortical cysts 1	22q13.33	23209	AL022327	Hs.517729	-4.0647	0.0549816	2.86052e-05	2.32266e-05	-1.25965	STS	Plasma Membrane	transporter
RHBDD3	rhomboid domain containing 3	22q12.1-q12.2	25807	NM_012265	Hs.106730	-3.68921	0.0636306	9.6666e-05	6.87e-05	-1.26065	STS	unknown	other
TNP1	transition protein 1 (during histone to protamine replacement)	2q35-q36	7141	NM_003284	Hs.3017	-3.77997	0.0614651	7.10199e-05	5.21651e-05	-1.26068	STS	Nucleus	other
WDR45	WD repeat domain 45	Xp11.23	11152	BC000464	Hs.632807	-3.77622	0.0616389	7.20063e-05	5.27706e-05	-1.26096	STS	unknown	other
RPS6KC1	ribosomal protein S6 kinase, 52kDa, polypeptide 1	1q41	26750	NM_012424	Hs.591416	-3.75323	0.0623323	7.79246e-05	5.68156e-05	-1.26146	STS	Cytoplasm	kinase
DNAJC3	DnaJ (Hsp40) homolog, subfamily C, member 3	13q32	5611	NM_006260	Hs.656476	-3.64634	0.0650468	0.000104557	7.33025e-05	-1.26177	STS	Cytoplasm	other
APOBEC3F	apolipoprotein B mRNA editing enzyme, catalytic polypeptide-like 3F	22q13.1	200316	BF508948	Hs.659991	-4.94921	0.0409109	9.86388e-07	1.10097e-06	-1.26212	STS	Cytoplasm	enzyme
GTF2F2	general transcription factor IIF, polypeptide 2, 30kDa	13q14	2963	BC001771	Hs.654582	-4.18317	0.0535523	1.97278e-05	1.67275e-05	-1.26291	STS	Nucleus	transcription regulator
PSMD11	proteasome (prosome, macropain) 26S subunit, non-ATPase, 11	17q11.2	5717	BF432873	Hs.655396	-4.11128	0.054995	2.76189e-05	2.25704e-05	-1.26303	STS	Cytoplasm	other
SH2B2	SH2B adaptor protein 2	7q22	10603	NM_020979	Hs.489448	-3.60258	0.0666647	0.000116394	8.00255e-05	-1.26334	STS	Cytoplasm	other
RPL35	ribosomal protein L35	9q34.1	11224	NM_007209	Hs.182825	-3.67751	0.0647898	9.96252e-05	7.01902e-05	-1.26345	STS	Cytoplasm	other
MMP25	matrix metallopeptidase 25	16p13.3	64386	NM_004142	Hs.654979	-3.79672	0.0621679	7.00335e-05	5.1724e-05	-1.26431	STS	Extracellular Space	peptidase
TIMM8B	translocase of inner mitochondrial membrane 8 homolog B (yeast)	11q23.1-q23.2	26521	NM_012459	Hs.279915	-3.59416	0.0675752	0.000121326	8.32657e-05	-1.26552	STS	Cytoplasm	transporter
UXT	ubiquitously-expressed transcript	Xp11.23-p11.22	8409	NM_004182	Hs.172791	-4.04377	0.0573332	3.0578e-05	2.45486e-05	-1.26647	STS	Cytoplasm	other
C4orf29	chromosome 4 open reading frame 29	4q28.2	80167	NM_025097	Hs.445817	-3.90539	0.0604949	5.03058e-05	3.8605e-05	-1.26707	STS	unknown	other
APOOL	apolipoprotein O-like	Xq21.1	139322	W87634	Hs.702584	-4.20533	0.0543335	1.97278e-05	1.67275e-05	-1.26735	STS	Extracellular Space	other
CLCC1	chloride channel CLIC-like 1	1p13.3	23155	AB052917	Hs.658489	-3.85956	0.0618067	5.72105e-05	4.32341e-05	-1.268	STS	Cytoplasm	ion channel
NDUFS3	NADH dehydrogenase (ubiquinone) Fe-S protein 3, 30kDa (NADH-coenzyme Q reductase)	11p11.11	4722	NM_004551	Hs.502528	-4.72928	0.0455112	3.94555e-06	4.04712e-06	-1.26811	STS	Cytoplasm	enzyme
MRPL33	mitochondrial ribosomal protein L33	2p21	9553	NM_004891	Hs.515879	-3.66181	0.066698	9.96252e-05	7.01902e-05	-1.26832	STS	Cytoplasm	other
KTN1	kinectin 1 (kinesin receptor)	14q22.1	3895	BF589024	Hs.509414	-3.62391	0.0677136	0.000111462	7.72404e-05	-1.26843	STS	Cytoplasm	other
RCC1	regulator of chromosome condensation 1	1p36.1	1104	NM_001269	Hs.469723	-3.70793	0.0660541	9.27205e-05	6.65182e-05	-1.27001	STS	Cytoplasm	other
TRIM28	tripartite motif-containing 28	19q13.4	10155	NM_005762	Hs.467408	-3.88344	0.0619869	5.22786e-05	3.98906e-05	-1.27048	STS	Nucleus	transcription regulator
CCT6A	chaperonin containing TCP1, subunit 6A (zeta 1)	7p11.2	908	BE737030	Hs.82916	-3.67194	0.0672897	9.96252e-05	7.01902e-05	-1.27106	STS	Cytoplasm	other
RAB1B	RAB1B, member RAS oncogene family	11q12	81876	NM_030981	Hs.300816	-5.93709	0.0313441	0	0	-1.27111	STS	Cytoplasm	enzyme
BTN2A2	butyrophilin, subfamily 2, member A2	6p22.1	10385	AL832800	Hs.373938	-4.34006	0.0528991	1.18367e-05	1.0744e-05	-1.27151	STS	unknown	other
PAF1	Paf1, RNA polymerase II associated factor, homolog (S. cerevisiae)	19q13.1	54623	NM_019088	Hs.466714	-4.47766	0.0506094	7.8911e-06	7.56006e-06	-1.27216	STS	Nucleus	other
ATG3	ATG3 autophagy related 3 homolog (S. cerevisiae)	3q13.2	64422	NM_022488	Hs.477126	-4.59463	0.0488307	4.93194e-06	4.91082e-06	-1.27295	STS	Cytoplasm	enzyme
SCAMP2	secretory carrier membrane protein 2	15q23-q25	10066	NM_005697	Hs.458917	-5.00646	0.0426487	9.86388e-07	1.10097e-06	-1.27318	STS	Cytoplasm	transporter
CDC73	cell division cycle 73, Paf1/RNA polymerase II complex component, homolog (S. cerevisiae)	1q25	79577	NM_024529	Hs.576497	-3.75073	0.0661463	7.8911e-05	5.7498e-05	-1.27383	STS	Nucleus	other
NDUFS2	NADH dehydrogenase (ubiquinone) Fe-S protein 2, 49kDa (NADH-coenzyme Q reductase)	1q23	4720	NM_004550	Hs.173611	-5.02131	0.0426031	9.86388e-07	1.10097e-06	-1.27389	STS	Cytoplasm	enzyme
DSCR3	Down syndrome critical region gene 3	21q22.2	10311	NM_006052	Hs.369488	-4.58927	0.0491938	4.93194e-06	4.91082e-06	-1.27406	STS	Nucleus	other
TRIM16	tripartite motif-containing 16	17p11.2	10626	NM_006470	Hs.123534	-4.3274	0.0539353	1.2823e-05	1.14658e-05	-1.27457	STS	Cytoplasm	transcription regulator
SYNJ2BP	synaptojanin 2 binding protein	14q24.2	55333	NM_018373	Hs.443661	-3.65848	0.0687364	0.000100612	7.08414e-05	-1.27461	STS	Cytoplasm	other
DVL3	dishevelled, dsh homolog 3 (Drosophila)	3q27	1857	U49262	Hs.388116	-4.74501	0.0468791	3.94555e-06	4.04712e-06	-1.27484	STS	Cytoplasm	other
PLEKHA9	pleckstrin homology domain containing, family A (phosphoinositide binding specific) member 9	12q	51054	NM_015899	Hs.558495	-3.77764	0.0658214	7.10199e-05	5.21651e-05	-1.27496	STS	unknown	other
AP4E1	adaptor-related protein complex 4, epsilon 1 subunit	15q21.2	23431	AB030653	Hs.413366	-4.48489	0.0512194	7.8911e-06	7.56006e-06	-1.27507	STS	Cytoplasm	other
C12orf51	chromosome 12 open reading frame 51	12q24.13	283450	NM_144983	Hs.379848	-3.94115	0.0621904	4.34011e-05	3.37264e-05	-1.27572	STS	unknown	other
DEF6	differentially expressed in FDCP 6 homolog (mouse)	6p21.33-p21.1	50619	NM_022047	Hs.15476	-4.00662	0.0607746	3.35372e-05	2.66892e-05	-1.27586	STS	Extracellular Space	other
ELAC2	elaC homolog 2 (E. coli)	17p11.2	60528	AF304370	Hs.434232	-3.96635	0.0616676	3.94555e-05	3.08603e-05	-1.27587	STS	Nucleus	enzyme
BCL2L1	BCL2-like 1	20q11.21	598	NM_001191	Hs.516966	-4.2473	0.0558273	1.57822e-05	1.37661e-05	-1.27595	STS	Cytoplasm	other
SLC35C1	solute carrier family 35, member C1	11p11.2	55343	NM_018389	Hs.12211	-3.80319	0.0656259	6.6088e-05	4.89209e-05	-1.2764	STS	Cytoplasm	transporter
DDN	dendrin	12q13.12	23109	AA731713	Hs.591044	-3.76535	0.0665753	7.39791e-05	5.40773e-05	-1.27646	STS	Plasma Membrane	other
BCL10	B-cell CLL/lymphoma 10	1p22	8915	AA994334	Hs.193516	-3.70057	0.0682614	9.37068e-05	6.7057e-05	-1.27662	STS	Cytoplasm	transcription regulator
RWDD1	RWD domain containing 1	6q13-q22.33	51389	NM_016104	Hs.532164	-3.90591	0.0635875	5.03058e-05	3.8605e-05	-1.27777	STS	unknown	other
DDX42	DEAD (Asp-Glu-Ala-Asp) box polypeptide 42	17q23.3	11325	AF147429	Hs.702010	-4.43086	0.0530414	8.87749e-06	8.36097e-06	-1.27847	STS	Cytoplasm	enzyme
FAM111A	family with sequence similarity 111, member A	11q12.1	63901	NM_022074	Hs.150651	-3.55365	0.0728232	0.000139081	9.4063e-05	-1.27859	STS	unknown	other
CD3E	CD3e molecule, epsilon (CD3-TCR complex)	11q23	916	NM_000733	Hs.3003	-3.63181	0.0707005	0.000107516	7.47334e-05	-1.27867	STS	Plasma Membrane	transmembrane receptor	visilizumab, blinatumomab, muromonab-CD3
DCLRE1C	DNA cross-link repair 1C (PSO2 homolog, S. cerevisiae)	10p13	64421	NM_022487	Hs.656065	-3.70457	0.0688201	9.27205e-05	6.65182e-05	-1.27879	STS	Nucleus	enzyme
HRAS	v-Ha-ras Harvey rat sarcoma viral oncogene homolog	11p15.5	3265	NM_005343	Hs.37003	-3.6927	0.0691618	9.46932e-05	6.74874e-05	-1.2789	STS	Plasma Membrane	enzyme
MRPS34	mitochondrial ribosomal protein S34	16p13.3	65993	NM_023936	Hs.157160	-3.73205	0.0681545	8.58157e-05	6.21318e-05	-1.27892	STS	Cytoplasm	other
NTHL1	nth endonuclease III-like 1 (E. coli)	16p13.3	4913	U79718	Hs.66196	-4.10233	0.0599422	2.76189e-05	2.25704e-05	-1.28027	STS	Nucleus	enzyme
SF3B4	splicing factor 3b, subunit 4, 49kDa	1q12-q21	10262	BC004273	Hs.516160	-4.73527	0.0484961	3.94555e-06	4.04712e-06	-1.28098	STS	Nucleus	other
CNOT1	CCR4-NOT transcription complex, subunit 1	16q21	23019	BC040523	Hs.460923	-4.15739	0.059071	2.17005e-05	1.82778e-05	-1.28131	STS	Cytoplasm	other
HMGCL	3-hydroxymethyl-3-methylglutaryl-Coenzyme A lyase	1p36.1-p35	3155	NM_000191	Hs.533444	-5.00523	0.0445476	9.86388e-07	1.10097e-06	-1.28152	STS	Cytoplasm	enzyme
NUDT1	nudix (nucleoside diphosphate linked moiety X)-type motif 1	7p22	4521	NM_002452	Hs.534331	-3.54507	0.0741189	0.00014204	9.57801e-05	-1.28191	STS	Extracellular Space	phosphatase
TRIM33	tripartite motif-containing 33	1p13.1	51592	AF220137	Hs.26837	-3.56981	0.0735319	0.000130203	8.88499e-05	-1.28227	STS	Nucleus	transcription regulator
MAP3K10	mitogen-activated protein kinase kinase kinase 10	19q13.2	4294	NM_002446	Hs.466743	-5.66868	0.0364088	0	0	-1.28267	STS	Cytoplasm	kinase
AP1S1	adaptor-related protein complex 1, sigma 1 subunit	7q22.1	1174	NM_001283	Hs.563509	-3.74307	0.0690835	8.08838e-05	5.87477e-05	-1.28294	STS	Cytoplasm	transporter
PLOD1	procollagen-lysine 1, 2-oxoglutarate 5-dioxygenase 1	1p36.22	5351	NM_000302	Hs.75093	-3.6489	0.0715753	0.000104557	7.33025e-05	-1.28298	STS	Cytoplasm	enzyme
SLC35D2	solute carrier family 35, member D2	9q22.32	11046	AJ005866	Hs.654897	-4.38413	0.0551296	1.08503e-05	1.00733e-05	-1.28328	STS	Cytoplasm	transporter
SCGB2A2	secretoglobin, family 2A, member 2	11q13	4250	NM_002411	Hs.46452	-4.19613	0.0589594	1.97278e-05	1.67275e-05	-1.28385	STS	Extracellular Space	other
DNAJA1	DnaJ (Hsp40) homolog, subfamily A, member 1	9p13-p12	3301	AL534104	Hs.445203	-3.60109	0.0732086	0.000116394	8.00255e-05	-1.28402	STS	Nucleus	other
CLEC4M	C-type lectin domain family 4, member M	19p13	10332	NM_014257	Hs.421437	-3.63092	0.0724313	0.000107516	7.47334e-05	-1.28417	STS	Plasma Membrane	other
TNIP2	TNFAIP3 interacting protein 2	4p16.3	79155	NM_024309	Hs.368551	-5.13359	0.0434337	9.86388e-07	1.10097e-06	-1.28459	STS	Cytoplasm	other
TESK1	testis-specific kinase 1	9p13	7016	NM_006285	Hs.699324	-4.23994	0.058346	1.57822e-05	1.37661e-05	-1.28489	STS	Nucleus	kinase
KIAA0195	KIAA0195	17q25.1	9772	NM_014738	Hs.514474	-4.24184	0.0583712	1.57822e-05	1.37661e-05	-1.28513	STS	unknown	other
TUBD1	tubulin, delta 1	17q23.1	51174	BC000258	Hs.463638	-4.078	0.0618048	2.76189e-05	2.25704e-05	-1.28515	STS	Nucleus	other	epothilone B, ixabepilone, colchicine/probenecid, XRP9881, eribulin, AL 108, EC145, NPI-2358, milataxel, TPI 287, TTI-237, docetaxel, vinflunine, vinorelbine, vincristine, vinblastine, paclitaxel, podophyllotoxin, colchicine
SLC25A5	solute carrier family 25 (mitochondrial carrier; adenine nucleotide translocator), member 5	Xq24-q26	292	NM_001152	Hs.644618	-3.83875	0.0674046	6.1156e-05	4.58207e-05	-1.28538	STS	Cytoplasm	transporter
UQCRQ	ubiquinol-cytochrome c reductase, complex III subunit VII, 9.5kDa	5q31.1	27089	NM_014402	Hs.146602	-4.01753	0.0633651	3.25508e-05	2.60589e-05	-1.28595	STS	Cytoplasm	enzyme
QDPR	quinoid dihydropteridine reductase	4p15.31	5860	BC000576	Hs.75438	-3.92375	0.0656055	4.73466e-05	3.6568e-05	-1.28624	STS	Cytoplasm	enzyme
TWF2	twinfilin, actin-binding protein, homolog 2 (Drosophila)	3p21.1	11344	NM_007284	Hs.436439	-4.87303	0.0475863	9.86388e-07	1.10097e-06	-1.28628	STS	Cytoplasm	kinase
RNF39	ring finger protein 39	6p21.3	80352	NM_025236	Hs.121178	-4.92999	0.0467635	9.86388e-07	1.10097e-06	-1.28645	STS	Cytoplasm	other
UFD1L	ubiquitin fusion degradation 1 like (yeast)	22q11.21	7353	BC001049	Hs.474213	-3.97278	0.0648766	3.74827e-05	2.94487e-05	-1.2877	STS	Cytoplasm	peptidase
TBRG4	transforming growth factor beta regulator 4	7p14-p13	9238	NM_004749	Hs.231411	-5.3983	0.0407162	0	0	-1.28812	STS	Cytoplasm	other
WDR46	WD repeat domain 46	6p21.3	9277	BC000388	Hs.520063	-4.79286	0.0493277	1.97278e-06	2.13603e-06	-1.2884	STS	Nucleus	enzyme
PTAFR	platelet-activating factor receptor	1p35-p34.3	5724	D10202	---	-3.6858	0.0724764	9.6666e-05	6.87e-05	-1.28918	STS	Plasma Membrane	G-protein coupled receptor	lexipafant
C6orf211	chromosome 6 open reading frame 211	6q25.1	79624	NM_024573	Hs.15929	-4.21471	0.0600357	1.87414e-05	1.61923e-05	-1.28932	STS	unknown	other
TIAF1	TGFB1-induced anti-apoptotic factor 1	17q11.2	9220	NM_004740	Hs.462590	-3.7601	0.0706803	7.59519e-05	5.54838e-05	-1.28975	STS	Cytoplasm	other
DNMT3B	DNA (cytosine-5-)-methyltransferase 3 beta	20q11.2	1789	NM_006892	Hs.655708	-3.61389	0.0747093	0.000112448	7.78292e-05	-1.29001	STS	Nucleus	enzyme
FZR1	fizzy/cell division cycle 20 related 1 (Drosophila)	19p13.3	51343	AI732960	Hs.413133	-5.03508	0.0460163	9.86388e-07	1.10097e-06	-1.29001	STS	Nucleus	kinase
M6PRBP1	mannose-6-phosphate receptor binding protein 1	19p13.3	10226	NM_005817	Hs.140452	-4.38307	0.0568755	1.08503e-05	1.00733e-05	-1.29003	STS	Cytoplasm	other
C17orf80	chromosome 17 open reading frame 80	17q25.1	55028	NM_017941	Hs.12929	-5.51152	0.0397568	0	0	-1.29024	STS	unknown	other
CLDN9	claudin 9	16p13.3	9080	AI701514	Hs.296949	-3.81374	0.0695467	6.51016e-05	4.82378e-05	-1.29057	STS	Plasma Membrane	other
CYP2B6	cytochrome P450, family 2, subfamily B, polypeptide 6	19q13.2	1555	NM_000767	Hs.1360	-5.54791	0.0394164	0	0	-1.29073	STS	Cytoplasm	enzyme
DHRS7B	dehydrogenase/reductase (SDR family) member 7B	17p12	25979	NM_015510	Hs.386989	-4.08978	0.0634086	2.76189e-05	2.25704e-05	-1.29194	STS	unknown	other
IER3IP1	immediate early response 3 interacting protein 1	18q12	51124	AF119875	Hs.653122	-4.52021	0.0549305	6.90471e-06	6.7716e-06	-1.29245	STS	Cytoplasm	other
ERCC3	excision repair cross-complementing rodent repair deficiency, complementation group 3 (xeroderma pigmentosum group B complementing)	2q21	2071	NM_000122	Hs.469872	-4.49405	0.0554401	7.8911e-06	7.56006e-06	-1.29258	STS	Nucleus	enzyme
PHACTR4	phosphatase and actin regulator 4	1p35.3	65979	NM_023923	Hs.225641	-4.40381	0.0571765	9.86388e-06	9.25174e-06	-1.29277	STS	unknown	other
MARCH2	membrane-associated ring finger (C3HC4) 2	19p13.2	51257	AF151074	Hs.631861	-3.68888	0.0736023	9.6666e-05	6.87e-05	-1.29318	STS	Cytoplasm	enzyme
NARFL	nuclear prelamin A recognition factor-like	16p13.3	64428	NM_022493	Hs.513247	-5.02083	0.0469826	9.86388e-07	1.10097e-06	-1.29342	STS	unknown	other
ATP5J2	ATP synthase, H+ transporting, mitochondrial F0 complex, subunit F2	7q22.1	9551	BG981988	Hs.521056	-4.14734	0.062592	2.17005e-05	1.82778e-05	-1.29357	STS	Cytoplasm	transporter
GDE1	glycerophosphodiester phosphodiesterase 1	16p12-p11.2	51573	NM_016641	Hs.512607	-3.61107	0.075947	0.000115407	7.96355e-05	-1.29375	STS	Plasma Membrane	enzyme
KCNF1	potassium voltage-gated channel, subfamily F, member 1	2p25	3754	AF029780	Hs.23735	-5.16333	0.0450326	0	0	-1.29384	STS	Plasma Membrane	ion channel
SLC22A18AS	solute carrier family 22 (organic cation transporter), member 18 antisense	11p15.5	5003	NM_007105	Hs.300076	-4.43905	0.0568921	8.87749e-06	8.36097e-06	-1.2943	STS	unknown	other
PDSS2	prenyl (decaprenyl) diphosphate synthase, subunit 2	6q21	57107	BC029491	Hs.486095	-3.70871	0.0734285	9.27205e-05	6.65182e-05	-1.29439	STS	Cytoplasm	enzyme
39326	septin 7	7p14.3-p14.1	989	BF855173	Hs.191346	-4.37447	0.0583725	1.18367e-05	1.0744e-05	-1.29525	STS
IDH3G	isocitrate dehydrogenase 3 (NAD+) gamma	Xq28	3421	NM_004135	Hs.410197	-5.07907	0.0466934	9.86388e-07	1.10097e-06	-1.29597	STS	Cytoplasm	enzyme
CBY1	chibby homolog 1 (Drosophila)	22q12	25776	BC008839	Hs.596584	-3.69617	0.0743183	9.46932e-05	6.74874e-05	-1.29621	STS	Cytoplasm	other
IK	IK cytokine, down-regulator of HLA II	2p15-p14|5q31.3	3550	AF182645	Hs.421245	-4.27937	0.0605264	1.47958e-05	1.3086e-05	-1.29624	STS	Extracellular Space	cytokine
STX7	syntaxin 7	6q23.1	8417	NM_003569	Hs.593148	-3.69319	0.0744372	9.46932e-05	6.74874e-05	-1.29633	STS	Plasma Membrane	transporter
SMPD2	sphingomyelin phosphodiesterase 2, neutral membrane (neutral sphingomyelinase)	6q21	6610	NM_003080	Hs.55235	-4.94495	0.048814	9.86388e-07	1.10097e-06	-1.29652	STS	Cytoplasm	enzyme
CMTM6	CKLF-like MARVEL transmembrane domain containing 6	3p22.3	54918	BC042995	Hs.380627	-4.41732	0.0578953	8.87749e-06	8.36097e-06	-1.29664	STS	Extracellular Space	cytokine
RGNEF	Rho-guanine nucleotide exchange factor	5q13.2	64283	BC012946	Hs.482521	-3.84932	0.0704471	5.81969e-05	4.38777e-05	-1.29675	STS	Cytoplasm	other
NPHP4	nephronophthisis 4	1p36.22	261734	AB014573	Hs.462348	-4.3929	0.0584614	1.08503e-05	1.00733e-05	-1.29701	STS	Cytoplasm	other
SNF1LK2	SNF1-like kinase 2	11q23.1	23235	BM982514	Hs.269128	-3.69396	0.0748194	9.46932e-05	6.74874e-05	-1.29767	STS	Cytoplasm	kinase
TSEN34	tRNA splicing endonuclease 34 homolog (S. cerevisiae)	19q13.4	79042	NM_024075	Hs.15580	-4.05666	0.0658223	2.86052e-05	2.32266e-05	-1.29804	STS	Nucleus	enzyme
LYPLA1	lysophospholipase I	8q11.23	10434	AF077198	Hs.435850	-4.18354	0.0630869	1.97278e-05	1.67275e-05	-1.29834	STS	Cytoplasm	enzyme
PLCH2	phospholipase C, eta 2	1p36.32	9651	NM_014638	Hs.170156	-3.98668	0.067578	3.551e-05	2.80535e-05	-1.2985	STS	Cytoplasm	enzyme
CBX4	chromobox homolog 4 (Pc class homolog, Drosophila)	17q25.3	8535	NM_003655	Hs.405046	-4.45753	0.0576199	8.87749e-06	8.36097e-06	-1.29861	STS	Nucleus	transcription regulator
HIVEP1	human immunodeficiency virus type I enhancer binding protein 1	6p24-p22.3	3096	BC028111	Hs.567284	-3.55641	0.0790846	0.000137108	9.28942e-05	-1.29873	STS	Nucleus	transcription regulator
UNC13B	unc-13 homolog B (C. elegans)	9p12-p11	10497	NM_006377	Hs.493791	-3.78352	0.0728412	7.10199e-05	5.21651e-05	-1.29914	STS	Cytoplasm	other
MRPL13	mitochondrial ribosomal protein L13	8q22.1-q22.3	28998	NM_014078	Hs.333823	-4.22582	0.0625062	1.7755e-05	1.53809e-05	-1.29956	STS	Cytoplasm	other
REG1A	regenerating islet-derived 1 alpha	2p12	5967	AF172331	Hs.49407	-5.18015	0.04603	0	0	-1.29957	STS	Extracellular Space	growth factor
APOO	apolipoprotein O	Xp22.11	79135	AF061264	Hs.495851	-4.2786	0.0614748	1.47958e-05	1.3086e-05	-1.29983	STS	unknown	other
GLA	galactosidase, alpha	Xq22	2717	NM_000169	Hs.69089	-4.09607	0.0655267	2.76189e-05	2.25704e-05	-1.30024	STS	Cytoplasm	enzyme
FAM134A	family with sequence similarity 134, member A	2q35	79137	NM_024293	Hs.516707	-3.68057	0.0760689	9.76524e-05	6.91853e-05	-1.30059	STS	unknown	other
BPHL	biphenyl hydrolase-like (serine hydrolase)	6p25	670	NM_004332	Hs.10136	-3.9506	0.0690636	4.14283e-05	3.22594e-05	-1.30071	STS	Cytoplasm	enzyme
ZNF264	zinc finger protein 264	19q13.4	9422	BF971035	Hs.515634	-3.91939	0.0699713	4.8333e-05	3.72164e-05	-1.30122	STS	Nucleus	other
FBXL14	F-box and leucine-rich repeat protein 14	12p13.33	144699	NM_152441	Hs.367956	-4.1483	0.0646338	2.17005e-05	1.82778e-05	-1.30126	STS	Cytoplasm	enzyme
SNX6	sorting nexin 6	14q13.2	58533	NM_021249	Hs.583855	-4.57025	0.0561955	4.93194e-06	4.91082e-06	-1.30133	STS	Cytoplasm	transporter
UNC45A	unc-45 homolog A (C. elegans)	15q26.1	55898	NM_017979	Hs.389461	-5.06652	0.0480679	9.86388e-07	1.10097e-06	-1.30141	STS	Plasma Membrane	other
TOP3A	topoisomerase (DNA) III alpha	17p12-p11.2	7156	NM_004618	Hs.592115	-4.29143	0.0616417	1.38094e-05	1.23043e-05	-1.3015	STS	Nucleus	enzyme
PRAF2	PRA1 domain family, member 2	Xp11.23	11230	NM_007213	Hs.29595	-4.32713	0.0609212	1.2823e-05	1.14658e-05	-1.30154	STS	unknown	other
KIAA0947	KIAA0947 protein	5p15.32	23379	BC004902	Hs.449296	-4.09024	0.0661563	2.76189e-05	2.25704e-05	-1.30208	STS	unknown	other
CA7	carbonic anhydrase VII	16q22.1	766	NM_005182	Hs.37014	-4.61949	0.0555015	4.93194e-06	4.91082e-06	-1.30213	STS	Cytoplasm	enzyme	methazolamide, hydrochlorothiazide, acetazolamide, trichloromethiazide, chlorothiazide, chlorthalidone, benzthiazide, sulfacetamide, topiramate
PTPN4	protein tyrosine phosphatase, non-receptor type 4 (megakaryocyte)	2q14.2	5775	NM_002830	Hs.469809	-3.54739	0.0804341	0.000141053	9.51431e-05	-1.30218	STS	Cytoplasm	phosphatase
NDUFA2	NADH dehydrogenase (ubiquinone) 1 alpha subcomplex, 2, 8kDa	5q31	4695	BF434335	Hs.534333	-4.19508	0.0639784	1.97278e-05	1.67275e-05	-1.30265	STS	Cytoplasm	enzyme
ZMYM3	zinc finger, MYM-type 3	Xq13.1	9203	BC013009	Hs.522684	-4.02049	0.0679935	3.15644e-05	2.5287e-05	-1.30289	STS	Nucleus	other
APC2	adenomatosis polyposis coli 2	19p13.3	10297	NM_005883	Hs.446376	-5.45567	0.0430324	0	0	-1.30296	STS	Cytoplasm	other
CPB1	carboxypeptidase B1 (tissue)	3q24	1360	NM_001871	Hs.477891	-3.89414	0.071112	5.12922e-05	3.92035e-05	-1.30302	STS	Extracellular Space	peptidase
TPD52L2	tumor protein D52-like 2	20q13.2-q13.3	7165	NM_003288	Hs.473296	-4.83409	0.0522019	1.97278e-06	2.13603e-06	-1.30371	STS	Cytoplasm	other
HCFC1	host cell factor C1 (VP16-accessory protein)	Xq28	3054	AA703045	Hs.83634	-4.65046	0.0554376	3.94555e-06	4.04712e-06	-1.30417	STS	Nucleus	transcription regulator
ASMTL	acetylserotonin O-methyltransferase-like	Xp22.3; Yp11.3	8623	BC002508	Hs.533514	-3.76826	0.0748268	7.29927e-05	5.34591e-05	-1.30452	STS	Cytoplasm	enzyme
PLCG1	phospholipase C, gamma 1	20q12-q13.1	5335	AL022394	Hs.268177	-4.82733	0.0525235	1.97278e-06	2.13603e-06	-1.30463	STS	Cytoplasm	enzyme
PDZD3	PDZ domain containing 3	11q23.3	79849	AY047359	Hs.374726	-4.38807	0.0606707	1.08503e-05	1.00733e-05	-1.30539	STS	Plasma Membrane	transporter
IARS2	isoleucyl-tRNA synthetase 2, mitochondrial	1q41	55699	NM_018060	Hs.262823	-3.67646	0.0777695	9.96252e-05	7.01902e-05	-1.30585	STS	Cytoplasm	enzyme
SBNO1	strawberry notch homolog 1 (Drosophila)	12q24.31	55206	AK024128	Hs.577403	-4.48776	0.0588466	7.8911e-06	7.56006e-06	-1.30588	STS	unknown	enzyme
HPCAL4	hippocalcin like 4	1p34.2	51440	AL136591	Hs.705422	-4.00804	0.0692097	3.35372e-05	2.66892e-05	-1.30623	STS	unknown	transporter
TBC1D25	TBC1 domain family, member 25	Xp11.3-p11.23	4943	N58493	Hs.30619	-3.81846	0.074002	6.41152e-05	4.76774e-05	-1.30629	STS	unknown	other
CDV3	CDV3 homolog (mouse)	3q22.1	55573	AK025647	Hs.518265	-3.93841	0.0710084	4.34011e-05	3.37264e-05	-1.30658	STS	unknown	other
PHC2	polyhomeotic homolog 2 (Drosophila)	1p34.3	1912	NM_004427	Hs.524271	-4.36074	0.0615434	1.18367e-05	1.0744e-05	-1.30666	STS	Nucleus	other
MYD88	myeloid differentiation primary response gene (88)	3p22	4615	U70451	Hs.82116	-4.30802	0.0627071	1.2823e-05	1.14658e-05	-1.30698	STS	Plasma Membrane	other
SPAG9	sperm associated antigen 9	17q21.33	9043	BC007524	Hs.463439	-3.75111	0.0760375	7.8911e-05	5.7498e-05	-1.30705	STS	Plasma Membrane	other
GFOD2	glucose-fructose oxidoreductase domain containing 2	16q22.1	81577	NM_030819	Hs.656247	-5.38165	0.0448694	0	0	-1.30721	STS	Extracellular Space	enzyme
PPP1R11	protein phosphatase 1, regulatory (inhibitor) subunit 11	6p21.3	6992	AV755778	Hs.82887	-4.52175	0.0586119	6.90471e-06	6.7716e-06	-1.30756	STS	Cytoplasm	other
ZFP64	zinc finger protein 64 homolog (mouse)	20q13.2	55734	NM_018197	Hs.473082	-3.97219	0.0706909	3.74827e-05	2.94487e-05	-1.30843	STS	Nucleus	other
CAPZA1	capping protein (actin filament) muscle Z-line, alpha 1	1p13.2	829	NM_006135	Hs.514934	-4.97627	0.050999	9.86388e-07	1.10097e-06	-1.30847	STS	Cytoplasm	other
ACOX1	acyl-Coenzyme A oxidase 1, palmitoyl	17q24-q25|17q25.1	51	NM_004035	Hs.464137	-4.05041	0.0688306	2.95916e-05	2.39167e-05	-1.30853	STS	Cytoplasm	enzyme
GFRA2	GDNF family receptor alpha 2	8p21.3	2675	U97145	Hs.441202	-3.98406	0.0704807	3.64964e-05	2.87232e-05	-1.30873	STS	Plasma Membrane	transmembrane receptor
RPL4	ribosomal protein L4	15q22	6124	AI953886	Hs.644628	-3.7407	0.076832	8.18702e-05	5.94262e-05	-1.30877	STS	Cytoplasm	enzyme
DNAH2	dynein, axonemal, heavy chain 2	17p13.1	146754	AB040936	Hs.367649	-4.35263	0.0622499	1.18367e-05	1.0744e-05	-1.3088	STS	unknown	other
REM1	RAS (RAD and GEM)-like GTP-binding 1	20q11.21	28954	AF152863	Hs.247729	-4.81266	0.0537774	1.97278e-06	2.13603e-06	-1.30904	STS	unknown	enzyme
ME2	malic enzyme 2, NAD(+)-dependent, mitochondrial	6p25-p24|18q21	4200	BC000147	Hs.699163	-4.77037	0.0545224	1.97278e-06	2.13603e-06	-1.30916	STS	Cytoplasm	enzyme
RAB40C	RAB40C, member RAS oncogene family	16p13.3	57799	BC014531	Hs.459630	-4.04863	0.0691019	2.95916e-05	2.39167e-05	-1.30937	STS	Plasma Membrane	enzyme
CCDC93	coiled-coil domain containing 93	2q14.1	54520	BC005078	Hs.107845	-4.91184	0.0523401	9.86388e-07	1.10097e-06	-1.30989	STS	unknown	other
CC2D1A	coiled-coil and C2 domain containing 1A	19p13.12	54862	NM_017721	Hs.269592	-4.05499	0.0690979	2.86052e-05	2.32266e-05	-1.30991	STS	unknown	other
DENR	density-regulated protein	12q24.31	8562	AB014731	Hs.22393	-3.68368	0.078821	9.76524e-05	6.91853e-05	-1.31005	STS	unknown	other
SEC61G	Sec61 gamma subunit	7p11.2	23480	NM_014302	Hs.488282	-3.63693	0.0803522	0.000105543	7.36091e-05	-1.31061	STS	Cytoplasm	transporter
AVPR1A	arginine vasopressin receptor 1A	12q14-q15	552	AI005066	Hs.2131	-3.65256	0.0799389	0.000101598	7.13816e-05	-1.31077	STS	Plasma Membrane	G-protein coupled receptor	conivaptan, AVP, lypressin
PSMC3	proteasome (prosome, macropain) 26S subunit, ATPase, 3	11p12-p13	5702	AL545523	Hs.250758	-3.58152	0.0820933	0.000126258	8.64162e-05	-1.31088	STS	Nucleus	transcription regulator
NCOA6	nuclear receptor coactivator 6	20q11	23054	BQ027856	Hs.368971	-4.5456	0.058968	5.91833e-06	5.85208e-06	-1.31088	STS	Nucleus	transcription regulator
SRGAP3	SLIT-ROBO Rho GTPase activating protein 3	3p25.3	9901	AL390174	Hs.654743	-4.05083	0.0695204	2.95916e-05	2.39167e-05	-1.3111	STS	Cytoplasm	other
AGFG2	ArfGAP with FG repeats 2	7q22.1	3268	BC009393	Hs.521083	-3.69174	0.0789125	9.46932e-05	6.74874e-05	-1.31113	STS	Nucleus	other
SNX2	sorting nexin 2	5q23	6643	AF043453	Hs.696016	-3.77934	0.0765184	7.10199e-05	5.21651e-05	-1.31133	STS	Cytoplasm	transporter
NCOR1	nuclear receptor co-repressor 1	17p11.2	9611	AB028970	Hs.462323	-4.57202	0.0586137	4.93194e-06	4.91082e-06	-1.31147	STS	Nucleus	transcription regulator
CCDC22	coiled-coil domain containing 22	Xp11.23	28952	NM_014008	Hs.26333	-4.24219	0.0653485	1.57822e-05	1.37661e-05	-1.31179	STS	unknown	other
DHX29	DEAH (Asp-Glu-Ala-His) box polypeptide 29	5q11.2	54505	AL079292	Hs.696182	-4.05316	0.0697352	2.86052e-05	2.32266e-05	-1.3121	STS	Cytoplasm	enzyme
FAM18B	family with sequence similarity 18, member B	17p11.2	51030	NM_016078	Hs.87295	-4.09188	0.0688332	2.76189e-05	2.25704e-05	-1.31214	STS	unknown	other
POLR3D	polymerase (RNA) III (DNA directed) polypeptide D, 44kDa	8q21	661	NM_001722	Hs.148342	-4.83841	0.0540983	1.97278e-06	2.13603e-06	-1.31233	STS	Nucleus	transcription regulator
ANKS1A	ankyrin repeat and sterile alpha motif domain containing 1A	6p21.31	23294	AI990523	Hs.656492	-4.23164	0.065783	1.7755e-05	1.53809e-05	-1.31258	STS	Cytoplasm	other
LRRC37B2	leucine rich repeat containing 37, member B2	17q11.2	147172	AL359623	Hs.568209	-6.01145	0.0383549	0	0	-1.31273	STS	unknown	other
UCP3	uncoupling protein 3 (mitochondrial, proton carrier)	11q13	7352	NM_022803	Hs.101337	-5.43644	0.0452854	0	0	-1.31284	STS	Cytoplasm	transporter
RABIF	RAB interacting factor	1q32-q41	5877	U74324	Hs.90875	-3.97796	0.0717693	3.64964e-05	2.87232e-05	-1.31284	STS	unknown	transporter
GNL3L	guanine nucleotide binding protein-like 3 (nucleolar)-like	Xp11.22	54552	NM_019067	Hs.654677	-3.63244	0.0811765	0.000107516	7.47334e-05	-1.3129	STS	Nucleus	other
C9orf86	chromosome 9 open reading frame 86	9q34.3	55684	NM_024718	Hs.567803	-3.68046	0.0797761	9.76524e-05	6.91853e-05	-1.31293	STS	Cytoplasm	other
FURIN	furin (paired basic amino acid cleaving enzyme)	15q26.1	5045	NM_002569	Hs.513153	-4.09386	0.0691078	2.76189e-05	2.25704e-05	-1.31334	STS	Cytoplasm	peptidase	hexa-D-arginine, nona-D-arginine amide
HDGF	hepatoma-derived growth factor (high-mobility group protein 1-like)	1q21-q23	3068	NM_004494	Hs.506748	-5.30779	0.0472385	0	0	-1.31382	STS	Extracellular Space	growth factor
RELA	v-rel reticuloendotheliosis viral oncogene homolog A (avian)	11q13	5970	NM_021975	Hs.502875	-4.89977	0.0535514	9.86388e-07	1.10097e-06	-1.31442	STS	Nucleus	transcription regulator	NF-kappaB decoy
SLC1A7	solute carrier family 1 (glutamate transporter), member 7	1p32.3	6512	NM_006671	Hs.104637	-3.64789	0.0812216	0.000104557	7.33025e-05	-1.31457	STS	Plasma Membrane	transporter	riluzole
WSB2	WD repeat and SOCS box-containing 2	12q24.23	55884	NM_018639	Hs.506985	-4.68139	0.0574064	3.94555e-06	4.04712e-06	-1.31485	STS	unknown	other
NAG	neuroblastoma-amplified protein	2p24	51594	NM_015909	Hs.467759	-4.54816	0.0599417	5.91833e-06	5.85208e-06	-1.31511	STS
PICALM	phosphatidylinositol binding clathrin assembly protein	11q14	8301	NM_007166	Hs.163893	-4.10769	0.0693466	2.76189e-05	2.25704e-05	-1.31544	STS	Cytoplasm	other
ATP5D	ATP synthase, H+ transporting, mitochondrial F1 complex, delta subunit	19p13.3	513	NM_001687	Hs.418668	-4.05348	0.0707294	2.86052e-05	2.32266e-05	-1.31579	STS	Cytoplasm	transporter
DNAJC1	DnaJ (Hsp40) homolog, subfamily C, member 1	10p12.31	64215	NM_022365	Hs.499000	-3.56928	0.0840694	0.000130203	8.88499e-05	-1.31608	STS	Nucleus	other
LOC51233	hypothetical protein LOC51233	22q11.2	51233	NM_016449	Hs.517466	-4.48342	0.0615203	7.8911e-06	7.56006e-06	-1.31644	STS
C1QTNF1	C1q and tumor necrosis factor related protein 1	17q25.3	114897	NM_030968	Hs.201398	-3.73455	0.0793276	8.48294e-05	6.15154e-05	-1.31667	STS	Extracellular Space	other
SF3B5	splicing factor 3b, subunit 5, 10kDa	6q24.2	83443	NM_031287	Hs.110695	-4.28544	0.0656917	1.47958e-05	1.3086e-05	-1.31677	STS	Nucleus	other
CDK5RAP3	CDK5 regulatory subunit associated protein 3	17q21.32	80279	NM_025197	Hs.20157	-4.97468	0.0529083	9.86388e-07	1.10097e-06	-1.317	STS	Cytoplasm	other
CRH	corticotropin releasing hormone	8q13	1392	BC002599	Hs.75294	-5.7859	0.0417504	0	0	-1.31721	STS	Extracellular Space	other
PTPRT	protein tyrosine phosphatase, receptor type, T	20q12-q13	11122	NM_007050	Hs.526879	-4.09147	0.0702053	2.76189e-05	2.25704e-05	-1.31722	STS	Plasma Membrane	phosphatase
C16orf62	chromosome 16 open reading frame 62	16p12.3	57020	AL833428	Hs.654964	-4.01951	0.0719743	3.25508e-05	2.60589e-05	-1.31733	STS	unknown	other
IFNAR1	interferon (alpha, beta and omega) receptor 1	21q22.1|21q22.11	3454	NM_000629	Hs.529400	-5.02336	0.0522314	9.86388e-07	1.10097e-06	-1.31745	STS	Plasma Membrane	transmembrane receptor	interferon alfacon-1, PEG-interferon alfa-2a, interferon beta-1a, IFNA2, interferon alfa-2b/ribavirin, pegintron, interferon beta-1b
STXBP3	syntaxin binding protein 3	1p13.3	6814	BC028028	Hs.530436	-3.61103	0.0833078	0.000115407	7.96355e-05	-1.3178	STS	Plasma Membrane	transporter
NDRG4	NDRG family member 4	16q21-q22.1	65009	AV724216	Hs.322430	-3.5576	0.0849717	0.000136122	9.23632e-05	-1.31783	STS	unknown	other
PMM2	phosphomannomutase 2	16p13.3-p13.2	5373	NM_000303	Hs.659263	-4.45898	0.0624696	8.87749e-06	8.36097e-06	-1.31833	STS	Cytoplasm	enzyme
CAMLG	calcium modulating ligand	5q23	819	NM_001745	Hs.529846	-5.10855	0.0513094	9.86388e-07	1.10097e-06	-1.31931	STS	Cytoplasm	other
POLE	polymerase (DNA directed), epsilon	12q24.3	5426	R70694	Hs.657680	-5.20404	0.0499107	0	0	-1.31949	STS	Nucleus	enzyme	nelarabine, gemcitabine, clofarabine, trifluridine
POU6F2	POU class 6 homeobox 2	7p14-p13	11281	NM_007252	Hs.137106	-3.71122	0.0809862	9.17341e-05	6.59975e-05	-1.32003	STS	Nucleus	transcription regulator
SBNO2	strawberry notch homolog 2 (Drosophila)	19p13.3	22904	NM_014963	Hs.408708	-4.14344	0.0697505	2.26869e-05	1.90875e-05	-1.32012	STS	unknown	transcription regulator
CGGBP1	CGG triplet repeat binding protein 1	3p12-p11.1	8545	NM_003663	Hs.444818	-3.80949	0.0782793	6.51016e-05	4.82378e-05	-1.3203	STS	Nucleus	other
LMNB2	lamin B2	19p13.3	84823	M94363	Hs.538286	-3.92472	0.0752077	4.73466e-05	3.6568e-05	-1.32036	STS	Nucleus	other
C12orf49	chromosome 12 open reading frame 49	12q24.22	79794	NM_024738	Hs.592011	-4.4404	0.0633664	8.87749e-06	8.36097e-06	-1.32045	STS	unknown	other
PITPNA	phosphatidylinositol transfer protein, alpha	17p13.3	5306	H15647	Hs.429819	-4.39473	0.0644165	1.08503e-05	1.00733e-05	-1.3209	STS	Cytoplasm	transporter
SETD3	SET domain containing 3	14q32.2	84193	AA524500	Hs.510407	-3.85813	0.0771349	5.72105e-05	4.32341e-05	-1.32094	STS	unknown	enzyme
NEUROD4	neurogenic differentiation 4	12q13.2	58158	NM_021191	Hs.591024	-5.43868	0.0468936	0	0	-1.32097	STS	Nucleus	other
ASNA1	arsA arsenite transporter, ATP-binding, homolog 1 (bacterial)	19q13.3	439	NM_004317	Hs.465985	-4.85143	0.0558707	9.86388e-07	1.10097e-06	-1.32115	STS	Nucleus	transporter
VCP	valosin-containing protein	9p13.3	7415	W60953	Hs.529782	-4.54789	0.0614828	5.91833e-06	5.85208e-06	-1.3215	STS	Cytoplasm	enzyme
C1orf123	chromosome 1 open reading frame 123	1p32.3	54987	AW157077	Hs.525391	-4.86822	0.0557922	9.86388e-07	1.10097e-06	-1.32207	STS	unknown	other
KPNA4	karyopherin alpha 4 (importin alpha 3)	3q25.33	3840	U93240	Hs.288193	-5.10882	0.0519254	9.86388e-07	1.10097e-06	-1.32221	STS	Nucleus	transporter
MAPKAPK3	mitogen-activated protein kinase-activated protein kinase 3	3p21.3	7867	U43784	Hs.234521	-4.15907	0.070085	2.17005e-05	1.82778e-05	-1.32277	STS	Nucleus	kinase
SEC24A	SEC24 family, member A (S. cerevisiae)	5q31.1	10802	AJ131244	Hs.595540	-3.95492	0.0752001	4.14283e-05	3.22594e-05	-1.32316	STS	Cytoplasm	transporter
DHTKD1	dehydrogenase E1 and transketolase domain containing 1	10p14	55526	BC002477	Hs.104980	-3.90641	0.0765137	5.03058e-05	3.8605e-05	-1.32332	STS	unknown	enzyme
SDHC	succinate dehydrogenase complex, subunit C, integral membrane protein, 15kDa	1q23.3	6391	NM_003001	Hs.444472	-3.69762	0.082409	9.37068e-05	6.7057e-05	-1.3235	STS	Cytoplasm	enzyme
TXNDC1	thioredoxin domain containing 1	14q22.1	81542	NM_030755	Hs.125221	-3.81846	0.0790718	6.41152e-05	4.76774e-05	-1.32393	STS	Cytoplasm	enzyme
LDHA	lactate dehydrogenase A	11p15.4	3939	NM_005566	Hs.2795	-3.53913	0.0876066	0.000144999	9.73722e-05	-1.32448	STS	Cytoplasm	enzyme
LIMS2	LIM and senescent cell antigen-like domains 2	2q14.3	55679	NM_017980	Hs.469881	-3.68467	0.0831289	9.76524e-05	6.91853e-05	-1.32464	STS	Cytoplasm	other
PARN	poly(A)-specific ribonuclease (deadenylation nuclease)	16p13	5073	NM_002582	Hs.253197	-4.49858	0.0632166	7.8911e-06	7.56006e-06	-1.32465	STS	Nucleus	enzyme
ARPC5	actin related protein 2/3 complex, subunit 5, 16kDa	1q25.3	10092	AF017807	Hs.518609	-4.02555	0.0738757	3.0578e-05	2.45486e-05	-1.32489	STS	Cytoplasm	other
VPS26A	vacuolar protein sorting 26 homolog A (S. pombe)	10q21.1	9559	NM_004896	Hs.499925	-4.71597	0.0593445	3.94555e-06	4.04712e-06	-1.32588	STS	Cytoplasm	transporter
DNAJB2	DnaJ (Hsp40) homolog, subfamily B, member 2	2q32-q34	3300	NM_006736	Hs.77768	-4.5061	0.0634871	7.8911e-06	7.56006e-06	-1.32639	STS	Nucleus	other
NDUFB3	NADH dehydrogenase (ubiquinone) 1 beta subcomplex, 3, 12kDa	2q31.3	4709	NM_002491	Hs.109760	-4.79319	0.058227	1.97278e-06	2.13603e-06	-1.32708	STS	Cytoplasm	enzyme
AMDHD2	amidohydrolase domain containing 2	16p13.3	51005	NM_015944	Hs.655420	-5.8827	0.0424563	0	0	-1.32711	STS	unknown	enzyme
PHB	prohibitin	17q21	5245	AL560017	Hs.514303	-5.03858	0.0540885	9.86388e-07	1.10097e-06	-1.32713	STS	Nucleus	transcription regulator
ATF7	activating transcription factor 7	12q13	11016	NM_006856	Hs.12286	-3.98293	0.0756289	3.64964e-05	2.87232e-05	-1.32736	STS	Nucleus	transcription regulator
RALB	v-ral simian leukemia viral oncogene homolog B (ras related; GTP binding protein)	2cen-q13	5899	BG169673	Hs.469820	-4.7179	0.0597848	3.94555e-06	4.04712e-06	-1.32795	STS	Cytoplasm	enzyme
ABHD4	abhydrolase domain containing 4	14q11.2	63874	NM_022060	Hs.445665	-4.37678	0.0666483	1.08503e-05	1.00733e-05	-1.32836	STS	unknown	peptidase
ZNF212	zinc finger protein 212	7q36.1	7988	NM_012256	Hs.490510	-4.91904	0.0563877	9.86388e-07	1.10097e-06	-1.32862	STS	Nucleus	other
GPR177	G protein-coupled receptor 177	1p31.3	79971	AA775681	Hs.647659	-3.75761	0.0821975	7.69383e-05	5.61503e-05	-1.3288	STS	Cytoplasm	other
MAEA	macrophage erythroblast attacher	4p16.3	10296	NM_005882	Hs.139896	-3.77277	0.0818207	7.20063e-05	5.27706e-05	-1.32902	STS	Plasma Membrane	other
ENSA	endosulfine alpha	1q21.2	2029	BC000436	Hs.632456	-4.05419	0.074318	2.86052e-05	2.32266e-05	-1.32919	STS	Cytoplasm	transporter
FAM12B	family with sequence similarity 12, member B (epididymal)	14q11.2	64184	NM_022360	Hs.525202	-4.74617	0.0597051	3.94555e-06	4.04712e-06	-1.32986	STS	Extracellular Space	other
OSBPL11	oxysterol binding protein-like 11	3q21	114885	NM_022776	Hs.477440	-4.64169	0.0617019	3.94555e-06	4.04712e-06	-1.33006	STS	Cytoplasm	other
SDS	serine dehydratase	12q24.13	10993	BC020750	Hs.654416	-3.87941	0.0791338	5.32649e-05	4.05482e-05	-1.3301	STS	Cytoplasm	enzyme
LARP1	La ribonucleoprotein domain family, member 1	5q33.2	23367	BC001460	Hs.292078	-4.57668	0.0630322	4.93194e-06	4.91082e-06	-1.33035	STS	Cytoplasm	other
CLDN4	claudin 4	7q11.23	1364	BC015647	Hs.647036	-3.68375	0.0848579	9.76524e-05	6.91853e-05	-1.33041	STS	Plasma Membrane	transmembrane receptor
ZNF444	zinc finger protein 444	19q13.42	55311	NM_018337	Hs.24545	-5.78051	0.044364	0	0	-1.33073	STS	Nucleus	transcription regulator
MTRF1L	mitochondrial translational release factor 1-like	6q25-q26	54516	AU145135	Hs.225836	-6.04477	0.0412745	0	0	-1.33089	STS	Cytoplasm	translation regulator
GPER	G protein-coupled estrogen receptor 1	7p22.3	2852	U63917	Hs.20961	-3.70021	0.0847178	9.37068e-05	6.7057e-05	-1.33162	STS	Plasma Membrane	G-protein coupled receptor
ACTL7A	actin-like 7A	9q31	10881	NM_006687	Hs.123530	-5.181	0.0528157	0	0	-1.33169	STS	Nucleus	other
FAM49B	family with sequence similarity 49, member B	8q24.21	51571	AA845825	Hs.126941	-4.60322	0.062871	4.93194e-06	4.91082e-06	-1.33187	STS	unknown	other
PIP5K1C	phosphatidylinositol-4-phosphate 5-kinase, type I, gamma	19p13.3	23396	AB011161	Hs.282177	-5.43157	0.049196	0	0	-1.33199	STS	Plasma Membrane	kinase
NAGLU	N-acetylglucosaminidase, alpha-	17q21	4669	NM_000263	Hs.50727	-4.36361	0.0679306	1.18367e-05	1.0744e-05	-1.33239	STS	Cytoplasm	enzyme
RAPGEF1	Rap guanine nucleotide exchange factor (GEF) 1	9q34.3	2889	NM_005312	Hs.127897	-4.27513	0.0699212	1.47958e-05	1.3086e-05	-1.33249	STS	Cytoplasm	other
FDPS	farnesyl diphosphate synthase (farnesyl pyrophosphate synthetase, dimethylallyltranstransferase, geranyltranstransferase)	1q22	2224	NM_002004	Hs.335918	-4.48151	0.0655765	7.8911e-06	7.56006e-06	-1.33297	STS	Cytoplasm	enzyme	YM 529, alendronic acid, pamidronic acid
CSNK1E	casein kinase 1, epsilon	22q13.1	1454	NM_001894	Hs.474833	-4.11864	0.0737657	2.66325e-05	2.2194e-05	-1.33312	STS	Cytoplasm	kinase
PRL	prolactin	6p22.2-p21.3	5617	NM_000948	Hs.1905	-3.96219	0.077927	3.94555e-05	3.08603e-05	-1.33379	STS	Extracellular Space	cytokine
SIPA1	signal-induced proliferation-associated 1	11q13	6494	NM_006747	Hs.530477	-4.03765	0.0760414	3.0578e-05	2.45486e-05	-1.33407	STS	Cytoplasm	other
FKBP10	FK506 binding protein 10, 65 kDa	17q21.2	60681	NM_021939	Hs.463035	-3.69662	0.0855452	9.46932e-05	6.74874e-05	-1.33408	STS	Cytoplasm	enzyme
KATNA1	katanin p60 (ATPase-containing) subunit A 1	6q25.1	11104	NM_007044	Hs.450175	-5.0077	0.0560996	9.86388e-07	1.10097e-06	-1.33411	STS	Cytoplasm	enzyme
TALDO1	transaldolase 1	11p15.5-p15.4	6888	NM_006755	Hs.438678	-3.72043	0.0850946	8.87749e-05	6.41114e-05	-1.33501	STS	Cytoplasm	enzyme
FAM124B	family with sequence similarity 124B	2q36.2	79843	NM_024785	Hs.147585	-3.91812	0.0794793	4.8333e-05	3.72164e-05	-1.33514	STS	unknown	other
RNF167	ring finger protein 167	17p13.2	26001	AK025329	Hs.7158	-6.4287	0.0380675	0	0	-1.33604	STS	Cytoplasm	enzyme
SERPINB5	serpin peptidase inhibitor, clade B (ovalbumin), member 5	18q21.3	5268	BC020713	Hs.55279	-4.29611	0.0704279	1.38094e-05	1.23043e-05	-1.33639	STS	Extracellular Space	other
STAP2	signal transducing adaptor family member 2	19p13.3	55620	BC000795	Hs.194385	-4.30515	0.0702837	1.2823e-05	1.14658e-05	-1.33663	STS	Cytoplasm	other
SMG5	Smg-5 homolog, nonsense mediated mRNA decay factor (C. elegans)	1q21.2	23381	AB029012	Hs.516837	-5.86072	0.0445202	0	0	-1.33687	STS	Nucleus	other
SMG6	Smg-6 homolog, nonsense mediated mRNA decay factor (C. elegans)	17p13.3	23293	AB018275	Hs.448342	-3.88023	0.0811683	5.32649e-05	4.05482e-05	-1.33748	STS	Nucleus	enzyme
MRPL39	mitochondrial ribosomal protein L39	21q21.3	54148	NM_017446	Hs.420696	-5.13532	0.0548134	9.86388e-07	1.10097e-06	-1.33781	STS	Cytoplasm	other
FAM82B	family with sequence similarity 82, member B	8q21.3	51115	NM_016033	Hs.145386	-4.19074	0.0732954	1.97278e-05	1.67275e-05	-1.33801	STS	Cytoplasm	other
MMP17	matrix metallopeptidase 17 (membrane-inserted)	12q24.3	4326	NM_016155	Hs.159581	-5.15661	0.0545617	9.86388e-07	1.10097e-06	-1.33822	STS	Extracellular Space	peptidase
GMCL1	germ cell-less homolog 1 (Drosophila)	2p13.3	64395	NM_022471	Hs.293971	-3.87805	0.0815114	5.42513e-05	4.12165e-05	-1.33849	STS	Nucleus	other
BCKDK	branched chain ketoacid dehydrogenase kinase	16p11.2	10295	NM_005881	Hs.513520	-4.34087	0.0701229	1.18367e-05	1.0744e-05	-1.3392	STS	Cytoplasm	kinase
YIPF1	Yip1 domain family, member 1	1p33-p32.1	54432	AL031427	Hs.11923	-4.97394	0.0577842	9.86388e-07	1.10097e-06	-1.33928	STS	Cytoplasm	other
PCCB	propionyl Coenzyme A carboxylase, beta polypeptide	3q21-q22	5096	AI985835	Hs.63788	-4.58467	0.0649976	4.93194e-06	4.91082e-06	-1.33936	STS	Cytoplasm	enzyme
LMAN1L	lectin, mannose-binding, 1 like	15q24.1	79748	NM_021819	Hs.620644	-3.89488	0.0815771	5.12922e-05	3.92035e-05	-1.34043	STS	Plasma Membrane	other
GAD2	glutamate decarboxylase 2 (pancreatic islets and brain, 65kDa)	10p11.23	2572	BQ128302	Hs.231829	-3.93412	0.08054	4.53738e-05	3.51994e-05	-1.34059	STS	Cytoplasm	enzyme	valproic acid
ADRBK1	adrenergic, beta, receptor kinase 1	11q13.1	156	M80776	Hs.83636	-5.64383	0.0481615	0	0	-1.34155	STS	Cytoplasm	kinase
CEP27	centrosomal protein 27kDa	15q15.1	55142	NM_018097	Hs.14347	-4.93801	0.0590031	9.86388e-07	1.10097e-06	-1.34204	STS	Cytoplasm	other
PACS2	phosphofurin acidic cluster sorting protein 2	14q32.33	23241	AK098354	Hs.525626	-5.05201	0.0571186	9.86388e-07	1.10097e-06	-1.3423	STS	Cytoplasm	other
FAM134C	family with sequence similarity 134, member C	17q21.31	162427	AL515874	Hs.632262	-5.45541	0.0509435	0	0	-1.34251	STS	unknown	other
SIRT2	sirtuin (silent mating type information regulation 2 homolog) 2 (S. cerevisiae)	19q13	22933	BG722779	Hs.466693	-3.99204	0.0794976	3.551e-05	2.80535e-05	-1.34251	STS	Nucleus	transcription regulator
42248	15 kDa selenoprotein	1p31	9403	NM_004261	Hs.362728	-4.71252	0.063278	3.94555e-06	4.04712e-06	-1.34275	STS
C21orf2	chromosome 21 open reading frame 2	21q22.3	755	U84569	Hs.517331	-4.68162	0.063945	3.94555e-06	4.04712e-06	-1.34306	STS	unknown	other
PDK2	pyruvate dehydrogenase kinase, isozyme 2	17q21.33	5164	AL574319	Hs.256667	-5.03351	0.0576027	9.86388e-07	1.10097e-06	-1.34312	STS	Cytoplasm	kinase
KIAA0256	KIAA0256 gene product	15q21.1	9728	D87445	Hs.9997	-4.13979	0.0759413	2.36733e-05	1.98514e-05	-1.34345	STS
COMT	catechol-O-methyltransferase	22q11.21-q11.23|22q11.21	1312	BC000419	Hs.370408	-4.0502	0.0782734	2.95916e-05	2.39167e-05	-1.34366	STS	Cytoplasm	enzyme	carbidopa/entacapone/levodopa, BIA-3-202, tolcapone, entacapone
SGPL1	sphingosine-1-phosphate lyase 1	10q21	8879	NM_003901	Hs.499984	-4.35778	0.0711769	1.18367e-05	1.0744e-05	-1.345	STS	Cytoplasm	enzyme
CASKIN2	CASK interacting protein 2	17q25.1	57513	AI970096	Hs.274408	-4.24691	0.0737613	1.57822e-05	1.37661e-05	-1.34509	STS	Cytoplasm	other
GARS	glycyl-tRNA synthetase	7p15	2617	D30658	Hs.404321	-4.23434	0.0741271	1.67686e-05	1.46153e-05	-1.34536	STS	Cytoplasm	enzyme
GPD2	glycerol-3-phosphate dehydrogenase 2 (mitochondrial)	2q24.1	2820	U36310	Hs.512382	-4.13056	0.0766779	2.46597e-05	2.06406e-05	-1.3454	STS	Cytoplasm	enzyme
OXCT2	3-oxoacid CoA transferase 2	1p34	64064	NM_022120	Hs.472491	-4.87354	0.0609571	9.86388e-07	1.10097e-06	-1.34575	STS	Cytoplasm	enzyme
RHOA	ras homolog gene family, member A	3p21.3	387	AF498970	Hs.247077	-3.66225	0.090128	9.96252e-05	7.01902e-05	-1.34608	STS	Cytoplasm	enzyme
SLC35E1	solute carrier family 35, member E1	19p13.11	79939	NM_024881	Hs.585896	-4.02022	0.0798188	3.15644e-05	2.5287e-05	-1.34651	STS	unknown	other
ENTPD2	ectonucleoside triphosphate diphosphohydrolase 2	9q34	954	NM_001246	Hs.123036	-3.91162	0.0829384	4.93194e-05	3.79631e-05	-1.34708	STS	Cytoplasm	enzyme
C17orf39	chromosome 17 open reading frame 39	17p11.2	79018	NM_024052	Hs.187422	-4.37694	0.0713041	1.08503e-05	1.00733e-05	-1.34727	STS	unknown	other
SLC22A14	solute carrier family 22, member 14	3p21.3	9389	NM_004803	Hs.165559	-5.30949	0.0541366	0	0	-1.34772	STS	Plasma Membrane	transporter
KIFAP3	kinesin-associated protein 3	1q24.2	22920	NM_014970	Hs.433442	-4.20171	0.0755604	1.97278e-05	1.67275e-05	-1.3479	STS	Cytoplasm	other
C22orf24	chromosome 22 open reading frame 24	22q12.1-q12.3	25775	NM_015372	Hs.627602	-3.64427	0.0913725	0.000105543	7.36091e-05	-1.34835	STS	unknown	other
[truncated: 1,404 more rows]
