# Supplementary material for: Gene Expression Profiling of Solitary Fibrous Tumors
Source: PLoS One. 2013 May 29;8(5):e64497. doi: 10.1371/journal.pone.0064497 (PMC3667191; doi:10.1371/journal.pone.0064497)
Supplement: Table S3 — Ontologies associated with the 3,401-gene list (SFTs vs. all STSs) restricted to 702 genes with FC ≥2. (XLS) [file pone.0064497.s005.xls]

## Sheet: SuppTable 3
Table S3: Ontologies associated with the 3.401-gene list (SFTs vs.all STSs) restricted to 702 genes with FC ≥2.
Â© 2000-2012 Ingenuity Systems, Inc. All rights reserved.
Ingenuity Canonical Pathways	Genes upregulated in SFT			Genes dowregulated in SFT
	p-value	Genes	N° of genes	p-value	Genes	N° of genes
Coagulation System	1e-06	PROC,F7,FGB (includes EG:110135),A2M,F3,SERPINF2,FGG,SERPIND1	8
Acute Phase Response Signaling	7.58578e-06	APOH,APOA2,SERPINA3,NR3C1,SERPINF2,FGG,SERPIND1,TF,ITIH2,ITIH4,C4B (includes others),FGB (includes EG:110135),SAA1,SOCS5,A2M	15
Extrinsic Prothrombin Activation Pathway	2.23872e-05	PROC,F7,FGB (includes EG:110135),F3,FGG	5
Amyotrophic Lateral Sclerosis Signaling	7.94328e-05	CAPN6,CACNA1E,GRIK5,IGF1,NEFL,PIK3C2G,GRIA2,SLC1A2,PPP3CA,BCL2	10
HER-2 Signaling in Breast Cancer	0.000323594	FOXO1 (includes EG:2308),PRKCD,PIK3C2G,PARD6B,EGF (includes EG:13645),ERBB2,ITGB7,EGFR	8
LXR/RXR Activation	0.000346737	APOB,TF,APOH,ITIH4,APOA2,C4B (includes others),SAA1,PON3,SERPINF2,APOD	10
Glioblastoma Multiforme Signaling	0.000676083	IGF2,IGF1,FOXO1 (includes EG:2308),ITPR2,PRKCD,PIK3C2G,EGF (includes EG:13645),PDGFD,WNT2,FZD7,EGFR	11
TR/RXR Activation	0.000758578	KLF9,AKR1C1/AKR1C2,CAMK4,COL6A3,NCOA2,PIK3C2G,DIO3,NRGN	8
Aryl Hydrocarbon Receptor Signaling	0.00102329	GSTA3,GSTT1,ALDH1A1,CCND3,NFIX,NCOA2,RARA,ALDH1A2,NFIB,RARG	10
Glioma Signaling	0.00147911	IGF2,CAMK4,IGF1,PRKCD,PIK3C2G,EGF (includes EG:13645),PDGFD,EGFR	8
LPS/IL-1 Mediated Inhibition of RXR Function	0.00177828	GSTA3,GSTT1,ABCB1,MAOB,ALDH1A1,RARA,ALDH1A2,ACSL5,FABP1,FABP7,SULT1C2,MAOA	12
Methane Metabolism	0.00446684	MPO,SHMT2,PRDX6	3
Growth Hormone Signaling	0.00467735	IGF2,IGF1,PRKCD,PIK3C2G,A2M,SOCS5	6
Arginine and Proline Metabolism	0.00549541	MAOB,ALDH1A1,ASS1,ALDH1A2,CKMT1A/CKMT1B,MAOA	6
Ascorbate and Aldarate Metabolism	0.00645654	ALDH1A1,ALDH1A2,RGN	3
Nitric Oxide Signaling in the Cardiovascular System	0.00707946	PRKACB,CACNA1E,CAMK4,ITPR2,PRKCD,PIK3C2G	6
Phenylalanine Metabolism	0.00912011	MAOB,MPO,PRDX6,MAOA	4
Calcium-induced T Lymphocyte Apoptosis	0.0107152	CAMK4,ITPR2,PRKCD,TRA@,PPP3CA	5
Role of NANOG in Mammalian Embryonic Stem Cell Pluripotency	0.0131826	LIFR,BMP2,PIK3C2G,WNT2,GATA4,FZD7,IL11RA	7
NF-ÎºB Signaling	0.0134896	PRKACB,BMP2,PIK3C2G,EGF (includes EG:13645),BTRC,TRAF5,TRA@,DDR1,EGFR	9
PXR/RXR Activation	0.0147911	PRKACB,ABCB1,ALDH1A1,FOXO1 (includes EG:2308),NR3C1	5
Factors Promoting Cardiogenesis in Vertebrates	0.0151356	TBX5,PRKCD,BMP2,GATA4,ACVR1B,FZD7	6
Non-Small Cell Lung Cancer Signaling	0.0169824	ITPR2,PIK3C2G,EGF (includes EG:13645),ERBB2,EGFR	5
Macropinocytosis Signaling	0.0199526	PRKCD,PIK3C2G,EGF (includes EG:13645),PDGFD,ITGB7	5
EGF Signaling	0.0213796	ITPR2,PIK3C2G,EGF (includes EG:13645),EGFR	4
Intrinsic Prothrombin Activation Pathway	0.0234423	PROC,FGB (includes EG:110135),FGG	3
Glycine, Serine and Threonine Metabolism	0.0239883	SARDH,MAOB,GCSH,SHMT2,MAOA	5
IL-3 Signaling	0.0239883	STAT6,FOXO1 (includes EG:2308),PRKCD,PIK3C2G,PPP3CA	5
Synaptic Long Term Depression	0.0245471	IGF1,ITPR2,PRKCD,RYR3,GRIA2,PLA2G2A,PRDX6	7
Histidine Metabolism	0.0263027	MAOB,ALDH1A1,ALDH1A2,MAOA	4
Nur77 Signaling in T Lymphocytes	0.0295121	CAMK4,TRA@,PPP3CA,BCL2	4
IL-12 Signaling and Production in Macrophages	0.030903	STAT6,APOB,PRKCD,APOA2,PIK3C2G,MST1 (includes EG:15235),APOD	7
O-Glycan Biosynthesis	0.030903	GCNT1,GALNT3,GALNT10	3
Neuropathic Pain Signaling In Dorsal Horn Neurons	0.0316228	PRKACB,CAMK4,ITPR2,PRKCD,PIK3C2G,GRIA2	6
Synaptic Long Term Potentiation	0.0316228	PRKACB,CAMK4,ITPR2,PRKCD,GRIA2,PPP3CA	6
Urea Cycle and Metabolism of Amino Groups	0.0338844	SARDH,ASS1,CKMT1A/CKMT1B	3
Xenobiotic Metabolism Signaling	0.0354813	GSTA3,GSTT1,ABCB1,MAOB,ALDH1A1,CAMK4,PRKCD,ALDH1A2,PIK3C2G,SULT1C2,MAOA	11
Role of Tissue Factor in Cancer	0.0363078	PIK3C2G,F7,FGB (includes EG:110135),F3,FGG,EGFR	6
Complement System	0.0371535	CFI,C4B (includes others),MASP1	3
Calcium Signaling	0.0398107	PRKACB,CAMK4,ITPR2,TNNT3,RYR3,GRIA2,PPP3CA,ATP2B4	8
Glutamate Receptor Signaling	0.0398107	CAMK4,GRIK5,GRIA2,SLC1A2	4
Butanoate Metabolism	0.0416869	PDHA1,ALDH1A1,ALDH1A2,PRDX6	4
IL-8 Signaling	0.0446684	VCAM1,CCND3,PRKCD,PIK3C2G,MPO,EGF (includes EG:13645),EGFR,BCL2	8
Neuregulin Signaling	0.0489779	NRG2,PRKCD,EGF (includes EG:13645),ERBB2,EGFR	5
Pyruvate Metabolism	0.0489779	PDHA1,ALDH1A1,DLAT,ALDH1A2	4
RANK Signaling in Osteoclasts	0.0489779	CAMK4,PIK3C2G,TRAF5,GSN,PPP3CA	5
Role of Osteoblasts, Osteoclasts and Chondrocytes in Rheumatoid Arthritis	0.00162181	CAMK4,FRZB,MMP3,BMP2,PIK3C2G,GSN,WNT2,BCL2,IGF1,FOXO1 (includes EG:2308),TRAF5,PPP3CA,FZD7	13	0.0467735	FZD8,SFRP4,PIK3C2B,CALM1 (includes others),DKK3,FZD1,SFRP1,CTNNB1	8
Clathrin-mediated Endocytosis Signaling	0.00102329	APOB,IGF1,TF,APOA2,FGF14,FGF12,PIK3C2G,EGF (includes EG:13645),PDGFD,ITGB7,PPP3CA,APOD	12	0.018197	PIK3C2B,F2R,CLU,DNM3,ACTG2,ITGB5,PGF,FGF1	8
Atherosclerosis Signaling	0.00144544	VCAM1,APOB,MMP3,APOA2,PLA2G2A,PDGFD,F3,PRDX6,APOD	9	0.0199526	MSR1 (includes EG:20288),PLA2G5,COL2A1 (includes EG:1280),CLU,COL18A1,TNFRSF12A	6
Bladder Cancer Signaling	0.00389045	MMP3,MMP16,FGF14,FGF12,EGF (includes EG:13645),ERBB2,EGFR	7	0.0213796	DAPK1,MMP11,CCND1,PGF,FGF1	5
Axonal Guidance Signaling	0.0040738	SLIT3,PRKACB,GLI2,ADAM22,BMP2,PIK3C2G,EGF (includes EG:13645),SEMA4F,WNT2,EPHB1,IGF1,PRKCD,EFNB1,ADAM23,ERBB2,PDGFD,PPP3CA,FZD7	18	0.00549541	DPYSL2,PIK3C2B,EPHB4,KALRN,PLXNA2,FZD1,PGF,MYL9,FZD8,MICAL1,NTRK2,TUBB6,ADAM12,SDC2,ADAM19	15
Role of Macrophages, Fibroblasts and Endothelial Cells in Rheumatoid Arthritis	0.0371535	IL16,VCAM1,CAMK4,FRZB,MMP3,PRKCD,PIK3C2G,TRAF5,PDGFD,WNT2,PPP3CA,FZD7	12	0.00724436	FZD8,SFRP4,SOCS3,PIK3C2B,FN1,CALM1 (includes others),DKK3,FZD1,SFRP1,CTNNB1,CCND1,PGF	12
Ovarian Cancer Signaling	0.0323594	PRKACB,PIK3C2G,EGF (includes EG:13645),WNT2,FZD7,EGFR,BCL2	7	0.00281838	FZD8,PIK3C2B,GJA1,EDNRA,FZD1,CTNNB1,CCND1,PGF	8
Wnt/Î²-catenin Signaling	0.00537032	CDH2,FRZB,RARA,TLE3,BTRC,RARG,WNT2,ACVR1B,SOX5,FZD7	10	0.00025704	SOX4,FZD8,SFRP4,GJA1,CDH1,TGFBR1,DKK3,FZD1,SFRP1,CTNNB1,CCND1	11
Fc Epsilon RI Signaling				0.040738	VAV2,PIK3C2B,PLA2G5,FCER1A,FCER1G	5
Natural Killer Cell Signaling				0.040738	VAV2,FCGR3B,PIK3C2B,FCGR2A,FCER1G	5
Paxillin Signaling				0.0354813	PIK3C2B,PARVA,ACTG2,ITGA10,ITGB5	5
Human Embryonic Stem Cell Pluripotency				0.0323594	FZD8,PIK3C2B,NTRK2,TGFBR1,FZD1,CTNNB1	6
p53 Signaling				0.0281838	CASP6,PIK3C2B,CTNNB1,CCND1,SERPINE2	5
Dendritic Cell Maturation				0.0218776	FCGR3B,PIK3C2B,FCGR2A,COL2A1 (includes EG:1280),FCER1G,CD58,COL18A1	7
Inhibition of Angiogenesis by TSP1				0.0218776	TGFBR1,SDC1 (includes EG:20969),SDC2	3
Tight Junction Signaling				0.0218776	MYL9,TGFBR1,MYH9,MLLT4,MYH11,ACTG2,CTNNB1	7
Death Receptor Signaling				0.0213796	CASP6,HSPB2,TNFSF10,HSPB7	4
Endometrial Cancer Signaling				0.0147911	PIK3C2B,CDH1,CTNNB1,CCND1	4
Colorectal Cancer Metastasis Signaling				0.0112202	FZD8,PIK3C2B,CDH1,TGFBR1,RHOB,MMP11,FZD1,CTNNB1,CCND1,PGF	10
Caveolar-mediated Endocytosis Signaling				0.0102329	FLNC,ACTG2,ITGA10,PTRF,ITGB5	5
Germ Cell-Sertoli Cell Junction Signaling				0.00794328	PIK3C2B,CDH1,TGFBR1,TUBB6,RHOB,MLLT4,ACTG2,CTNNB1	8
Thyroid Cancer Signaling				0.00776247	CDH1,NTRK2,CTNNB1,CCND1	4
RhoGDI Signaling				0.0047863	MYL9,CDH1,RHOB,EZR,ARHGDIA,ACTG2,CDH13,CDH11,MSN	9
RhoA Signaling				0.00389045	MYL9,EZR,CIT,CDC42EP3,ACTG2,PKN1,MSN	7
Leukocyte Extravasation Signaling				0.00229087	VAV2,PIK3C2B,TIMP3,EZR,MLLT4,THY1,MMP11,ACTG2,CTNNB1,MSN	10
GÎ±12/13 Signaling				0.00144544	MYL9,VAV2,PIK3C2B,CDH1,F2R,CTNNB1,CDH13,CDH11	8
Signaling by Rho Family GTPases				0.00109648	MYL9,PIK3C2B,CDH1,RHOB,EZR,CIT,CDC42EP3,ACTG2,CDH13,CDH11,PKN1,MSN	12
Glioma Invasiveness Signaling				0.000588844	PIK3C2B,TIMP3,F2R,RHOB,PLAU,ITGB5	6
Hepatic Fibrosis / Hepatic Stellate Cell Activation				0.000213796	MYL9,FN1,TGFBR1,MYH9,CD14,EDNRA,MYH11,ECE1,PGF,FGF1	10
Actin Cytoskeleton Signaling				2.51189e-05	VAV2,PIK3C2B,FN1,TMSB10/TMSB4X,F2R,MYH11,FGF1,MYL9,EZR,MYH9,CD14,ACTG2,TMSB4Y,MSN	14
ILK Signaling				9.77237e-07	PIK3C2B,PARVA,FN1,TMSB10/TMSB4X,MYH11,CCND1,PGF,MYL9,RHOB,FLNC,MYH9,ACTG2,CTNNB1,TMSB4Y,ITGB5	15
