# Supplementary material for: Gene Expression Profiling of Solitary Fibrous Tumors
Source: PLoS One. 2013 May 29;8(5):e64497. doi: 10.1371/journal.pone.0064497 (PMC3667191; doi:10.1371/journal.pone.0064497)
Supplement: Table S4 — List of 2.914 genes differentially expressed between SFTs vs. genetically-simple STSs. (XLS) [file pone.0064497.s006.xls]

## Sheet: SuppTable 4
Table S4: List of 2.914 genes differentially expressed between SFTs vs. genetically-simple STSs.
Symbol*	Title	Cytoband	Entrez Gene ID	Representative Public ID	UniGene ID	d.value	stdev	p.value	q.value	Fold-change SFT/STS	Upregulated in	Location	Type(s)	Drug(s)
GABRA2	gamma-aminobutyric acid (GABA) A receptor, alpha 2	4p12	2555	BC022488	Hs.116250	12.5926	0.395943	0	0	31.6898	SFT	Plasma Membrane	ion channel	methohexital, aspirin/butalbital/caffeine, aspirin/butalbital/caffeine/codeine, pagoclone, alphadolone, SEP 174559, clobazam, acetaminophen/butalbital/caffeine, sevoflurane, isoflurane, gaboxadol, felbamate, etomidate, muscimol, halothane, fluoxetine/olanzapine, amobarbital, estazolam, atropine/hyoscyamine/phenobarbital/scopolamine, clorazepate, acetaminophen/butalbital, eszopiclone, quazepam, me…
ALDH1A1	aldehyde dehydrogenase 1 family, member A1	9q21.13	216	NM_000689	Hs.76392	15.0311	0.327028	0	0	30.1816	SFT	Cytoplasm	enzyme	disulfiram, chlorpropamide
GPR88	G protein-coupled receptor 88	1p21.3	54112	NM_022049	Hs.170053	11.8981	0.362598	0	0	19.8933	SFT	Plasma Membrane	G-protein coupled receptor
NRGN	neurogranin (protein kinase C substrate, RC3)	11q24	4900	NM_006176	Hs.524116	17.3075	0.223919	0	0	14.6768	SFT	Cytoplasm	other
NNMT	nicotinamide N-methyltransferase	11q23.1	4837	NM_006169	Hs.503911	13.5267	0.277797	0	0	13.526	SFT	Cytoplasm	enzyme
BHLHB3	basic helix-loop-helix domain containing, class B, 3	12p11.23-p12.1	79365	BE857425	Hs.177841	14.2759	0.250807	0	0	11.963	SFT
MMP3	matrix metallopeptidase 3 (stromelysin 1, progelatinase)	11q22.3	4314	NM_002422	Hs.375129	8.41447	0.41893	0	0	11.5121	SFT	Extracellular Space	peptidase
GRIA2	glutamate receptor, ionotropic, AMPA 2	4q32-q33	2891	NM_000826	Hs.32763	8.4774	0.400572	0	0	10.5255	SFT	Plasma Membrane	ion channel	talampanel, Org 24448, LY451395, tezampanel
FBLN1	fibulin 1	22q13.31	2192	NM_001996	Hs.24601	12.31	0.266631	0	0	9.72856	SFT	Extracellular Space	other
MGP	matrix Gla protein	12p13.1-p12.3	4256	NM_000900	Hs.365706	11.4368	0.286692	0	0	9.70569	SFT	Extracellular Space	other
LMO3	LIM domain only 3 (rhombotin-like 2)	12p12.3	55885	T24091	Hs.504908	8.89567	0.364845	0	0	9.48427	SFT	Nucleus	other
LSP1	lymphocyte-specific protein 1	11p15.5	4046	NM_002339	Hs.56729	21.2291	0.151864	0	0	9.34335	SFT
CPZ	carboxypeptidase Z	4p16.1	8532	BC006393	Hs.78068	13.6743	0.232314	0	0	9.04257	SFT	Extracellular Space	peptidase
WNT2	wingless-type MMTV integration site family member 2	7q31.2	7472	NM_003391	Hs.567356	9.63792	0.320943	0	0	8.53397	SFT	Extracellular Space	cytokine
KIAA0182	KIAA0182	16q24.1	23199	D80004	Hs.461647	28.5785	0.108215	0	0	8.53039	SFT	unknown	other
ALX1	ALX homeobox 1	12q21.3-q22	8092	NM_006982	Hs.41683	16.6075	0.179388	0	0	7.88543	SFT	Nucleus	transcription regulator
MCOLN3	mucolipin 3	1p22.3	55283	AW665790	Hs.535239	14.6909	0.201372	0	0	7.77225	SFT	Plasma Membrane	ion channel
TNFAIP6	tumor necrosis factor, alpha-induced protein 6	2q23.3	7130	AW188198	Hs.437322	10.2148	0.286621	0	0	7.60941	SFT	Extracellular Space	other
ENC1	ectodermal-neural cortex (with BTB-like domain)	5q12-q13.3	8507	AF010314	Hs.104925	9.73236	0.298811	0	0	7.50649	SFT	Nucleus	peptidase
TNNT3	troponin T type 3 (skeletal, fast)	11p15.5	7140	BF789882	Hs.73454	10.6849	0.27108	0	0	7.44596	SFT	Cytoplasm	other
RUNX1	runt-related transcription factor 1	21q22.3	861	NM_001754	Hs.149261	15.0276	0.191802	0	0	7.37341	SFT	Nucleus	transcription regulator
DYNC1I1	dynein, cytoplasmic 1, intermediate chain 1	7q21.3-q22.1	1780	BC012504	Hs.440364	11.7327	0.243512	0	0	7.24531	SFT	Cytoplasm	other
NEFL	neurofilament, light polypeptide	8p21	4747	AL566528	Hs.521461	7.85803	0.363354	0	0	7.23626	SFT	Cytoplasm	other
SLC12A9	solute carrier family 12 (potassium/chloride transporters), member 9	7q22	56996	NM_020246	Hs.521087	22.1312	0.128903	0	0	7.2239	SFT	Plasma Membrane	transporter
EFEMP1	EGF-containing fibulin-like extracellular matrix protein 1	2p16	2202	AI826799	Hs.76224	6.66008	0.428333	0	0	7.22365	SFT	Extracellular Space	enzyme
HSD11B1	hydroxysteroid (11-beta) dehydrogenase 1	1q32-q41	3290	NM_005525	Hs.195040	15.8694	0.179372	0	0	7.19271	SFT	Cytoplasm	enzyme
SCRG1	scrapie responsive protein 1	4q31-q32	11341	NM_007281	Hs.7122	11.3114	0.246693	0	0	6.91838	SFT	Extracellular Space	other
PCSK2	proprotein convertase subtilisin/kexin type 2	20p11.2	5126	AL031664	Hs.315186	7.20678	0.385921	0	0	6.87445	SFT	Extracellular Space	peptidase
GPR64	G protein-coupled receptor 64	Xp22.13	10149	NM_005756	Hs.146978	9.26713	0.298163	0	0	6.78863	SFT	Plasma Membrane	G-protein coupled receptor
ITPR2	inositol 1,4,5-triphosphate receptor, type 2	12p11	3709	AA834576	Hs.512235	19.5521	0.137994	0	0	6.48932	SFT	Cytoplasm	ion channel
ATRNL1	attractin-like 1	10q26	26033	BC035157	Hs.501127	10.7608	0.249989	0	0	6.45348	SFT	unknown	other
GRIK2	glutamate receptor, ionotropic, kainate 2	6q16.3-q21	2898	BC037954	Hs.654523	10.0087	0.265069	0	0	6.28969	SFT
PDGFD	platelet derived growth factor D	11q22.3	80310	NM_025208	Hs.352298	8.44276	0.312718	0	0	6.2342	SFT	Extracellular Space	growth factor
MAOA	monoamine oxidase A	Xp11.3	4128	NM_000240	Hs.183109	10.1369	0.259704	0	0	6.20137	SFT	Cytoplasm	enzyme	ladostigil, 1-ethylphenoxathiin 10,10-dioxide, moclobemide, dextroamphetamine, procainamide, tranylcypromine, phenelzine, iproniazid, isocarboxazid, benzphetamine, N-(2-indanyl)glycinamide
FST	follistatin	5q11.2	10468	NM_013409	Hs.9914	7.85843	0.32758	0	0	5.95566	SFT	Extracellular Space	other
KCNK2	potassium channel, subfamily K, member 2	1q41	3776	AF004711	Hs.497745	15.3665	0.165238	0	0	5.81236	SFT	Plasma Membrane	ion channel
PIK3C2G	phosphoinositide-3-kinase, class 2, gamma polypeptide	12p12	5288	AJ000008	Hs.22500	12.1275	0.208345	0	0	5.76251	SFT	Cytoplasm	kinase
FAP	fibroblast activation protein, alpha	2q23	2191	U76833	Hs.654370	12.7321	0.198192	0	0	5.74932	SFT	Cytoplasm	peptidase
NAB1	NGFI-A binding protein 1 (EGR1 binding protein 1)	2q32.3-q33	4664	NM_005966	Hs.570078	19.4793	0.129234	0	0	5.72546	SFT	Nucleus	transcription regulator
ANXA1	annexin A1	9q12-q21.2|9q12-q21.2	301	NM_000700	Hs.494173	8.06953	0.310449	0	0	5.67719	SFT	Plasma Membrane	other
PCDH9	protocadherin 9	13q14.3-q21.1	5101	AI524125	Hs.654709	9.09075	0.273131	0	0	5.59046	SFT	Plasma Membrane	other
TRA@	T cell receptor alpha locus	14q11.2	6955	M12423	Hs.74647	8.0324	0.308742	0	0	5.57873	SFT	Cytoplasm	other
COL17A1	collagen, type XVII, alpha 1	10q24.3	1308	NM_000494	Hs.117938	6.5569	0.376601	0	0	5.53789	SFT	Plasma Membrane	other	collagenase clostridium histolyticum
SORBS1	sorbin and SH3 domain containing 1	10q23.3-q24.1	10580	AF356525	Hs.696027	11.9912	0.205009	0	0	5.49567	SFT	Plasma Membrane	other
CHI3L1	chitinase 3-like 1 (cartilage glycoprotein-39)	1q32.1	1116	M80927	Hs.382202	8.40963	0.290914	0	0	5.45084	SFT	Extracellular Space	enzyme
PSD3	pleckstrin and Sec7 domain containing 3	8pter-p23.3	23362	AW117368	Hs.434255	11.0467	0.220062	0	0	5.39256	SFT	Cytoplasm	other
CLDN1	claudin 1	3q28-q29	9076	NM_021101	Hs.439060	9.532	0.25322	0	0	5.32837	SFT	Plasma Membrane	other
EDIL3	EGF-like repeats and discoidin I-like domains 3	5q14	10085	AA297258	Hs.482730	8.42524	0.282998	0	0	5.22102	SFT	Extracellular Space	other
KLF9	Kruppel-like factor 9	9q13	687	BF438302	Hs.150557	14.9249	0.158892	0	0	5.17456	SFT	Nucleus	transcription regulator
PROC	protein C (inactivator of coagulation factors Va and VIIIa)	2q13-q14	5624	NM_000312	Hs.224698	16.4196	0.143745	0	0	5.13451	SFT	Extracellular Space	peptidase
GLI2	GLI-Kruppel family member GLI2	2q14	2736	NM_030379	Hs.111867	9.40868	0.248974	0	0	5.07188	SFT	Nucleus	transcription regulator
FNTA	farnesyltransferase, CAAX box, alpha	8p11	2339	BG168896	Hs.370312	17.1506	0.136542	0	0	5.06931	SFT	Cytoplasm	enzyme	lonafarnib, tipifarnib
STRA6	stimulated by retinoic acid gene 6 homolog (mouse)	15q24.1	64220	BC015881	Hs.24553	11.9603	0.195762	0	0	5.06784	SFT	Plasma Membrane	other
IGF1	insulin-like growth factor 1 (somatomedin C)	12q22-q23	3479	AU144912	Hs.160562	7.17081	0.325917	0	0	5.05282	SFT	Extracellular Space	growth factor
PLEKHA5	pleckstrin homology domain containing, family A member 5	12p12	54477	NM_019012	Hs.188614	11.003	0.212041	0	0	5.03879	SFT	unknown	other
SHOX2	short stature homeobox 2	3q25-q26.1	6474	NM_006884	Hs.55967	5.93189	0.390228	0	0	4.97532	SFT	Nucleus	transcription regulator
APOD	apolipoprotein D	3q26.2-qter	347	NM_001647	Hs.522555	5.40503	0.427401	0	0	4.95923	SFT	Extracellular Space	transporter
PTPN7	protein tyrosine phosphatase, non-receptor type 7	1q32.1	5778	AF394064	Hs.402773	12.0765	0.190054	0	0	4.90821	SFT	Cytoplasm	phosphatase
NRG2	neuregulin 2	5q23-q33	9542	NM_013982	Hs.408515	10.9671	0.208468	0	0	4.878	SFT	Extracellular Space	growth factor
COL6A3	collagen, type VI, alpha 3	2q37	1293	NM_004369	Hs.233240	7.49747	0.304543	0	0	4.86791	SFT	Extracellular Space	other	collagenase clostridium histolyticum
G0S2	G0/G1switch 2	1q32.2|1q32.2-q41	50486	NM_015714	Hs.432132	7.45315	0.303902	0	0	4.80664	SFT	unknown	other
F3	coagulation factor III (thromboplastin, tissue factor)	1p22-p21	2152	NM_001993	Hs.62192	8.58013	0.262907	0	0	4.77592	SFT	Plasma Membrane	transmembrane receptor
MFAP4	microfibrillar-associated protein 4	17p11.2	4239	R72286	Hs.296049	9.17909	0.245468	0	0	4.76729	SFT	Extracellular Space	other
PPM1E	protein phosphatase 1E (PP2C domain containing)	17q22	22843	NM_014906	Hs.245044	13.5633	0.165868	0	0	4.75589	SFT	Nucleus	phosphatase
SLC6A6	solute carrier family 6 (neurotransmitter transporter, taurine), member 6	3p25-p24	6533	NM_003043	Hs.529488	8.81596	0.254835	0	0	4.74569	SFT	Plasma Membrane	transporter
DPYD	dihydropyrimidine dehydrogenase	1p22	1806	BC008379	Hs.335034	13.3771	0.167913	0	0	4.74425	SFT	Cytoplasm	enzyme	eniluracil
C4orf31	chromosome 4 open reading frame 31	4q27	79625	AA053967	Hs.90250	7.24151	0.307728	0	0	4.6862	SFT
ALPI	alkaline phosphatase, intestinal	2q37.1	248	NM_001631	Hs.37009	21.0959	0.105388	0	0	4.66946	SFT	Plasma Membrane	phosphatase
TSPAN7	tetraspanin 7	Xp11.4	7102	NM_004615	Hs.441664	13.072	0.169014	0	0	4.62465	SFT	Plasma Membrane	other
IGF2	insulin-like growth factor 2 (somatomedin A)	11p15.5	3481	X07868	Hs.272259	7.8053	0.282374	0	0	4.6076	SFT	Extracellular Space	growth factor
DRAM	damage-regulated autophagy modulator	12q23.2	55332	NM_018370	Hs.525634	14.9996	0.145593	0	0	4.5436	SFT
GSN	gelsolin (amyloidosis, Finnish type)	9q33	2934	NM_000177	Hs.522373	11.2317	0.193309	0	0	4.50395	SFT	Extracellular Space	other
STAT6	signal transducer and activator of transcription 6, interleukin-4 induced	12q13	6778	BC004973	Hs.524518	18.4117	0.117822	0	0	4.49806	SFT
TPBG	trophoblast glycoprotein	6q14-q15	7162	NM_006670	Hs.82128	8.10726	0.265482	0	0	4.44546	SFT	Plasma Membrane	other
LUM	lumican	12q21.3-q22	4060	NM_002345	Hs.406475	4.27493	0.501251	4.93194e-05	5.20014e-05	4.41621	SFT	Extracellular Space	other
SYNPO	synaptopodin	5q33.1	11346	NM_007286	Hs.435228	16.2152	0.131639	0	0	4.39103	SFT	Cytoplasm	other
COL16A1	collagen, type XVI, alpha 1	1p35-p34	1307	NM_001856	Hs.368921	10.3912	0.205084	0	0	4.38038	SFT	Extracellular Space	other	collagenase clostridium histolyticum
KCNMB2	potassium large conductance calcium-activated channel, subfamily M, beta member 2	3q26.2-q27.1	10242	NM_005832	Hs.478368	8.40521	0.253075	0	0	4.36853	SFT	Plasma Membrane	ion channel	tedisamil
GABRB3	gamma-aminobutyric acid (GABA) A receptor, beta 3	15q11.2-q12	2562	R59869	Hs.657298	7.93095	0.26776	0	0	4.35778	SFT	Plasma Membrane	ion channel	methohexital, aspirin/butalbital/caffeine, aspirin/butalbital/caffeine/codeine, pagoclone, alphadolone, SEP 174559, acetaminophen/butalbital/caffeine, sevoflurane, isoflurane, gaboxadol, isoniazid, felbamate, etomidate, muscimol, halothane, fluoxetine/olanzapine, amobarbital, atropine/hyoscyamine/phenobarbital/scopolamine, acetaminophen/butalbital, eszopiclone, mephobarbital, hyoscyamine/phenobar…
MASP1	mannan-binding lectin serine peptidase 1 (C4/C2 activating component of Ra-reactive factor)	3q27-q28	5648	NM_001879	Hs.89983	8.24955	0.257395	0	0	4.35718	SFT	Extracellular Space	peptidase
SPOCK3	sparc/osteonectin, cwcv and kazal-like domains proteoglycan (testican) 3	4q32.3	50859	AB056866	Hs.481133	6.15637	0.344602	0	0	4.35146	SFT	Extracellular Space	other
HOXC5	homeobox C5	12q13.3	3222	NM_018953	---	12.1506	0.173434	0	0	4.30892	SFT	Nucleus	transcription regulator
PHYHIP	phytanoyl-CoA 2-hydroxylase interacting protein	8p21.3	9796	NM_014759	Hs.334688	7.82965	0.268135	0	0	4.28532	SFT	unknown	other
ELF3	E74-like factor 3 (ets domain transcription factor, epithelial-specific )	1q32.2	1999	AF017307	Hs.67928	16.4711	0.12648	0	0	4.23763	SFT	Nucleus	transcription regulator
TRHDE	thyrotropin-releasing hormone degrading enzyme	12q15-q21	29953	NM_013381	Hs.199814	7.06595	0.294343	0	0	4.22751	SFT	Plasma Membrane	peptidase
VCAM1	vascular cell adhesion molecule 1	1p32-p31	7412	NM_001078	Hs.109225	5.8536	0.35489	0	0	4.22041	SFT	Plasma Membrane	other
CAPN6	calpain 6	Xq23	827	NM_014289	Hs.496593	5.00309	0.412045	0	0	4.17419	SFT	Cytoplasm	peptidase
KLF10	Kruppel-like factor 10	8q22.2	7071	NM_005655	Hs.435001	13.1504	0.15585	0	0	4.13959	SFT	Nucleus	transcription regulator
KBTBD2	kelch repeat and BTB (POZ) domain containing 2	7p14.3	25948	AF161402	Hs.372541	22.7737	0.0898059	0	0	4.12735	SFT	unknown	other
GADD45B	growth arrest and DNA-damage-inducible, beta	19p13.3	4616	NM_015675	Hs.110571	8.99623	0.226729	0	0	4.11161	SFT	Cytoplasm	other
CORIN	corin, serine peptidase	4p13-p12	10699	NM_006587	Hs.518618	6.33026	0.32168	0	0	4.10198	SFT	Plasma Membrane	peptidase
LIFR	leukemia inhibitory factor receptor alpha	5p13-p12	3977	NM_002310	Hs.133421	9.04604	0.222281	0	0	4.02995	SFT	Plasma Membrane	transmembrane receptor
ARHGAP25	Rho GTPase activating protein 25	2p14	9938	BC039591	Hs.531807	9.93292	0.201838	0	0	4.01344	SFT	Cytoplasm	other
MYO9B	myosin IXB	19p13.1	4650	NM_004145	Hs.123198	13.9189	0.143755	0	0	4.0025	SFT	Cytoplasm	enzyme
TMEM30B	transmembrane protein 30B	14q23.1	161291	AV691491	Hs.659339	7.29029	0.273131	0	0	3.97568	SFT	unknown	other
GATA4	GATA binding protein 4	8p23.1-p22	2626	D78260	Hs.243987	7.85322	0.24956	0	0	3.89022	SFT	Nucleus	transcription regulator
CXXC4	CXXC finger 4	4q22-q24	80319	NM_025212	Hs.12248	7.05643	0.277373	0	0	3.88324	SFT	Cytoplasm	other
LRRC17	leucine rich repeat containing 17	7q22.1	10234	NM_005824	Hs.567412	10.2596	0.190734	0	0	3.88213	SFT	Extracellular Space	other
JUN	jun oncogene	1p32-p31	3725	BG491844	Hs.525704	7.49231	0.257731	0	0	3.81319	SFT	Nucleus	transcription regulator
IL16	interleukin 16 (lymphocyte chemoattractant factor)	15q26.3	3603	BC040272	Hs.459095	10.6039	0.181389	0	0	3.79325	SFT	Extracellular Space	cytokine
PRKACB	protein kinase, cAMP-dependent, catalytic, beta	1p36.1	5567	AA130247	Hs.487325	7.07598	0.271311	0	0	3.78369	SFT	Cytoplasm	kinase
GPM6B	glycoprotein M6B	Xp22.2	2824	AI419030	Hs.495710	5.59007	0.340854	0	0	3.74612	SFT	Plasma Membrane	other
F7	coagulation factor VII (serum prothrombin conversion accelerator)	13q34	2155	NM_000131	Hs.36989	14.2108	0.132873	0	0	3.70182	SFT	Plasma Membrane	peptidase	nematode anticoagulant protein c2
LMO7	LIM domain 7	13q22.2	4008	AF174600	Hs.207631	12.0897	0.155543	0	0	3.68195	SFT	Cytoplasm	enzyme
SLITRK3	SLIT and NTRK-like family, member 3	3q26.1	22865	NM_014926	Hs.101745	6.22088	0.30156	0	0	3.67047	SFT	unknown	other
MYOZ3	myozenin 3	5q33.1	91977	NM_133371	Hs.91626	12.2725	0.152778	0	0	3.66796	SFT	Cytoplasm	other
FAT2	FAT tumor suppressor homolog 2 (Drosophila)	5q32-q33	2196	NM_001447	Hs.591255	12.4007	0.149873	0	0	3.62637	SFT	Plasma Membrane	other
SSX2IP	synovial sarcoma, X breakpoint 2 interacting protein	1p22.3	117178	AW136988	Hs.22587	12.6405	0.145862	0	0	3.58948	SFT	Plasma Membrane	other
SNCA	synuclein, alpha (non A4 component of amyloid precursor)	4q21	6622	BG260394	Hs.271771	6.91811	0.266158	0	0	3.58335	SFT	Cytoplasm	other
FABP7	fatty acid binding protein 7, brain	6q22-q23	2173	NM_001446	Hs.26770	8.65934	0.211286	0	0	3.55439	SFT	Cytoplasm	transporter
GALNT10	UDP-N-acetyl-alpha-D-galactosamine:polypeptide N-acetylgalactosaminyltransferase 10 (GalNAc-T10)	5q33.2	55568	NM_017540	Hs.655011	13.7362	0.132548	0	0	3.53254	SFT	Cytoplasm	enzyme
ADAM23	ADAM metallopeptidase domain 23	2q33	8745	AW022638	Hs.591643	7.82132	0.231602	0	0	3.50991	SFT	Plasma Membrane	peptidase
GPD1L	glycerol-3-phosphate dehydrogenase 1-like	3p22.3	23171	AA135522	Hs.82432	11.4457	0.158158	0	0	3.50698	SFT	Cytoplasm	enzyme
SMS	spermine synthase	Xp22.1	6611	NM_004595	Hs.288487	16.9667	0.106619	0	0	3.50394	SFT	Cytoplasm	enzyme
CSTA	cystatin A (stefin A)	3q21	1475	NM_005213	Hs.518198	8.57396	0.210936	0	0	3.50292	SFT	Cytoplasm	other
FOXO1	forkhead box O1	13q14.1	2308	AW117498	Hs.370666	10.514	0.171477	0	0	3.48924	SFT
TLE3	transducin-like enhancer of split 3 (E(sp1) homolog, Drosophila)	15q22	7090	NM_005078	Hs.287362	11.3691	0.158473	0	0	3.48632	SFT	Nucleus	other
PLEKHA6	pleckstrin homology domain containing, family A member 6	1q32.1	22874	NM_014935	Hs.253146	7.87489	0.226156	0	0	3.43653	SFT	unknown	other
VAMP8	vesicle-associated membrane protein 8 (endobrevin)	2p12-p11.2	8673	NM_003761	Hs.534373	9.26655	0.192023	0	0	3.43282	SFT	Plasma Membrane	other
SNAP25	synaptosomal-associated protein, 25kDa	20p12-p11.2	6616	AI806346	Hs.167317	8.94225	0.197326	0	0	3.39766	SFT	Plasma Membrane	transporter	botulinum toxin type A
COL11A1	collagen, type XI, alpha 1	1p21	1301	NM_001854	Hs.523446	7.87223	0.223237	0	0	3.38081	SFT	Extracellular Space	other	collagenase clostridium histolyticum
DDR1	discoidin domain receptor tyrosine kinase 1	6p21.3	780	U48705	Hs.631988	11.2243	0.156216	0	0	3.37158	SFT	Plasma Membrane	kinase
COBL	cordon-bleu homolog (mouse)	7p12.1	23242	NM_015198	Hs.99141	7.1796	0.244196	0	0	3.37113	SFT	unknown	other
C1S	complement component 1, s subcomponent	12p13	716	BC007010	Hs.458355	6.66001	0.261995	0	0	3.35169	SFT	Extracellular Space	peptidase	SERPING1
FZD7	frizzled homolog 7 (Drosophila)	2q33	8324	AI333651	Hs.173859	7.06713	0.246111	0	0	3.33872	SFT	Plasma Membrane	G-protein coupled receptor
ROM1	retinal outer segment membrane protein 1	11q13	6094	NM_000327	Hs.281564	8.80876	0.197374	0	0	3.33717	SFT
LOX	lysyl oxidase	5q23.2	4015	NM_002317	Hs.102267	5.49208	0.316341	0	0	3.33427	SFT	Extracellular Space	enzyme
PCSK1	proprotein convertase subtilisin/kexin type 1	5q15-q21	5122	NM_000439	Hs.78977	7.23681	0.23853	0	0	3.30853	SFT	Extracellular Space	peptidase
SEMA3C	sema domain, immunoglobulin domain (Ig), short basic domain, secreted, (semaphorin) 3C	7q21-q31	10512	AI962897	Hs.269109	4.89407	0.350735	1.97278e-06	2.6738e-06	3.28643	SFT	Extracellular Space	other
SLC4A10	solute carrier family 4, sodium bicarbonate transporter, member 10	2q23-q24	57282	NM_022058	Hs.333958	12.3442	0.138593	0	0	3.27346	SFT	Plasma Membrane	transporter
ZMAT4	zinc finger, matrin type 4	8p11.21	79698	NM_024645	Hs.591850	6.09363	0.280211	0	0	3.26595	SFT	Nucleus	other
SLIT3	slit homolog 3 (Drosophila)	5q35	6586	NM_003062	Hs.604116	5.52846	0.308757	0	0	3.2647	SFT	Extracellular Space	other
BCL2	B-cell CLL/lymphoma 2	18q21.33|18q21.3	596	M13994	Hs.150749	7.97934	0.213561	0	0	3.25819	SFT	Cytoplasm	transporter	oblimersen, (-)-gossypol
EPYC	epiphycan	12q21	1833	NM_004950	Hs.435680	5.98875	0.283539	0	0	3.24461	SFT	Extracellular Space	other
SLITRK5	SLIT and NTRK-like family, member 5	13q31.2	26050	AW449813	Hs.591208	7.53427	0.225081	0	0	3.23962	SFT	unknown	other
CADPS2	Ca++-dependent secretion activator 2	7q31.3	93664	NM_017954	Hs.649459	11.0047	0.153833	0	0	3.23303	SFT	Plasma Membrane	other
ASS1	argininosuccinate synthetase 1	9q34.1	445	NM_000050	Hs.160786	7.00481	0.240184	0	0	3.20972	SFT	Cytoplasm	enzyme
CDKN1A	cyclin-dependent kinase inhibitor 1A (p21, Cip1)	6p21.2	1026	AY008263	Hs.370771	9.90982	0.169603	0	0	3.20592	SFT	Nucleus	kinase
CHGB	chromogranin B (secretogranin 1)	20pter-p12	1114	NM_001819	Hs.516874	8.64592	0.19439	0	0	3.2058	SFT	Extracellular Space	other
PCOLCE	procollagen C-endopeptidase enhancer	7q22	5118	NM_002593	Hs.202097	7.74856	0.21657	0	0	3.20007	SFT	Extracellular Space	other
LDB3	LIM domain binding 3	10q22.3-q23.2	11155	AI803302	Hs.657271	10.1453	0.165239	0	0	3.19627	SFT	Cytoplasm	transporter
KIAA0746	KIAA0746 protein	4p15.2	23231	AA522514	Hs.479384	6.80578	0.246232	0	0	3.19497	SFT
ABCB1	ATP-binding cassette, sub-family B (MDR/TAP), member 1	7q21.1	5243	AF016535	Hs.489033	6.54185	0.255752	0	0	3.18897	SFT	Plasma Membrane	transporter	XR9576, OC 144-093, valspodar
LSAMP	limbic system-associated membrane protein	3q13.2-q21	4045	BC022345	Hs.657246	6.08072	0.27426	0	0	3.17708	SFT	Plasma Membrane	other
SCN7A	sodium channel, voltage-gated, type VII, alpha	2q21-q23	6332	NM_002976	Hs.695947	7.1601	0.231792	0	0	3.1594	SFT	Plasma Membrane	ion channel	riluzole
CFB	complement factor B	6p21.3	629	NM_001710	Hs.69771	9.25249	0.177638	0	0	3.12444	SFT	Extracellular Space	peptidase
NEK4	NIMA (never in mitosis gene a)-related kinase 4	3p21.1	6787	BC037286	Hs.631921	10.8274	0.151796	0	0	3.12434	SFT	Nucleus	kinase
TCTN1	tectonic family member 1	12q24.11	79600	BC030993	Hs.211511	9.96862	0.164777	0	0	3.12229	SFT	Extracellular Space	other
ATP2B1	ATPase, Ca++ transporting, plasma membrane 1	12q21.3	490	M95541	Hs.506276	10.7932	0.150647	0	0	3.08647	SFT	Plasma Membrane	transporter
GCNT1	glucosaminyl (N-acetyl) transferase 1, core 2 (beta-1,6-N-acetylglucosaminyltransferase)	9q13	2650	NM_001490	Hs.521568	8.45349	0.191742	0	0	3.07564	SFT	Cytoplasm	enzyme
PALLD	palladin, cytoskeletal associated protein	4q32.3	23022	CA312240	Hs.151220	6.19335	0.261142	0	0	3.0681	SFT	Cytoplasm	other
ATP6V0A1	ATPase, H+ transporting, lysosomal V0 subunit a1	17q21	535	NM_005177	Hs.463074	6.89091	0.23406	0	0	3.05863	SFT	Cytoplasm	transporter
CCND3	cyclin D3	6p21	896	AL833425	Hs.534307	10.579	0.152004	0	0	3.04839	SFT	Nucleus	other
SHMT2	serine hydroxymethyltransferase 2 (mitochondrial)	12q12-q14	6472	AW190316	Hs.75069	9.02183	0.178174	0	0	3.04714	SFT	Cytoplasm	enzyme
TSC22D3	TSC22 domain family, member 3	Xq22.3	1831	NM_004089	Hs.522074	5.80751	0.276704	0	0	3.04609	SFT	Nucleus	other
SERPINA3	serpin peptidase inhibitor, clade A (alpha-1 antiproteinase, antitrypsin), member 3	14q32.1	12	NM_001085	Hs.534293	5.33661	0.300938	0	0	3.04404	SFT	Extracellular Space	other
CFI	complement factor I	4q25	3426	BC020718	Hs.312485	7.85458	0.20442	0	0	3.0433	SFT	Extracellular Space	peptidase
IQSEC3	IQ motif and Sec7 domain 3	12p13.33	440073	BI712372	Hs.536319	8.99181	0.177925	0	0	3.03116	SFT	Cytoplasm	other
KIAA1045	KIAA1045	9p13.3	23349	AB028968	Hs.7989	9.41251	0.169625	0	0	3.02428	SFT	unknown	other
WSCD2	WSC domain containing 2	12q23.3	9671	NM_014653	Hs.143591	6.86209	0.232667	0	0	3.02426	SFT	unknown	other
CLGN	calmegin	4q28.3-q31.1	1047	NM_004362	Hs.86368	4.62388	0.345001	1.08503e-05	1.30842e-05	3.02146	SFT	Cytoplasm	peptidase
IGFBP6	insulin-like growth factor binding protein 6	12q13	3489	NM_002178	Hs.274313	5.93494	0.267819	0	0	3.00943	SFT	Extracellular Space	other
NR3C1	nuclear receptor subfamily 3, group C, member 1 (glucocorticoid receptor)	5q31.3	2908	AI432196	Hs.122926	15.1394	0.104979	0	0	3.00908	SFT	Nucleus	ligand-dependent nuclear receptor	rimexolone, medrysone, clocortolone pivalate, diflorasone diacetate, fluorometholone, dexamethasone phosphate, cortisone acetate, halcinonide, flurandrenolide, desoximetasone, desonide, prednisolone, clobetasol propionate, fluocinolone acetonide, prednisone, hydrocortisone, triamcinolone, dexamethasone 21-acetate, 11beta hydrocortisone acetate, betamethasone, dexamethasone, budesonide, fluticason…
LTBP1	latent transforming growth factor beta binding protein 1	2p22-p21	4052	AI986120	Hs.619315	8.0755	0.196221	0	0	2.99921	SFT	Extracellular Space	other
USP53	ubiquitin specific peptidase 53	4q26	54532	AK025301	Hs.431081	6.92497	0.228365	0	0	2.99264	SFT	unknown	enzyme
MAN1A2	mannosidase, alpha, class 1A, member 2	1p13	10905	NM_006699	Hs.435938	19.6482	0.0804741	0	0	2.99212	SFT	Cytoplasm	enzyme
ASTN1	astrotactin 1	1q25.2	460	AB006627	Hs.495897	7.01679	0.225033	0	0	2.98765	SFT	unknown	other
DSE	dermatan sulfate epimerase	6q22	29940	NM_013352	---	9.765	0.161212	0	0	2.97777	SFT	Cytoplasm	enzyme
PDCD6	programmed cell death 6	5p15.33	10016	BC020552	Hs.50823	12.5177	0.125405	0	0	2.96861	SFT	Cytoplasm	other
SLC7A8	solute carrier family 7 (cationic amino acid transporter, y+ system), member 8	14q11.2	23428	NM_012244	Hs.632348	10.3211	0.151767	0	0	2.96166	SFT	Plasma Membrane	transporter
SPTAN1	spectrin, alpha, non-erythrocytic 1 (alpha-fodrin)	9q33-q34	6709	U83867	Hs.372331	12.695	0.123272	0	0	2.95866	SFT	Plasma Membrane	other
IFI16	interferon, gamma-inducible protein 16	1q22	3428	NM_005531	Hs.380250	7.31056	0.213644	0	0	2.95233	SFT	Nucleus	transcription regulator
PLTP	phospholipid transfer protein	20q12-q13.1	5360	NM_006227	Hs.439312	7.24777	0.214836	0	0	2.94258	SFT	Extracellular Space	other
SLC7A10	solute carrier family 7, (neutral amino acid transporter, y+ system) member 10	19q13.1	56301	NM_017965	Hs.58679	12.184	0.126869	0	0	2.91959	SFT	Plasma Membrane	transporter
DMXL2	Dmx-like 2	15q21.2	23312	AB020663	Hs.511386	11.2335	0.137329	0	0	2.91337	SFT	Cytoplasm	other
MRC2	mannose receptor, C type 2	17q23.2	9902	U58856	Hs.7835	6.83061	0.225294	0	0	2.90572	SFT	Plasma Membrane	transmembrane receptor
NFIL3	nuclear factor, interleukin 3 regulated	9q22	4783	NM_005384	Hs.79334	10.4964	0.146538	0	0	2.90416	SFT	Nucleus	transcription regulator
TXNDC13	thioredoxin domain containing 13	20p12	56255	AL544094	Hs.169358	8.23855	0.185869	0	0	2.89045	SFT
C8orf79	chromosome 8 open reading frame 79	8p22	57604	BC035082	Hs.202521	7.9179	0.193236	0	0	2.8879	SFT
IL1R1	interleukin 1 receptor, type I	2q12	3554	NM_000877	Hs.701982	5.36547	0.285119	0	0	2.88745	SFT	Plasma Membrane	transmembrane receptor	anakinra
ALCAM	activated leukocyte cell adhesion molecule	3q13.1	214	BC041127	Hs.591293	5.84871	0.260991	0	0	2.88078	SFT	Plasma Membrane	other
DNALI1	dynein, axonemal, light intermediate chain 1	1p35.1	7802	NM_003462	Hs.406050	8.13145	0.187437	0	0	2.87615	SFT	Cytoplasm	other
FGF7	fibroblast growth factor 7 (keratinocyte growth factor)	15q15-q21.1	2252	AF523265	Hs.536967	6.63674	0.228854	0	0	2.86562	SFT	Extracellular Space	growth factor
EGF	epidermal growth factor (beta-urogastrone)	4q25	1950	NM_001963	Hs.419815	6.64396	0.228309	0	0	2.86171	SFT
CHGA	chromogranin A (parathyroid secretory protein 1)	14q32	1113	NM_001275	Hs.150793	11.371	0.132708	0	0	2.84619	SFT	Extracellular Space	other
CDH2	cadherin 2, type 1, N-cadherin (neuronal)	18q11.2	1000	M34064	Hs.464829	5.82014	0.258946	0	0	2.84239	SFT	Plasma Membrane	other
SERPINF2	serpin peptidase inhibitor, clade F (alpha-2 antiplasmin, pigment epithelium derived factor), member 2	17p13	5345	NM_000934	Hs.159509	12.9074	0.116331	0	0	2.83143	SFT	Extracellular Space	other
COL21A1	collagen, type XXI, alpha 1	6p12.3-p11.2|6p12.3-p11.2	81578	NM_030820	Hs.47629	5.97263	0.250771	0	0	2.82405	SFT	Extracellular Space	other	collagenase clostridium histolyticum
ABCG2	ATP-binding cassette, sub-family G (WHITE), member 2	4q22	9429	AF098951	Hs.480218	7.97778	0.187352	0	0	2.81796	SFT	Plasma Membrane	transporter
DOK5	docking protein 5	20q13.2	55816	BC008992	Hs.656582	6.48049	0.229914	0	0	2.80881	SFT	Plasma Membrane	other
GBP1	guanylate binding protein 1, interferon-inducible, 67kDa	1p22.2	2633	BC002666	Hs.62661	8.14006	0.1816	0	0	2.78608	SFT	Cytoplasm	enzyme
ITIH2	inter-alpha (globulin) inhibitor H2	10p15	3698	NM_002216	Hs.75285	4.63155	0.317872	8.87749e-06	1.07773e-05	2.77452	SFT	Extracellular Space	other
AVIL	advillin	12q14.1	10677	AF318328	Hs.584854	9.31697	0.157627	0	0	2.76754	SFT	Cytoplasm	other
TAX1BP3	Tax1 (human T-cell leukemia virus type I) binding protein 3	17p13	30851	AF234997	Hs.12956	12.969	0.112995	0	0	2.76147	SFT	Nucleus	transcription regulator
PAM	peptidylglycine alpha-amidating monooxygenase	5q14-q21	5066	NM_000919	Hs.369430	7.75231	0.189017	0	0	2.76124	SFT	Plasma Membrane	enzyme
PRNP	prion protein	20p13	5621	AK056897	---	4.51656	0.323264	1.7755e-05	2.05273e-05	2.75116	SFT	Plasma Membrane	other
DCLK1	doublecortin-like kinase 1	13q13	9201	NM_004734	Hs.507755	4.24443	0.342693	6.01697e-05	6.25958e-05	2.74068	SFT	Plasma Membrane	kinase
GBP2	guanylate binding protein 2, interferon-inducible	1p22.2	2634	NM_004120	Hs.386567	8.29644	0.175091	0	0	2.73706	SFT
CDR1	cerebellar degeneration-related protein 1, 34kDa	Xq27.1-q27.2	1038	NM_004065	Hs.571748	6.9134	0.209959	0	0	2.73499	SFT	unknown	other
SERPIND1	serpin peptidase inhibitor, clade D (heparin cofactor), member 1	22q11.2|22q11.21	3053	NM_000185	Hs.474270	7.7915	0.186224	0	0	2.73391	SFT	Extracellular Space	other
ATP2B4	ATPase, Ca++ transporting, plasma membrane 4	1q32.1	493	NM_001684	Hs.343522	10.4482	0.138681	0	0	2.73013	SFT	Plasma Membrane	transporter
ACP5	acid phosphatase 5, tartrate resistant	19p13.3-p13.2	54	NM_001611	Hs.1211	6.06458	0.238762	0	0	2.72828	SFT	Cytoplasm	phosphatase
KIAA1462	KIAA1462	10p11.23	57608	AL050154	Hs.533953	6.53629	0.221426	0	0	2.72699	SFT	unknown	other
LAMA2	laminin, alpha 2	6q22-q23	3908	NM_000426	Hs.200841	5.39109	0.268304	0	0	2.72537	SFT	Extracellular Space	other
CTGF	connective tissue growth factor	6q23.1	1490	M92934	Hs.591346	4.69887	0.306682	6.90471e-06	8.57341e-06	2.7152	SFT	Extracellular Space	growth factor
SPOCK1	sparc/osteonectin, cwcv and kazal-like domains proteoglycan (testican) 1	5q31	6695	AF231124	Hs.654695	4.32516	0.332602	4.24147e-05	4.5638e-05	2.7105	SFT	Extracellular Space	other
PRKCD	protein kinase C, delta	3p21.31	5580	NM_006254	Hs.155342	12.7445	0.11261	0	0	2.70413	SFT	Cytoplasm	kinase
FGG	fibrinogen gamma chain	4q28	2266	NM_000509	Hs.546255	4.75472	0.300585	4.93194e-06	6.31956e-06	2.69297	SFT	Extracellular Space	other	F2
CCDC68	coiled-coil domain containing 68	18q21	80323	NM_025214	Hs.120790	5.20417	0.274577	0	0	2.6925	SFT	unknown	other
PRSS16	protease, serine, 16 (thymus)	6p21	10279	NM_005865	Hs.274407	10.5089	0.135869	0	0	2.69044	SFT	Extracellular Space	peptidase
ERAP2	endoplasmic reticulum aminopeptidase 2	5q15	64167	BC017927	Hs.591249	5.50345	0.259353	0	0	2.6895	SFT	Cytoplasm	peptidase
DKFZP564O0823	DKFZP564O0823 protein	4q13.3-q21.3	25849	NM_015393	Hs.105460	5.86211	0.243395	0	0	2.68851	SFT
C11orf9	chromosome 11 open reading frame 9	11q12-q13.1	745	NM_013279	Hs.473109	7.37751	0.193342	0	0	2.68772	SFT	Nucleus	transcription regulator
LAMA3	laminin, alpha 3	18q11.2	3909	AL708055	Hs.436367	9.52675	0.149702	0	0	2.68732	SFT	Extracellular Space	other
GABRD	gamma-aminobutyric acid (GABA) A receptor, delta	1p|1p36.3	2563	NM_000815	Hs.113882	6.42383	0.221288	0	0	2.67867	SFT	Plasma Membrane	ion channel	pagoclone, alphadolone, SEP 174559, tracazolate, sevoflurane, isoflurane, gaboxadol, felbamate, etomidate, muscimol, halothane, fluoxetine/olanzapine, eszopiclone, temazepam, zolpidem, lorazepam, olanzapine, clonazepam, zaleplon, secobarbital, phenobarbital, pentobarbital, ezogabine, desflurane, methoxyflurane, enflurane, pregnenolone
APOB	apolipoprotein B (including Ag(x) antigen)	2p24-p23	338	NM_000384	Hs.120759	5.97873	0.237055	0	0	2.67083	SFT	Extracellular Space	transporter
FLRT2	fibronectin leucine rich transmembrane protein 2	14q24-q32	23768	AF169676	Hs.533710	5.316	0.265131	0	0	2.65634	SFT	Plasma Membrane	other
BCAS1	breast carcinoma amplified sequence 1	20q13.2	8537	NM_003657	Hs.400556	7.50518	0.186934	0	0	2.64445	SFT	Plasma Membrane	other
RARA	retinoic acid receptor, alpha	17q21	5914	AJ417079	Hs.654583	11.1738	0.125059	0	0	2.63422	SFT	Nucleus	ligand-dependent nuclear receptor	etretinate, adapalene, arsenic trioxide, 13-cis-retinoic acid, tazarotene, acitretin, tretinoin, 9-cis-retinoic acid
PLA2G2A	phospholipase A2, group IIA (platelets, synovial fluid)	1p35	5320	NM_000300	Hs.466804	4.67264	0.29825	8.87749e-06	1.07773e-05	2.62736	SFT	Extracellular Space	enzyme	varespladib methyl, varespladib
PDLIM4	PDZ and LIM domain 4	5q31.1	8572	BC003096	Hs.424312	9.82404	0.141529	0	0	2.6215	SFT	Cytoplasm	other
MOXD1	monooxygenase, DBH-like 1	6q23.1-q23.3	26002	BC018756	Hs.6909	5.28801	0.262549	0	0	2.61781	SFT	Cytoplasm	enzyme
PDLIM5	PDZ and LIM domain 5	4q22	10611	BG054550	Hs.480311	6.15065	0.225676	0	0	2.61725	SFT	Cytoplasm	other
SLC3A2	solute carrier family 3 (activators of dibasic and neutral amino acid transport), member 2	11q13	6520	NM_002394	Hs.502769	13.4361	0.103229	0	0	2.61533	SFT	Plasma Membrane	transporter
MAN1A1	mannosidase, alpha, class 1A, member 1	6q22	4121	NM_005907	Hs.102788	7.06145	0.196104	0	0	2.61131	SFT	Cytoplasm	enzyme
LIG4	ligase IV, DNA, ATP-dependent	13q33-q34	3981	NM_002312	Hs.166091	5.74674	0.240461	0	0	2.60605	SFT	Nucleus	enzyme
CDC42EP1	CDC42 effector protein (Rho GTPase binding) 1	22q13.1	11135	NM_007061	Hs.225356	11.443	0.120607	0	0	2.60288	SFT	Extracellular Space	other
RIMS1	regulating synaptic membrane exocytosis 1	6q12-q13	22999	NM_014989	Hs.485729	5.31896	0.259316	0	0	2.60141	SFT	Plasma Membrane	other
MFSD6	major facilitator superfamily domain containing 6	2q32.2	54842	NM_017694	Hs.705942	7.67587	0.17926	0	0	2.59544	SFT	unknown	other
DACH1	dachshund homolog 1 (Drosophila)	13q22	1602	AW772082	Hs.129452	5.162	0.266504	0	0	2.59492	SFT	Nucleus	transcription regulator
ARAP2	ArfGAP with RhoGAP domain, ankyrin repeat and PH domain 2	4p14	116984	BC031283	Hs.479451	8.69569	0.158181	0	0	2.59457	SFT	Cytoplasm	other
AHDC1	AT hook, DNA binding motif, containing 1	1p36.13	27245	NM_015699	Hs.469280	9.12607	0.150613	0	0	2.59279	SFT	unknown	other
P4HA2	procollagen-proline, 2-oxoglutarate 4-dioxygenase (proline 4-hydroxylase), alpha polypeptide II	5q31	8974	NM_004199	Hs.519568	5.42958	0.253129	0	0	2.59257	SFT	Cytoplasm	enzyme
RQCD1	RCD1 required for cell differentiation1 homolog (S. pombe)	2q35	9125	NM_005444	Hs.148767	12.5872	0.108499	0	0	2.57702	SFT	Cytoplasm	other
CCNJL	cyclin J-like	5q33.3	79616	NM_024565	Hs.14070	8.49042	0.160286	0	0	2.56844	SFT	unknown	other
A2M	alpha-2-macroglobulin	12p13.3-p12.3	2	BF056828	Hs.212838	6.41789	0.211804	0	0	2.56567	SFT	Extracellular Space	transporter
NFIX	nuclear factor I/X (CCAAT-binding transcription factor)	19p13.3	4784	U18759	Hs.257970	9.583	0.141807	0	0	2.56496	SFT	Nucleus	transcription regulator
HBZ	hemoglobin, zeta	16p13.3	3050	NM_005332	Hs.585357	8.65442	0.156632	0	0	2.55897	SFT	Cytoplasm	transporter
NELL2	NEL-like 2 (chicken)	12q13.11-q13.12	4753	NM_006159	Hs.505326	6.32096	0.213899	0	0	2.55274	SFT	Extracellular Space	other
RAB23	RAB23, member RAS oncogene family	6p11	51715	NM_016277	Hs.555016	13.8058	0.0976309	0	0	2.54537	SFT	Cytoplasm	enzyme
EGR3	early growth response 3	8p23-p21	1960	NM_004430	Hs.534313	7.67644	0.175529	0	0	2.5446	SFT	Nucleus	transcription regulator
SLC37A4	solute carrier family 37 (glucose-6-phosphate transporter), member 4	11q23.3	2542	NM_001467	Hs.132760	18.3262	0.0735008	0	0	2.54381	SFT	Cytoplasm	transporter
ANK3	ankyrin 3, node of Ranvier (ankyrin G)	10q21	288	NM_020987	Hs.499725	4.7152	0.284551	5.91833e-06	7.40918e-06	2.53453	SFT	Plasma Membrane	other
C2	complement component 2	6p21.3	717	BC029781	Hs.408903	6.81401	0.195705	0	0	2.5202	SFT	Extracellular Space	peptidase
FAM5B	family with sequence similarity 5, member B	1q24.1-q25.3	57795	AF131833	Hs.495918	7.62633	0.174221	0	0	2.5117	SFT	Cytoplasm	other
SNX19	sorting nexin 19	11q25	399979	BC031620	Hs.444024	9.59106	0.137739	0	0	2.4985	SFT	Cytoplasm	transporter
HEG1	HEG homolog 1 (zebrafish)	3q21.2	57493	AA121502	Hs.477420	6.95867	0.189784	0	0	2.49778	SFT	Plasma Membrane	other
APOH	apolipoprotein H (beta-2-glycoprotein I)	17q23-qter	350	NM_000042	Hs.445358	8.90205	0.148149	0	0	2.49464	SFT	Extracellular Space	transporter
CACNA1E	calcium channel, voltage-dependent, R type, alpha 1E subunit	1q25-q31	777	NM_000721	Hs.437444	7.16831	0.183561	0	0	2.48944	SFT	Plasma Membrane	ion channel
MPP2	membrane protein, palmitoylated 2 (MAGUK p55 subfamily member 2)	17q12-q21	4355	NM_005374	Hs.514208	13.3276	0.0986799	0	0	2.48831	SFT	Plasma Membrane	kinase
ADAMTS1	ADAM metallopeptidase with thrombospondin type 1 motif, 1	21q21.2	9510	AK023795	Hs.643357	5.40648	0.242679	0	0	2.48292	SFT	Extracellular Space	peptidase
LAMP2	lysosomal-associated membrane protein 2	Xq24	3920	NM_013995	Hs.496684	8.74293	0.149867	0	0	2.47989	SFT	Plasma Membrane	enzyme
NEDD4	neural precursor cell expressed, developmentally down-regulated 4	15q	4734	D42055	Hs.1565	11.8625	0.110158	0	0	2.47383	SFT	Cytoplasm	enzyme
PKD2	polycystic kidney disease 2 (autosomal dominant)	4q21-q23	5311	NM_000297	Hs.181272	8.05816	0.162039	0	0	2.4721	SFT
SIRT3	sirtuin (silent mating type information regulation 2 homolog) 3 (S. cerevisiae)	11p15.5	23410	AF083108	Hs.592292	15.0195	0.0867913	0	0	2.46838	SFT	Cytoplasm	enzyme
PHTF1	putative homeodomain transcription factor 1	1p13	10745	NM_006608	Hs.655824	12.0264	0.108256	0	0	2.4656	SFT	Nucleus	transcription regulator
ITGBL1	integrin, beta-like 1 (with EGF-like repeat domains)	13q33	9358	AI753143	Hs.696554	5.69256	0.228658	0	0	2.4651	SFT	unknown	other
BMP2	bone morphogenetic protein 2	20p12	650	AA583044	Hs.73853	7.39458	0.174962	0	0	2.45168	SFT	Extracellular Space	growth factor
SH3PXD2A	SH3 and PX domains 2A	10q24.33	9644	NM_014631	Hs.702124	4.61121	0.280496	1.18367e-05	1.42202e-05	2.45109	SFT	Cytoplasm	other
HGD	homogentisate 1,2-dioxygenase (homogentisate oxidase)	3q13.33	3081	NM_000187	Hs.616526	5.82649	0.221876	0	0	2.44996	SFT	Cytoplasm	enzyme
PYGM	phosphorylase, glycogen, muscle	11q12-q13.2	5837	NM_005609	Hs.154084	6.54748	0.197408	0	0	2.44956	SFT	Cytoplasm	enzyme
EMP3	epithelial membrane protein 3	19q13.3	2014	NM_001425	Hs.9999	5.72583	0.225669	0	0	2.44891	SFT	Plasma Membrane	other
GPC1	glypican 1	2q35-q37	2817	AI354864	Hs.328232	12.45	0.103477	0	0	2.44237	SFT	Plasma Membrane	transmembrane receptor
RBPMS	RNA binding protein with multiple splicing	8p12-p11	11030	NM_006867	Hs.334587	5.30567	0.242176	0	0	2.43666	SFT	unknown	transcription regulator
PJA1	praja 1	Xq13.1	64219	NM_022368	Hs.522679	10.0455	0.127895	0	0	2.43644	SFT	Cytoplasm	enzyme
PALM	paralemmin	19p13.3	5064	NM_002579	Hs.631841	7.24586	0.177073	0	0	2.43353	SFT	Plasma Membrane	other
ITGA8	integrin, alpha 8	10p13	8516	AI193623	Hs.171311	4.33115	0.296103	4.04419e-05	4.36128e-05	2.43254	SFT	Plasma Membrane	other
FGF14	fibroblast growth factor 14	13q34	2259	NM_004115	Hs.696392	4.68447	0.273331	7.8911e-06	9.78135e-06	2.42908	SFT	Extracellular Space	growth factor
TRAM2	translocation associated membrane protein 2	6p21.1-p12	9697	BC028121	Hs.520182	6.65136	0.192361	0	0	2.42748	SFT	unknown	other
MMP16	matrix metallopeptidase 16 (membrane-inserted)	8q21	4325	U79292	Hs.546267	4.84799	0.263651	3.94555e-06	5.26115e-06	2.42533	SFT	Extracellular Space	peptidase
PTP4A1	protein tyrosine phosphatase type IVA, member 1	6q12	7803	BF576710	Hs.227777	10.5135	0.121427	0	0	2.42271	SFT	Cytoplasm	phosphatase
RNF121	ring finger protein 121	11q13.4	55298	NM_018320	Hs.368554	8.21102	0.155185	0	0	2.41869	SFT	unknown	other
SVEP1	sushi, von Willebrand factor type A, EGF and pentraxin domain containing 1	9q32	79987	NM_024500	---	4.29594	0.296577	4.73466e-05	5.03442e-05	2.41844	SFT	Cytoplasm	other
ITM2A	integral membrane protein 2A	Xq13.3-Xq21.2	9452	AL021786	Hs.17109	5.27434	0.24142	0	0	2.41719	SFT	Plasma Membrane	other
TGM2	transglutaminase 2 (C polypeptide, protein-glutamine-gamma-glutamyltransferase)	20q12	7052	AL031651	Hs.517033	7.11744	0.178817	0	0	2.41617	SFT	Cytoplasm	enzyme
ERBB2	v-erb-b2 erythroblastic leukemia viral oncogene homolog 2, neuro/glioblastoma derived oncogene homolog (avian)	17q11.2-q12|17q21.1	2064	AF177761	Hs.446352	8.04858	0.157756	0	0	2.41113	SFT	Plasma Membrane	kinase	trastuzumab, BMS-599626, ARRY-334543, XL647, CP-724,714, HKI-272, lapatinib, erlotinib
KCNAB1	potassium voltage-gated channel, shaker-related subfamily, beta member 1	3q26.1	7881	NM_003471	Hs.654519	5.98829	0.211001	0	0	2.40084	SFT	Plasma Membrane	ion channel
CLIP4	CAP-GLY domain containing linker protein family, member 4	2p23.2	79745	NM_024692	Hs.122927	9.76997	0.12906	0	0	2.39647	SFT	unknown	other
YARS	tyrosyl-tRNA synthetase	1p35.1	8565	AW245400	Hs.213264	7.80081	0.161506	0	0	2.39476	SFT	Cytoplasm	enzyme
HSPB6	heat shock protein, alpha-crystallin-related, B6	19q13.12	126393	AL551046	Hs.534538	5.30783	0.23572	0	0	2.38033	SFT	Cytoplasm	other
DIO3	deiodinase, iodothyronine, type III	14q32	1735	NM_001362	Hs.49322	4.41489	0.283291	2.56461e-05	2.85859e-05	2.37957	SFT	Plasma Membrane	enzyme
ME1	malic enzyme 1, NADP(+)-dependent, cytosolic	6q12	4199	AL049699	Hs.21160	6.17733	0.202051	0	0	2.37535	SFT	Cytoplasm	enzyme
ACSL5	acyl-CoA synthetase long-chain family member 5	10q25.1-q25.2	51703	NM_016234	Hs.11638	6.80035	0.18256	0	0	2.36439	SFT	Cytoplasm	enzyme
NAMPT	nicotinamide phosphoribosyltransferase	7q22.2	10135	BC020691	Hs.489615	6.28708	0.197398	0	0	2.36372	SFT	Extracellular Space	cytokine
SOD2	superoxide dismutase 2, mitochondrial	6q25.3	6648	R34841	Hs.487046	5.16696	0.240042	0	0	2.36246	SFT	Cytoplasm	enzyme
MAP6D1	MAP6 domain containing 1	3q27.1	79929	BC006434	Hs.478465	11.9973	0.102873	0	0	2.35249	SFT	Cytoplasm	other
LOC57228	small trans-membrane and glycosylated protein	12q13.13	57228	BC003379	Hs.652389	7.58123	0.162748	0	0	2.35191	SFT
GAS2L1	growth arrest-specific 2 like 1	22q12.2	10634	NM_006478	Hs.322852	9.29424	0.132497	0	0	2.34804	SFT	Cytoplasm	other
NAALAD2	N-acetylated alpha-linked acidic dipeptidase 2	11q14.3-q21	10003	BC038840	Hs.503560	4.82886	0.254693	4.93194e-06	6.31956e-06	2.34547	SFT	Plasma Membrane	peptidase
DOCK10	dedicator of cytokinesis 10	2q36.2	55619	AB014594	Hs.46578	7.09502	0.173335	0	0	2.34537	SFT	unknown	other
C1orf21	chromosome 1 open reading frame 21	1q25	81563	NM_030806	Hs.497159	9.27535	0.132271	0	0	2.34057	SFT	unknown	other
GJA5	gap junction protein, alpha 5, 40kDa	1q21.1	2702	NM_005266	Hs.447968	5.1381	0.237477	0	0	2.32976	SFT	Plasma Membrane	transporter
CSF3R	colony stimulating factor 3 receptor (granulocyte)	1p35-p34.3	1441	NM_172313	Hs.524517	11.8654	0.102663	0	0	2.32646	SFT	Plasma Membrane	transmembrane receptor	pegfilgrastim, filgrastim
DBC1	deleted in bladder cancer 1	9q32-q33	1620	BC021560	Hs.532316	4.62441	0.26191	1.08503e-05	1.30842e-05	2.31526	SFT	Nucleus	peptidase
CDC14A	CDC14 cell division cycle 14 homolog A (S. cerevisiae)	1p21	8556	NM_003672	Hs.127411	14.0014	0.0863726	0	0	2.31232	SFT	Nucleus	phosphatase
LRP1	low density lipoprotein-related protein 1 (alpha-2-macroglobulin receptor)	12q13-q14	4035	BC045107	Hs.162757	8.99236	0.134484	0	0	2.3123	SFT
MYBL1	v-myb myeloblastosis viral oncogene homolog (avian)-like 1	8q22	4603	AW592266	Hs.654538	5.05584	0.239193	0	0	2.31229	SFT	Nucleus	transcription regulator
PHLDB1	pleckstrin homology-like domain, family B, member 1	11q23.3	23187	AB014538	Hs.504062	6.3272	0.191113	0	0	2.31211	SFT	unknown	other
MAPK7	mitogen-activated protein kinase 7	17p11.2	5598	NM_002749	Hs.150136	8.91767	0.135556	0	0	2.31153	SFT	Cytoplasm	kinase
CEACAM1	carcinoembryonic antigen-related cell adhesion molecule 1 (biliary glycoprotein)	19q13.2	634	NM_001712	Hs.512682	7.56379	0.159815	0	0	2.31147	SFT
MST1	macrophage stimulating 1 (hepatocyte growth factor-like)	3p21	4485	NM_020998	Hs.512587	11.5042	0.104868	0	0	2.30764	SFT
SLC22A4	solute carrier family 22 (organic cation/ergothioneine transporter), member 4	5q31.1	6583	NM_003059	Hs.310591	7.17769	0.167511	0	0	2.30112	SFT	Plasma Membrane	transporter
PPP1R12B	protein phosphatase 1, regulatory (inhibitor) subunit 12B	1q32.1	4660	BC034430	Hs.444403	11.044	0.108832	0	0	2.30048	SFT	Cytoplasm	phosphatase
DIRAS3	DIRAS family, GTP-binding RAS-like 3	1p31	9077	AK021882	Hs.194695	8.15242	0.147366	0	0	2.29962	SFT	Plasma Membrane	enzyme
MTCP1	mature T-cell proliferation 1	Xq28	4515	NM_014221	Hs.6917	12.1815	0.098518	0	0	2.29756	SFT	Cytoplasm	other
ZBTB43	zinc finger and BTB domain containing 43	9q33-q34	23099	AI745225	Hs.591903	12.077	0.098916	0	0	2.28883	SFT	Nucleus	other
ISLR	immunoglobulin superfamily containing leucine-rich repeat	15q23-q24	3671	NM_005545	Hs.513022	7.58513	0.15696	0	0	2.28242	SFT	Extracellular Space	other
ITPK1	inositol 1,3,4-triphosphate 5/6 kinase	14q31	3705	BC003622	Hs.308122	8.96498	0.132774	0	0	2.28203	SFT	Cytoplasm	kinase
SESN1	sestrin 1	6q21	27244	NM_014454	Hs.591336	7.11716	0.167066	0	0	2.28	SFT	Nucleus	other
TRAF5	TNF receptor-associated factor 5	1q32	7188	BC032830	Hs.523930	10.1728	0.116867	0	0	2.27974	SFT	Cytoplasm	transporter
LEPREL2	leprecan-like 2	12q13	10536	NM_014262	Hs.631655	11.5606	0.102774	0	0	2.27856	SFT	Nucleus	enzyme
TPMT	thiopurine S-methyltransferase	6p22.3	7172	BF196891	Hs.444319	8.56226	0.138561	0	0	2.27583	SFT	Cytoplasm	enzyme
IGFBP7	insulin-like growth factor binding protein 7	4q12	3490	NM_001553	Hs.479808	5.34671	0.221552	0	0	2.27296	SFT	Extracellular Space	transporter
SSPN	sarcospan (Kras oncogene-associated gene)	12p11.2	8082	BC041929	Hs.183428	5.34464	0.221386	0	0	2.27085	SFT	Plasma Membrane	other
SAA1	serum amyloid A1	11p15.1	6288	NM_030754	Hs.632144	4.25471	0.276657	5.91833e-05	6.17031e-05	2.26121	SFT	Extracellular Space	transporter
RARRES1	retinoic acid receptor responder (tazarotene induced) 1	3q25.32-q25.33	5918	NM_002888	Hs.131269	4.54009	0.259114	1.47958e-05	1.73493e-05	2.26012	SFT	Plasma Membrane	other
FAS	Fas (TNF receptor superfamily, member 6)	10q24.1	355	AA164751	Hs.244139	6.16427	0.190794	0	0	2.25966	SFT	Plasma Membrane	transmembrane receptor
MLF2	myeloid leukemia factor 2	12p13	8079	NM_005439	Hs.524214	14.5354	0.0808312	0	0	2.25779	SFT	Nucleus	other
KCNK1	potassium channel, subfamily K, member 1	1q42-q43	3775	U90065	Hs.208544	7.89131	0.148544	0	0	2.25357	SFT	Plasma Membrane	ion channel
LYVE1	lymphatic vessel endothelial hyaluronan receptor 1	11p15	10894	AL574194	Hs.655332	6.68911	0.174912	0	0	2.25012	SFT	Plasma Membrane	transmembrane receptor
PDPK1	3-phosphoinositide dependent protein kinase-1	16p13.3	5170	NM_002613	Hs.459691	14.248	0.0817006	0	0	2.24089	SFT	Cytoplasm	kinase
PTK7	PTK7 protein tyrosine kinase 7	6p21.1-p12.2	5754	BC046109	Hs.90572	14.6223	0.0795563	0	0	2.23969	SFT	Plasma Membrane	kinase
KIAA1598	KIAA1598	10q25.3	57698	AU157109	Hs.501140	9.17942	0.126703	0	0	2.23931	SFT	unknown	other
METTL7A	methyltransferase like 7A	12q13.13	25840	NM_014033	Hs.696176	6.04921	0.192017	0	0	2.23698	SFT	unknown	other
EPHB1	EPH receptor B1	3q21-q23	2047	AF037334	Hs.116092	4.88956	0.237106	1.97278e-06	2.6738e-06	2.23356	SFT	Plasma Membrane	kinase
ADAM22	ADAM metallopeptidase domain 22	7q21	53616	BC036029	Hs.592282	7.76234	0.149294	0	0	2.23282	SFT	Plasma Membrane	peptidase
TRDMT1	tRNA aspartic acid methyltransferase 1	10p15.1	1787	AJ223333	Hs.351665	10.7973	0.107305	0	0	2.23242	SFT	Nucleus	enzyme
SDK2	sidekick homolog 2 (chicken)	17q25.1	54549	NM_019064	Hs.435719	5.02254	0.230346	0	0	2.22981	SFT	unknown	other
DDB2	damage-specific DNA binding protein 2, 48kDa	11p12-p11	1643	NM_000107	Hs.702063	10.8958	0.106154	0	0	2.22937	SFT	Nucleus	other
PLCL2	phospholipase C-like 2	3p24.3	23228	AL117515	Hs.202010	5.77027	0.199185	0	0	2.21815	SFT	Cytoplasm	enzyme
EGFR	epidermal growth factor receptor (erythroblastic leukemia viral (v-erb-b) oncogene homolog, avian)	7p12	1956	AF277897	Hs.488293	4.80566	0.239093	4.93194e-06	6.31956e-06	2.2176	SFT	Plasma Membrane	kinase	cetuximab, AEE 788, panitumumab, BMS-599626, ARRY-334543, XL647, canertinib, gefitinib, HKI-272, PD 153035, lapatinib, vandetanib, erlotinib
CBWD1	COBW domain containing 1	9p24.3	55871	NM_020667	Hs.597638	10.037	0.114413	0	0	2.21662	SFT	unknown	other
DHCR24	24-dehydrocholesterol reductase	1p33-p31.1	1718	NM_014762	Hs.498727	5.53109	0.206754	0	0	2.20928	SFT	Cytoplasm	enzyme
RRAS	related RAS viral (r-ras) oncogene homolog	19q13.3-qter	6237	NM_006270	Hs.515536	5.31591	0.21511	0	0	2.20917	SFT	Cytoplasm	enzyme
CLIC2	chloride intracellular channel 2	Xq28	1193	AI768628	Hs.655445	4.80176	0.238007	4.93194e-06	6.31956e-06	2.20817	SFT	unknown	ion channel
SULT1C2	sulfotransferase family, cytosolic, 1C, member 2	2q11.1-q11.2	6819	AF026303	Hs.436123	5.82691	0.195451	0	0	2.20209	SFT	Cytoplasm	enzyme
SCNN1A	sodium channel, nonvoltage-gated 1 alpha	12p13	6337	NM_001038	Hs.591047	4.37976	0.260015	3.25508e-05	3.5649e-05	2.20198	SFT	Plasma Membrane	ion channel	triamterene/hydrochlorothiazide, amiloride, amiloride/hydrochlorothiazide, triamterene
SELL	selectin L	1q23-q25	6402	NM_000655	Hs.82848	7.42904	0.153092	0	0	2.19973	SFT	Plasma Membrane	other
ZNF280B	zinc finger protein 280B	22q11.22	140883	AW663885	Hs.43834	8.39335	0.135418	0	0	2.19863	SFT	Nucleus	other
PCNA	proliferating cell nuclear antigen	20pter-p12	5111	NM_002592	Hs.147433	9.15272	0.123917	0	0	2.19493	SFT	Nucleus	enzyme
RARG	retinoic acid receptor, gamma	12q13	5916	M57707	Hs.1497	7.58231	0.149491	0	0	2.19388	SFT	Nucleus	ligand-dependent nuclear receptor	etretinate, adapalene, 13-cis-retinoic acid, tazarotene, acitretin, tretinoin, 9-cis-retinoic acid, fenretinide
ALDH1B1	aldehyde dehydrogenase 1 family, member B1	9p11.1	219	NM_000692	Hs.436219	9.94092	0.11402	0	0	2.19385	SFT	Cytoplasm	enzyme
NUP188	nucleoporin 188kDa	9q34.11	23511	AW131863	---	12.5251	0.0904868	0	0	2.19369	SFT
CKMT1B	creatine kinase, mitochondrial 1B	15q15	1159	NM_020990	Hs.425633	5.68475	0.199113	0	0	2.19148	SFT
SERPINA2	serpin peptidase inhibitor, clade A (alpha-1 antiproteinase, antitrypsin), member 2	14q32.13	390502	NM_006220	Hs.666160	6.52704	0.17337	0	0	2.19101	SFT	Extracellular Space	other
HOXB5	homeobox B5	17q21.3	3215	AI052747	Hs.654456	5.88979	0.191814	0	0	2.1882	SFT	Nucleus	transcription regulator
HOXB6	homeobox B6	17q21.3	3216	AA527340	Hs.98428	4.31293	0.261279	4.43875e-05	4.75833e-05	2.18386	SFT	Nucleus	transcription regulator
SEC24D	SEC24 family, member D (S. cerevisiae)	4q26	9871	NM_014822	Hs.189641	6.65027	0.168854	0	0	2.17788	SFT	Cytoplasm	transporter
CD22	CD22 molecule	19q13.1	933	NM_001771	Hs.643440	5.7632	0.194829	0	0	2.17775	SFT	Plasma Membrane	other	epratuzumab, BL22 immunotoxin, inotuzumab ozogamicin, combotox, RFB4-dgRTA
SLC1A4	solute carrier family 1 (glutamate/neutral amino acid transporter), member 4	2p15-p13	6509	BF340083	Hs.654352	6.40986	0.17509	0	0	2.17694	SFT	Plasma Membrane	transporter	riluzole
NCOA2	nuclear receptor coactivator 2	8q13.3	10499	AW027474	Hs.446678	9.2543	0.121044	0	0	2.17373	SFT	Nucleus	transcription regulator
CCL27	chemokine (C-C motif) ligand 27	9p13	10850	NM_006664	Hs.648124	10.6099	0.105576	0	0	2.17371	SFT	Cytoplasm	other
MAOB	monoamine oxidase B	Xp11.23	4129	AF088019	Hs.654473	5.6118	0.199517	0	0	2.17294	SFT	Cytoplasm	enzyme	safinamide, ladostigil, rasagiline, selegiline, dextroamphetamine, procainamide, tranylcypromine, phenelzine, isocarboxazid, benzphetamine
LOC202181	hypothetical protein LOC202181	5q35.3	202181	NM_024651	---	7.41735	0.150635	0	0	2.16942	SFT	unknown	other
CLC	Charcot-Leyden crystal protein	19q13.1	1178	NM_001828	Hs.889	10.647	0.104835	0	0	2.16771	SFT	Cytoplasm	enzyme
PPM2C	protein phosphatase 2C, magnesium-dependent, catalytic subunit	8q22.1	54704	NM_018444	Hs.22265	9.37317	0.118908	0	0	2.16526	SFT
FMO5	flavin containing monooxygenase 5	1q21.1	2330	BC020872	Hs.642706	7.90892	0.140773	0	0	2.16349	SFT	Cytoplasm	enzyme
SARDH	sarcosine dehydrogenase	9q33-q34	1757	NM_007101	Hs.198003	9.06274	0.1228	0	0	2.1628	SFT	Cytoplasm	enzyme
NOX4	NADPH oxidase 4	11q14.2-q21	50507	NM_016931	Hs.371036	6.5451	0.170008	0	0	2.16253	SFT	Cytoplasm	enzyme
TMEM45A	transmembrane protein 45A	3q12.2	55076	NM_018004	Hs.658956	4.51728	0.24457	1.7755e-05	2.05273e-05	2.15068	SFT	Plasma Membrane	other
FAM107A	family with sequence similarity 107, member A	3p21.1	11170	NM_007177	Hs.506357	5.30772	0.207993	0	0	2.14945	SFT	Nucleus	other
PLCB1	phospholipase C, beta 1 (phosphoinositide-specific)	20p12	23236	AY004175	Hs.431173	5.26896	0.209359	0	0	2.14816	SFT	Cytoplasm	enzyme
GLI3	GLI-Kruppel family member GLI3	7p13	2737	BC032660	Hs.21509	7.54873	0.146014	0	0	2.14685	SFT	Nucleus	transcription regulator
FGFR1	fibroblast growth factor receptor 1	8p11.2-p11.1	2260	NM_023107	Hs.264887	7.60055	0.144874	0	0	2.14522	SFT	Plasma Membrane	kinase	pazopanib
CAMK4	calcium/calmodulin-dependent protein kinase IV	5q21.3	814	L24959	Hs.591269	5.58108	0.197241	0	0	2.14476	SFT	Nucleus	kinase
NFATC4	nuclear factor of activated T-cells, cytoplasmic, calcineurin-dependent 4	14q11.2	4776	NM_004554	Hs.77810	7.8761	0.139728	0	0	2.14431	SFT	Nucleus	transcription regulator
GATA6	GATA binding protein 6	18q11.1-q11.2	2627	D87811	Hs.514746	4.22749	0.259797	6.70744e-05	6.93789e-05	2.14101	SFT	Nucleus	transcription regulator
HISPPD2A	histidine acid phosphatase domain containing 2A	15q15.3	9677	AF543190	Hs.156814	10.5774	0.103805	0	0	2.14057	SFT
FGFBP1	fibroblast growth factor binding protein 1	4p16-p15	9982	NM_005130	Hs.1690	6.04381	0.181226	0	0	2.13656	SFT	Extracellular Space	other
SOX5	SRY (sex determining region Y)-box 5	12p12.1	6660	BC014929	Hs.657542	6.45523	0.169239	0	0	2.1324	SFT	Nucleus	transcription regulator
NAV3	neuron navigator 3	12q14.3	89795	NM_014903	Hs.655301	4.52386	0.2411	1.57822e-05	1.84013e-05	2.12978	SFT	Nucleus	other
LMO4	LIM domain only 4	1p22.3	8543	AI824831	Hs.436792	5.09839	0.213636	0	0	2.12756	SFT	Nucleus	transcription regulator
TREH	trehalase (brush-border membrane glycoprotein)	11q23.3	11181	NM_007180	Hs.129712	5.14729	0.210916	0	0	2.12233	SFT	Plasma Membrane	enzyme
MTTP	microsomal triglyceride transfer protein	4q24	4547	AI623321	Hs.195799	6.72641	0.160948	0	0	2.11785	SFT	Cytoplasm	transporter
PRDX6	peroxiredoxin 6	1q25.1	9588	BE869583	Hs.573688	11.0852	0.0972512	0	0	2.11118	SFT	Cytoplasm	enzyme
SGEF	Src homology 3 domain-containing guanine nucleotide exchange factor	3q25.2	26084	AU118383	Hs.570682	6.24369	0.17247	0	0	2.10943	SFT
TF	transferrin	3q22.1	7018	NM_001063	Hs.518267	5.91628	0.181747	0	0	2.10711	SFT	Extracellular Space	transporter
HPD	4-hydroxyphenylpyruvate dioxygenase	12q24-qter	3242	NM_002150	Hs.2899	5.10647	0.210457	0	0	2.10627	SFT	Cytoplasm	enzyme	nitisinone
CMPK1	cytidine monophosphate (UMP-CMP) kinase 1, cytosolic	1p32	51727	BC017806	Hs.11463	6.59606	0.1627	0	0	2.10406	SFT	Nucleus	kinase
STK3	serine/threonine kinase 3 (STE20 homolog, yeast)	8q22.2	6788	NM_006281	Hs.492333	7.39097	0.145123	0	0	2.10323	SFT	Cytoplasm	kinase
ITIH4	inter-alpha (globulin) inhibitor H4 (plasma Kallikrein-sensitive glycoprotein)	3p21-p14	3700	NM_002218	Hs.702071	7.54417	0.142055	0	0	2.10189	SFT	Extracellular Space	other
SYT1	synaptotagmin I	12cen-q21	6857	AV723167	Hs.310545	4.44392	0.241133	2.36733e-05	2.66754e-05	2.10173	SFT
TRIM9	tripartite motif-containing 9	14q22.1	114088	AF220036	Hs.654750	6.57911	0.162847	0	0	2.10146	SFT	Cytoplasm	enzyme
DR1	down-regulator of transcription 1, TBP-binding (negative cofactor 2)	1p22.1	1810	NM_001938	Hs.348418	8.97587	0.119323	0	0	2.10093	SFT	Nucleus	transcription regulator
SERPINE1	serpin peptidase inhibitor, clade E (nexin, plasminogen activator inhibitor type 1), member 1	7q21.3-q22	5054	BC020765	Hs.414795	4.627	0.231353	1.08503e-05	1.30842e-05	2.10012	SFT	Extracellular Space	other	drotrecogin alfa
CBX6	chromobox homolog 6	22q13.1	23466	AI458128	Hs.592201	10.7718	0.099113	0	0	2.09598	SFT	Nucleus	other
COL7A1	collagen, type VII, alpha 1	3p21.1	1294	NM_000094	Hs.476218	5.31835	0.200407	0	0	2.09338	SFT	Extracellular Space	other	collagenase clostridium histolyticum
SUPT3H	suppressor of Ty 3 homolog (S. cerevisiae)	6p21.1-p21.3	8464	NM_003599	Hs.368325	4.69423	0.226634	6.90471e-06	8.57341e-06	2.09054	SFT	Nucleus	transcription regulator
SLC7A1	solute carrier family 7 (cationic amino acid transporter, y+ system), member 1	13q12-q14	6541	NM_003045	Hs.14846	6.36747	0.166901	0	0	2.08889	SFT	Plasma Membrane	transporter
BAG2	BCL2-associated athanogene 2	6p12.1-p11.2	9532	AF095192	Hs.55220	5.02558	0.211315	0	0	2.08779	SFT	Cytoplasm	other
MFI2	antigen p97 (melanoma associated) identified by monoclonal antibodies 133.2 and 96.5	3q28-q29	4241	AK096182	---	5.08524	0.208591	0	0	2.08599	SFT	Plasma Membrane	other
FHL5	four and a half LIM domains 5	6q16.1-q16.3	9457	BC021723	Hs.632608	5.13545	0.206499	0	0	2.08561	SFT	Nucleus	transcription regulator
PPAP2B	phosphatidic acid phosphatase type 2B	1pter-p22.1	8613	AB000889	Hs.405156	5.31072	0.199482	0	0	2.08406	SFT	Plasma Membrane	phosphatase
GTF2B	general transcription factor IIB	1p22-p21	2959	NM_001514	Hs.481852	9.35894	0.113167	0	0	2.08366	SFT	Nucleus	transcription regulator
APOA2	apolipoprotein A-II	1q21-q23	336	NM_001643	Hs.237658	5.03777	0.20967	0	0	2.07955	SFT	Extracellular Space	transporter
ENO2	enolase 2 (gamma, neuronal)	12p13	2026	NM_001975	Hs.511915	4.42101	0.238787	2.56461e-05	2.85859e-05	2.0787	SFT	Cytoplasm	enzyme
KIAA0408	KIAA0408	6q22.33	9729	NM_014702	---	5.79539	0.182005	0	0	2.07741	SFT	unknown	other
NUCB2	nucleobindin 2	11p15.1-p14	4925	NM_005013	Hs.654599	6.29026	0.167507	0	0	2.07579	SFT	Nucleus	other
KCTD15	potassium channel tetramerisation domain containing 15	19q13.11	79047	NM_024076	Hs.221873	5.00863	0.209998	0	0	2.07312	SFT	unknown	ion channel
LY96	lymphocyte antigen 96	8q21.11	23643	NM_015364	Hs.660766	5.24101	0.199813	0	0	2.06655	SFT
ITGB7	integrin, beta 7	12q13.13	3695	NM_000889	Hs.654470	7.26827	0.143785	0	0	2.06346	SFT	Plasma Membrane	transmembrane receptor
FGB	fibrinogen beta chain	4q28	2244	NM_005141	Hs.300774	9.80453	0.106561	0	0	2.06305	SFT
MPP6	membrane protein, palmitoylated 6 (MAGUK p55 subfamily member 6)	7p15	51678	NM_016447	Hs.533355	4.59797	0.226913	1.38094e-05	1.63186e-05	2.06099	SFT
C4A	complement component 4A (Rodgers blood group)	6p21.3	720	NM_000592	Hs.534847	4.7672	0.218617	4.93194e-06	6.31956e-06	2.05935	SFT
CDKN2A	cyclin-dependent kinase inhibitor 2A (melanoma, p16, inhibits CDK4)	9p21	1029	NM_000077	Hs.512599	4.87333	0.213473	2.95916e-06	3.99196e-06	2.05669	SFT	Nucleus	transcription regulator
PXN	paxillin	12q24.31	5829	NM_002859	Hs.446336	11.4777	0.0905593	0	0	2.05539	SFT	Cytoplasm	other
SCRN1	secernin 1	7p14.3-p14.1	9805	NM_014766	Hs.520740	7.24189	0.143386	0	0	2.05393	SFT	Cytoplasm	other
KLK6	kallikrein-related peptidase 6	19q13.3	5653	NM_002774	Hs.79361	7.42108	0.139922	0	0	2.05391	SFT	Extracellular Space	peptidase
LPCAT4	lysophosphatidylcholine acyltransferase 4	15q14	254531	AI889513	Hs.352614	9.55776	0.108507	0	0	2.05207	SFT	unknown	other
HOXA2	homeobox A2	7p15-p14	3199	CA448125	Hs.445239	4.73146	0.218333	5.91833e-06	7.40918e-06	2.04633	SFT	Nucleus	transcription regulator
SLC9A2	solute carrier family 9 (sodium/hydrogen exchanger), member 2	2q11.2	6549	AF073299	Hs.250083	5.88346	0.175554	0	0	2.04608	SFT	Plasma Membrane	transporter
PTMS	parathymosin	12p13	5763	M24398	Hs.504613	7.35975	0.140339	0	0	2.04607	SFT	Nucleus	other
USP32	ubiquitin specific peptidase 32	17q23.2	84669	AF350251	Hs.132868	6.74152	0.152767	0	0	2.04186	SFT	Cytoplasm	enzyme
SERTAD2	SERTA domain containing 2	2p14	9792	BG107456	Hs.693696	7.81013	0.131755	0	0	2.04064	SFT	Cytoplasm	transcription regulator
SPG20	spastic paraplegia 20 (Troyer syndrome)	13q13.3	23111	AK002207	Hs.440414	8.08304	0.127238	0	0	2.03986	SFT	Cytoplasm	other
CNKSR2	connector enhancer of kinase suppressor of Ras 2	Xp22.12	22866	AF418269	Hs.632794	5.47902	0.187706	0	0	2.03982	SFT	Plasma Membrane	other
GALNT3	UDP-N-acetyl-alpha-D-galactosamine:polypeptide N-acetylgalactosaminyltransferase 3 (GalNAc-T3)	2q24-q31	2591	BF063271	Hs.170986	6.81885	0.150752	0	0	2.03913	SFT	Cytoplasm	enzyme
FGF12	fibroblast growth factor 12	3q28	2257	NM_004113	Hs.584758	6.41944	0.16003	0	0	2.03821	SFT	Extracellular Space	growth factor
FABP1	fatty acid binding protein 1, liver	2p11	2168	NM_001443	Hs.380135	8.24962	0.124389	0	0	2.0366	SFT	Cytoplasm	transporter
RGN	regucalcin (senescence marker protein-30)	Xp11.3	9104	D31815	Hs.77854	6.22617	0.164724	0	0	2.03581	SFT	Nucleus	enzyme
KIAA0323	KIAA0323	14q12	23351	AI075450	Hs.700630	7.58368	0.134944	0	0	2.03266	SFT
DMD	dystrophin	Xp21.2	1756	NM_004010	Hs.495912	4.7734	0.21372	4.93194e-06	6.31956e-06	2.02816	SFT	Plasma Membrane	other
BTG2	BTG family, member 2	1q32	7832	BG339064	Hs.519162	6.49185	0.156674	0	0	2.02385	SFT	Nucleus	transcription regulator
PARD6B	par-6 partitioning defective 6 homolog beta (C. elegans)	20q13.13	84612	AB044555	Hs.589848	4.75199	0.213003	5.91833e-06	7.40918e-06	2.01697	SFT	Plasma Membrane	other
DNAJC10	DnaJ (Hsp40) homolog, subfamily C, member 10	2q32.1	54431	BG168666	Hs.516632	10.5074	0.0961954	0	0	2.01497	SFT	Cytoplasm	enzyme
STEAP1	six transmembrane epithelial antigen of the prostate 1	7q21	26872	NM_012449	Hs.61635	5.84679	0.172529	0	0	2.01215	SFT	Plasma Membrane	transporter
PMP2	peripheral myelin protein 2	8q21.3-q22.1	5375	NM_002677	Hs.571512	7.30705	0.138037	0	0	2.01202	SFT
TCEAL2	transcription elongation factor A (SII)-like 2	Xq22.1-q22.3	140597	AF063606	Hs.401835	4.42374	0.227893	2.56461e-05	2.85859e-05	2.01132	SFT	unknown	other
ATP6V0D1	ATPase, H+ transporting, lysosomal 38kDa, V0 subunit d1	16q22	9114	AL566172	Hs.106876	8.28067	0.121162	0	0	2.00459	SFT	Cytoplasm	transporter
MPO	myeloperoxidase	17q23.1	4353	J02694	Hs.458272	5.69818	0.175642	0	0	2.00117	SFT	Cytoplasm	enzyme
ING2	inhibitor of growth family, member 2	4q35.1	3622	NM_001564	Hs.107153	9.5732	0.104307	0	0	1.998	SFT	Nucleus	transcription regulator
STOM	stomatin	9q34.1	2040	AI537887	Hs.253903	7.76778	0.128415	0	0	1.99654	SFT	Plasma Membrane	other
ANKS1B	ankyrin repeat and sterile alpha motif domain containing 1B	12q23.1	56899	NM_020140	Hs.506458	4.35008	0.228739	3.551e-05	3.86406e-05	1.99313	SFT	Nucleus	other
GYG1	glycogenin 1	3q24-q25.1	2992	NM_004130	Hs.477892	6.11932	0.162588	0	0	1.99298	SFT	Cytoplasm	enzyme
ZNF510	zinc finger protein 510	9q22.33	22869	NM_014930	Hs.75264	13.5724	0.0730722	0	0	1.98862	SFT	Nucleus	other
PHF15	PHD finger protein 15	5q31.1	23338	NM_015288	Hs.483419	7.59502	0.130289	0	0	1.98556	SFT	Nucleus	other
EPS8L2	EPS8-like 2	11p15.5	64787	NM_022772	Hs.55016	4.34156	0.227752	3.74827e-05	4.06647e-05	1.98453	SFT	unknown	other
CTDSPL	CTD (carboxy-terminal domain, RNA polymerase II, polypeptide A) small phosphatase-like	3p21.3	10217	BF031714	Hs.475963	8.19454	0.120586	0	0	1.98363	SFT	Nucleus	other
PDHA1	pyruvate dehydrogenase (lipoamide) alpha 1	Xp22.2-p22.1	5160	AW057819	Hs.530331	7.52548	0.131088	0	0	1.98137	SFT	Cytoplasm	enzyme
ST7	suppression of tumorigenicity 7	7q31.1-q31.3	7982	NM_021908	Hs.368131	7.90652	0.124714	0	0	1.98075	SFT	unknown	other
AQP9	aquaporin 9	15q22.1-q22.2	366	NM_020980	Hs.104624	4.39711	0.224105	2.86052e-05	3.1725e-05	1.97988	SFT	Plasma Membrane	transporter
EFHD1	EF-hand domain family, member D1	2q37.1	80303	BC002449	Hs.516769	5.79812	0.169881	0	0	1.9793	SFT	Cytoplasm	other
MYB	v-myb myeloblastosis viral oncogene homolog (avian)	6q22-q23	4602	NM_005375	Hs.654446	5.06353	0.193962	0	0	1.97538	SFT	Nucleus	transcription regulator
FRS2	fibroblast growth factor receptor substrate 2	12q15	10818	NM_006654	Hs.593446	6.30539	0.155665	0	0	1.97456	SFT	Plasma Membrane	other
NAPG	N-ethylmaleimide-sensitive factor attachment protein, gamma	18p11.22	8774	BC001889	Hs.464622	9.86309	0.0994443	0	0	1.9736	SFT	Cytoplasm	transporter
HKDC1	hexokinase domain containing 1	10q21.3	80201	NM_025130	Hs.522988	5.7964	0.169155	0	0	1.97314	SFT	Nucleus	kinase
CHCHD7	coiled-coil-helix-coiled-coil-helix domain containing 7	8q12.1	79145	NM_024300	Hs.436913	9.40881	0.103955	0	0	1.96986	SFT	Cytoplasm	other
EFNB1	ephrin-B1	Xq12	1947	NM_004429	Hs.144700	5.53089	0.176568	0	0	1.96779	SFT	Plasma Membrane	other
HPRT1	hypoxanthine phosphoribosyltransferase 1	Xq26.1	3251	U31737	Hs.412707	10.5364	0.0924804	0	0	1.96484	SFT	Cytoplasm	enzyme	6-mercaptopurine, thioguanine, azathioprine
ZEB2	zinc finger E-box binding homeobox 2	2q22	9839	NM_014795	Hs.34871	5.19524	0.187296	0	0	1.96298	SFT	Nucleus	transcription regulator
SOCS5	suppressor of cytokine signaling 5	2p21	9655	NM_014011	Hs.468426	8.02987	0.120802	0	0	1.95887	SFT	Extracellular Space	cytokine
HOXB2	homeobox B2	17q21-q22	3212	NM_002145	Hs.514289	5.06883	0.191356	0	0	1.95877	SFT	Nucleus	transcription regulator
GSTM5	glutathione S-transferase mu 5	1p13.3	2949	NM_000851	Hs.75652	4.96876	0.195181	0	0	1.95858	SFT	Cytoplasm	enzyme
DNAH9	dynein, axonemal, heavy chain 9	17p12	1770	NM_004662	Hs.567259	9.00412	0.107701	0	0	1.95851	SFT	Cytoplasm	other
SMAD3	SMAD family member 3	15q22.33	4088	BF971416	Hs.702172	7.32093	0.132372	0	0	1.9576	SFT	Nucleus	transcription regulator
FAM46A	family with sequence similarity 46, member A	6q14	55603	AW246673	Hs.10784	5.24435	0.184672	0	0	1.95678	SFT	unknown	other
B3GALT2	UDP-Gal:betaGlcNAc beta 1,3-galactosyltransferase, polypeptide 2	1q31	8707	AF288390	Hs.518834	4.71726	0.205139	5.91833e-06	7.40918e-06	1.95571	SFT	Cytoplasm	enzyme
SIX5	SIX homeobox 5	19q13.32	147912	AW513514	Hs.43314	10.6805	0.0904467	0	0	1.95344	SFT	Nucleus	transcription regulator
ADNP	activity-dependent neuroprotector homeobox	20q13.13	23394	NM_015339	Hs.570355	4.95749	0.194836	0	0	1.95328	SFT	Nucleus	transcription regulator
ENPP1	ectonucleotide pyrophosphatase/phosphodiesterase 1	6q22-q23	5167	AU130282	Hs.527295	4.94818	0.195183	0	0	1.95314	SFT	Plasma Membrane	enzyme
C7orf49	chromosome 7 open reading frame 49	7q33	78996	NM_024033	Hs.521213	8.36033	0.115498	0	0	1.95287	SFT	unknown	other
BTRC	beta-transducin repeat containing	10q24.32	8945	AL833133	Hs.696242	11.8114	0.0815398	0	0	1.9495	SFT	Cytoplasm	enzyme
CUTC	cutC copper transporter homolog (E. coli)	10q24.2	51076	NM_015960	Hs.16606	8.22601	0.116941	0	0	1.94796	SFT	Cytoplasm	other
AEN	apoptosis enhancing nuclease	15q26.1	64782	NM_022767	Hs.436102	10.8219	0.088861	0	0	1.94753	SFT	Nucleus	enzyme
SATB1	SATB homeobox 1	3p23	6304	NM_002971	Hs.517717	4.27318	0.224642	5.03058e-05	5.29447e-05	1.94522	SFT	Nucleus	transcription regulator
REEP5	receptor accessory protein 5	5q22-q23	7905	AA814140	Hs.429608	4.51662	0.212224	1.7755e-05	2.05273e-05	1.94334	SFT	Extracellular Space	transporter
SYNJ1	synaptojanin 1	21q22.2	8867	NM_003895	Hs.473632	9.23716	0.103613	0	0	1.94139	SFT	Cytoplasm	phosphatase
ABI2	abl interactor 2	2q33	10152	NM_005759	Hs.471156	9.78239	0.097795	0	0	1.94082	SFT	Cytoplasm	other
ACAP1	ArfGAP with coiled-coil, ankyrin repeat and PH domains 1	17p13.1	9744	NM_014716	Hs.337242	6.3841	0.149448	0	0	1.93736	SFT	Nucleus	other
KBTBD10	kelch repeat and BTB (POZ) domain containing 10	2q31.1	10324	NM_006063	Hs.50550	4.62528	0.206163	1.08503e-05	1.30842e-05	1.93664	SFT	Cytoplasm	other
CDH4	cadherin 4, type 1, R-cadherin (retinal)	20q13.3	1002	AL834206	Hs.473231	4.41429	0.215979	2.56461e-05	2.85859e-05	1.93642	SFT	Plasma Membrane	other
MITF	microphthalmia-associated transcription factor	3p14.2-p14.1	4286	BC012503	---	5.41493	0.175965	0	0	1.93568	SFT	Nucleus	transcription regulator
WEE1	WEE1 homolog (S. pombe)	11p15.3-p15.1	7465	X62048	Hs.249441	6.23672	0.152725	0	0	1.93522	SFT	Nucleus	kinase
TRAF1	TNF receptor-associated factor 1	9q33-q34	7185	NM_005658	Hs.531251	10.5591	0.090197	0	0	1.93508	SFT	Cytoplasm	other
CCDC102B	coiled-coil domain containing 102B	18q22.1	79839	NM_024781	Hs.280781	6.00956	0.158402	0	0	1.93446	SFT	unknown	other
SPRR3	small proline-rich protein 3	1q21-q22	6707	NM_005416	Hs.139322	7.32674	0.129834	0	0	1.93356	SFT	Cytoplasm	other
ADCY9	adenylate cyclase 9	16p13.3	115	AB011092	Hs.391860	5.64185	0.168523	0	0	1.93292	SFT	Plasma Membrane	enzyme
GSTA3	glutathione S-transferase alpha 3	6p12.1	2940	NM_000847	Hs.102484	6.02087	0.157875	0	0	1.93261	SFT	Cytoplasm	enzyme
SRGN	serglycin	10q22.1	5552	BC022313	Hs.1908	5.64775	0.168209	0	0	1.93187	SFT	Extracellular Space	other
PIR	pirin (iron-binding nuclear protein)	Xp22.2	8544	NM_003662	Hs.495728	7.06777	0.13437	0	0	1.93146	SFT	Nucleus	transcription regulator
GLUL	glutamate-ammonia ligase (glutamine synthetase)	1q31	2752	NM_002065	Hs.518525	4.6855	0.20268	7.8911e-06	9.78135e-06	1.93141	SFT	Cytoplasm	enzyme
TPK1	thiamin pyrophosphokinase 1	7q34-q35	27010	NM_022445	Hs.660232	7.08011	0.133982	0	0	1.93	SFT	Cytoplasm	kinase
GABARAPL1	GABA(A) receptor-associated protein like 1	12p13.2	23710	BF125756	Hs.524250	7.23458	0.130915	0	0	1.92802	SFT	Cytoplasm	other
IL13RA1	interleukin 13 receptor, alpha 1	Xq24	3597	NM_001560	Hs.496646	5.42184	0.174659	0	0	1.92783	SFT	Plasma Membrane	transmembrane receptor	cintredekin besudotox
NFIC	nuclear factor I/C (CCAAT-binding transcription factor)	19p13.3	4782	NM_005597	Hs.170131	7.92692	0.119049	0	0	1.92345	SFT	Nucleus	transcription regulator
PTGES	prostaglandin E synthase	9q34.3	9536	NM_004878	Hs.146688	5.01184	0.188175	0	0	1.92266	SFT	Cytoplasm	enzyme
SERPINA6	serpin peptidase inhibitor, clade A (alpha-1 antiproteinase, antitrypsin), member 6	14q32.1	866	NM_001756	Hs.532635	9.28821	0.101488	0	0	1.92204	SFT	Extracellular Space	other
TGOLN2	trans-golgi network protein 2	2p11.2	10618	BC028219	Hs.593382	5.4134	0.173808	0	0	1.91971	SFT	Cytoplasm	other
DLG3	discs, large homolog 3 (neuroendocrine-dlg, Drosophila)	Xq13.1	1741	NM_021120	Hs.522680	10.5992	0.0885169	0	0	1.91615	SFT	Plasma Membrane	kinase
C16orf61	chromosome 16 open reading frame 61	16q23.2	56942	NM_020188	Hs.388255	11.5344	0.081279	0	0	1.91521	SFT	unknown	other
SH2D1A	SH2 domain protein 1A	Xq25-q26	4068	AF072930	Hs.349094	7.58299	0.123529	0	0	1.91417	SFT	Cytoplasm	other
ATP6V0E1	ATPase, H+ transporting, lysosomal 9kDa, V0 subunit e1	5q35.2	8992	AI862255	Hs.484188	9.4699	0.0987882	0	0	1.91257	SFT	Cytoplasm	transporter
NFKBIA	nuclear factor of kappa light polypeptide gene enhancer in B-cells inhibitor, alpha	14q13	4792	AI078167	Hs.81328	5.02695	0.185866	0	0	1.91102	SFT	Cytoplasm	other
PRKCDBP	protein kinase C, delta binding protein	11p15.4	112464	AI088622	Hs.434044	5.70609	0.163142	0	0	1.90647	SFT	Cytoplasm	other
FADS2	fatty acid desaturase 2	11q12-q13.1	9415	NM_004265	Hs.502745	4.91144	0.18927	1.97278e-06	2.6738e-06	1.90473	SFT	Plasma Membrane	enzyme
MS4A4A	membrane-spanning 4-domains, subfamily A, member 4	11q12	51338	AF354928	Hs.325960	5.01108	0.185346	0	0	1.90367	SFT	unknown	other
HLX	H2.0-like homeobox	1q41-q42.1	3142	M60721	Hs.74870	6.59685	0.140753	0	0	1.90333	SFT	Nucleus	transcription regulator
POLR3G	polymerase (RNA) III (DNA directed) polypeptide G (32kD)	5q14.3	10622	BF062139	Hs.282387	6.69594	0.138664	0	0	1.90327	SFT	Nucleus	enzyme
FYN	FYN oncogene related to SRC, FGR, YES	6q21	2534	AK090692	Hs.390567	5.4125	0.171324	0	0	1.9017	SFT	Plasma Membrane	kinase	dasatinib
C1R	complement component 1, r subcomponent	12p13	715	AL573058	Hs.524224	4.38892	0.211202	3.0578e-05	3.37961e-05	1.90125	SFT	Extracellular Space	peptidase	SERPING1
VIL1	villin 1	2q35-q36	7429	BC017303	Hs.654595	5.46525	0.169172	0	0	1.89811	SFT	Cytoplasm	other
PKIA	protein kinase (cAMP-dependent, catalytic) inhibitor alpha	8q21.12	5569	NM_006823	Hs.433700	4.18503	0.220851	8.68021e-05	8.84222e-05	1.89772	SFT	Cytoplasm	other
DAZAP2	DAZ associated protein 2	12q12	9802	NM_014764	Hs.369761	6.12685	0.150353	0	0	1.89368	SFT	Nucleus	other
ZC3H14	zinc finger CCCH-type containing 14	14q31.3	79882	NM_024824	Hs.325846	11.6382	0.0789324	0	0	1.89032	SFT	Nucleus	other
SLC1A3	solute carrier family 1 (glial high affinity glutamate transporter), member 3	5p13	6507	BC022285	Hs.481918	5.5055	0.16659	0	0	1.8884	SFT	Plasma Membrane	transporter	riluzole
CMAH	cytidine monophosphate-N-acetylneuraminic acid hydroxylase (CMP-N-acetylneuraminate monooxygenase) pseudogene	6p21.32	8418	BC022302	Hs.484918	4.53887	0.201896	1.47958e-05	1.73493e-05	1.88737	SFT
ALX4	ALX homeobox 4	11p11.2	60529	NM_021926	Hs.436055	8.40768	0.108952	0	0	1.88693	SFT	Nucleus	transcription regulator
DFNB31	deafness, autosomal recessive 31	9q32-q34	25861	BE045998	Hs.93836	8.56433	0.106932	0	0	1.88662	SFT	Plasma Membrane	other
SUB1	SUB1 homolog (S. cerevisiae)	5p13.3	10923	BG231551	Hs.229641	8.05054	0.113419	0	0	1.88307	SFT
TMCO3	transmembrane and coiled-coil domains 3	13q34	55002	NM_017905	Hs.317593	9.33793	0.0975592	0	0	1.88035	SFT	unknown	transporter
HEXB	hexosaminidase B (beta polypeptide)	5q13	3074	NM_000521	Hs.69293	5.09027	0.17888	0	0	1.87976	SFT	Cytoplasm	enzyme
RBBP8	retinoblastoma binding protein 8	18q11.2	5932	NM_002894	Hs.546282	8.2139	0.110582	0	0	1.87685	SFT	Nucleus	enzyme
VAMP4	vesicle-associated membrane protein 4	1q24-q25	8674	NM_003762	Hs.6651	7.02068	0.12925	0	0	1.87569	SFT	Cytoplasm	other
TMED10	transmembrane emp24-like trafficking protein 10 (yeast)	14q24.3	10972	NM_006827	Hs.74137	8.96243	0.101198	0	0	1.87511	SFT	Cytoplasm	transporter
SEMA4F	sema domain, immunoglobulin domain (Ig), transmembrane domain (TM) and short cytoplasmic domain, (semaphorin) 4F	2p13.1	10505	NM_004263	Hs.25887	5.36469	0.168902	0	0	1.87398	SFT	Plasma Membrane	other
BUB1	budding uninhibited by benzimidazoles 1 homolog (yeast)	2q14	699	AF043294	Hs.469649	5.05604	0.179183	0	0	1.87378	SFT
YAF2	YY1 associated factor 2	12q12	10138	NM_005748	Hs.699313	7.54709	0.119941	0	0	1.87281	SFT	Nucleus	transcription regulator
NPTN	neuroplastin	15q22	27020	NM_017455	Hs.187866	8.16455	0.110869	0	0	1.8728	SFT	Plasma Membrane	other
PVRL3	poliovirus receptor-related 3	3q13	25945	AA129716	Hs.293917	4.86843	0.185717	3.94555e-06	5.26115e-06	1.87144	SFT	Plasma Membrane	other
FIGF	c-fos induced growth factor (vascular endothelial growth factor D)	Xp22.31	2277	NM_004469	Hs.11392	4.2658	0.211843	5.42513e-05	5.69726e-05	1.87083	SFT	Extracellular Space	growth factor
RPS27L	ribosomal protein S27-like	15q22.2	51065	NM_015920	Hs.108957	9.12853	0.0989097	0	0	1.86982	SFT	Nucleus	other
UCRC	ubiquinol-cytochrome c reductase complex (7.2 kD)	22cen-q12.3	29796	NM_013387	Hs.284292	10.2837	0.0877774	0	0	1.86953	SFT
SLC19A2	solute carrier family 19 (thiamine transporter), member 2	1q23.3	10560	AF153330	Hs.30246	4.75611	0.189711	4.93194e-06	6.31956e-06	1.86903	SFT	Plasma Membrane	transporter
PLAUR	plasminogen activator, urokinase receptor	19q13	5329	U08839	Hs.466871	7.2951	0.123586	0	0	1.8681	SFT	Plasma Membrane	transmembrane receptor
MED22	mediator complex subunit 22	9q34.2	6837	NM_006752	Hs.78354	11.5094	0.0779036	0	0	1.86171	SFT
MORC4	MORC family CW-type zinc finger 4	Xq22.3	79710	NM_024657	Hs.496544	6.43013	0.139427	0	0	1.86159	SFT	unknown	other
NUCB1	nucleobindin 1	19q13.2-q13.4	4924	NM_006184	Hs.631602	8.83186	0.101335	0	0	1.85958	SFT	Cytoplasm	other
AGER	advanced glycosylation end product-specific receptor	6p21.3	177	AB036432	Hs.700564	12.8812	0.0694416	0	0	1.85896	SFT	Plasma Membrane	transmembrane receptor
SLC1A1	solute carrier family 1 (neuronal/epithelial high affinity glutamate transporter, system Xag), member 1	9p24	6505	NM_004170	Hs.444915	4.30274	0.207847	4.63602e-05	4.94228e-05	1.85872	SFT	Plasma Membrane	transporter	riluzole
MGC5370	hypothetical protein MGC5370	12q14.3	84825	BE930512	Hs.484551	7.48488	0.119346	0	0	1.8574	SFT
THOC7	THO complex 7 homolog (Drosophila)	3p14.1	80145	NM_025075	Hs.288151	11.2286	0.0794654	0	0	1.85611	SFT	Nucleus	other
GATM	glycine amidinotransferase (L-arginine:glycine amidinotransferase)	15q21.1	2628	NM_001482	Hs.75335	5.01185	0.178005	0	0	1.85592	SFT	Cytoplasm	enzyme
C11orf75	chromosome 11 open reading frame 75	11q13.3-q23.3	56935	NM_020179	Hs.438064	5.40826	0.164654	0	0	1.85381	SFT	unknown	other
UAP1	UDP-N-acteylglucosamine pyrophosphorylase 1	1q23.3	6675	S73498	Hs.492859	6.36776	0.139673	0	0	1.85241	SFT	Nucleus	enzyme
SMC4	structural maintenance of chromosomes 4	3q26.1	10051	NM_005496	Hs.58992	4.25448	0.209025	5.91833e-05	6.17031e-05	1.85227	SFT	Nucleus	transporter
CHMP2B	chromatin modifying protein 2B	3p11.2	25978	AK002165	Hs.476930	7.07549	0.125593	0	0	1.85142	SFT	Cytoplasm	other
CCL5	chemokine (C-C motif) ligand 5	17q11.2-q12	6352	M21121	Hs.514821	4.74435	0.186972	5.91833e-06	7.40918e-06	1.84941	SFT	Extracellular Space	cytokine
PDGFRL	platelet-derived growth factor receptor-like	8p22-p21.3	5157	NM_006207	Hs.458573	4.17842	0.211997	8.87749e-05	9.00505e-05	1.8478	SFT	Plasma Membrane	kinase
PYGB	phosphorylase, glycogen; brain	20p11.2-p11.1	5834	NM_002862	Hs.368157	8.43997	0.104898	0	0	1.84719	SFT	Cytoplasm	enzyme
ERN1	endoplasmic reticulum to nucleus signaling 1	17q24.2	2081	NM_001433	Hs.356481	6.26165	0.141032	0	0	1.84432	SFT	Cytoplasm	kinase
ZMIZ1	zinc finger, MIZ-type containing 1	10q22.3	57178	AF070622	Hs.193118	7.54411	0.116932	0	0	1.84312	SFT	Nucleus	other
TM2D1	TM2 domain containing 1	1p31.3	83941	AF353990	Hs.656790	12.3624	0.0713507	0	0	1.84301	SFT	Plasma Membrane	G-protein coupled receptor
PPFIBP1	PTPRF interacting protein, binding protein 1 (liprin beta 1)	12p11.23-p11.22	8496	BC001560	Hs.172445	7.31957	0.120476	0	0	1.84272	SFT	Plasma Membrane	other
LRRC1	leucine rich repeat containing 1	6p12.1	55227	NM_025168	---	8.17855	0.107702	0	0	1.84146	SFT	Cytoplasm	other
SLC13A3	solute carrier family 13 (sodium-dependent dicarboxylate transporter), member 3	20q12-q13.1	64849	AW466889	Hs.655498	8.10565	0.108473	0	0	1.83941	SFT	Plasma Membrane	transporter
GLIPR1	GLI pathogenesis-related 1	12q21.2	11010	U16307	Hs.205558	4.84252	0.181222	3.94555e-06	5.26115e-06	1.83728	SFT	Extracellular Space	other
NDC80	NDC80 homolog, kinetochore complex component (S. cerevisiae)	18p11.32	10403	NM_006101	Hs.414407	6.50264	0.134702	0	0	1.83518	SFT	Nucleus	other
LOC26010	viral DNA polymerase-transactivated protein 6	2q33.1	26010	AU145711	Hs.120323	6.14622	0.142497	0	0	1.83505	SFT
CD3D	CD3d molecule, delta (CD3-TCR complex)	11q23	915	NM_000732	Hs.504048	6.01573	0.145448	0	0	1.83398	SFT	Plasma Membrane	transmembrane receptor	visilizumab, blinatumomab
WASF1	WAS protein family, member 1	6q21-q22	8936	NM_003931	Hs.75850	5.55233	0.157494	0	0	1.83332	SFT	Nucleus	other
PIGK	phosphatidylinositol glycan anchor biosynthesis, class K	1p31.1	10026	BC026186	Hs.178305	10.5806	0.0825977	0	0	1.83265	SFT	Cytoplasm	peptidase
ATP6V1C1	ATPase, H+ transporting, lysosomal 42kDa, V1 subunit C1	8q22.3	528	AW024925	Hs.86905	5.39176	0.161967	0	0	1.83183	SFT	Cytoplasm	transporter
IL17RB	interleukin 17 receptor B	3p21.1	55540	NM_018725	Hs.654970	5.4839	0.159041	0	0	1.83041	SFT	Plasma Membrane	transmembrane receptor
CBFB	core-binding factor, beta subunit	16q22.1	865	NM_001755	Hs.460988	7.3391	0.118781	0	0	1.82987	SFT	Nucleus	transcription regulator
CYP3A7	cytochrome P450, family 3, subfamily A, polypeptide 7	7q21-q22.1	1551	NM_000765	Hs.111944	6.19634	0.140439	0	0	1.82793	SFT	Cytoplasm	enzyme
KRT8	keratin 8	12q13	3856	U76549	Hs.533782	6.51338	0.133551	0	0	1.82749	SFT	Cytoplasm	other
AFP	alpha-fetoprotein	4q11-q13	174	NM_001134	Hs.518808	5.65487	0.15373	0	0	1.8268	SFT	Extracellular Space	transporter
TBC1D8B	TBC1 domain family, member 8B (with GRAM domain)	Xq22.3	54885	BC017978	Hs.351798	6.03886	0.14378	0	0	1.82547	SFT	unknown	other
IL27RA	interleukin 27 receptor, alpha	19p13.11	9466	NM_004843	Hs.132781	7.75275	0.11169	0	0	1.82248	SFT	Plasma Membrane	transmembrane receptor
ADAMTS3	ADAM metallopeptidase with thrombospondin type 1 motif, 3	4q13.3	9508	AB002364	Hs.590919	4.31187	0.2007	4.43875e-05	4.75833e-05	1.82184	SFT	Extracellular Space	peptidase
ZNF516	zinc finger protein 516	18q23	9658	N38750	Hs.436973	4.57222	0.189091	1.38094e-05	1.63186e-05	1.82079	SFT	Nucleus	other
TFRC	transferrin receptor (p90, CD71)	3q29	7037	NM_003234	Hs.529618	4.42299	0.195347	2.56461e-05	2.85859e-05	1.8201	SFT	Plasma Membrane	transporter
ARHGDIB	Rho GDP dissociation inhibitor (GDI) beta	12p12.3	397	AF498927	Hs.504877	6.04479	0.142673	0	0	1.81809	SFT	Cytoplasm	other
DPM1	dolichyl-phosphate mannosyltransferase polypeptide 1, catalytic subunit	20q13.13	8813	NM_003859	Hs.654951	9.53982	0.0901461	0	0	1.81501	SFT
ITPKC	inositol 1,4,5-trisphosphate 3-kinase C	19q13.1	80271	D38169	Hs.515415	7.56595	0.113596	0	0	1.81436	SFT	Cytoplasm	kinase
GAS6	growth arrest-specific 6	13q34	2621	L13720	Hs.646346	4.42579	0.194033	2.46597e-05	2.76358e-05	1.81346	SFT	Extracellular Space	growth factor
ASL	argininosuccinate lyase	7cen-q11.2	435	NM_000048	Hs.632015	9.00594	0.0951343	0	0	1.81098	SFT	Cytoplasm	enzyme
CDC45L	CDC45 cell division cycle 45-like (S. cerevisiae)	22q11.21	8318	NM_003504	Hs.474217	5.26767	0.162434	0	0	1.80957	SFT
TRIB1	tribbles homolog 1 (Drosophila)	8q24.13	10221	NM_025195	Hs.444947	4.58236	0.186416	1.38094e-05	1.63186e-05	1.80779	SFT	Cytoplasm	kinase
MED21	mediator complex subunit 21	12p11.23	9412	AI688580	Hs.286145	6.48039	0.131524	0	0	1.80541	SFT	Nucleus	transcription regulator
HSPA13	heat shock protein 70kDa family, member 13	21q11.1|21q11	6782	AI718418	Hs.352341	6.6278	0.1284	0	0	1.80376	SFT	Cytoplasm	other
RAB32	RAB32, member RAS oncogene family	6q24.3	10981	NM_006834	Hs.287714	7.85842	0.108232	0	0	1.80316	SFT	Cytoplasm	other
MAP4K5	mitogen-activated protein kinase kinase kinase kinase 5	14q11.2-q21	11183	AW298170	Hs.130491	5.6322	0.150941	0	0	1.80266	SFT	Cytoplasm	kinase	vemurafenib
KIAA1661	KIAA1661 protein	-	85375	AB051448	Hs.678894	5.1887	0.163599	0	0	1.80108	SFT	unknown	other
FAT4	FAT tumor suppressor homolog 4 (Drosophila)	4q28.1	79633	NM_024582	Hs.702217	4.81443	0.176309	4.93194e-06	6.31956e-06	1.80103	SFT	unknown	other
PID1	phosphotyrosine interaction domain containing 1	2q36.3	55022	NM_017933	Hs.409352	4.81544	0.17599	4.93194e-06	6.31956e-06	1.79935	SFT	unknown	other
CST3	cystatin C	20p11.21	1471	NM_000099	Hs.304682	5.71909	0.148063	0	0	1.79849	SFT	Extracellular Space	other
C9orf68	chromosome 9 open reading frame 68	9p24.2-p24.1	55064	BC034293	Hs.179615	5.3989	0.156722	0	0	1.79766	SFT	unknown	other
FBXO31	F-box protein 31	16q24.2	79791	NM_024735	Hs.567582	11.5368	0.0733406	0	0	1.79766	SFT	unknown	other
ACHE	acetylcholinesterase (Yt blood group)	7q22	43	AI190022	Hs.154495	5.99724	0.140937	0	0	1.79655	SFT	Plasma Membrane	enzyme	ZT-1, ladostigil, CHF-2060, atropine/edrophonium, BW 284 C 51, neostigmine, 2,3 butanedione monoxime, echothiophate, tacrine, edrophonium, isoflurophate, pyridostigmine, demecarium, ambenonium, donepezil, pralidoxime, rivastigmine, thiamine, huperzine A, physostigmine, galanthamine
AREG	amphiregulin	4q13-q21	374	NM_001657	Hs.645475	5.07742	0.166224	0	0	1.795	SFT
RPA2	replication protein A2, 32kDa	1p35	6118	NM_002946	Hs.79411	12.6257	0.0667374	0	0	1.79329	SFT	Nucleus	other
RPS6KA3	ribosomal protein S6 kinase, 90kDa, polypeptide 3	Xp22.2-p22.1	6197	AA906056	Hs.445387	6.07171	0.138764	0	0	1.7932	SFT	Cytoplasm	kinase
SNAP91	synaptosomal-associated protein, 91kDa homolog (mouse)	6q14.2	9892	NM_014841	Hs.368046	4.47785	0.187949	2.07141e-05	2.36362e-05	1.79204	SFT	Plasma Membrane	other
LHX1	LIM homeobox 1	17q12	3975	NM_005568	Hs.443727	4.82939	0.173994	4.93194e-06	6.31956e-06	1.7904	SFT	Nucleus	transcription regulator
ASB13	ankyrin repeat and SOCS box-containing 13	10p15.1	79754	NM_024701	Hs.445899	7.13665	0.117741	0	0	1.79039	SFT	unknown	other
BCOR	BCL6 co-repressor	Xp21.2-p11.4	54880	NM_017745	Hs.659681	4.88533	0.171279	2.95916e-06	3.99196e-06	1.78603	SFT	Nucleus	transcription regulator
RAP1A	RAP1A, member of RAS oncogene family	1p13.3	5906	AB051846	Hs.190334	9.78202	0.0855329	0	0	1.78594	SFT	Cytoplasm	enzyme
RECK	reversion-inducing-cysteine-rich protein with kazal motifs	9p13.3	8434	BC032240	Hs.388918	7.0703	0.117969	0	0	1.78271	SFT	Plasma Membrane	other
TXLNA	taxilin alpha	1p35.1	200081	AI768249	Hs.699306	9.93405	0.0839167	0	0	1.78217	SFT	Extracellular Space	cytokine
TPD52L1	tumor protein D52-like 1	6q22-q23	7164	NM_003287	Hs.591347	4.98805	0.16696	0	0	1.78115	SFT	Cytoplasm	other
IL1RL1	interleukin 1 receptor-like 1	2q12	9173	NM_003856	Hs.66	5.07929	0.163887	0	0	1.78068	SFT	Plasma Membrane	transmembrane receptor
SMPDL3A	sphingomyelin phosphodiesterase, acid-like 3A	6q22.31	10924	AW196738	Hs.486357	5.6264	0.147804	0	0	1.77966	SFT	Extracellular Space	enzyme
GSTM4	glutathione S-transferase mu 4	1p13.3	2948	NM_000850	Hs.348387	8.1379	0.101997	0	0	1.77774	SFT	Cytoplasm	enzyme
CD33	CD33 molecule	19q13.3	945	NM_001772	Hs.83731	8.37767	0.098991	0	0	1.77684	SFT	Plasma Membrane	other	gemtuzumab ozogamicin
STRAP	serine/threonine kinase receptor associated protein	12p12.3	11171	BQ944989	Hs.504895	4.20911	0.196933	7.8911e-05	8.09839e-05	1.77634	SFT	Plasma Membrane	other
C1RL	complement component 1, r subcomponent-like	12p13.31	51279	NM_016546	Hs.631730	7.97792	0.103862	0	0	1.77596	SFT	Extracellular Space	peptidase
SUV39H1	suppressor of variegation 3-9 homolog 1 (Drosophila)	Xp11.23	6839	NM_003173	Hs.522639	6.57037	0.125802	0	0	1.77346	SFT	Nucleus	enzyme
TBC1D2B	TBC1 domain family, member 2B	15q24.3-q25.1	23102	BF195608	Hs.567426	7.64096	0.107912	0	0	1.77099	SFT	unknown	other
RBPJ	recombination signal binding protein for immunoglobulin kappa J region	4p15.2	3516	NM_015874	Hs.479396	6.76936	0.121728	0	0	1.77033	SFT	Nucleus	transcription regulator
PLXNC1	plexin C1	12q23.3	10154	NM_005761	Hs.584845	4.42283	0.186277	2.56461e-05	2.85859e-05	1.77015	SFT	Plasma Membrane	other
PTPRN2	protein tyrosine phosphatase, receptor type, N polypeptide 2	7q36	5799	NM_002847	Hs.490789	4.99274	0.164396	0	0	1.76637	SFT	Plasma Membrane	phosphatase
MYCL1	v-myc myelocytomatosis viral oncogene homolog 1, lung carcinoma derived (avian)	1p34.2	4610	M19720	Hs.437922	7.13651	0.114986	0	0	1.76614	SFT	Nucleus	transcription regulator
NUP37	nucleoporin 37kDa	12q23.2	79023	NM_024057	Hs.444276	9.24994	0.0886514	0	0	1.76543	SFT	Nucleus	transporter
TWF1	twinfilin, actin-binding protein, homolog 1 (Drosophila)	12q12	5756	NM_002822	Hs.189075	5.7401	0.142838	0	0	1.76529	SFT
LSR	lipolysis stimulated lipoprotein receptor	19q13.12	51599	NM_015925	Hs.466507	4.28853	0.191055	4.8333e-05	5.12609e-05	1.7646	SFT	Nucleus	transcription regulator
C3orf64	chromosome 3 open reading frame 64	3p14.1	285203	AK023140	Hs.518059	7.43667	0.110113	0	0	1.76403	SFT	unknown	other
KRAS	v-Ki-ras2 Kirsten rat sarcoma viral oncogene homolog	12p12.1	3845	BC029545	Hs.505033	5.51382	0.14851	0	0	1.76401	SFT	Cytoplasm	enzyme
COQ4	coenzyme Q4 homolog (S. cerevisiae)	9q34.11	51117	NM_016035	Hs.98541	4.91508	0.166599	9.86388e-07	1.356e-06	1.76399	SFT	Cytoplasm	other
RSC1A1	regulatory solute carrier protein, family 1, member 1	1p36.1	6248	AI268381	Hs.657818	8.86209	0.0923647	0	0	1.76363	SFT	Plasma Membrane	transporter
SLC39A14	solute carrier family 39 (zinc transporter), member 14	8p21.3	23516	BC015770	Hs.491232	4.38723	0.186333	3.15644e-05	3.48197e-05	1.76233	SFT	Plasma Membrane	transporter
HSPC157	hypothetical LOC29092	1p36.12	29092	NM_014179	Hs.279842	9.86422	0.0823596	0	0	1.75615	SFT
NKX3-1	NK3 homeobox 1	8p21	4824	AF247704	Hs.55999	6.60936	0.122791	0	0	1.75512	SFT	Nucleus	transcription regulator
TPP1	tripeptidyl peptidase I	11p15	1200	BG231932	Hs.523454	6.94542	0.116589	0	0	1.75292	SFT
KCNMB1	potassium large conductance calcium-activated channel, subfamily M, beta member 1	5q34	3779	BC025707	Hs.484099	7.33311	0.110414	0	0	1.75282	SFT	Plasma Membrane	ion channel	tedisamil
GNA15	guanine nucleotide binding protein (G protein), alpha 15 (Gq class)	19p13.3	2769	NM_002068	Hs.73797	5.40484	0.149729	0	0	1.75231	SFT	Plasma Membrane	enzyme
GJC2	gap junction protein, gamma 2, 47kDa	1q42.13	57165	NM_020435	Hs.100072	6.4866	0.124562	0	0	1.75076	SFT	Plasma Membrane	transporter
HPX	hemopexin	11p15.5-p15.4	3263	BC005395	Hs.426485	7.73119	0.104502	0	0	1.75069	SFT	Extracellular Space	transporter
LIMA1	LIM domain and actin binding 1	12q13	51474	NM_016357	Hs.525419	5.22157	0.154691	0	0	1.75045	SFT	Cytoplasm	other
VEGFC	vascular endothelial growth factor C	4q34.1-q34.3	7424	U58111	Hs.435215	4.62235	0.174616	1.08503e-05	1.30842e-05	1.74973	SFT	Extracellular Space	growth factor
CYBB	cytochrome b-245, beta polypeptide	Xp21.1	1536	AI308863	Hs.292356	4.68536	0.172232	7.8911e-06	9.78135e-06	1.74953	SFT	Cytoplasm	enzyme
ABCA12	ATP-binding cassette, sub-family A (ABC1), member 12	2q34	26154	AL080207	Hs.134585	10.5307	0.0765877	0	0	1.74899	SFT	Plasma Membrane	transporter
CDH17	cadherin 17, LI cadherin (liver-intestine)	8q22.1	1015	U07969	Hs.591853	5.27041	0.153015	0	0	1.7489	SFT	Plasma Membrane	transporter
EMILIN1	elastin microfibril interfacer 1	2p23.3-p23.2	11117	NM_007046	Hs.63348	5.91159	0.136176	0	0	1.74716	SFT	Extracellular Space	other
GNG5	guanine nucleotide binding protein (G protein), gamma 5	1p22	2787	NM_005274	Hs.645427	9.7367	0.0826508	0	0	1.74684	SFT	Plasma Membrane	other
CCDC53	coiled-coil domain containing 53	12q23.2	51019	NM_016053	Hs.405692	8.39953	0.09576	0	0	1.74635	SFT	Cytoplasm	other
CTPS	CTP synthase	1p34.1	1503	NM_001905	Hs.473087	7.10961	0.113066	0	0	1.74576	SFT	Nucleus	enzyme
POP4	processing of precursor 4, ribonuclease P/MRP subunit (S. cerevisiae)	19q12	10775	NM_006627	Hs.705483	8.70682	0.0923239	0	0	1.74575	SFT
NPEPPS	aminopeptidase puromycin sensitive	17q21	9520	AW055008	Hs.443837	4.91141	0.163279	1.97278e-06	2.6738e-06	1.74343	SFT	Cytoplasm	peptidase
ADD3	adducin 3 (gamma)	10q24.2-q24.3	120	BE545756	Hs.501012	6.55162	0.122272	0	0	1.7424	SFT	Cytoplasm	other
CDC42EP4	CDC42 effector protein (Rho GTPase binding) 4	17q24-q25	23580	AL162074	Hs.176479	4.71471	0.169763	5.91833e-06	7.40918e-06	1.74156	SFT	Cytoplasm	other
GCH1	GTP cyclohydrolase 1	14q22.1-q22.2	2643	NM_000161	Hs.86724	4.68028	0.170569	8.87749e-06	1.07773e-05	1.73906	SFT	Cytoplasm	enzyme
RAB3GAP1	RAB3 GTPase activating protein subunit 1 (catalytic)	2q21.3	22930	AK022494	Hs.306327	10.0243	0.07963	0	0	1.73897	SFT	Cytoplasm	other
CTSA	cathepsin A	20q13.1	5476	NM_000308	Hs.652282	9.30478	0.0857573	0	0	1.73863	SFT	Cytoplasm	peptidase
NBLA00301	Nbla00301	4q34.1	79804	NM_024748	Hs.61435	5.54865	0.143397	0	0	1.73587	SFT	unknown	other
EXTL1	exostoses (multiple)-like 1	1p36.1	2134	NM_004455	Hs.150956	5.94272	0.133854	0	0	1.73563	SFT	Cytoplasm	enzyme
FGGY	FGGY carbohydrate kinase domain containing	1p32.1	55277	NM_018291	Hs.444301	4.95034	0.16033	0	0	1.7335	SFT	unknown	other
C2orf42	chromosome 2 open reading frame 42	2p14	54980	NM_017880	Hs.413123	12.8714	0.0616625	0	0	1.73349	SFT	unknown	other
GDAP1	ganglioside-induced differentiation-associated protein 1	8q21.11	54332	NM_018972	Hs.168950	7.459	0.10631	0	0	1.73264	SFT	Cytoplasm	other
TUSC3	tumor suppressor candidate 3	8p22	7991	AU158251	Hs.591845	7.83719	0.101158	0	0	1.73242	SFT	Plasma Membrane	enzyme
PSMB9	proteasome (prosome, macropain) subunit, beta type, 9 (large multifunctional peptidase 2)	6p21.3	5698	NM_002800	Hs.654585	5.66141	0.139864	0	0	1.73127	SFT	Cytoplasm	peptidase
TRIM14	tripartite motif-containing 14	9q22.33	9830	BE962483	Hs.575631	5.54909	0.142693	0	0	1.73125	SFT	Cytoplasm	other
CX3CL1	chemokine (C-X3-C motif) ligand 1	16q13	6376	NM_002996	Hs.531668	4.1828	0.189154	8.87749e-05	9.00505e-05	1.73051	SFT	Extracellular Space	cytokine
DOHH	deoxyhypusine hydroxylase/monooxygenase	19p13.3	83475	NM_031304	Hs.515064	7.58655	0.10419	0	0	1.7296	SFT	Cytoplasm	enzyme
INPP5E	inositol polyphosphate-5-phosphatase, 72 kDa	9q34.3	56623	NM_019892	Hs.120998	9.34334	0.0845531	0	0	1.72908	SFT	Cytoplasm	phosphatase
DEFA4	defensin, alpha 4, corticostatin	8p23	1669	NM_001925	Hs.591391	6.17253	0.127956	0	0	1.72885	SFT	Extracellular Space	other
SIRPA	signal-regulatory protein alpha	20p13	140885	D86043	Hs.581021	6.02989	0.130903	0	0	1.72827	SFT	Plasma Membrane	phosphatase
ACVR1	activin A receptor, type I	2q23-q24	90	NM_001105	Hs.470316	6.54615	0.120562	0	0	1.72814	SFT	Plasma Membrane	kinase
DNASE2B	deoxyribonuclease II beta	1p22.3	58511	NM_021233	Hs.129142	4.69178	0.167931	6.90471e-06	8.57341e-06	1.72655	SFT	Cytoplasm	enzyme
RBM47	RNA binding motif protein 47	4p13-p12	54502	NM_019027	Hs.518727	5.49459	0.143379	0	0	1.72645	SFT	unknown	other
H6PD	hexose-6-phosphate dehydrogenase (glucose 1-dehydrogenase)	1p36	9563	AY142148	Hs.463511	7.586	0.103825	0	0	1.72622	SFT	Cytoplasm	enzyme
LCK	lymphocyte-specific protein tyrosine kinase	1p34.3	3932	U07236	Hs.470627	5.61558	0.140131	0	0	1.72538	SFT	Cytoplasm	kinase	dasatinib, pazopanib
COPZ2	coatomer protein complex, subunit zeta 2	17q21.32	51226	NM_016429	Hs.408434	6.85056	0.114457	0	0	1.72201	SFT	Cytoplasm	transporter
IER5	immediate early response 5	1q25.3	51278	NM_016545	Hs.15725	4.55217	0.17201	1.47958e-05	1.73493e-05	1.72073	SFT	unknown	other
PIWIL1	piwi-like 1 (Drosophila)	12q24.33	9271	AW189518	Hs.405659	6.99433	0.111867	0	0	1.72003	SFT	Cytoplasm	other
MYOF	myoferlin	10q24	26509	NM_013451	Hs.655278	4.90315	0.159572	1.97278e-06	2.6738e-06	1.71999	SFT	Nucleus	other
UGT2A3	UDP glucuronosyltransferase 2 family, polypeptide A3	4q13.2	79799	NM_024743	Hs.122583	6.38709	0.122323	0	0	1.71866	SFT	Plasma Membrane	enzyme
PVALB	parvalbumin	22q12-q13.1|22q13.1	5816	NM_002854	Hs.295449	6.46948	0.120741	0	0	1.71848	SFT
ITM2B	integral membrane protein 2B	13q14.3	9445	NM_021999	Hs.643683	7.11356	0.109457	0	0	1.7155	SFT	Plasma Membrane	other
MAP7D3	MAP7 domain containing 3	Xq26.3	79649	NM_024765	Hs.446275	4.92159	0.158189	9.86388e-07	1.356e-06	1.71539	SFT	Cytoplasm	other
MAP4K1	mitogen-activated protein kinase kinase kinase kinase 1	19q13.1-q13.4	11184	NM_007181	Hs.95424	7.49025	0.103878	0	0	1.71484	SFT	Cytoplasm	kinase
ONECUT1	one cut homeobox 1	15q21.1-q21.2	3175	U96173	Hs.658573	5.87689	0.132358	0	0	1.71458	SFT	Nucleus	transcription regulator
FKBP1A	FK506 binding protein 1A, 12kDa	20p13	2280	NM_000801	Hs.471933	5.84547	0.13235	0	0	1.70959	SFT	Cytoplasm	enzyme	everolimus
GNB3	guanine nucleotide binding protein (G protein), beta polypeptide 3	12p13	2784	NM_002075	Hs.631657	8.80785	0.0878184	0	0	1.7094	SFT	Plasma Membrane	enzyme
KLF2	Kruppel-like factor 2 (lung)	19p13.13-p13.11	10365	NM_016270	Hs.107740	4.76565	0.161945	4.93194e-06	6.31956e-06	1.70736	SFT	Nucleus	transcription regulator
DNASE1L1	deoxyribonuclease I-like 1	Xq28	1774	NM_006730	Hs.401929	6.98601	0.11047	0	0	1.70734	SFT	Cytoplasm	enzyme
C10orf79	chromosome 10 open reading frame 79	10q25.1	80217	NM_025145	Hs.288927	5.63026	0.137047	0	0	1.70717	SFT
AVEN	apoptosis, caspase activation inhibitor	15q13.1	57099	NM_020371	Hs.555966	5.84707	0.13187	0	0	1.70651	SFT	Cytoplasm	other
UBTD1	ubiquitin domain containing 1	10q24.1	80019	NM_024954	Hs.500724	9.9022	0.0778007	0	0	1.70574	SFT	unknown	other
CALHM2	calcium homeostasis modulator 2	10pter-q26.12	51063	BC000039	Hs.241545	6.18522	0.124526	0	0	1.70553	SFT	unknown	other
LRRFIP2	leucine rich repeat (in FLII) interacting protein 2	3p22.2	9209	NM_017724	Hs.475319	7.68247	0.100246	0	0	1.70543	SFT	unknown	other
RARRES3	retinoic acid receptor responder (tazarotene induced) 3	11q23	5920	NM_004585	Hs.17466	4.54399	0.169334	1.47958e-05	1.73493e-05	1.70462	SFT	Cytoplasm	other
SEMA4A	sema domain, immunoglobulin domain (Ig), transmembrane domain (TM) and short cytoplasmic domain, (semaphorin) 4A	1q22	64218	NM_022367	Hs.408846	7.71066	0.0997714	0	0	1.70445	SFT	Plasma Membrane	other
LIN7A	lin-7 homolog A (C. elegans)	12q21	8825	NM_004664	Hs.144333	6.70154	0.114685	0	0	1.70358	SFT	Cytoplasm	other
C14orf147	chromosome 14 open reading frame 147	14q13.1	171546	BE738425	Hs.269909	5.13334	0.149714	0	0	1.70354	SFT
XPNPEP2	X-prolyl aminopeptidase (aminopeptidase P) 2, membrane-bound	Xq25	7512	NM_003399	Hs.170499	5.2091	0.147394	0	0	1.70266	SFT	Plasma Membrane	peptidase
CD99	CD99 molecule	Xp22.32; Yp11.3	4267	U82164	Hs.654354	6.41798	0.119519	0	0	1.70181	SFT	Plasma Membrane	other
BMI1	BMI1 polycomb ring finger oncogene	10p11.23	648	NM_005180	Hs.496613	9.03061	0.0849238	0	0	1.70163	SFT	Nucleus	transcription regulator
TMEM123	transmembrane protein 123	11q22.1	114908	BG538627	Hs.503709	5.87961	0.130055	0	0	1.69899	SFT
NFE2	nuclear factor (erythroid-derived 2), 45kDa	12q13	4778	L13974	Hs.75643	6.15762	0.123863	0	0	1.69666	SFT	Nucleus	transcription regulator
CD40	CD40 molecule, TNF receptor superfamily member 5	20q12-q13.2	958	NM_001250	Hs.472860	4.94013	0.15403	0	0	1.69458	SFT	Plasma Membrane	transmembrane receptor	SGN-40 (anti-huCD40 mAb)
CEP110	centrosomal protein 110kDa	9q33-q34	11064	NM_007018	Hs.653263	7.17806	0.105935	0	0	1.69397	SFT
FANCL	Fanconi anemia, complementation group L	2p16.1	55120	NM_018062	Hs.705609	6.29211	0.12083	0	0	1.69382	SFT	Nucleus	enzyme
DDO	D-aspartate oxidase	6q21	8528	NM_003649	Hs.591348	7.8805	0.0964103	0	0	1.69321	SFT	Cytoplasm	enzyme
BZW1	basic leucine zipper and W2 domains 1	2q33	9689	AL518328	Hs.529231	6.68835	0.113507	0	0	1.69252	SFT	Cytoplasm	translation regulator
DOCK2	dedicator of cytokinesis 2	5q35.1	1794	BC016996	Hs.586174	4.8027	0.158049	4.93194e-06	6.31956e-06	1.69239	SFT	Cytoplasm	other
GFPT2	glutamine-fructose-6-phosphate transaminase 2	5q34-q35	9945	NM_005110	Hs.696497	4.36641	0.173567	3.45236e-05	3.76809e-05	1.69099	SFT	Cytoplasm	enzyme
VTN	vitronectin	17q11	7448	NM_000638	Hs.2257	10.0649	0.0752693	0	0	1.69065	SFT	Extracellular Space	other
C5orf30	chromosome 5 open reading frame 30	5q21.1	90355	AL565741	Hs.482976	6.58361	0.115022	0	0	1.69028	SFT	unknown	other
CDC2L6	cell division cycle 2-like 6 (CDK8-like)	6q21	23097	AY028424	Hs.584867	4.64183	0.163122	8.87749e-06	1.07773e-05	1.69019	SFT
FAM102A	family with sequence similarity 102, member A	9q34.11	399665	AL043266	Hs.568044	4.82989	0.156177	4.93194e-06	6.31956e-06	1.68683	SFT	unknown	other
TIMM10	translocase of inner mitochondrial membrane 10 homolog (yeast)	11q12.1-q12.3	26519	AF152354	Hs.235750	8.50302	0.0886581	0	0	1.6863	SFT	Cytoplasm	transporter
RAP2C	RAP2C, member of RAS oncogene family	Xq25	57826	NM_021183	Hs.119889	6.05672	0.124342	0	0	1.68542	SFT	Cytoplasm	enzyme
SIPA1L1	signal-induced proliferation-associated 1 like 1	14q24.2	26037	AB007900	Hs.654657	5.19758	0.144892	0	0	1.6854	SFT	Cytoplasm	other
MPDZ	multiple PDZ domain protein	9p24-p22	8777	NM_003829	Hs.169378	5.36554	0.140348	0	0	1.68534	SFT	Plasma Membrane	other
BATF	basic leucine zipper transcription factor, ATF-like	14q24.3	10538	NM_006399	Hs.509964	6.46603	0.116394	0	0	1.68483	SFT	Nucleus	transcription regulator
IDH2	isocitrate dehydrogenase 2 (NADP+), mitochondrial	15q26.1	3418	AU151428	Hs.596461	6.81437	0.110154	0	0	1.68253	SFT	Cytoplasm	enzyme
ARSB	arylsulfatase B	5q11-q13	411	BC029051	Hs.149103	4.72974	0.158612	5.91833e-06	7.40918e-06	1.68202	SFT	Cytoplasm	enzyme
KIAA0174	KIAA0174	16q22.3	9798	NM_014761	Hs.232194	8.24973	0.0907344	0	0	1.68009	SFT
CDA	cytidine deaminase	1p36.2-p35	978	NM_001785	Hs.466910	5.06822	0.147427	0	0	1.67852	SFT	Nucleus	enzyme
C11orf24	chromosome 11 open reading frame 24	11q13	53838	NM_022338	Hs.303025	7.37604	0.10126	0	0	1.67818	SFT	Extracellular Space	other
HSPG2	heparan sulfate proteoglycan 2	1p36.1-p34	3339	AI991033	Hs.705374	4.27537	0.174631	4.93194e-05	5.20014e-05	1.67785	SFT	Plasma Membrane	enzyme
IL17RC	interleukin 17 receptor C	3p25.3|3p25.3-p24.1	84818	BF196320	Hs.129959	7.21864	0.103021	0	0	1.67443	SFT	Plasma Membrane	other
AMPD1	adenosine monophosphate deaminase 1 (isoform M)	1p13	270	NM_000036	Hs.89570	7.00192	0.106117	0	0	1.67368	SFT	Cytoplasm	enzyme
CD83	CD83 molecule	6p23	9308	NM_004233	Hs.654558	5.97986	0.124238	0	0	1.67357	SFT	Plasma Membrane	other
AK3L1	adenylate kinase 3-like 1	1p31.3	205	NM_013410	Hs.10862	5.68132	0.130691	0	0	1.67307	SFT
BCL3	B-cell CLL/lymphoma 3	19q13.1-q13.2	602	AI829875	Hs.31210	4.50787	0.164481	1.7755e-05	2.05273e-05	1.67187	SFT	Nucleus	transcription regulator
CXCL2	chemokine (C-X-C motif) ligand 2	4q21	2920	BC005276	Hs.590921	5.46409	0.135566	0	0	1.67104	SFT	Extracellular Space	cytokine
NOL12	nucleolar protein 12	22q13.1	79159	AW002578	Hs.632778	7.81239	0.094607	0	0	1.66914	SFT	Nucleus	other
TFE3	transcription factor binding to IGHM enhancer 3	Xp11.22	7030	AY034078	Hs.274184	11.8583	0.0622682	0	0	1.66832	SFT	Nucleus	transcription regulator
LOC201229	hypothetical protein LOC201229	17q11.2	201229	AI625844	Hs.660097	6.79619	0.108568	0	0	1.66769	SFT
TCEAL4	transcription elongation factor A (SII)-like 4	Xq22.2	79921	NM_024863	Hs.194329	7.50827	0.0979835	0	0	1.66519	SFT	unknown	other
MAN2A1	mannosidase, alpha, class 2A, member 1	5q21-q22	4124	NM_002372	Hs.432822	4.7077	0.156146	6.90471e-06	8.57341e-06	1.6645	SFT	Cytoplasm	enzyme
REG1B	regenerating islet-derived 1 beta	2p12	5968	NM_006507	Hs.4158	5.30399	0.138528	0	0	1.66411	SFT	Extracellular Space	other
JTB	jumping translocation breakpoint	1q21	10899	NM_006694	Hs.6396	9.32437	0.0785825	0	0	1.66178	SFT	Plasma Membrane	other
PLEK	pleckstrin	2p14	5341	AI433595	Hs.468840	4.21282	0.173843	7.69383e-05	7.89874e-05	1.66137	SFT	Cytoplasm	other
BCL6	B-cell CLL/lymphoma 6	3q27	604	NM_001706	Hs.478588	4.39308	0.166639	3.0578e-05	3.37961e-05	1.66101	SFT	Nucleus	transcription regulator
TNFRSF10C	tumor necrosis factor receptor superfamily, member 10c, decoy without an intracellular domain	8p22-p21	8794	NM_003841	Hs.655801	5.79461	0.126329	0	0	1.66097	SFT	Plasma Membrane	transmembrane receptor
ADH1C	alcohol dehydrogenase 1C (class I), gamma polypeptide	4q21-q23	126	AF153821	Hs.654537	4.28714	0.170548	4.8333e-05	5.12609e-05	1.65998	SFT	Cytoplasm	enzyme	fomepizole
DDC	dopa decarboxylase (aromatic L-amino acid decarboxylase)	7p12.2	1644	NM_000790	Hs.359698	4.70059	0.155418	6.90471e-06	8.57341e-06	1.65928	SFT	Cytoplasm	enzyme	carbidopa/entacapone/levodopa, carbidopa/levodopa, S(-)-carbidopa, L-dopa
PLEK2	pleckstrin 2	14q23.3	26499	NM_016445	Hs.170473	4.2186	0.172937	7.20063e-05	7.41086e-05	1.65813	SFT	unknown	other
PPCS	phosphopantothenoylcysteine synthetase	1p34.2	79717	NM_024664	Hs.473495	11.9725	0.0608325	0	0	1.65671	SFT	Cytoplasm	enzyme
SCNN1B	sodium channel, nonvoltage-gated 1, beta	16p12.2-p12.1	6338	NM_000336	Hs.414614	6.53794	0.111199	0	0	1.65521	SFT	Plasma Membrane	ion channel	triamterene/hydrochlorothiazide, amiloride, amiloride/hydrochlorothiazide, triamterene
CPA1	carboxypeptidase A1 (pancreatic)	7q32	1357	NM_001868	Hs.2879	5.3311	0.136161	0	0	1.65392	SFT
TSP50	testes-specific protease 50	3p14-p12	29122	NM_013270	Hs.120365	5.01658	0.144442	0	0	1.65245	SFT
TTLL7	tubulin tyrosine ligase-like family, member 7	1p31.1	79739	NM_024686	Hs.445826	4.37977	0.165438	3.25508e-05	3.5649e-05	1.65242	SFT	Plasma Membrane	other
USP6	ubiquitin specific peptidase 6 (Tre-2 oncogene)	17p13	9098	BC029495	Hs.448851	4.51773	0.160212	1.7755e-05	2.05273e-05	1.65152	SFT	Cytoplasm	peptidase
PDE1B	phosphodiesterase 1B, calmodulin-dependent	12q13	5153	NM_000924	Hs.530871	5.88806	0.122818	0	0	1.6508	SFT	Cytoplasm	enzyme
PPP6C	protein phosphatase 6, catalytic subunit	9q33.3	5537	NM_016294	Hs.584019	7.43152	0.0972965	0	0	1.65068	SFT	Nucleus	phosphatase
RGS7	regulator of G-protein signaling 7	1q43|1q23.1	6000	AF493931	Hs.655739	4.60289	0.157025	1.38094e-05	1.63186e-05	1.65035	SFT	Cytoplasm	enzyme
ISG20	interferon stimulated exonuclease gene 20kDa	15q26	3669	NM_002201	Hs.459265	5.7736	0.125097	0	0	1.64977	SFT	Nucleus	enzyme
STON1	stonin 1	2p16.3	11037	BG434174	---	5.29783	0.136259	0	0	1.64932	SFT	Plasma Membrane	other
B4GALT4	UDP-Gal:betaGlcNAc beta 1,4- galactosyltransferase, polypeptide 4	3q13.3	8702	BC004523	Hs.13225	7.49218	0.0962326	0	0	1.64831	SFT	Cytoplasm	enzyme
TNFAIP8	tumor necrosis factor, alpha-induced protein 8	5q23.1	25816	NM_014350	Hs.656274	4.27509	0.168573	4.93194e-05	5.20014e-05	1.64794	SFT	Cytoplasm	other
IL11RA	interleukin 11 receptor, alpha	9p13	3590	NM_147162	Hs.591088	5.90749	0.121932	0	0	1.64754	SFT	Plasma Membrane	transmembrane receptor	oprelvekin
SLC35D1	solute carrier family 35 (UDP-glucuronic acid/UDP-N-acetylgalactosamine dual transporter), member D1	1p32-p31	23169	N80922	Hs.213642	9.50948	0.0757066	0	0	1.6471	SFT	Cytoplasm	transporter
PJA2	praja 2, RING-H2 motif containing	5q21.3	9867	AA142966	Hs.483036	5.53242	0.129716	0	0	1.64449	SFT	Cytoplasm	enzyme
PDE6B	phosphodiesterase 6B, cGMP-specific, rod, beta	4p16.3	5158	BC039412	Hs.623810	7.14723	0.100401	0	0	1.64443	SFT	Cytoplasm	enzyme
GPHN	gephyrin	14q23.3	10243	NM_020806	Hs.208765	8.19757	0.0874486	0	0	1.64361	SFT	Plasma Membrane	enzyme
PH-4	hypoxia-inducible factor prolyl 4-hydroxylase	3p21.31	54681	BC000580	Hs.654944	7.29912	0.0981467	0	0	1.64306	SFT
N4BP2L1	NEDD4 binding protein 2-like 1	13q12-q13	90634	AF113009	Hs.161220	5.86755	0.121852	0	0	1.64145	SFT	unknown	other
ITGAV	integrin, alpha V (vitronectin receptor, alpha polypeptide, antigen CD51)	2q31-q32	3685	AI093579	Hs.436873	5.87181	0.12175	0	0	1.64136	SFT	Plasma Membrane	other	abciximab, CNTO 95, EMD121974
PAXIP1	PAX interacting (with transcription-activation domain) protein 1	7q36	22976	AI357401	Hs.443881	5.34995	0.133477	0	0	1.64045	SFT	Nucleus	other
CERK	ceramide kinase	22q13.31	64781	NM_022766	Hs.200668	8.98028	0.0795061	0	0	1.64033	SFT	Plasma Membrane	kinase
GJB3	gap junction protein, beta 3, 31kDa	1p34	2707	BF060667	Hs.522561	6.69392	0.106603	0	0	1.63988	SFT	Plasma Membrane	transporter
PDLIM1	PDZ and LIM domain 1	10q22-q26.3	9124	BC000915	Hs.368525	5.12385	0.139212	0	0	1.63955	SFT	Cytoplasm	transcription regulator
XBP1	X-box binding protein 1	22q12.1|22q12	7494	NM_005080	Hs.437638	5.01308	0.142051	0	0	1.6382	SFT
PLEKHA2	pleckstrin homology domain containing, family A (phosphoinositide binding specific) member 2	8p11.23	59339	BF542055	Hs.369123	4.31513	0.164956	4.43875e-05	4.75833e-05	1.63785	SFT	Cytoplasm	other
PURA	purine-rich element binding protein A	5q31	5813	BF739943	Hs.443121	9.5946	0.0741429	0	0	1.63736	SFT	Nucleus	transcription regulator
CTSF	cathepsin F	11q13	8722	NM_003793	Hs.11590	5.10966	0.139153	0	0	1.63697	SFT	Cytoplasm	peptidase
AGA	aspartylglucosaminidase	4q32-q33	175	M64073	Hs.207776	6.26523	0.113344	0	0	1.63595	SFT	Cytoplasm	enzyme
UBASH3A	ubiquitin associated and SH3 domain containing, A	21q22.3	53347	NM_018961	Hs.473912	7.47006	0.095051	0	0	1.63585	SFT	Cytoplasm	enzyme
CAPZA2	capping protein (actin filament) muscle Z-line, alpha 2	7q31.2-q31.3	830	BC015963	Hs.695918	4.95677	0.142963	0	0	1.63426	SFT	Cytoplasm	other
C10orf97	chromosome 10 open reading frame 97	10p13	80013	BC020605	Hs.590985	5.46239	0.129687	0	0	1.63399	SFT
GNS	glucosamine (N-acetyl)-6-sulfatase	12q14	2799	NM_002076	Hs.334534	6.38667	0.110623	0	0	1.63185	SFT	Cytoplasm	enzyme
KRT20	keratin 20	17q21.2	54474	AI732381	Hs.84905	5.49367	0.128518	0	0	1.63131	SFT	Cytoplasm	other
KIAA0240	KIAA0240	6p21.1	23506	AI801951	Hs.658033	8.13502	0.0866416	0	0	1.62995	SFT	unknown	other
KIAA1107	KIAA1107	1p22.1	23285	BC037317	Hs.21554	4.95368	0.142068	0	0	1.62875	SFT	unknown	other
UGP2	UDP-glucose pyrophosphorylase 2	2p14-p13	7360	NM_006759	Hs.516217	5.81173	0.120807	0	0	1.62687	SFT	Cytoplasm	enzyme
ASF1A	ASF1 anti-silencing function 1 homolog A (S. cerevisiae)	6q22.31	25842	NM_014034	Hs.292316	5.00133	0.14029	0	0	1.62635	SFT	Nucleus	other
UBTF	upstream binding transcription factor, RNA polymerase I	17q21.3	7343	AU145147	Hs.89781	7.87585	0.0890452	0	0	1.62598	SFT	Nucleus	transcription regulator
RAB8B	RAB8B, member RAS oncogene family	15q22.2	51762	NM_016530	Hs.389733	6.18708	0.112722	0	0	1.6216	SFT	Cytoplasm	enzyme
NUP62	nucleoporin 62kDa	19q13.33	23636	NM_016553	Hs.574492	7.53664	0.092405	0	0	1.62048	SFT	Nucleus	transporter
CLDND1	claudin domain containing 1	3q12.1	56650	BC013610	Hs.531371	7.28286	0.0955845	0	0	1.62015	SFT	Plasma Membrane	other
CPN1	carboxypeptidase N, polypeptide 1	10q24.2	1369	NM_001308	Hs.2246	8.2594	0.0842735	0	0	1.62006	SFT	Extracellular Space	peptidase
RAB1A	RAB1A, member RAS oncogene family	2p14	5861	NM_004161	Hs.310645	5.18724	0.134046	0	0	1.61926	SFT	Cytoplasm	enzyme
ARHGAP6	Rho GTPase activating protein 6	Xp22.3	395	NM_001174	Hs.435291	4.56532	0.152297	1.38094e-05	1.63186e-05	1.6192	SFT	Cytoplasm	other
PLEC1	plectin 1, intermediate filament binding protein 500kDa	8q24	5339	NM_000445	Hs.434248	7.28291	0.0953839	0	0	1.61852	SFT
UBE2L6	ubiquitin-conjugating enzyme E2L 6	11q12	9246	NM_004223	Hs.425777	5.29806	0.130696	0	0	1.61601	SFT	Cytoplasm	enzyme
JUND	jun D proto-oncogene	19p13.2	3727	AI762296	Hs.2780	4.35855	0.158812	3.551e-05	3.86406e-05	1.61574	SFT	Nucleus	transcription regulator
CLDN16	claudin 16	3q28	10686	NM_006580	Hs.251391	5.49235	0.125939	0	0	1.61519	SFT	Plasma Membrane	transporter
RPA3	replication protein A3, 14kDa	7p22	6119	BC005264	Hs.487540	6.32586	0.109104	0	0	1.61348	SFT	Nucleus	other
SNRPD2	small nuclear ribonucleoprotein D2 polypeptide 16.5kDa	19q13.2	6633	NM_004597	Hs.515472	9.93783	0.0691894	0	0	1.61059	SFT	Nucleus	other
CENPN	centromere protein N	16q23.2	55839	NM_018455	Hs.55028	6.69812	0.102653	0	0	1.61058	SFT	unknown	other
FAM178A	family with sequence similarity 178, member A	10q24.31	55719	NM_144592	Hs.447458	5.51807	0.124254	0	0	1.60842	SFT	unknown	other
DPY19L1	dpy-19-like 1 (C. elegans)	7p14.3	23333	AJ011911	Hs.408623	4.94958	0.138288	0	0	1.60711	SFT	unknown	other
CBR3	carbonyl reductase 3	21q22.2	874	NM_001236	Hs.154510	4.69592	0.145755	6.90471e-06	8.57341e-06	1.60709	SFT	Cytoplasm	enzyme
UFM1	ubiquitin-fold modifier 1	13q13.3	51569	NM_016617	Hs.643655	7.97509	0.0856836	0	0	1.60585	SFT	Cytoplasm	other
TRAM1	translocation associated membrane protein 1	8q13.3	23471	BC000687	Hs.491988	6.69833	0.101783	0	0	1.60412	SFT	Cytoplasm	other
P2RY2	purinergic receptor P2Y, G-protein coupled, 2	11q13.5-q14.1	5029	NM_002564	Hs.339	6.55511	0.103997	0	0	1.60404	SFT	Plasma Membrane	G-protein coupled receptor
SEMA7A	semaphorin 7A, GPI membrane anchor (John Milton Hagen blood group)	15q22.3-q23	8482	AF071542	Hs.24640	4.55269	0.149534	1.47958e-05	1.73493e-05	1.60301	SFT	Plasma Membrane	other
FCER2	Fc fragment of IgE, low affinity II, receptor for (CD23)	19p13.3	2208	NM_002002	Hs.465778	6.38301	0.106542	0	0	1.60221	SFT	Plasma Membrane	other
FAIM3	Fas apoptotic inhibitory molecule 3	1q32.1	9214	AI084226	---	4.32877	0.156938	4.14283e-05	4.46265e-05	1.60142	SFT	Plasma Membrane	other
ARHGAP15	Rho GTPase activating protein 15	2q22.2	55843	NM_018460	Hs.171011	4.49475	0.150938	1.97278e-05	2.26179e-05	1.60039	SFT	Cytoplasm	other
S100P	S100 calcium binding protein P	4p16	6286	NM_005980	Hs.2962	4.33453	0.156368	3.94555e-05	4.26926e-05	1.59968	SFT	Cytoplasm	other
UNC119B	unc-119 homolog B (C. elegans)	12q24.31	84747	BC004815	Hs.127610	7.47124	0.0904925	0	0	1.5978	SFT	unknown	other
MYO1F	myosin IF	19p13.3-p13.2	4542	BF740152	Hs.465818	5.79838	0.116583	0	0	1.59769	SFT	Cytoplasm	other
HSPA1A	heat shock 70kDa protein 1A	6p21.3	3303	NM_005345	Hs.520028	4.79339	0.140884	4.93194e-06	6.31956e-06	1.59694	SFT
LOC400084	hypothetical gene supported by AK057632; AL137270; BC057846	12q24.31	400084	AL137270	Hs.156191	6.68494	0.100774	0	0	1.59512	SFT	unknown	other
SOAT1	sterol O-acyltransferase 1	1q25	6646	L21934	Hs.496383	6.87159	0.0980239	0	0	1.59503	SFT	Cytoplasm	enzyme	pactimibe
DNAH7	dynein, axonemal, heavy chain 7	2q32.3	56171	AB023161	Hs.97403	5.61566	0.119745	0	0	1.59377	SFT	Cytoplasm	other
HYAL1	hyaluronoglucosaminidase 1	3p21.3-p21.2	3373	AF173154	Hs.75619	4.85944	0.138333	3.94555e-06	5.26115e-06	1.59352	SFT	Cytoplasm	enzyme	hyaluronic acid, hylan
ZNF518A	zinc finger protein 518A	10q23.33	9849	NM_014803	Hs.657337	6.72063	0.0997198	0	0	1.59127	SFT	unknown	other
CKS1B	CDC28 protein kinase regulatory subunit 1B	1q21.2	1163	NM_001826	Hs.374378	8.26046	0.0811112	0	0	1.59109	SFT	Cytoplasm	kinase
DAK	dihydroxyacetone kinase 2 homolog (S. cerevisiae)	11q12.2	26007	NM_015533	Hs.6278	8.42216	0.0794803	0	0	1.59041	SFT	Cytoplasm	other
BARD1	BRCA1 associated RING domain 1	2q34-q35	580	NM_000465	Hs.591642	4.94288	0.13535	0	0	1.58999	SFT	Nucleus	transcription regulator
MAX	MYC associated factor X	14q23	4149	NM_002382	Hs.285354	6.14758	0.108819	0	0	1.58994	SFT	Nucleus	transcription regulator
PIM1	pim-1 oncogene	6p21.2	5292	M24779	Hs.81170	5.09754	0.130964	0	0	1.58842	SFT	Cytoplasm	kinase
GLRX	glutaredoxin (thioltransferase)	5q14	2745	NM_002064	Hs.28988	4.67547	0.142447	8.87749e-06	1.07773e-05	1.58668	SFT	Cytoplasm	enzyme
GMFB	glia maturation factor, beta	14q22.2	2764	BC005359	Hs.151413	5.10232	0.130469	0	0	1.58633	SFT	Cytoplasm	growth factor
ASRGL1	asparaginase like 1	11q12.3	80150	NM_025080	Hs.535326	5.84212	0.113657	0	0	1.58447	SFT	Cytoplasm	enzyme
CACNB1	calcium channel, voltage-dependent, beta 1 subunit	17q21-q22	782	NM_000723	Hs.635	5.63202	0.117709	0	0	1.58331	SFT	Plasma Membrane	ion channel
HSPA14	heat shock 70kDa protein 14	10p13	51182	NM_016299	Hs.534169	6.50947	0.101758	0	0	1.5827	SFT	Cytoplasm	peptidase
ARSA	arylsulfatase A	22q13.31-qter|22q13.33	410	NM_000487	Hs.88251	6.58589	0.100386	0	0	1.58132	SFT	Cytoplasm	enzyme
MNS1	meiosis-specific nuclear structural 1	15q21.3	55329	NM_018365	Hs.444483	6.81031	0.0969494	0	0	1.58036	SFT	unknown	other
MRPS15	mitochondrial ribosomal protein S15	1p35-p34.1	64960	NM_031280	Hs.352839	4.26251	0.154494	5.52377e-05	5.78192e-05	1.57847	SFT	Cytoplasm	other
RLN2	relaxin 2	9p24.1	6019	NM_005059	Hs.127032	5.23203	0.125833	0	0	1.57829	SFT
RTP4	receptor (chemosensory) transporter protein 4	3q27.3	64108	NM_022147	Hs.43388	5.02458	0.130953	0	0	1.57788	SFT	Plasma Membrane	other
TCF7	transcription factor 7 (T-cell specific, HMG-box)	5q31.1	6932	AW027359	Hs.573153	4.81667	0.136532	4.93194e-06	6.31956e-06	1.57749	SFT	Nucleus	transcription regulator
TMEM40	transmembrane protein 40	3p25.1	55287	NM_018306	Hs.475502	5.35907	0.122692	0	0	1.57736	SFT	unknown	other
CHMP1A	chromatin modifying protein 1A	16q24.3	5119	NM_002768	Hs.589427	5.53224	0.118805	0	0	1.57709	SFT	Extracellular Space	peptidase
TMEM70	transmembrane protein 70	8q21.11	54968	BC002748	Hs.106650	6.67796	0.098394	0	0	1.57688	SFT	Cytoplasm	other
AGFG1	ArfGAP with FG repeats 1	2q36.3	3267	AI742626	Hs.591619	5.7914	0.113205	0	0	1.57529	SFT	Nucleus	other
PEPD	peptidase D	19q12-q13.2	5184	NM_000285	Hs.36473	6.30811	0.103823	0	0	1.57454	SFT	Cytoplasm	peptidase
RNF19B	ring finger protein 19B	1p35.1	127544	AL031602	Hs.591504	6.49889	0.100701	0	0	1.57401	SFT	unknown	other
CAPRIN2	caprin family member 2	12p11	65981	AF326778	Hs.234355	6.27958	0.104067	0	0	1.57298	SFT	Cytoplasm	other
KLHL22	kelch-like 22 (Drosophila)	22q11.21	84861	BG325646	Hs.517419	7.2611	0.0898525	0	0	1.57181	SFT	unknown	other
UGDH	UDP-glucose dehydrogenase	4p15.1	7358	NM_003359	Hs.572518	5.74198	0.113395	0	0	1.57038	SFT	Nucleus	enzyme
NCF4	neutrophil cytosolic factor 4, 40kDa	22q13.1	4689	NM_000631	Hs.474781	4.41264	0.147441	2.66325e-05	2.96625e-05	1.56982	SFT	Cytoplasm	enzyme
MSL1	male-specific lethal 1 homolog (Drosophila)	17q21.1	339287	AV721987	Hs.532786	4.86169	0.1338	3.94555e-06	5.26115e-06	1.56971	SFT
DUSP14	dual specificity phosphatase 14	17q12	11072	NM_007026	Hs.91448	6.14296	0.105885	0	0	1.56966	SFT	unknown	phosphatase
PLSCR1	phospholipid scramblase 1	3q23	5359	NM_021105	Hs.130759	4.27617	0.152069	4.93194e-05	5.20014e-05	1.56947	SFT	Plasma Membrane	enzyme
EMR1	egf-like module containing, mucin-like, hormone receptor-like 1	19p13.3	2015	NM_001974	Hs.2375	7.44501	0.0872824	0	0	1.56897	SFT	Plasma Membrane	G-protein coupled receptor
CDC40	cell division cycle 40 homolog (S. cerevisiae)	6q21	51362	BG528818	Hs.428147	6.51731	0.0996437	0	0	1.56853	SFT
DPPA4	developmental pluripotency associated 4	3q13.13	55211	NM_018189	Hs.317659	7.75056	0.0837182	0	0	1.56793	SFT	unknown	other
ANXA7	annexin A7	10q21.1-q21.2	310	NM_004034	Hs.631827	6.22776	0.104042	0	0	1.56694	SFT	Plasma Membrane	ion channel
C14orf93	chromosome 14 open reading frame 93	14q11.2	60686	NM_021944	Hs.255874	4.74314	0.136325	5.91833e-06	7.40918e-06	1.56548	SFT	unknown	other
ZNF783	zinc finger family member 783	7q36.1	155060	AK094035	Hs.490512	5.12252	0.12593	0	0	1.56383	SFT	unknown	other
ACOT8	acyl-CoA thioesterase 8	20q13.12	10005	NM_005469	Hs.444776	5.17761	0.124587	0	0	1.56381	SFT	Cytoplasm	enzyme
ARL15	ADP-ribosylation factor-like 15	5p15.2	54622	NM_019087	Hs.659125	6.93656	0.0929546	0	0	1.56351	SFT	unknown	other
CCDC82	coiled-coil domain containing 82	11q21	79780	BC018663	Hs.525088	8.58564	0.0749987	0	0	1.56256	SFT	unknown	other
JMJD6	jumonji domain containing 6	17q25	23210	NM_015167	Hs.514505	5.37104	0.119725	0	0	1.56162	SFT	Plasma Membrane	other
SOX1	SRY (sex determining region Y)-box 1	13q34	6656	NM_005986	Hs.202526	4.29822	0.149254	4.73466e-05	5.03442e-05	1.55998	SFT	Nucleus	transcription regulator
ISCU	iron-sulfur cluster scaffold homolog (E. coli)	12q24.1	23479	AY009128	Hs.615131	7.81741	0.0819529	0	0	1.55904	SFT	Cytoplasm	other
TCFL5	transcription factor-like 5 (basic helix-loop-helix)	20q13.3-qter	10732	NM_006602	Hs.699411	5.18257	0.123429	0	0	1.55799	SFT	Nucleus	transcription regulator
TSPYL2	TSPY-like 2	Xp11.2	64061	NM_022117	Hs.136164	6.99759	0.091348	0	0	1.55748	SFT	Nucleus	other
CRYBB1	crystallin, beta B1	22q11.2|22q12.1	1414	NM_001887	Hs.37135	6.17419	0.103427	0	0	1.55679	SFT	unknown	other
SERPINA7	serpin peptidase inhibitor, clade A (alpha-1 antiproteinase, antitrypsin), member 7	Xq22.2	6906	NM_000354	Hs.76838	5.41354	0.117862	0	0	1.55622	SFT	Extracellular Space	transporter
STARD7	StAR-related lipid transfer (START) domain containing 7	2q11.2	56910	NM_020151	Hs.469331	10.0255	0.0635793	0	0	1.55554	SFT	unknown	other
RING1	ring finger protein 1	6p21.3	6015	NM_002931	Hs.631989	9.71415	0.0656147	0	0	1.55551	SFT	Nucleus	transcription regulator
HNF4A	hepatocyte nuclear factor 4, alpha	20q12-q13.1	3172	NM_000457	Hs.116462	4.20623	0.151478	7.98974e-05	8.18798e-05	1.55526	SFT	Nucleus	transcription regulator
TESK2	testis-specific kinase 2	1p32	10420	NM_007170	Hs.591499	9.12091	0.069801	0	0	1.55471	SFT	Nucleus	kinase
CHORDC1	cysteine and histidine-rich domain (CHORD)-containing 1	11q14.3	26973	NM_012124	Hs.22857	5.17361	0.122801	0	0	1.55329	SFT	unknown	other
RAB27A	RAB27A, member RAS oncogene family	15q15-q21.1	5873	BE502030	Hs.654978	5.15282	0.123049	0	0	1.55191	SFT	Cytoplasm	enzyme
CTSS	cathepsin S	1q21	1520	BC002642	Hs.181301	5.03838	0.125457	0	0	1.54982	SFT	Cytoplasm	peptidase
SLC45A2	solute carrier family 45, member 2	5p13.3	51151	NM_016180	Hs.278962	8.47812	0.0743796	0	0	1.54821	SFT	Plasma Membrane	other
PRKCI	protein kinase C, iota	3q26.3	5584	L18964	Hs.478199	6.21337	0.101412	0	0	1.54768	SFT	Cytoplasm	kinase
EDN1	endothelin 1	6p24.1	1906	BC036851	Hs.700715	6.56815	0.0957535	0	0	1.54641	SFT	Extracellular Space	cytokine
PSMB8	proteasome (prosome, macropain) subunit, beta type, 8 (large multifunctional peptidase 7)	6p21.3	5696	U17496	Hs.180062	4.76184	0.131897	4.93194e-06	6.31956e-06	1.5455	SFT	Cytoplasm	peptidase
SLC22A18	solute carrier family 22, member 18	11p15.5	5002	NM_002555	Hs.50868	5.05841	0.124106	0	0	1.54518	SFT	Plasma Membrane	transporter
STK4	serine/threonine kinase 4	20q11.2-q13.2	6789	BC039023	Hs.472838	6.59819	0.0951075	0	0	1.54493	SFT	Cytoplasm	kinase
LCAT	lecithin-cholesterol acyltransferase	16q22.1	3931	NM_000229	Hs.387239	5.90444	0.106273	0	0	1.54487	SFT	Extracellular Space	enzyme
HEXA	hexosaminidase A (alpha polypeptide)	15q23-q24	3073	BC034424	Hs.655912	9.13005	0.0687193	0	0	1.54479	SFT	Cytoplasm	enzyme
CRIM1	cysteine rich transmembrane BMP regulator 1 (chordin-like)	2p21	51232	BG546884	Hs.699247	5.20909	0.120439	0	0	1.54475	SFT	Extracellular Space	kinase
DONSON	downstream neighbor of SON	21q22.1	29980	AF232674	Hs.436341	5.51943	0.113649	0	0	1.54465	SFT	unknown	other
ZMYM6	zinc finger, MYM-type 6	1p34.2	9204	NM_145310	Hs.533986	7.24783	0.0865247	0	0	1.54448	SFT	Nucleus	other
PSMA3	proteasome (prosome, macropain) subunit, alpha type, 3	14q23	5684	NM_002788	Hs.558799	8.79856	0.071257	0	0	1.54431	SFT	Cytoplasm	peptidase
ARL2	ADP-ribosylation factor-like 2	11q13	402	NM_001667	Hs.502836	5.75847	0.108806	0	0	1.54388	SFT	Cytoplasm	enzyme
TTC3	tetratricopeptide repeat domain 3	21q22.2	7267	BC026260	Hs.368214	4.60342	0.136088	1.38094e-05	1.63186e-05	1.54378	SFT	Cytoplasm	enzyme
JAK2	Janus kinase 2 (a protein tyrosine kinase)	9p24	3717	BC043187	Hs.656213	5.7128	0.10962	0	0	1.54353	SFT	Cytoplasm	kinase	ruxolitinib
PIPOX	pipecolic acid oxidase	17q11.2	51268	AF136970	Hs.462585	4.7026	0.132882	6.90471e-06	8.57341e-06	1.5421	SFT	Cytoplasm	enzyme
CTNNAL1	catenin (cadherin-associated protein), alpha-like 1	9q31.2	8727	NM_003798	Hs.58488	4.21415	0.148032	7.59519e-05	7.80302e-05	1.54096	SFT	Plasma Membrane	other
PAGE4	P antigen family, member 4 (prostate associated)	Xp11.23	9506	NM_007003	Hs.441038	6.09702	0.102258	0	0	1.54057	SFT	unknown	other
CD38	CD38 molecule	4p15	952	NM_001775	Hs.479214	5.39945	0.115403	0	0	1.54019	SFT	Plasma Membrane	enzyme
ZBTB10	zinc finger and BTB domain containing 10	8q13-q21.1	65986	NM_023929	Hs.591868	5.64321	0.110384	0	0	1.53999	SFT	Nucleus	other
ICAM4	intercellular adhesion molecule 4 (Landsteiner-Wiener blood group)	19p13.2-cen	3386	NM_001544	Hs.699174	4.3039	0.144712	4.63602e-05	4.94228e-05	1.53989	SFT	Plasma Membrane	other
EZH1	enhancer of zeste homolog 1 (Drosophila)	17q21.1-q21.3	2145	AB002386	Hs.194669	4.77857	0.130168	4.93194e-06	6.31956e-06	1.53903	SFT	Nucleus	enzyme
USP18	ubiquitin specific peptidase 18	22q11.21	11274	NM_017414	Hs.38260	5.44621	0.114178	0	0	1.53884	SFT	Cytoplasm	peptidase
LPIN1	lipin 1	2p25.1	23175	AA813260	Hs.467740	4.35242	0.142613	3.551e-05	3.86406e-05	1.53763	SFT	Nucleus	phosphatase
IFNGR2	interferon gamma receptor 2 (interferon gamma transducer 1)	21q22.11	3460	NM_005534	Hs.634632	8.7331	0.0710737	0	0	1.53762	SFT	Plasma Membrane	transmembrane receptor	interferon gamma-1b
CYTIP	cytohesin 1 interacting protein	2q11.2	9595	L06633	Hs.270	4.42658	0.139999	2.46597e-05	2.76358e-05	1.53657	SFT	Cytoplasm	other
MASP2	mannan-binding lectin serine peptidase 2	1p36.3-p36.2	10747	NM_006610	Hs.655645	7.29382	0.0849005	0	0	1.53608	SFT	Extracellular Space	peptidase
C2orf28	chromosome 2 open reading frame 28	2p23.3	51374	NM_016085	Hs.9527	9.41653	0.0654962	0	0	1.53341	SFT	unknown	other
LRRC16A	leucine rich repeat containing 16A	6p22.2	55604	Y10508	Hs.649550	5.07853	0.121179	0	0	1.53199	SFT	Cytoplasm	enzyme
RFX7	regulatory factor X, 7	15q21.3	64864	NM_022841	Hs.282855	5.60779	0.10973	0	0	1.53192	SFT	unknown	other
JAK3	Janus kinase 3 (a protein tyrosine kinase, leukocyte)	19p13.1	3718	NM_000215	Hs.515247	4.73771	0.12988	5.91833e-06	7.40918e-06	1.53191	SFT	Cytoplasm	kinase
ZCCHC10	zinc finger, CCHC domain containing 10	5q31.1	54819	BC015986	Hs.29700	6.23037	0.0984394	0	0	1.52977	SFT	unknown	other
CHIC2	cysteine-rich hydrophobic domain 2	4q11	26511	NM_012110	Hs.335393	5.16561	0.118648	0	0	1.52932	SFT	Plasma Membrane	other
SULT2A1	sulfotransferase family, cytosolic, 2A, dehydroepiandrosterone (DHEA)-preferring, member 1	19q13.3	6822	NM_003167	Hs.515835	5.97571	0.102313	0	0	1.52773	SFT	Cytoplasm	enzyme
LAIR1	leukocyte-associated immunoglobulin-like receptor 1	19q13.4	3903	NM_021708	Hs.572535	4.67165	0.130868	8.87749e-06	1.07773e-05	1.52771	SFT	Plasma Membrane	transmembrane receptor
TAF1B	TATA box binding protein (TBP)-associated factor, RNA polymerase I, B, 63kDa	2p25	9014	AA004579	Hs.654508	6.01382	0.101659	0	0	1.5277	SFT	Nucleus	transcription regulator
TDP1	tyrosyl-DNA phosphodiesterase 1	14q32.11	55775	NM_018319	Hs.209945	4.63784	0.131635	8.87749e-06	1.07773e-05	1.52679	SFT
QSER1	glutamine and serine rich 1	11p13	79832	NM_024774	Hs.369368	6.5651	0.0929724	0	0	1.52665	SFT	unknown	other
SPSB1	splA/ryanodine receptor domain and SOCS box containing 1	1p36.22	80176	NM_025106	Hs.705454	4.53594	0.134526	1.57822e-05	1.84013e-05	1.52647	SFT	Cytoplasm	other
NKTR	natural killer-tumor recognition sequence	3p23-p21	4820	AI880383	Hs.529509	4.88081	0.124872	2.95916e-06	3.99196e-06	1.52571	SFT	Plasma Membrane	other
SPG21	spastic paraplegia 21 (autosomal recessive, Mast syndrome)	15q21-q22	51324	AL137312	Hs.242458	9.3567	0.0650511	0	0	1.52485	SFT	Plasma Membrane	enzyme
TMEM22	transmembrane protein 22	3q22.3	80723	NM_025246	Hs.655019	5.72634	0.106256	0	0	1.52463	SFT	Cytoplasm	other
MUM1	melanoma associated antigen (mutated) 1	19p13.3	84939	NM_016473	Hs.515016	6.15705	0.0988016	0	0	1.52449	SFT	Nucleus	other
NAT1	N-acetyltransferase 1 (arylamine N-acetyltransferase)	8p23.1-p21.3	9	NM_000662	Hs.591847	4.38113	0.138849	3.25508e-05	3.5649e-05	1.52448	SFT
GJB1	gap junction protein, beta 1, 32kDa	Xq13.1	2705	NM_000166	Hs.333303	6.57224	0.0925498	0	0	1.52442	SFT	Plasma Membrane	transporter
GLRX2	glutaredoxin 2	1q31.2-q31.3	51022	NM_016066	Hs.458283	6.00168	0.101261	0	0	1.52387	SFT	Cytoplasm	enzyme
FAM114A1	family with sequence similarity 114, member A1	4p14	92689	W87466	Hs.476517	4.36752	0.139143	3.35372e-05	3.66736e-05	1.52384	SFT	unknown	other
MLF1	myeloid leukemia factor 1	3q25.1	4291	AI911434	Hs.85195	4.17242	0.145328	9.17341e-05	9.2629e-05	1.52242	SFT	Nucleus	other
PTPN13	protein tyrosine phosphatase, non-receptor type 13 (APO-1/CD95 (Fas)-associated phosphatase)	4q21.3	5783	NM_006264	Hs.436142	4.4836	0.135142	2.07141e-05	2.36362e-05	1.52195	SFT	Cytoplasm	phosphatase
MTO1	mitochondrial translation optimization 1 homolog (S. cerevisiae)	6q13	25821	NM_012123	Hs.347614	7.43469	0.0814861	0	0	1.52185	SFT	Cytoplasm	enzyme
PRKCH	protein kinase C, eta	14q22-q23	5583	NM_006255	Hs.333907	4.27598	0.141415	4.93194e-05	5.20014e-05	1.52065	SFT	Cytoplasm	kinase
PEA15	phosphoprotein enriched in astrocytes 15	1q21.1	8682	BC002426	Hs.517216	6.4405	0.0937752	0	0	1.51988	SFT	Cytoplasm	transporter
ZBTB7C	zinc finger and BTB domain containing 7C	18q21.1	201501	BE734331	Hs.515388	4.21707	0.142758	7.29927e-05	7.50702e-05	1.51784	SFT	unknown	other
SENP6	SUMO1/sentrin specific peptidase 6	6q13-q14.3	26054	AF306508	Hs.485784	5.5259	0.108883	0	0	1.51748	SFT	Cytoplasm	peptidase
C1orf38	chromosome 1 open reading frame 38	1p35.3	9473	NM_004848	Hs.10649	4.64501	0.129451	8.87749e-06	1.07773e-05	1.51708	SFT	unknown	other
AVPI1	arginine vasopressin-induced 1	10q24.2	60370	NM_021732	Hs.23918	4.54156	0.132196	1.47958e-05	1.73493e-05	1.51611	SFT	unknown	other
RAB36	RAB36, member RAS oncogene family	22q11.22	9609	AF133588	Hs.369557	5.4621	0.109797	0	0	1.51542	SFT	Cytoplasm	enzyme
KAT5	K(lysine) acetyltransferase 5	11q13	10524	NM_006388	Hs.528299	8.3164	0.0720242	0	0	1.51465	SFT	Nucleus	transcription regulator
CALM2	calmodulin 2 (phosphorylase kinase, delta)	2p21	805	NM_001743	Hs.643483	6.48176	0.0922455	0	0	1.51353	SFT
BBC3	BCL2 binding component 3	19q13.3-q13.4	27113	AF332558	Hs.467020	5.55727	0.107533	0	0	1.51319	SFT	Cytoplasm	other
CYB561	cytochrome b-561	17q11-qter	1534	NM_001915	Hs.355264	5.59877	0.106736	0	0	1.51318	SFT	Cytoplasm	enzyme
NEU1	sialidase 1 (lysosomal sialidase)	6p21.3	4758	U84246	Hs.520037	6.12099	0.0974539	0	0	1.51206	SFT	Cytoplasm	enzyme
CDADC1	cytidine and dCMP deaminase domain containing 1	13q14.2	81602	NM_030911	Hs.388220	6.11647	0.0975088	0	0	1.51195	SFT	unknown	kinase
MPP1	membrane protein, palmitoylated 1, 55kDa	Xq28	4354	NM_002436	Hs.496984	9.97976	0.0597353	0	0	1.51167	SFT	Plasma Membrane	kinase
XRCC1	X-ray repair complementing defective repair in Chinese hamster cells 1	19q13.2	7515	NM_006297	Hs.98493	5.48856	0.108326	0	0	1.51001	SFT
LRP2	low density lipoprotein-related protein 2	2q24-q31	4036	NM_004525	Hs.657729	4.93342	0.119998	9.86388e-07	1.356e-06	1.50734	SFT	Plasma Membrane	transporter
NXF3	nuclear RNA export factor 3	Xq22-q23	56000	NM_022052	Hs.60386	5.5456	0.106694	0	0	1.507	SFT	Nucleus	transporter
ANKRD26	ankyrin repeat domain 26	10pter-q22.1	22852	AL137351	Hs.361041	4.41866	0.133752	2.56461e-05	2.85859e-05	1.5063	SFT	Nucleus	transcription regulator
ARFRP1	ADP-ribosylation factor related protein 1	20q13.3	10139	NM_003224	Hs.389277	6.85135	0.0862559	0	0	1.50626	SFT	Cytoplasm	enzyme
CABIN1	calcineurin binding protein 1	22q11.23	23523	NM_012295	Hs.517478	5.2151	0.113282	0	0	1.50606	SFT	Nucleus	other
IL8	interleukin 8	4q13-q21	3576	NM_000584	Hs.624	5.09196	0.115921	0	0	1.50552	SFT	Extracellular Space	cytokine
LBA1	lupus brain antigen 1	3p22.2	9881	AA035414	Hs.170999	6.37179	0.0925651	0	0	1.50504	SFT
PLAGL2	pleiomorphic adenoma gene-like 2	20q11.21	5326	AL562280	Hs.154104	4.27774	0.137643	4.93194e-05	5.20014e-05	1.504	SFT	Nucleus	transcription regulator
PLCG2	phospholipase C, gamma 2 (phosphatidylinositol-specific)	16q24.1	5336	BC040927	Hs.413111	4.30485	0.136148	4.63602e-05	4.94228e-05	1.50118	SFT	Cytoplasm	enzyme
ANKRD34C	ankyrin repeat domain 34C	15q25.1	390616	AL109678	Hs.531231	4.24065	0.137743	6.1156e-05	6.35761e-05	1.49912	SFT	unknown	other
HIRIP3	HIRA interacting protein 3	16p11.2	8479	NM_003609	Hs.592046	6.25633	0.0929081	0	0	1.49616	SFT	Nucleus	other
OCEL1	occludin/ELL domain containing 1	19p13.11	79629	NM_024578	Hs.422676	7.91962	0.0733421	0	0	1.49572	SFT	unknown	other
RAD54L2	RAD54-like 2 (S. cerevisiae)	3p21.2	23132	AU159543	Hs.105399	9.19545	0.0631398	0	0	1.49547	SFT	Nucleus	transcription regulator
SLA	Src-like-adaptor	8q22.3-qter|8q24	6503	U44403	Hs.75367	4.27907	0.135632	4.93194e-05	5.20014e-05	1.49524	SFT	Plasma Membrane	other
GNPTAB	N-acetylglucosamine-1-phosphate transferase, alpha and beta subunits	12q23.2	79158	AK001821	Hs.46850	4.90135	0.1183	1.97278e-06	2.6738e-06	1.49467	SFT	unknown	enzyme
ACCN3	amiloride-sensitive cation channel 3	7q35	9311	NM_020322	Hs.647113	6.18777	0.0937024	0	0	1.49465	SFT	Plasma Membrane	ion channel	amiloride, amiloride/hydrochlorothiazide
MBD2	methyl-CpG binding domain protein 2	18q21	8932	AF072242	Hs.25674	5.10158	0.113417	0	0	1.4934	SFT	Nucleus	transcription regulator
GFPT1	glutamine-fructose-6-phosphate transaminase 1	2p13	2673	BE645771	Hs.645286	5.30546	0.108979	0	0	1.49297	SFT	Cytoplasm	enzyme
CD79A	CD79a molecule, immunoglobulin-associated alpha	19q13.2	973	M74721	Hs.631567	5.5305	0.104408	0	0	1.49219	SFT	Plasma Membrane	transmembrane receptor
TANK	TRAF family member-associated NFKB activator	2q24-q31	10010	NM_004180	Hs.556496	6.14464	0.09396	0	0	1.49211	SFT	Cytoplasm	other
MAN2B2	mannosidase, alpha, class 2B, member 2	4p16.1	23324	AW954107	Hs.188464	5.19801	0.111064	0	0	1.49207	SFT	Cytoplasm	enzyme
AHSG	alpha-2-HS-glycoprotein	3q27	197	NM_001622	Hs.324746	6.04587	0.0953372	0	0	1.49112	SFT	Extracellular Space	other
PRPS1	phosphoribosyl pyrophosphate synthetase 1	Xq21.32-q24	5631	NM_002764	Hs.56	6.76882	0.0851027	0	0	1.49076	SFT	Cytoplasm	kinase
ANP32E	acidic (leucine-rich) nuclear phosphoprotein 32 family, member E	1q21.2	81611	NM_030920	Hs.705519	6.29156	0.091478	0	0	1.49023	SFT	Nucleus	other
TMEM140	transmembrane protein 140	7q33	55281	NM_018295	Hs.658637	5.06304	0.113619	0	0	1.48995	SFT	unknown	other
PIGV	phosphatidylinositol glycan anchor biosynthesis, class V	1p36.11	55650	NM_017837	Hs.259605	6.65971	0.0861349	0	0	1.48827	SFT	Cytoplasm	enzyme
RCAN1	regulator of calcineurin 1	21q22.1-q22.2|21q22.12	1827	NM_004414	Hs.282326	4.75186	0.120617	5.91833e-06	7.40918e-06	1.48778	SFT	Nucleus	transcription regulator
C3orf37	chromosome 3 open reading frame 37	3q21.3	56941	AI937543	Hs.458320	8.72291	0.0656792	0	0	1.48752	SFT	unknown	other
ATG10	ATG10 autophagy related 10 homolog (S. cerevisiae)	5q14.2	83734	BC018651	Hs.700785	5.25456	0.108855	0	0	1.48657	SFT
BTN3A3	butyrophilin, subfamily 3, member A3	6p21.3	10384	NM_006994	Hs.376046	4.47099	0.127799	2.17005e-05	2.44907e-05	1.48595	SFT	unknown	other
WHSC1L1	Wolf-Hirschhorn syndrome candidate 1-like 1	8p11.2	54904	NM_017778	Hs.700599	7.4094	0.077098	0	0	1.48581	SFT	Nucleus	enzyme
DDX24	DEAD (Asp-Glu-Ala-Asp) box polypeptide 24	14q32	57062	NM_020414	Hs.510328	6.64628	0.0858838	0	0	1.48535	SFT	Nucleus	enzyme
TUT1	terminal uridylyl transferase 1, U6 snRNA-specific	11q12.2	64852	NM_022830	Hs.256184	7.65851	0.0745163	0	0	1.48523	SFT	Nucleus	enzyme
THRA	thyroid hormone receptor, alpha (erythroblastic leukemia viral (v-erb-a) oncogene homolog, avian)	17q11.2	7067	X55005	Hs.724	4.84785	0.117576	3.94555e-06	5.26115e-06	1.48452	SFT	Nucleus	ligand-dependent nuclear receptor	3,5-diiodothyropropionic acid, amiodarone, levothyroxine, L-triiodothyronine
PCP4	Purkinje cell protein 4	21q22.2	5121	NM_006198	Hs.80296	4.25642	0.133904	5.81969e-05	6.08064e-05	1.48447	SFT	Cytoplasm	other
TYR	tyrosinase (oculocutaneous albinism IA)	11q14-q21	7299	BC027179	Hs.503555	6.03634	0.0942986	0	0	1.48372	SFT	Cytoplasm	enzyme	hydroquinone
OTOR	otoraplin	20p12.1-p11.23	56914	NM_020157	Hs.41119	5.21135	0.109192	0	0	1.48353	SFT	Extracellular Space	other
NCOR2	nuclear receptor co-repressor 2	12q24	9612	NM_006312	Hs.137510	4.9547	0.114834	0	0	1.48346	SFT	Nucleus	transcription regulator
GLCE	glucuronic acid epimerase	15q23	26035	W87398	Hs.183006	4.30686	0.131954	4.53738e-05	4.85866e-05	1.48278	SFT	Cytoplasm	enzyme
MAP3K7	mitogen-activated protein kinase kinase kinase 7	6q16.1-q16.3	6885	AL121964	Hs.644143	7.2865	0.077848	0	0	1.48169	SFT
ACSM3	acyl-CoA synthetase medium-chain family member 3	16p13.11	6296	NM_005622	Hs.699181	4.40499	0.128581	2.76189e-05	3.06664e-05	1.48082	SFT	Cytoplasm	enzyme
WDR44	WD repeat domain 44	Xq24	54521	NM_019045	Hs.98510	7.1691	0.0788984	0	0	1.48003	SFT	Cytoplasm	other
FGL1	fibrinogen-like 1	8p22|8p22-p21.3	2267	NM_004467	Hs.491143	5.42875	0.104112	0	0	1.47959	SFT	Extracellular Space	other
GPX2	glutathione peroxidase 2 (gastrointestinal)	14q24.1	2877	NM_002083	Hs.2704	5.93148	0.0952233	0	0	1.4792	SFT	Cytoplasm	enzyme
UBE2D3	ubiquitin-conjugating enzyme E2D 3 (UBC4/5 homolog, yeast)	4q24	7323	BF448062	Hs.518773	5.73334	0.0985064	0	0	1.47915	SFT	unknown	enzyme
TFF3	trefoil factor 3 (intestinal)	21q22.3	7033	NM_003226	Hs.82961	4.31155	0.130914	4.43875e-05	4.75833e-05	1.47882	SFT	Extracellular Space	other
IFRD1	interferon-related developmental regulator 1	7q22-q31	3475	AA747426	Hs.7879	6.08835	0.0925317	0	0	1.47771	SFT	Nucleus	other
ZNRF4	zinc and ring finger 4	19p13.3	148066	AI807507	Hs.126496	5.44137	0.103504	0	0	1.47755	SFT	Cytoplasm	other
FARP2	FERM, RhoGEF and pleckstrin domain protein 2	2q37.3	9855	BC021301	Hs.657318	6.28036	0.0896351	0	0	1.47728	SFT	Cytoplasm	other
RABL2B	RAB, member of RAS oncogene family-like 2B	22q13.33	11158	NM_007081	Hs.446425	9.61554	0.0584828	0	0	1.47667	SFT	unknown	enzyme
MAST3	microtubule associated serine/threonine kinase 3	19p13.11	23031	AB011133	Hs.466184	6.64747	0.0844761	0	0	1.47586	SFT	unknown	kinase
MYLPF	fast skeletal myosin light chain 2	16p11.2	29895	NM_013292	Hs.50889	4.27283	0.131406	5.03058e-05	5.29447e-05	1.47578	SFT	Cytoplasm	other
ATG4A	ATG4 autophagy related 4 homolog A (S. cerevisiae)	Xq22.1-q22.3	115201	AL031177	Hs.8763	6.37865	0.0880213	0	0	1.47576	SFT	Cytoplasm	peptidase
ACTR1A	ARP1 actin-related protein 1 homolog A, centractin alpha (yeast)	10q24.32	10121	AL532341	Hs.153961	4.8188	0.116444	4.93194e-06	6.31956e-06	1.47541	SFT	Cytoplasm	other
GSTM2	glutathione S-transferase mu 2 (muscle)	1p13.3	2946	NM_000848	Hs.279837	5.76054	0.0973011	0	0	1.47479	SFT	Cytoplasm	enzyme
ATXN7	ataxin 7	3p21.1-p12	6314	BG390306	Hs.476595	7.54977	0.0740115	0	0	1.47301	SFT	Nucleus	other
DNAJB9	DnaJ (Hsp40) homolog, subfamily B, member 9	7q31|14q24.2-q24.3	4189	AF115512	Hs.6790	4.71043	0.118527	5.91833e-06	7.40918e-06	1.47255	SFT	Nucleus	other
IL1RAP	interleukin 1 receptor accessory protein	3q28	3556	NM_002182	Hs.478673	4.58477	0.121677	1.38094e-05	1.63186e-05	1.47208	SFT	Plasma Membrane	transmembrane receptor
TLR3	toll-like receptor 3	4q35	7098	NM_003265	Hs.657724	5.03142	0.110678	0	0	1.47107	SFT	Plasma Membrane	transmembrane receptor	ampligen
ABP1	amiloride binding protein 1 (amine oxidase (copper-containing))	7q34-q36	26	NM_001091	Hs.647097	5.22722	0.106501	0	0	1.4709	SFT
STIM1	stromal interaction molecule 1	11p15.5	6786	NM_003156	Hs.501735	6.55495	0.0847539	0	0	1.46974	SFT	Plasma Membrane	other
CYP3A4	cytochrome P450, family 3, subfamily A, polypeptide 4	7q21.1	1576	NM_017460	Hs.654391	5.15608	0.107661	0	0	1.46928	SFT	Cytoplasm	enzyme	ketoconazole
SCNN1D	sodium channel, nonvoltage-gated 1, delta	1p36.3-p36.2	6339	NM_002978	Hs.512681	7.58677	0.0731393	0	0	1.46906	SFT	Plasma Membrane	ion channel	triamterene/hydrochlorothiazide, amiloride, amiloride/hydrochlorothiazide, triamterene
EHD1	EH-domain containing 1	11q13	10938	NM_006795	Hs.523774	4.6434	0.119414	8.87749e-06	1.07773e-05	1.46865	SFT	Cytoplasm	other
ARHGAP5	Rho GTPase activating protein 5	14q12	394	NM_001173	Hs.592313	4.73368	0.11713	5.91833e-06	7.40918e-06	1.46861	SFT	Cytoplasm	enzyme
CD70	CD70 molecule	19p13	970	NM_001252	Hs.501497	5.23173	0.105935	0	0	1.46838	SFT	Extracellular Space	cytokine
KLKB1	kallikrein B, plasma (Fletcher factor) 1	4q34-q35	3818	NM_000892	Hs.646885	4.71492	0.117426	5.91833e-06	7.40918e-06	1.4678	SFT	Extracellular Space	peptidase	aprotinin, ecallantide
ARL4D	ADP-ribosylation factor-like 4D	17q12-q21	379	NM_001661	Hs.183153	6.30719	0.0877544	0	0	1.46763	SFT	Nucleus	enzyme
ATP6V1B2	ATPase, H+ transporting, lysosomal 56/58kDa, V1 subunit B2	8p22-p21	526	NM_001693	Hs.295917	5.47954	0.100975	0	0	1.46744	SFT	Cytoplasm	transporter
EDEM1	ER degradation enhancer, mannosidase alpha-like 1	3p26.2	9695	NM_014674	Hs.224616	4.99573	0.110752	0	0	1.46742	SFT	Cytoplasm	enzyme
NEIL3	nei endonuclease VIII-like 3 (E. coli)	4q34.3	55247	NM_018248	Hs.405467	4.22312	0.130954	7.00335e-05	7.22843e-05	1.46717	SFT	Nucleus	enzyme
APOBEC3C	apolipoprotein B mRNA editing enzyme, catalytic polypeptide-like 3C	22q13.1|22q13.1-q13.2	27350	AF165520	Hs.441124	5.75491	0.0960312	0	0	1.46678	SFT	unknown	enzyme
SPA17	sperm autoantigenic protein 17	11q24.2	53340	NM_017425	Hs.286233	4.88494	0.112922	2.95916e-06	3.99196e-06	1.46573	SFT	Plasma Membrane	other
NPC1	Niemann-Pick disease, type C1	18q11-q12	4864	NM_000271	Hs.464779	5.54292	0.0994856	0	0	1.46555	SFT	Cytoplasm	transporter
LOC81691	exonuclease NEF-sp	16p12.2	81691	NM_030941	Hs.177926	6.15418	0.0895184	0	0	1.46501	SFT	Nucleus	enzyme
UCHL3	ubiquitin carboxyl-terminal esterase L3 (ubiquitin thiolesterase)	13q22.2	7347	NM_006002	Hs.162241	5.70901	0.0963664	0	0	1.46425	SFT	Cytoplasm	peptidase
WDR19	WD repeat domain 19	4p14	57728	BC032578	Hs.438482	5.82677	0.0943528	0	0	1.46385	SFT	Extracellular Space	other
ZIC4	Zic family member 4	3q24	84107	AF332509	Hs.415766	5.86957	0.0936359	0	0	1.46368	SFT	Nucleus	other
RAB20	RAB20, member RAS oncogene family	13q34	55647	NM_017817	Hs.508720	4.43349	0.123799	2.46597e-05	2.76358e-05	1.46293	SFT	Cytoplasm	enzyme
LGALS13	lectin, galactoside-binding, soluble, 13	19q13.1	29124	NM_013268	Hs.23671	6.97095	0.0787273	0	0	1.46287	SFT	unknown	enzyme
EIF1B	eukaryotic translation initiation factor 1B	3p22.1	10289	NM_005875	Hs.315230	8.41344	0.0651625	0	0	1.4623	SFT	Cytoplasm	translation regulator
BPI	bactericidal/permeability-increasing protein	20q11.23-q12	671	NM_001725	Hs.529019	4.56228	0.11973	1.38094e-05	1.63186e-05	1.46028	SFT	Plasma Membrane	transporter
MOSPD2	motile sperm domain containing 2	Xp22.2	158747	AW469184	Hs.190043	5.74302	0.0946559	0	0	1.45762	SFT	unknown	other
FAM70A	family with sequence similarity 70, member A	Xq24	55026	NM_017938	Hs.437563	4.4148	0.123091	2.56461e-05	2.85859e-05	1.45743	SFT	unknown	other
FANCA	Fanconi anemia, complementation group A	16q24.3	2175	AW083279	Hs.567267	7.1953	0.0754177	0	0	1.45665	SFT	Nucleus	other
SEC62	SEC62 homolog (S. cerevisiae)	3q26.2	7095	NM_153039	Hs.592561	6.12185	0.0884608	0	0	1.45553	SFT
CETN2	centrin, EF-hand protein, 2	Xq28	1069	BC005334	Hs.82794	4.69308	0.115335	6.90471e-06	8.57341e-06	1.45526	SFT	Nucleus	enzyme
LMOD1	leiomodin 1 (smooth muscle)	1q32	25802	NM_012134	Hs.519075	5.96922	0.0906005	0	0	1.45479	SFT	Cytoplasm	other
SRPK3	SFRS protein kinase 3	Xq28	26576	NM_014370	Hs.104865	7.90697	0.0683446	0	0	1.45437	SFT	Cytoplasm	kinase
SLC17A2	solute carrier family 17 (sodium phosphate), member 2	6p21.3	10246	NM_005835	Hs.591802	6.78815	0.0795678	0	0	1.45409	SFT	Plasma Membrane	transporter
GNPDA1	glucosamine-6-phosphate deaminase 1	5q21	10007	NM_005471	Hs.633853	4.27492	0.126258	4.93194e-05	5.20014e-05	1.45371	SFT	Cytoplasm	enzyme
RHOQ	ras homolog gene family, member Q	2p21	23433	BC033251	Hs.701976	5.47991	0.0983791	0	0	1.45307	SFT	Plasma Membrane	enzyme
ELOVL5	ELOVL family member 5, elongation of long chain fatty acids (FEN1/Elo2, SUR4/Elo3-like, yeast)	6p21.1-p12.1	60481	D17207	Hs.520189	6.64434	0.0811251	0	0	1.45299	SFT	Cytoplasm	enzyme
NDUFB2	NADH dehydrogenase (ubiquinone) 1 beta subcomplex, 2, 8kDa	7q34	4708	NM_004546	Hs.655788	7.5833	0.071017	0	0	1.4525	SFT	Cytoplasm	enzyme
CNNM1	cyclin M1	10q24.2	26507	NM_020348	Hs.274579	5.22134	0.103056	0	0	1.45205	SFT	unknown	other
CROT	carnitine O-octanoyltransferase	7q21.1	54677	NM_021151	Hs.125039	4.43542	0.121184	2.46597e-05	2.76358e-05	1.45146	SFT	Cytoplasm	enzyme
HDAC1	histone deacetylase 1	1p34	3065	NM_004964	Hs.88556	6.08639	0.0882112	0	0	1.45084	SFT	Nucleus	transcription regulator	tributyrin, belinostat, pyroxamide, MGCD0103, vorinostat, romidepsin
HMGA2	high mobility group AT-hook 2	12q15	8091	AI990940	Hs.505924	7.6801	0.0699024	0	0	1.45081	SFT	Nucleus	enzyme
MTF1	metal-regulatory transcription factor 1	1p33	4520	AW182367	Hs.471991	6.00802	0.0891115	0	0	1.44933	SFT
SACS	spastic ataxia of Charlevoix-Saguenay (sacsin)	13q12	26278	AI932370	Hs.159492	4.26906	0.125036	5.32649e-05	5.59775e-05	1.44772	SFT	Nucleus	other
COQ10B	coenzyme Q10 homolog B (S. cerevisiae)	2q33.1	80219	AI793340	Hs.632547	4.74242	0.112515	5.91833e-06	7.40918e-06	1.44753	SFT	Cytoplasm	other
ALAS2	aminolevulinate, delta-, synthase 2	Xp11.21	212	AF130113	Hs.522666	5.37107	0.0991534	0	0	1.44649	SFT	Cytoplasm	enzyme
DIAPH1	diaphanous homolog 1 (Drosophila)	5q31	1729	AL832054	Hs.529451	5.4806	0.0970805	0	0	1.44599	SFT	Cytoplasm	other
SPTA1	spectrin, alpha, erythrocytic 1 (elliptocytosis 2)	1q21	6708	NM_003126	Hs.119825	6.9002	0.0771009	0	0	1.44594	SFT	Cytoplasm	other
NUP155	nucleoporin 155kDa	5p13.1	9631	NM_004298	Hs.547696	6.31634	0.0839999	0	0	1.4445	SFT	Nucleus	transporter
PPP4C	protein phosphatase 4 (formerly X), catalytic subunit	16p12-p11	5531	BC001416	Hs.534338	8.04199	0.0659001	0	0	1.4439	SFT	Cytoplasm	phosphatase
AP3B2	adaptor-related protein complex 3, beta 2 subunit	15q	8120	BC035640	Hs.199593	4.6113	0.114813	1.18367e-05	1.42202e-05	1.44337	SFT	Cytoplasm	transporter
DNMT1	DNA (cytosine-5-)-methyltransferase 1	19p13.2	1786	NM_001379	Hs.202672	6.34836	0.0833855	0	0	1.44329	SFT	Nucleus	enzyme
SDF4	stromal cell derived factor 4	1p36.33	51150	NM_016547	Hs.42806	4.3009	0.122965	4.63602e-05	4.94228e-05	1.44279	SFT	Cytoplasm	other
SLC25A24	solute carrier family 25 (mitochondrial carrier; phosphate carrier), member 24	1p13.3	29957	BC029905	Hs.656870	4.31187	0.122459	4.43875e-05	4.75833e-05	1.44196	SFT	Cytoplasm	other
USP12	ubiquitin specific peptidase 12	13q12.13	219333	AI820101	Hs.42400	6.56599	0.0804082	0	0	1.44189	SFT	Cytoplasm	peptidase
PEX11A	peroxisomal biogenesis factor 11 alpha	15q26.1	8800	AL360141	Hs.31034	5.2909	0.0997848	0	0	1.44188	SFT	Cytoplasm	other
MGAT2	mannosyl (alpha-1,6-)-glycoprotein beta-1,2-N-acetylglucosaminyltransferase	14q21	4247	AW103265	Hs.93338	5.24288	0.100641	0	0	1.44158	SFT	Cytoplasm	enzyme
AP3S1	adaptor-related protein complex 3, sigma 1 subunit	5q22	1176	NM_001284	Hs.406191	6.55583	0.0804846	0	0	1.44157	SFT	Cytoplasm	transporter
CYP24A1	cytochrome P450, family 24, subfamily A, polypeptide 1	20q13	1591	NM_000782	Hs.89663	5.12357	0.102955	0	0	1.44142	SFT	Cytoplasm	enzyme
RAB14	RAB14, member RAS oncogene family	9q32-q34.11	51552	AA919115	Hs.371563	4.4697	0.117981	2.17005e-05	2.44907e-05	1.44127	SFT	Cytoplasm	enzyme
KIF2C	kinesin family member 2C	1p34.1	11004	U63743	Hs.69360	4.46828	0.117991	2.17005e-05	2.44907e-05	1.44115	SFT	Nucleus	other
DYRK4	dual-specificity tyrosine-(Y)-phosphorylation regulated kinase 4	12p13.32	8798	AF263541	Hs.439530	5.54337	0.0950672	0	0	1.44092	SFT	Nucleus	kinase
BAAT	bile acid Coenzyme A: amino acid N-acyltransferase (glycine N-choloyltransferase)	9q22.3	570	NM_001701	Hs.284712	6.58092	0.0799911	0	0	1.44035	SFT	Cytoplasm	enzyme
EREG	epiregulin	4q13.3	2069	BC035806	Hs.115263	4.81405	0.109317	4.93194e-06	6.31956e-06	1.44019	SFT	Extracellular Space	growth factor
LAGE3	L antigen family, member 3	Xq28	8270	NM_006014	Hs.444619	5.108	0.10275	0	0	1.43878	SFT	unknown	other
CREG1	cellular repressor of E1A-stimulated genes 1	1q24	8804	NM_003851	Hs.5710	4.42459	0.118271	2.46597e-05	2.76358e-05	1.43724	SFT	Nucleus	transcription regulator
PCNP	PEST proteolytic signal containing nuclear protein	3q12.3	57092	BC013916	Hs.654949	6.83963	0.0762209	0	0	1.43527	SFT	Nucleus	other
SF3A3	splicing factor 3a, subunit 3, 60kDa	1p34.3	10946	NM_006802	Hs.77897	6.75948	0.0770929	0	0	1.43506	SFT	Nucleus	other
TMPO	thymopoietin	12q22	7112	AW272611	Hs.11355	4.80248	0.108356	4.93194e-06	6.31956e-06	1.43433	SFT	Nucleus	other
DOC2A	double C2-like domains, alpha	16p11.2	8448	NM_003586	Hs.355281	4.40349	0.11813	2.76189e-05	3.06664e-05	1.43414	SFT	Cytoplasm	transporter
BTN3A1	butyrophilin, subfamily 3, member A1	6p22.1	11119	NM_007048	Hs.191510	4.58357	0.113454	1.38094e-05	1.63186e-05	1.43398	SFT	unknown	other
SPAG7	sperm associated antigen 7	17p13.2	9552	NM_004890	Hs.90436	6.16165	0.0842831	0	0	1.43328	SFT	Nucleus	other
RYR2	ryanodine receptor 2 (cardiac)	1q42.1-q43	6262	NM_001035	Hs.109514	5.03498	0.10292	0	0	1.43217	SFT	Plasma Membrane	ion channel
DEC1	deleted in esophageal cancer 1	9q32	50514	NM_017418	Hs.148841	4.74365	0.109187	5.91833e-06	7.40918e-06	1.43191	SFT	unknown	other
BIRC2	baculoviral IAP repeat-containing 2	11q22	329	NM_001166	Hs.696238	8.42655	0.061453	0	0	1.43181	SFT	Cytoplasm	enzyme
HBS1L	HBS1-like (S. cerevisiae)	6q23-q24	10767	AK024258	Hs.378532	5.25576	0.0982698	0	0	1.43046	SFT	Cytoplasm	translation regulator
DHX35	DEAH (Asp-Glu-Ala-His) box polypeptide 35	20q11.22-q12	60625	AF086439	Hs.444520	7.29765	0.0707252	0	0	1.43011	SFT	unknown	enzyme
AIM2	absent in melanoma 2	1q22	9447	NM_004833	Hs.281898	4.19605	0.122841	8.18702e-05	8.35751e-05	1.42944	SFT
TWSG1	twisted gastrulation homolog 1 (Drosophila)	18p11.3	57045	NM_020648	Hs.514685	4.8235	0.106826	4.93194e-06	6.31956e-06	1.42927	SFT	Extracellular Space	other
RYBP	RING1 and YY1 binding protein	3p13	23429	W84482	Hs.694786	4.27127	0.120457	5.12922e-05	5.39632e-05	1.4285	SFT	Nucleus	transcription regulator
ASNS	asparagine synthetase	7q21.3	440	NM_001673	Hs.489207	4.58776	0.112128	1.38094e-05	1.63186e-05	1.42842	SFT	Cytoplasm	enzyme
NEK7	NIMA (never in mitosis gene a)-related kinase 7	1q31.3	140609	AL080111	Hs.24119	4.19455	0.122611	8.28566e-05	8.45522e-05	1.4283	SFT	Nucleus	kinase
MMP10	matrix metallopeptidase 10 (stromelysin 2)	11q22.3	4319	NM_002425	Hs.2258	6.52073	0.078869	0	0	1.42828	SFT	Extracellular Space	peptidase
RBX1	ring-box 1	22q13.2	9978	NM_014248	Hs.474949	7.04391	0.0730099	0	0	1.42828	SFT	Cytoplasm	enzyme
APPL2	adaptor protein, phosphotyrosine interaction, PH domain and leucine zipper containing 2	12q24.1	55198	NM_018171	Hs.506603	4.58568	0.11175	1.38094e-05	1.63186e-05	1.42647	SFT	Cytoplasm	other
SLC35E3	solute carrier family 35, member E3	12q15	55508	NM_018656	Hs.506011	4.27601	0.119829	4.93194e-05	5.20014e-05	1.42641	SFT	unknown	other
ZNF639	zinc finger protein 639	3q26.32	51193	NM_016331	Hs.632578	8.30836	0.0615708	0	0	1.42558	SFT	Nucleus	transcription regulator
LRDD	leucine-rich repeats and death domain containing	11p15.5	55367	AF274972	Hs.592290	4.80892	0.106251	4.93194e-06	6.31956e-06	1.42499	SFT
ACTL6A	actin-like 6A	3q26.33	86	NM_004301	Hs.435326	5.92021	0.0860911	0	0	1.42373	SFT	Nucleus	other
ZNF451	zinc finger protein 451	6p12.1	26036	AK027074	---	4.67833	0.108933	8.87749e-06	1.07773e-05	1.42368	SFT	Nucleus	other
GCLM	glutamate-cysteine ligase, modifier subunit	1p22.1	2730	NM_002061	Hs.315562	4.25977	0.119601	5.52377e-05	5.78192e-05	1.42353	SFT	Cytoplasm	enzyme
ZNF473	zinc finger protein 473	19q13.33	25888	BG538800	Hs.440553	4.69412	0.108471	6.90471e-06	8.57341e-06	1.42324	SFT	Nucleus	other
RDH5	retinol dehydrogenase 5 (11-cis/9-cis)	12q13-q14	5959	U43559	Hs.632719	4.23233	0.120129	6.6088e-05	6.85059e-05	1.4225	SFT	Cytoplasm	enzyme
EED	embryonic ectoderm development	11q14.2-q22.3	8726	AF080227	Hs.503510	4.50716	0.11272	1.7755e-05	2.05273e-05	1.42212	SFT	Nucleus	transcription regulator
NAPA	N-ethylmaleimide-sensitive factor attachment protein, alpha	19q13.32	8775	NM_003827	Hs.126938	6.86147	0.0739454	0	0	1.42146	SFT	Cytoplasm	transporter
PSG3	pregnancy specific beta-1-glycoprotein 3	19q13.2	5671	NM_021016	Hs.654413	6.24429	0.0812493	0	0	1.42143	SFT	Extracellular Space	other
RNF8	ring finger protein 8	6p21.3	9025	AK022075	Hs.485278	8.00359	0.0633818	0	0	1.42137	SFT	Nucleus	enzyme
UBE2Q1	ubiquitin-conjugating enzyme E2Q family member 1	1q21.3	55585	NM_017582	Hs.607928	6.55766	0.0770732	0	0	1.41954	SFT	unknown	enzyme
POLE3	polymerase (DNA directed), epsilon 3 (p17 subunit)	9q33	54107	BC004170	Hs.108112	5.94318	0.0848192	0	0	1.41823	SFT	Nucleus	enzyme	gemcitabine
MFSD5	major facilitator superfamily domain containing 5	12q13.13	84975	BF690150	Hs.654660	6.74937	0.0746587	0	0	1.41804	SFT	unknown	transporter
GRB2	growth factor receptor-bound protein 2	17q24-q25	2885	L29511	Hs.444356	5.6173	0.0895728	0	0	1.41731	SFT	Cytoplasm	other
CRISP2	cysteine-rich secretory protein 2	6p21-qter	7180	M25532	Hs.2042	11.0116	0.0456728	0	0	1.41709	SFT	Extracellular Space	other
SERINC1	serine incorporator 1	6q22.31	57515	AF164794	Hs.146668	5.01404	0.100236	0	0	1.41675	SFT	Plasma Membrane	transporter
KRCC1	lysine-rich coiled-coil 1	2p11.2	51315	NM_016618	Hs.469254	4.65347	0.107878	8.87749e-06	1.07773e-05	1.41618	SFT	unknown	other
CCDC28A	coiled-coil domain containing 28A	6q23.1-q24.1	25901	BC000758	Hs.412019	5.93974	0.0844136	0	0	1.41558	SFT	unknown	other
REL	v-rel reticuloendotheliosis viral oncogene homolog (avian)	2p13-p12	5966	NM_002908	Hs.631886	5.59143	0.0896676	0	0	1.41556	SFT	Nucleus	transcription regulator
TM9SF3	transmembrane 9 superfamily member 3	10q24.1	56889	NM_020123	Hs.500674	6.778	0.0739552	0	0	1.41546	SFT	Cytoplasm	transporter
PPP1R3A	protein phosphatase 1, regulatory (inhibitor) subunit 3A	7q31.1	5506	NM_002711	Hs.458309	4.47398	0.111724	2.17005e-05	2.44907e-05	1.41407	SFT	Cytoplasm	phosphatase
MRP63	mitochondrial ribosomal protein 63	13q12.11	78988	BF303597	Hs.458367	4.87861	0.102268	2.95916e-06	3.99196e-06	1.41316	SFT	Cytoplasm	other
SLC4A7	solute carrier family 4, sodium bicarbonate cotransporter, member 7	3p22	9497	NM_003615	Hs.250072	4.43658	0.112233	2.46597e-05	2.76358e-05	1.41219	SFT	Plasma Membrane	transporter
PHLDA3	pleckstrin homology-like domain, family A, member 3	1q31	23612	NM_012396	Hs.268557	4.70259	0.10578	6.90471e-06	8.57341e-06	1.4117	SFT	Plasma Membrane	other
COPS7B	COP9 constitutive photomorphogenic homolog subunit 7B (Arabidopsis)	2q37.1	64708	NM_022730	Hs.335061	8.94664	0.0555619	0	0	1.41137	SFT	Cytoplasm	other
PGRMC1	progesterone receptor membrane component 1	Xq22-q24	10857	AL547946	Hs.90061	4.44683	0.111616	2.26869e-05	2.55939e-05	1.41063	SFT	Plasma Membrane	transmembrane receptor
SERPINA4	serpin peptidase inhibitor, clade A (alpha-1 antiproteinase, antitrypsin), member 4	14q31-q32.1	5267	NM_006215	Hs.159628	5.33264	0.0929897	0	0	1.41018	SFT	Extracellular Space	other
SNX1	sorting nexin 1	15q22.31	6642	NM_003099	Hs.188634	6.67662	0.0742355	0	0	1.40995	SFT	Cytoplasm	transporter
SLC2A2	solute carrier family 2 (facilitated glucose transporter), member 2	3q26.1-q26.2	6514	NM_000340	Hs.167584	7.37404	0.0671173	0	0	1.40925	SFT	Plasma Membrane	transporter
TMED9	transmembrane emp24 protein transport domain containing 9	5q35.3	54732	NM_006588	Hs.279929	6.1905	0.0798759	0	0	1.40881	SFT	Cytoplasm	transporter
HHLA3	HERV-H LTR-associating 3	1p31.1	11147	NM_007071	Hs.142245	4.50661	0.10945	1.87414e-05	2.16331e-05	1.40761	SFT	unknown	other
YY1AP1	YY1 associated protein 1	1q22	55249	NM_018253	Hs.584927	9.34081	0.0527119	0	0	1.40676	SFT	Nucleus	other
MGAT1	mannosyl (alpha-1,3-)-glycoprotein beta-1,2-N-acetylglucosaminyltransferase	5q35	4245	NM_002406	Hs.519818	4.89	0.100596	1.97278e-06	2.6738e-06	1.40631	SFT	Cytoplasm	enzyme
SGK3	serum/glucocorticoid regulated kinase family, member 3	8q12.3-q13.1	23678	NM_013257	Hs.656798	4.32371	0.113765	4.24147e-05	4.5638e-05	1.40628	SFT	Cytoplasm	kinase
DVL2	dishevelled, dsh homolog 2 (Drosophila)	17p13.2	1856	NM_004422	Hs.118640	7.10094	0.0692158	0	0	1.4059	SFT	Cytoplasm	other
RNF219	ring finger protein 219	13q31.1	79596	NM_024546	Hs.567576	6.49711	0.0756166	0	0	1.4057	SFT	unknown	other
NMI	N-myc (and STAT) interactor	2q23	9111	NM_004688	Hs.54483	5.00473	0.0981281	0	0	1.40552	SFT	Cytoplasm	transcription regulator
KIAA1219	KIAA1219	20q11.23	57148	AA156777	Hs.655758	6.2464	0.0785794	0	0	1.40526	SFT
ZNF330	zinc finger protein 330	4q31.1|4q31.1-q31.2	27309	BC004421	Hs.120766	5.52759	0.0886529	0	0	1.40448	SFT	Nucleus	other
PLEKHA4	pleckstrin homology domain containing, family A (phosphoinositide binding specific) member 4	19q13.33	57664	NM_020904	Hs.9469	4.49256	0.108868	1.97278e-05	2.26179e-05	1.40356	SFT	Cytoplasm	other
TRIM66	tripartite motif-containing 66	11p15.4	9866	AW271713	Hs.130836	5.54788	0.0879281	0	0	1.40232	SFT	Nucleus	transcription regulator
TTC35	tetratricopeptide repeat domain 35	8q23.1	9694	NM_014673	Hs.654351	6.05278	0.0804589	0	0	1.40153	SFT	Nucleus	other
VAV1	vav 1 guanine nucleotide exchange factor	19p13.2	7409	NM_005428	Hs.116237	5.45041	0.0893184	0	0	1.40135	SFT	Nucleus	transcription regulator
SLC24A1	solute carrier family 24 (sodium/potassium/calcium exchanger), member 1	15q22	9187	NM_004727	Hs.173092	4.31228	0.112888	4.43875e-05	4.75833e-05	1.40134	SFT	Plasma Membrane	transporter
SLC19A3	solute carrier family 19, member 3	2q37	80704	NM_025243	Hs.221597	4.82128	0.100652	4.93194e-06	6.31956e-06	1.39985	SFT	Plasma Membrane	transporter
CEP57	centrosomal protein 57kDa	11q21	9702	AI123527	Hs.101014	5.57166	0.0869336	0	0	1.39897	SFT	Cytoplasm	other
RFX1	regulatory factor X, 1 (influences HLA class II expression)	19p13.1	5989	NM_002918	Hs.655215	6.04997	0.080055	0	0	1.39894	SFT
IL22RA1	interleukin 22 receptor, alpha 1	1p36.11	58985	NM_021258	Hs.110915	7.84198	0.0617345	0	0	1.39873	SFT	Plasma Membrane	transmembrane receptor
MFNG	MFNG O-fucosylpeptide 3-beta-N-acetylglucosaminyltransferase	22q12	4242	AI738965	Hs.517603	4.4762	0.107788	2.07141e-05	2.36362e-05	1.39715	SFT	Cytoplasm	enzyme
URG4	up-regulated gene 4	7p13	55665	NM_017920	Hs.284286	4.79588	0.100337	4.93194e-06	6.31956e-06	1.39591	SFT
NEK9	NIMA (never in mitosis gene a)- related kinase 9	14q24.3	91754	AL117502	Hs.696132	7.84892	0.0611942	0	0	1.39504	SFT	Nucleus	kinase
RNPEP	arginyl aminopeptidase (aminopeptidase B)	1q32	6051	NM_020216	Hs.497391	4.80972	0.0998134	4.93194e-06	6.31956e-06	1.39482	SFT	Cytoplasm	peptidase
HNF1B	HNF1 homeobox B	17cen-q21.3	6928	NM_000458	Hs.191144	4.6504	0.103068	8.87749e-06	1.07773e-05	1.39407	SFT	Nucleus	transcription regulator
MED26	mediator complex subunit 26	19p13.11	9441	BC000817	Hs.356467	6.5652	0.0729367	0	0	1.39363	SFT
RCOR1	REST corepressor 1	14q32.31-q32.32	23186	D31888	Hs.510521	4.18351	0.114376	8.87749e-05	9.00505e-05	1.39329	SFT	Nucleus	transcription regulator
RASSF8	Ras association (RalGDS/AF-6) domain family (N-terminal) member 8	12p12.3	11228	NM_007211	Hs.696433	4.91002	0.0970599	1.97278e-06	2.6738e-06	1.39143	SFT	unknown	other
RNF6	ring finger protein (C3H2C3 type) 6	13q12.2	6049	NM_005977	Hs.136885	5.00013	0.0952929	0	0	1.39134	SFT	Nucleus	transcription regulator
OFD1	oral-facial-digital syndrome 1	Xp22	8481	NM_003611	Hs.6483	5.32712	0.0894356	0	0	1.3913	SFT	Plasma Membrane	other
SFRS5	splicing factor, arginine/serine-rich 5	14q24	6430	NM_006925	Hs.632326	4.69634	0.101203	6.90471e-06	8.57341e-06	1.39019	SFT
CUL1	cullin 1	7q36.1	8454	NM_003592	Hs.146806	6.22928	0.0761164	0	0	1.3891	SFT	Nucleus	enzyme
POMZP3	POM (POM121 homolog, rat) and ZP3 fusion	7q11.23	22932	BC000487	Hs.436034	4.19746	0.112915	8.08838e-05	8.26851e-05	1.38891	SFT	Nucleus	other
B9D1	B9 protein domain 1	17p11.2	27077	NM_015681	Hs.462445	4.85371	0.097409	3.94555e-06	5.26115e-06	1.3878	SFT	Extracellular Space	other
KRT34	keratin 34	17q12-q21	3885	NM_021013	Hs.296942	5.77167	0.0818792	0	0	1.38759	SFT	Cytoplasm	other
TK2	thymidine kinase 2, mitochondrial	16q22-q23.1	7084	NM_004614	Hs.512619	5.11707	0.0923477	0	0	1.38756	SFT	Cytoplasm	kinase
C20orf3	chromosome 20 open reading frame 3	20p11.22-p11.21	57136	BC000353	Hs.472330	6.00794	0.0783903	0	0	1.38604	SFT	Plasma Membrane	enzyme
TSR2	TSR2, 20S rRNA accumulation, homolog (S. cerevisiae)	Xp11.22	90121	AA223871	Hs.522662	8.90247	0.052863	0	0	1.3857	SFT
SIVA1	SIVA1, apoptosis-inducing factor	14q32.33	10572	NM_006427	Hs.112058	5.61678	0.0836775	0	0	1.38511	SFT	Cytoplasm	other
UNC93A	unc-93 homolog A (C. elegans)	6q27	54346	AL021331	Hs.567508	5.58465	0.0841393	0	0	1.385	SFT	Plasma Membrane	other
RAD23A	RAD23 homolog A (S. cerevisiae)	19p13.2	5886	BF572938	Hs.643267	6.13114	0.0764757	0	0	1.38404	SFT	Nucleus	other
ZBTB33	zinc finger and BTB domain containing 33	Xq23	10009	BG391005	Hs.143604	5.09084	0.0920988	0	0	1.38402	SFT	Nucleus	other
GBF1	golgi-specific brefeldin A resistance factor 1	10q24	8729	NM_004193	Hs.290243	6.55429	0.0714363	0	0	1.3834	SFT	Cytoplasm	other
KCMF1	potassium channel modulatory factor 1	2p11.2	56888	NM_020122	Hs.654968	7.8048	0.0597746	0	0	1.38178	SFT	unknown	enzyme
BTN2A1	butyrophilin, subfamily 2, member A1	6p22.1	11120	NM_007049	Hs.159028	6.88077	0.0677251	0	0	1.38128	SFT	Plasma Membrane	other
C1orf149	chromosome 1 open reading frame 149	1p35.3-p33	64769	NM_022756	Hs.17118	7.22002	0.0644846	0	0	1.38087	SFT
NRBF2	nuclear receptor binding factor 2	10q21.2	29982	AA883074	Hs.449628	4.92761	0.0943775	9.86388e-07	1.356e-06	1.38037	SFT	Nucleus	transcription regulator
BAX	BCL2-associated X protein	19q13.3-q13.4	581	NM_004324	Hs.631546	4.29016	0.108369	4.8333e-05	5.12609e-05	1.38024	SFT	Cytoplasm	transporter
EXOC3	exocyst complex component 3	5p15.33	11336	AF055006	Hs.646923	4.38374	0.105985	3.25508e-05	3.5649e-05	1.37994	SFT	Plasma Membrane	transporter
TMEM194A	transmembrane protein 194A	12q13.3	23306	AW205215	Hs.591040	5.884	0.0789176	0	0	1.3797	SFT	unknown	other
SIGLEC7	sialic acid binding Ig-like lectin 7	19q13.3	27036	NM_016543	Hs.699304	4.38398	0.105779	3.25508e-05	3.5649e-05	1.37911	SFT
RAD23B	RAD23 homolog B (S. cerevisiae)	9q31.2	5887	AL527365	Hs.521640	5.05183	0.0916447	0	0	1.37838	SFT	Nucleus	other
ODF1	outer dense fiber of sperm tails 1	8q22.3	4956	NM_024410	Hs.159274	7.07751	0.065403	0	0	1.3783	SFT	Cytoplasm	other
TLR1	toll-like receptor 1	4p14	7096	AL050262	Hs.654532	5.19667	0.0889808	0	0	1.37784	SFT	Plasma Membrane	transmembrane receptor
LGALS8	lectin, galactoside-binding, soluble, 8	1q42-q43	3964	AI659005	Hs.4082	5.34981	0.0863292	0	0	1.3773	SFT	Extracellular Space	other
ATP6V1H	ATPase, H+ transporting, lysosomal 50/57kDa, V1 subunit H	8q11.2	51606	AW468382	Hs.491737	5.03	0.0917453	0	0	1.37695	SFT	Cytoplasm	transporter
NINJ1	ninjurin 1	9q22	4814	NM_004148	Hs.494457	4.57127	0.100687	1.38094e-05	1.63186e-05	1.3758	SFT	Plasma Membrane	other
DHRS4	dehydrogenase/reductase (SDR family) member 4	14q11.2	10901	NM_021004	Hs.647569	5.0542	0.0910405	0	0	1.37567	SFT	Cytoplasm	enzyme
PPP2R5B	protein phosphatase 2, regulatory subunit B', beta isoform	11q12-q13	5526	NM_006244	Hs.75199	7.18556	0.0639029	0	0	1.37476	SFT	Cytoplasm	phosphatase
BIN2	bridging integrator 2	12q13	51411	NM_016293	Hs.14770	4.80716	0.0954398	4.93194e-06	6.31956e-06	1.37439	SFT	unknown	other
PLEKHM1	pleckstrin homology domain containing, family M (with RUN domain) member 1	17q21.31	9842	AJ002220	Hs.514242	6.71789	0.0682513	0	0	1.37412	SFT	Cytoplasm	other
UBL4A	ubiquitin-like 4A	Xq28	8266	BE543027	Hs.76480	4.67842	0.0979478	8.87749e-06	1.07773e-05	1.37387	SFT	Cytoplasm	enzyme
MSMB	microseminoprotein, beta-	10q11.2	4477	NM_002443	Hs.255462	6.28884	0.0728602	0	0	1.37383	SFT	Extracellular Space	other
HDAC11	histone deacetylase 11	3p25.1	79885	NM_024827	Hs.661908	7.64645	0.0599173	0	0	1.37378	SFT	Nucleus	transcription regulator	tributyrin, belinostat, pyroxamide, vorinostat, romidepsin
CCL25	chemokine (C-C motif) ligand 25	19p13.2	6370	NM_005624	Hs.310511	6.6592	0.0685709	0	0	1.37233	SFT	Extracellular Space	cytokine
SLC30A10	solute carrier family 30, member 10	1q41	55532	NM_018713	Hs.284450	4.64404	0.0983025	8.87749e-06	1.07773e-05	1.37223	SFT	unknown	transporter
NR1H4	nuclear receptor subfamily 1, group H, member 4	12q23.1	9971	AF478446	Hs.282735	5.35889	0.0848929	0	0	1.37072	SFT	Nucleus	ligand-dependent nuclear receptor
GADD45GIP1	growth arrest and DNA-damage-inducible, gamma interacting protein 1	19p13.13	90480	BF303939	Hs.515164	5.50521	0.0825016	0	0	1.37001	SFT	Nucleus	other
MMS19	MMS19 nucleotide excision repair homolog (S. cerevisiae)	10q24-q25	64210	NM_022362	Hs.500721	5.43873	0.0830925	0	0	1.36786	SFT	Nucleus	transcription regulator
SLC25A40	solute carrier family 25, member 40	7q21.12	55972	NM_018843	Hs.208414	5.36609	0.0840063	0	0	1.36678	SFT	Cytoplasm	other
ARID3B	AT rich interactive domain 3B (BRIGHT-like)	15q24	10620	NM_006465	Hs.655532	4.51115	0.0998983	1.7755e-05	2.05273e-05	1.36666	SFT	unknown	other
PEX6	peroxisomal biogenesis factor 6	6p21.1	5190	NM_000287	Hs.656425	4.6179	0.0974943	1.18367e-05	1.42202e-05	1.36625	SFT
DRD2	dopamine receptor D2	11q23	1813	NM_000795	Hs.73893	4.56133	0.098654	1.47958e-05	1.73493e-05	1.36603	SFT	Plasma Membrane	G-protein coupled receptor	paliperidone, risperidone, buspirone, bifeprunox, iloperidone, blonanserin, asenapine, pardoprunox, ocaperidone, abaperidone, SLV-314, cariprazine, rotigotine, lurasidone, opipramol, paliperidone palmitate, chloropromazine, metoclopramide, sulpiride, meloxicam, amantadine, trifluoperazine, fluphenazine, pimozide, clozapine, haloperidol, fluoxetine/olanzapine, fluphenazine decanoate, thiothixene, …
TRAF3IP1	TNF receptor-associated factor 3 interacting protein 1	2q37.3	26146	AF230877	Hs.631898	6.81831	0.0659821	0	0	1.36593	SFT	Cytoplasm	other
SS18	synovial sarcoma translocation, chromosome 18	18q11.2	6760	AW292882	Hs.404263	4.74761	0.0945446	5.91833e-06	7.40918e-06	1.36496	SFT	Nucleus	transcription regulator
RNF115	ring finger protein 115	1q21.1	27246	AL530462	Hs.523550	4.45481	0.100736	2.17005e-05	2.44907e-05	1.36486	SFT	Cytoplasm	enzyme
CDKN2AIP	CDKN2A interacting protein	4q35.1	55602	NM_017632	Hs.699392	5.5966	0.0801758	0	0	1.36482	SFT	Nucleus	transcription regulator
ARHGEF18	rho/rac guanine nucleotide exchange factor (GEF) 18	19p13.3	23370	AB011093	Hs.465761	7.4683	0.0597124	0	0	1.36221	SFT	Cytoplasm	other
FAM119B	family with sequence similarity 119, member B	12q14.1	25895	N67741	Hs.632720	5.34918	0.0831922	0	0	1.36132	SFT
RBM7	RNA binding motif protein 7	11q23.1-q23.2	10179	NM_016090	Hs.533736	7.59572	0.0582199	0	0	1.3587	SFT	unknown	other
MBD5	methyl-CpG binding domain protein 5	2q23.1	55777	NM_018328	Hs.458312	4.82098	0.0917219	4.93194e-06	6.31956e-06	1.35866	SFT	Nucleus	other
TSHR	thyroid stimulating hormone receptor	14q31	7253	BE045816	Hs.160411	5.07083	0.0869844	0	0	1.35762	SFT	Plasma Membrane	G-protein coupled receptor	ORG 41841
FAM158A	family with sequence similarity 158, member A	14q11.2	51016	NM_016049	Hs.271614	4.83773	0.0911005	3.94555e-06	5.26115e-06	1.35728	SFT	Plasma Membrane	other
PREB	prolactin regulatory element binding	2p23.3	10113	NM_013388	Hs.279784	4.74123	0.0929109	5.91833e-06	7.40918e-06	1.35709	SFT	Nucleus	transcription regulator
RBM19	RNA binding motif protein 19	12q24.13-q24.21	9904	NM_016196	Hs.7482	5.25536	0.0837235	0	0	1.3566	SFT	Nucleus	other
COPE	coatomer protein complex, subunit epsilon	19p13.11	11316	NM_007263	Hs.10326	4.17053	0.105497	9.17341e-05	9.2629e-05	1.35658	SFT	Cytoplasm	transporter
ZNF410	zinc finger protein 410	14q24.3	57862	NM_021188	Hs.270869	4.52122	0.0972719	1.7755e-05	2.05273e-05	1.3564	SFT	Nucleus	other
TRPM3	transient receptor potential cation channel, subfamily M, member 3	9q21.11-q21.12	80036	BC022454	Hs.47288	4.27884	0.102562	4.93194e-05	5.20014e-05	1.35552	SFT	Plasma Membrane	ion channel
TBK1	TANK-binding kinase 1	12q14.1	29110	BC009864	Hs.607889	8.17047	0.0535952	0	0	1.35463	SFT	Cytoplasm	kinase
MGAT4B	mannosyl (alpha-1,3-)-glycoprotein beta-1,4-N-acetylglucosaminyltransferase, isozyme B	5q35	11282	NM_014275	Hs.567419	4.216	0.103289	7.39791e-05	7.60576e-05	1.35235	SFT	Cytoplasm	enzyme
PLXNB2	plexin B2	22q13.33	23654	BC004542	Hs.3989	5.7924	0.0751133	0	0	1.35199	SFT	Plasma Membrane	other
AFF4	AF4/FMR2 family, member 4	5q31	27125	BC025700	Hs.519313	5.11157	0.0848106	0	0	1.35052	SFT	Nucleus	transcription regulator
VRK2	vaccinia related kinase 2	2p16-p15	7444	NM_006296	Hs.631890	4.40151	0.0984281	2.76189e-05	3.06664e-05	1.35025	SFT	Nucleus	kinase
TMBIM6	transmembrane BAX inhibitor motif containing 6	12q12-q13	7009	AF033095	Hs.35052	4.79332	0.0903416	4.93194e-06	6.31956e-06	1.35007	SFT	Nucleus	other
ATXN10	ataxin 10	22q13.31	25814	AW241832	Hs.475125	6.32886	0.0684066	0	0	1.34998	SFT	Cytoplasm	other
KCNAB2	potassium voltage-gated channel, shaker-related subfamily, beta member 2	1p36.3	8514	AL520102	Hs.440497	5.40354	0.0800236	0	0	1.34949	SFT	Plasma Membrane	ion channel
C14orf124	chromosome 14 open reading frame 124	14q12	56948	AI347090	Hs.643552	6.41586	0.0673849	0	0	1.34941	SFT
MFSD1	major facilitator superfamily domain containing 1	3q25.33	64747	NM_022736	Hs.58663	4.39317	0.0983676	3.0578e-05	3.37961e-05	1.34924	SFT	unknown	transporter
RABL4	RAB, member of RAS oncogene family-like 4	22q13.1	11020	NM_006860	Hs.415172	5.14177	0.0839044	0	0	1.34856	SFT
GP2	glycoprotein 2 (zymogen granule membrane)	16p12	2813	NM_001502	Hs.53985	4.59999	0.0936737	1.38094e-05	1.63186e-05	1.34807	SFT	Cytoplasm	other
CRCP	CGRP receptor component	7q11.21	27297	AU154853	Hs.300684	6.25044	0.0688158	0	0	1.34735	SFT	Plasma Membrane	transmembrane receptor
GUCY1A2	guanylate cyclase 1, soluble, alpha 2	11q21-q22	2977	NM_000855	Hs.654555	6.17641	0.0695785	0	0	1.347	SFT	Cytoplasm	enzyme	nitroglycerin, isosorbide-5-mononitrate, isosorbide dinitrate, nitroprusside, isosorbide dinitrate/hydralazine
LMBRD1	LMBR1 domain containing 1	6q13	55788	NM_018368	Hs.271643	4.62748	0.0928567	9.86388e-06	1.19597e-05	1.34695	SFT	unknown	other
OAZ1	ornithine decarboxylase antizyme 1	19p13.3	4946	D87914	Hs.446427	5.23085	0.0818611	0	0	1.34556	SFT
FOXO4	forkhead box O4	Xq13.1	4303	NM_005938	Hs.584654	4.91369	0.0868915	9.86388e-07	1.356e-06	1.3444	SFT	Nucleus	transcription regulator
SDF2L1	stromal cell-derived factor 2-like 1	22q11.21	23753	NM_022044	Hs.303116	5.02755	0.0846536	0	0	1.34313	SFT	Cytoplasm	other
SLCO1A2	solute carrier organic anion transporter family, member 1A2	12p12	6579	NM_021094	Hs.46440	4.34908	0.0977763	3.64964e-05	3.96691e-05	1.34279	SFT	Plasma Membrane	transporter
SECISBP2	SECIS binding protein 2	9q22.2	79048	NM_024077	Hs.59804	5.08306	0.0836169	0	0	1.3426	SFT	Cytoplasm	translation regulator
KIAA0317	KIAA0317	14q24.3	9870	BC032944	Hs.497417	5.09959	0.0831236	0	0	1.34155	SFT	unknown	enzyme
TRAPPC2	trafficking protein particle complex 2	Xp22	6399	AK098253	Hs.592238	6.11562	0.0691808	0	0	1.34079	SFT	Cytoplasm	other
SPHK2	sphingosine kinase 2	19q13.2	56848	AF245447	---	4.53594	0.0931599	1.57822e-05	1.84013e-05	1.34031	SFT	Cytoplasm	kinase
MYO3A	myosin IIIA	10p11.1	53904	BM128772	Hs.662630	4.885	0.0860098	2.95916e-06	3.99196e-06	1.33807	SFT	Cytoplasm	kinase
ZBTB32	zinc finger and BTB domain containing 32	19q13.1	27033	NM_014383	Hs.99430	5.21309	0.080345	0	0	1.33686	SFT	Nucleus	transcription regulator
JARID1C	jumonji, AT rich interactive domain 1C	Xp11.22-p11.21	8242	NM_004187	Hs.631768	4.21141	0.0994006	7.69383e-05	7.89874e-05	1.33665	SFT
GPATCH3	G patch domain containing 3	1p35.3-p35.1	63906	NM_022078	Hs.10903	6.45226	0.0648492	0	0	1.33647	SFT	unknown	other
C2orf49	chromosome 2 open reading frame 49	2q12.2	79074	NM_024093	Hs.549577	4.46132	0.0937318	2.17005e-05	2.44907e-05	1.33623	SFT	unknown	other
MGRN1	mahogunin, ring finger 1	16p13.3	23295	AB011116	Hs.526494	6.0855	0.0687057	0	0	1.33617	SFT	Cytoplasm	enzyme
RDH14	retinol dehydrogenase 14 (all-trans/9-cis/11-cis)	2p24.2	57665	AK023625	Hs.288880	4.95781	0.084119	0	0	1.33519	SFT	Cytoplasm	enzyme
ATF1	activating transcription factor 1	12q13	466	CA337502	Hs.648565	4.7186	0.0881466	5.91833e-06	7.40918e-06	1.33416	SFT
CEP164	centrosomal protein 164kDa	11q23.3	22897	BC000602	Hs.504009	5.61584	0.0740035	0	0	1.33385	SFT	Cytoplasm	other
RASSF1	Ras association (RalGDS/AF-6) domain family member 1	3p21.3	11186	NM_007182	Hs.476270	4.29143	0.0964248	4.8333e-05	5.12609e-05	1.33219	SFT	Nucleus	other
C10orf18	chromosome 10 open reading frame 18	10p15.1	54906	N27868	Hs.699500	4.46548	0.0926164	2.17005e-05	2.44907e-05	1.33198	SFT
MAP3K12	mitogen-activated protein kinase kinase kinase 12	12q13	7786	BE222201	Hs.701990	4.72035	0.0875444	5.91833e-06	7.40918e-06	1.33167	SFT	Cytoplasm	kinase
ELF2	E74-like factor 2 (ets domain transcription factor)	4q28	1998	NM_006874	Hs.699401	5.28566	0.0781358	0	0	1.33145	SFT	Nucleus	transcription regulator
CTDSP2	CTD (carboxy-terminal domain, RNA polymerase II, polypeptide A) small phosphatase 2	12q13-q15	10106	NM_005730	Hs.524530	4.37461	0.0939505	3.25508e-05	3.5649e-05	1.3296	SFT	Cytoplasm	phosphatase
ANKFY1	ankyrin repeat and FYVE domain containing 1	17p13.3	51479	BM970179	Hs.696087	5.24752	0.0783187	0	0	1.32959	SFT	Nucleus	transcription regulator
UBR7	ubiquitin protein ligase E3 component n-recognin 7 (putative)	14q32.12	55148	NM_018108	Hs.648806	4.64392	0.0884958	8.87749e-06	1.07773e-05	1.32958	SFT	unknown	enzyme
HNRNPUL2	heterogeneous nuclear ribonucleoprotein U-like 2	11q12.3	221092	BG167570	---	7.44571	0.0551903	0	0	1.32954	SFT	Nucleus	other
EAPP	E2F-associated phosphoprotein	14q13.1	55837	NM_018453	Hs.433269	6.07692	0.0674067	0	0	1.32834	SFT	Cytoplasm	other
MAPRE1	microtubule-associated protein, RP/EB family, member 1	20q11.1-q11.23	22919	AI633566	Hs.472437	4.50545	0.0905427	1.87414e-05	2.16331e-05	1.32679	SFT	Cytoplasm	other
SEMA4C	sema domain, immunoglobulin domain (Ig), transmembrane domain (TM) and short cytoplasmic domain, (semaphorin) 4C	2q11.2	54910	NM_017789	Hs.516220	4.86308	0.0834639	3.94555e-06	5.26115e-06	1.32491	SFT	Plasma Membrane	other
FOSL1	FOS-like antigen 1	11q13	8061	BG251266	Hs.283565	4.33207	0.09358	4.04419e-05	4.36128e-05	1.32445	SFT	Nucleus	transcription regulator
CNPY3	canopy 3 homolog (zebrafish)	6pter-p12.1	10695	NM_006586	Hs.414099	4.33005	0.0935225	4.04419e-05	4.36128e-05	1.32405	SFT	unknown	other
SNIP1	Smad nuclear interacting protein 1	1p34.3	79753	NM_024700	Hs.471951	7.99841	0.0505967	0	0	1.32381	SFT	Nucleus	other
GLG1	golgi apparatus protein 1	16q22-q23	2734	NM_012201	Hs.201712	4.72764	0.0855836	5.91833e-06	7.40918e-06	1.32373	SFT
KIAA0913	KIAA0913	10q22.2	23053	W89120	Hs.65135	5.88521	0.0685794	0	0	1.32281	SFT	unknown	other
C5orf22	chromosome 5 open reading frame 22	5p13.3	55322	BC021215	Hs.519246	6.00156	0.0672405	0	0	1.32276	SFT	unknown	other
YES1	v-yes-1 Yamaguchi sarcoma viral oncogene homolog 1	18p11.31-p11.21	7525	NM_005433	Hs.194148	4.80506	0.0838581	4.93194e-06	6.31956e-06	1.3222	SFT	Cytoplasm	kinase	dasatinib
TBC1D15	TBC1 domain family, member 15	12q21.1	64786	NM_022771	Hs.284630	5.99838	0.0669509	0	0	1.32097	SFT	Cytoplasm	other
AFTPH	aftiphilin	2p14	54812	NM_017657	Hs.655167	4.36379	0.0920282	3.45236e-05	3.76809e-05	1.32096	SFT	Cytoplasm	other
SAP30	Sin3A-associated protein, 30kDa	4q34.1	8819	AF055993	Hs.591715	4.20244	0.0955392	8.08838e-05	8.26851e-05	1.32088	SFT
KPNA1	karyopherin alpha 1 (importin alpha 5)	3q21	3836	AA652173	Hs.161008	4.59247	0.0874227	1.38094e-05	1.63186e-05	1.32087	SFT	Nucleus	transporter
CMAS	cytidine monophosphate N-acetylneuraminic acid synthetase	12p12.1	55907	NM_018686	Hs.311346	6.17267	0.0650252	0	0	1.32077	SFT	Nucleus	enzyme
NAGPA	N-acetylglucosamine-1-phosphodiester alpha-N-acetylglucosaminidase	16p13.3	51172	NM_016256	Hs.21334	7.05028	0.0566171	0	0	1.31875	SFT	Cytoplasm	enzyme
NGFRAP1	nerve growth factor receptor (TNFRSF16) associated protein 1	Xq22.2	27018	NM_014380	Hs.448588	4.49399	0.0886356	1.97278e-05	2.26179e-05	1.31798	SFT	Plasma Membrane	other
MAP2K4	mitogen-activated protein kinase kinase 4	17p11.2	6416	AA810268	Hs.514681	5.54445	0.0717346	0	0	1.31743	SFT	Cytoplasm	kinase
BNIP2	BCL2/adenovirus E1B 19kDa interacting protein 2	15q22.2	663	BC002461	Hs.646490	4.2839	0.0928189	4.8333e-05	5.12609e-05	1.31734	SFT	Cytoplasm	other
SPATA2	spermatogenesis associated 2	20q13.1-q13.2	9825	U28164	Hs.48513	5.42216	0.0733218	0	0	1.31728	SFT	Extracellular Space	other
ZFYVE26	zinc finger, FYVE domain containing 26	14q24.1	23503	AB002319	Hs.98041	4.88038	0.0811232	2.95916e-06	3.99196e-06	1.31577	SFT	Cytoplasm	other
PHF8	PHD finger protein 8	Xp11.22	23133	AF091081	Hs.133352	6.17183	0.0640784	0	0	1.31538	SFT	Nucleus	enzyme
PDE6C	phosphodiesterase 6C, cGMP-specific, cone, alpha prime	10q24	5146	U31973	Hs.658121	4.81329	0.0819733	4.93194e-06	6.31956e-06	1.31454	SFT	Cytoplasm	enzyme
DKFZP564C196	DKFZP564C196 protein	1q25.3	284649	AL050020	Hs.127384	4.98915	0.0790437	0	0	1.31436	SFT	unknown	other
TM9SF4	transmembrane 9 superfamily protein member 4	20q11.21	9777	AI418892	Hs.654665	4.21689	0.0932954	7.29927e-05	7.50702e-05	1.3135	SFT	Cytoplasm	transporter
C14orf108	chromosome 14 open reading frame 108	14q23.1	55745	BC013174	Hs.648385	5.36536	0.0731896	0	0	1.31284	SFT
HSPBAP1	HSPB (heat shock 27kDa) associated protein 1	3q21.1	79663	NM_024610	Hs.29169	5.79599	0.0673988	0	0	1.31098	SFT	unknown	other
ANKRD49	ankyrin repeat domain 49	11q21	54851	NM_017704	Hs.29052	8.02131	0.0486639	0	0	1.31071	SFT	Nucleus	transcription regulator
FAM3A	family with sequence similarity 3, member A	Xq28	60343	BC002934	Hs.289108	6.02774	0.0646589	0	0	1.31016	SFT	Extracellular Space	other
POU4F1	POU class 4 homeobox 1	13q31.1	5457	NM_006237	Hs.654522	4.906	0.0793768	1.97278e-06	2.6738e-06	1.30987	SFT	Nucleus	transcription regulator
SRBD1	S1 RNA binding domain 1	2p21	55133	NM_018079	Hs.14229	4.75978	0.0817695	4.93194e-06	6.31956e-06	1.30967	SFT	unknown	other
HSFX1	heat shock transcription factor family, X linked 1	Xq28	51402	NM_016153	Hs.656936	4.98126	0.0779913	0	0	1.30903	SFT	Nucleus	other
NCAPH2	non-SMC condensin II complex, subunit H2	22q13.33	29781	NM_014551	Hs.180903	5.3937	0.0717943	0	0	1.30789	SFT	Nucleus	other
C1orf216	chromosome 1 open reading frame 216	1p34.3	127703	AL042729	Hs.112023	5.67641	0.0680022	0	0	1.30677	SFT	unknown	other
ZNF137	zinc finger protein 137	19q13.4	7696	NM_003438	Hs.373648	5.52563	0.0697311	0	0	1.30614	SFT
ACIN1	apoptotic chromatin condensation inducer 1	14q11.2	22985	NM_014977	Hs.124490	4.91329	0.0783098	1.97278e-06	2.6738e-06	1.30564	SFT	Nucleus	enzyme
CHEK1	CHK1 checkpoint homolog (S. pombe)	11q24-q24	1111	NM_001274	Hs.24529	4.30251	0.0892791	4.63602e-05	4.94228e-05	1.30507	SFT	Nucleus	kinase	UCN-01
PINK1	PTEN induced putative kinase 1	1p36	65018	BF432478	Hs.389171	4.90847	0.0782142	1.97278e-06	2.6738e-06	1.30488	SFT	Cytoplasm	kinase
TOM1	target of myb1 (chicken)	22q13.1	10043	NM_005488	Hs.474705	4.72786	0.0809482	5.91833e-06	7.40918e-06	1.30379	SFT
PCGF2	polycomb group ring finger 2	17q12	7703	BC004858	Hs.371617	4.83634	0.0789336	4.93194e-06	6.31956e-06	1.30292	SFT	Nucleus	transcription regulator
MTAP	methylthioadenosine phosphorylase	9p21	4507	NM_002451	Hs.193268	4.39584	0.086841	2.86052e-05	3.1725e-05	1.30291	SFT	Nucleus	enzyme
VPS24	vacuolar protein sorting 24 homolog (S. cerevisiae)	2p24.3-p24.1	51652	NM_016079	Hs.591582	4.4798	0.0851748	2.07141e-05	2.36362e-05	1.30276	SFT
CAD	carbamoyl-phosphate synthetase 2, aspartate transcarbamylase, and dihydroorotase	2p22-p21	790	AL832309	Hs.377010	4.2591	0.0895383	5.62241e-05	5.88304e-05	1.30256	SFT	Cytoplasm	enzyme
TRABD	TraB domain containing	22q13.33	80305	BG399562	Hs.592213	6.60855	0.0576192	0	0	1.30205	SFT	unknown	other
PIGT	phosphatidylinositol glycan anchor biosynthesis, class T	20q12-q13.12	51604	AF305815	Hs.437388	5.27908	0.0720841	0	0	1.30183	SFT	Cytoplasm	enzyme
MOSC1	MOCO sulphurase C-terminal domain containing 1	1q41	64757	NM_022746	Hs.497816	4.17066	0.0911704	9.17341e-05	9.2629e-05	1.30156	SFT
SNUPN	snurportin 1	15q24.2	10073	NM_005701	Hs.21577	4.78449	0.0794684	4.93194e-06	6.31956e-06	1.30154	SFT	Nucleus	other
C19orf42	chromosome 19 open reading frame 42	19p13.11	79086	NM_024104	---	5.09399	0.0745444	0	0	1.3011	SFT	unknown	other
USF2	upstream transcription factor 2, c-fos interacting	19q13	7392	NM_003367	Hs.454534	7.54954	0.0501383	0	0	1.30001	SFT	Nucleus	transcription regulator
KDSR	3-ketodihydrosphingosine reductase	18q21.3	2531	BF666293	Hs.74050	4.69881	0.0803248	6.90471e-06	8.57341e-06	1.29903	SFT	Plasma Membrane	enzyme
STX5	syntaxin 5	11q12.3	6811	NM_003164	Hs.654602	5.35468	0.0704201	0	0	1.29871	SFT	Cytoplasm	transporter
NIN	ninein (GSK3B interacting protein)	14q22.1	51199	NM_016350	Hs.310429	4.96009	0.0758938	0	0	1.29814	SFT	Cytoplasm	other
NGRN	neugrin, neurite outgrowth associated	15q26.1	51335	NM_016645	Hs.513145	4.75349	0.0791889	4.93194e-06	6.31956e-06	1.29812	SFT	Nucleus	other
FTSJD2	FtsJ methyltransferase domain containing 2	6p21.2	23070	D43949	Hs.520102	5.24231	0.0716799	0	0	1.29753	SFT	unknown	enzyme
DGKQ	diacylglycerol kinase, theta 110kDa	4p16.3	1609	NM_001347	Hs.584858	5.04215	0.0743346	0	0	1.29667	SFT	Cytoplasm	kinase
IRF3	interferon regulatory factor 3	19q13.3-q13.4	3661	NM_001571	Hs.75254	5.58602	0.0668398	0	0	1.29537	SFT	Nucleus	transcription regulator
RDX	radixin	11q23	5962	NM_002906	Hs.263671	4.60014	0.0805468	1.38094e-05	1.63186e-05	1.29282	SFT	Cytoplasm	other
CORO2A	coronin, actin binding protein, 2A	9q22.3	7464	NM_003389	Hs.113094	4.70342	0.0782756	6.90471e-06	8.57341e-06	1.29071	SFT	Cytoplasm	other
SRRM1	serine/arginine repetitive matrix 1	1p36.11	10250	AU147713	Hs.18192	4.33287	0.0844907	4.04419e-05	4.36128e-05	1.28885	SFT	Nucleus	other
ICMT	isoprenylcysteine carboxyl methyltransferase	1p36.21	23463	AL578502	Hs.562083	5.1565	0.0708188	0	0	1.28804	SFT	Cytoplasm	enzyme
ACOXL	acyl-Coenzyme A oxidase-like	2q13	55289	NM_018308	Hs.253320	4.489	0.0812252	1.97278e-05	2.26179e-05	1.28754	SFT	unknown	enzyme
PLA2G1B	phospholipase A2, group IB (pancreas)	12q23-q24.1	5319	NM_000928	Hs.992	4.73119	0.0767691	5.91833e-06	7.40918e-06	1.28628	SFT	Extracellular Space	enzyme
DAXX	death-domain associated protein	6p21.3	1616	NM_001350	Hs.336916	5.89459	0.0612826	0	0	1.28453	SFT	Nucleus	transcription regulator
PRODH2	proline dehydrogenase (oxidase) 2	19q13.1	58510	U95090	Hs.515366	4.64867	0.0775784	8.87749e-06	1.07773e-05	1.28399	SFT	Cytoplasm	enzyme
C19orf36	chromosome 19 open reading frame 36	19p13.3	113177	AV721013	Hs.424049	4.27748	0.0843003	4.93194e-05	5.20014e-05	1.28395	SFT
CTCF	CCCTC-binding factor (zinc finger protein)	16q21-q22.3	10664	NM_006565	Hs.368367	6.74765	0.0533868	0	0	1.28364	SFT
PACSIN2	protein kinase C and casein kinase substrate in neurons 2	22q13.2-q13.33	11252	BC008037	---	5.24417	0.0683049	0	0	1.28183	SFT	Cytoplasm	transporter
IHH	Indian hedgehog homolog (Drosophila)	2q33-q35	3549	BE869172	Hs.654504	4.51936	0.079074	1.7755e-05	2.05273e-05	1.28108	SFT	Extracellular Space	enzyme
PRKRIR	protein-kinase, interferon-inducible double stranded RNA dependent inhibitor, repressor of (P58 repressor)	11q13.5	5612	AF081567	Hs.503315	6.27277	0.0566798	0	0	1.27946	SFT	Nucleus	other
SLC38A7	solute carrier family 38, member 7	16q21	55238	NM_018231	Hs.10499	4.48936	0.0791926	1.97278e-05	2.26179e-05	1.27945	SFT	Plasma Membrane	transporter
KIF22	kinesin family member 22	16p11.2	3835	NM_007317	Hs.613351	4.7926	0.0739566	4.93194e-06	6.31956e-06	1.27849	SFT	Nucleus	other
PPP1R7	protein phosphatase 1, regulatory (inhibitor) subunit 7	2q37.3	5510	NM_002712	Hs.36587	4.1791	0.0842984	8.87749e-05	9.00505e-05	1.27659	SFT	Nucleus	phosphatase
CLTB	clathrin, light chain (Lcb)	4q2-q3|5q35	1212	NM_007097	Hs.484241	4.51242	0.0778533	1.7755e-05	2.05273e-05	1.27572	SFT	Plasma Membrane	other
TCTA	T-cell leukemia translocation altered gene	3p21	6988	NM_022171	Hs.517962	4.2487	0.0823879	6.01697e-05	6.25958e-05	1.2746	SFT	unknown	other
UNC50	unc-50 homolog (C. elegans)	2q11.2	25972	NM_014044	Hs.13370	6.79561	0.0513379	0	0	1.27357	SFT	Cytoplasm	other
ATG5	ATG5 autophagy related 5 homolog (S. cerevisiae)	6q21	9474	AK001899	Hs.486063	4.33283	0.0803782	4.04419e-05	4.36128e-05	1.27303	SFT
ASH1L	ash1 (absent, small, or homeotic)-like (Drosophila)	1q22	55870	NM_018489	Hs.491060	6.20537	0.0559255	0	0	1.27195	SFT	Nucleus	transcription regulator
PRKD2	protein kinase D2	19q13.3	25865	AF309082	Hs.466987	4.47487	0.077165	2.17005e-05	2.44907e-05	1.27042	SFT	Cytoplasm	kinase
NCDN	neurochondrin	1p34.3	23154	AB011179	Hs.121870	4.21755	0.0813447	7.20063e-05	7.41086e-05	1.26846	SFT	Cytoplasm	other
ESRRA	estrogen-related receptor alpha	11q13	2101	L38487	Hs.110849	5.43436	0.0628465	0	0	1.2671	SFT	Nucleus	ligand-dependent nuclear receptor
ZNF35	zinc finger protein 35	3p22-p21	7584	AI809774	Hs.288658	5.58231	0.0611725	0	0	1.26706	SFT	Nucleus	transcription regulator
FMR1	fragile X mental retardation 1	Xq27.3	2332	AI743037	Hs.103183	4.90666	0.0694086	1.97278e-06	2.6738e-06	1.26625	SFT	Nucleus	other
TAF5	TAF5 RNA polymerase II, TATA box binding protein (TBP)-associated factor, 100kDa	10q24-q25.2	6877	NM_139052	Hs.96103	4.6745	0.0726431	8.87749e-06	1.07773e-05	1.26538	SFT	Nucleus	transcription regulator
RMND5A	required for meiotic nuclear division 5 homolog A (S. cerevisiae)	2p11.2	64795	H65865	Hs.75277	4.62859	0.0733092	9.86388e-06	1.19597e-05	1.26516	SFT	unknown	other
C6orf47	chromosome 6 open reading frame 47	6p21.3	57827	NM_021184	Hs.247323	4.43651	0.0760774	2.46597e-05	2.76358e-05	1.26358	SFT	unknown	other
SETX	senataxin	9q34.13	23064	N64643	Hs.460317	5.24679	0.0641956	0	0	1.26297	SFT	Nucleus	enzyme
VARS	valyl-tRNA synthetase	6p21.3	7407	BE790854	Hs.520026	4.37368	0.0768267	3.25508e-05	3.5649e-05	1.26227	SFT	Cytoplasm	enzyme
SMYD5	SMYD family member 5	2p13.2	10322	U50383	Hs.631882	4.59649	0.0729544	1.38094e-05	1.63186e-05	1.26167	SFT	unknown	other
RRP12	ribosomal RNA processing 12 homolog (S. cerevisiae)	10q24.1	23223	BC042908	Hs.434251	5.14764	0.0649116	0	0	1.26063	SFT	Nucleus	other
TOPBP1	topoisomerase (DNA) II binding protein 1	3q22.1	11073	NM_007027	Hs.53454	4.75717	0.0701602	4.93194e-06	6.31956e-06	1.2603	SFT	Nucleus	other
STYXL1	serine/threonine/tyrosine interacting-like 1	7q11.23	51657	NM_016086	Hs.11615	4.30381	0.0775021	4.63602e-05	4.94228e-05	1.26011	SFT	unknown	phosphatase
VPS11	vacuolar protein sorting 11 homolog (S. cerevisiae)	11q23	55823	NM_021729	Hs.234282	4.6782	0.0706889	8.87749e-06	1.07773e-05	1.25762	SFT	Cytoplasm	transporter
RHOG	ras homolog gene family, member G (rho G)	11p15.5-p15.4	391	NM_001665	Hs.501728	4.46862	0.0737205	2.17005e-05	2.44907e-05	1.25652	SFT	Cytoplasm	enzyme
FRS3	fibroblast growth factor receptor substrate 3	6p21.1	10817	NM_006653	Hs.194208	4.8145	0.0682698	4.93194e-06	6.31956e-06	1.25587	SFT	Plasma Membrane	other
VPS52	vacuolar protein sorting 52 homolog (S. cerevisiae)	6p21.3	6293	AL390171	Hs.480356	5.82237	0.0561265	0	0	1.25422	SFT
GRINL1A	glutamate receptor, ionotropic, N-methyl D-aspartate-like 1A	15q22.1	81488	AI632774	Hs.567849	5.18106	0.0628786	0	0	1.25334	SFT
GANAB	glucosidase, alpha; neutral AB	11q12.3	23193	W87689	Hs.595071	6.72701	0.0484054	0	0	1.25321	SFT	Cytoplasm	enzyme
UBXN6	UBX domain protein 6	19p13	80700	NM_025241	Hs.435255	4.2514	0.0763729	5.91833e-05	6.17031e-05	1.2524	SFT	Cytoplasm	other
DAD1	defender against cell death 1	14q11-q12	1603	NM_001344	Hs.82890	5.59404	0.0579255	0	0	1.25183	SFT
BAT3	HLA-B associated transcript 3	6p21.3	7917	NM_004639	Hs.440900	4.35279	0.074366	3.551e-05	3.86406e-05	1.25154	SFT
USP39	ubiquitin specific peptidase 39	2p11.2	10713	NM_006590	Hs.654745	6.26574	0.0516356	0	0	1.25139	SFT	Nucleus	peptidase
CASP9	caspase 9, apoptosis-related cysteine peptidase	1p36.3-p36.1	842	U60521	Hs.329502	4.71884	0.068505	5.91833e-06	7.40918e-06	1.25116	SFT
HDHD3	haloacid dehalogenase-like hydrolase domain containing 3	9q32	81932	NM_031219	Hs.7739	4.80885	0.06713	4.93194e-06	6.31956e-06	1.25077	SFT	Cytoplasm	enzyme
RAPSN	receptor-associated protein of the synapse	11p11.2-p11.1	5913	BC004196	Hs.81218	4.78804	0.0672968	4.93194e-06	6.31956e-06	1.25025	SFT	Plasma Membrane	other
NDUFC2	NADH dehydrogenase (ubiquinone) 1, subcomplex unknown, 2, 14.5kDa	11q14.1	4718	NM_004549	Hs.407860	4.97777	0.0647001	0	0	1.25012	SFT	Cytoplasm	enzyme
KCNE1	potassium voltage-gated channel, Isk-related family, member 1	21q22.1-q22.2|21q22.12	3753	NM_000219	Hs.121495	4.27735	0.0752429	4.93194e-05	5.20014e-05	1.24992	SFT	Plasma Membrane	ion channel	nicorandil, amiodarone, azimilide
CXorf40A	chromosome X open reading frame 40A	Xq28	91966	L43577	Hs.654738	5.8824	0.0545444	0	0	1.24907	SFT
BRMS1	breast cancer metastasis suppressor 1	11q13-q13.2	25855	AL050008	Hs.100426	4.74859	0.0674524	5.91833e-06	7.40918e-06	1.24859	SFT	Nucleus	other
POFUT1	protein O-fucosyltransferase 1	20q11	23509	BC000582	Hs.472409	5.12162	0.0621389	0	0	1.24682	SFT	Cytoplasm	enzyme
NPC1L1	NPC1 (Niemann-Pick disease, type C1, gene)-like 1	7p13	29881	NM_013389	Hs.567486	6.0519	0.0523345	0	0	1.2455	SFT
LMAN2L	lectin, mannose-binding 2-like	2q11.2	81562	NM_030805	Hs.655743	5.40241	0.0584899	0	0	1.24486	SFT	Cytoplasm	other
YRDC	yrdC domain containing (E. coli)	1p34.3	79693	NM_024640	Hs.301564	5.87173	0.053065	0	0	1.24107	SFT	unknown	other
CCDC101	coiled-coil domain containing 101	16p11.2	112869	BE544663	Hs.655476	4.17201	0.0745316	9.17341e-05	9.2629e-05	1.24052	SFT	unknown	other
TRMU	tRNA 5-methylaminomethyl-2-thiouridylate methyltransferase	22q13	55687	AL031588	Hs.439524	4.63226	0.0671192	8.87749e-06	1.07773e-05	1.24049	SFT	Cytoplasm	enzyme
UBOX5	U-box domain containing 5	20p13	22888	NM_014948	Hs.654646	4.84775	0.0638259	3.94555e-06	5.26115e-06	1.2392	SFT	Nucleus	enzyme
BRAP	BRCA1 associated protein	12q24	8315	AF035620	Hs.577448	4.79851	0.0639725	4.93194e-06	6.31956e-06	1.23711	SFT	Cytoplasm	enzyme
GORASP1	golgi reassembly stacking protein 1, 65kDa	3p22-p21.33	64689	AK001574	Hs.700669	5.96479	0.051429	0	0	1.23693	SFT	Cytoplasm	other
APBA3	amyloid beta (A4) precursor protein-binding, family A, member 3	19p13.3	9546	NM_004886	Hs.465607	4.78514	0.0641007	4.93194e-06	6.31956e-06	1.2369	SFT	Cytoplasm	transporter
SNX11	sorting nexin 11	17q21.32	29916	NM_013323	Hs.15827	4.32715	0.0704998	4.14283e-05	4.46265e-05	1.23547	SFT	unknown	transporter
FADD	Fas (TNFRSF6)-associated via death domain	11q13.3	8772	NM_003824	Hs.86131	4.49523	0.0675554	1.97278e-05	2.26179e-05	1.23429	SFT	Cytoplasm	other
FGA	fibrinogen alpha chain	4q28	2243	NM_000508	Hs.351593	5.52874	0.0548954	0	0	1.23414	SFT	Extracellular Space	other	F2
MED8	mediator complex subunit 8	1p34.2	112950	BG230758	Hs.301756	4.52504	0.0660742	1.57822e-05	1.84013e-05	1.23028	SFT
NDEL1	nudE nuclear distribution gene E homolog (A. nidulans)-like 1	17p13.1	81565	NM_030808	Hs.372123	5.7213	0.0521103	0	0	1.22956	SFT	Nucleus	other
SYMPK	symplekin	19q13.3	8189	BC030214	Hs.515475	4.24385	0.070245	6.01697e-05	6.25958e-05	1.22953	SFT	Cytoplasm	other
EDEM2	ER degradation enhancer, mannosidase alpha-like 2	20q11.22	55741	NM_018217	Hs.356273	4.32058	0.0689665	4.34011e-05	4.66471e-05	1.22942	SFT	Cytoplasm	enzyme
SNAP29	synaptosomal-associated protein, 29kDa	22q11.21	9342	NM_004782	Hs.108002	5.13301	0.0580242	0	0	1.2293	SFT	Cytoplasm	transporter
BRPF1	bromodomain and PHD finger containing, 1	3p26-p25	7862	NM_004634	Hs.1004	5.68323	0.0523692	0	0	1.22912	SFT	Nucleus	transporter
RPP21	ribonuclease P/MRP 21kDa subunit	6p21.33	79897	NM_024839	Hs.183232	4.84635	0.0614103	3.94555e-06	5.26115e-06	1.22911	SFT	Nucleus	enzyme
ABCA4	ATP-binding cassette, sub-family A (ABC1), member 4	1p22.1-p21	24	U66691	Hs.416707	4.71327	0.0625713	5.91833e-06	7.40918e-06	1.22681	SFT	Plasma Membrane	transporter
NCSTN	nicastrin	1q22-q23	23385	AF240468	Hs.517249	5.63946	0.0522414	0	0	1.22656	SFT	Plasma Membrane	peptidase
OGFR	opioid growth factor receptor	20q13.3	11054	NM_007346	Hs.67896	6.17316	0.0476018	0	0	1.22591	SFT	Plasma Membrane	other	enkephalin, methionine
TMEM131	transmembrane protein 131	2q11.2	23505	D87446	Hs.469376	4.38926	0.0665607	3.0578e-05	3.37961e-05	1.22447	SFT	unknown	other
EML3	echinoderm microtubule associated protein like 3	11q12.3	256364	AA478965	Hs.379785	4.1788	0.0698387	8.87749e-05	9.00505e-05	1.2242	SFT	unknown	other
GPATCH8	G patch domain containing 8	17q21.31	23131	AU146596	Hs.463129	4.18887	0.069637	8.3843e-05	8.54681e-05	1.22408	SFT	unknown	other
ZNF688	zinc finger protein 688	16p11.2	146542	AI095896	Hs.301463	4.26479	0.0679814	5.52377e-05	5.78192e-05	1.22258	SFT	unknown	other
PRPF4	PRP4 pre-mRNA processing factor 4 homolog (yeast)	9q31-q33	9128	AI184802	Hs.374973	4.73467	0.0611316	5.91833e-06	7.40918e-06	1.22216	SFT	Nucleus	other
TBP	TATA box binding protein	6q27	6908	NM_003194	Hs.590872	4.48414	0.0644925	2.07141e-05	2.36362e-05	1.22196	SFT	Nucleus	transcription regulator
SP1	Sp1 transcription factor	12q13.1	6667	NM_138473	Hs.649191	5.10896	0.0565541	0	0	1.22174	SFT	Nucleus	transcription regulator
RBM10	RNA binding motif protein 10	Xp11.23	8241	BC004181	Hs.401509	4.82074	0.0598484	4.93194e-06	6.31956e-06	1.22138	SFT	Nucleus	other
E2F4	E2F transcription factor 4, p107/p130-binding	16q21-q22	1874	BC000110	Hs.108371	5.26991	0.0545643	0	0	1.22056	SFT	Nucleus	transcription regulator
C1orf35	chromosome 1 open reading frame 35	1q42.13	79169	NM_024319	Hs.445952	4.21523	0.0673352	7.49655e-05	7.70442e-05	1.21743	SFT	unknown	other
PSMC2	proteasome (prosome, macropain) 26S subunit, ATPase, 2	7q22.1-q22.3	5701	NM_002803	Hs.437366	4.2055	0.0665822	8.08838e-05	8.26851e-05	1.2142	SFT	Nucleus	peptidase
SPEF1	sperm flagellar 1	20pter-q11.23	25876	AL109804	Hs.72620	4.88356	0.0562733	2.95916e-06	3.99196e-06	1.20984	SFT	Cytoplasm	other
ZNF34	zinc finger protein 34	8q24.3	80778	NM_030580	Hs.631854	4.43364	0.0607267	2.46597e-05	2.76358e-05	1.20517	SFT	Nucleus	other
PANK2	pantothenate kinase 2	20p13	80025	NM_024960	Hs.516859	4.62636	0.0580652	1.08503e-05	1.30842e-05	1.20466	SFT	Cytoplasm	kinase
TINF2	TERF1 (TRF1)-interacting nuclear factor 2	14q12	26277	NM_012461	Hs.496191	4.17195	0.0637819	9.17341e-05	9.2629e-05	1.20255	SFT	Nucleus	other
PDE6G	phosphodiesterase 6G, cGMP-specific, rod, gamma	17q25	5148	M36476	Hs.654482	5.88413	0.0450957	0	0	1.20193	SFT	Cytoplasm	enzyme
ZBED4	zinc finger, BED-type containing 4	22q13.33	9889	NM_014838	Hs.475208	4.52274	0.0584009	1.67686e-05	1.95198e-05	1.20091	SFT	Nucleus	other
GNA12	guanine nucleotide binding protein (G protein) alpha 12	7p22.2	2768	AK024696	Hs.487341	4.23629	0.0614858	6.41152e-05	6.66044e-05	1.19787	SFT	Plasma Membrane	enzyme
DOM3Z	dom-3 homolog Z (C. elegans)	6p21.3	1797	NM_005510	Hs.153299	4.24539	0.0612521	6.01697e-05	6.25958e-05	1.19751	SFT	unknown	other
CCS	copper chaperone for superoxide dismutase	11q13	9973	NM_005125	Hs.502917	4.30868	0.0603473	4.53738e-05	4.85866e-05	1.19749	SFT	Cytoplasm	enzyme
GPN2	GPN-loop GTPase 2	1p36.11	54707	NM_018066	Hs.14333	4.26496	0.0608864	5.52377e-05	5.78192e-05	1.19721	SFT	unknown	other
HDAC3	histone deacetylase 3	5q31	8841	AF059650	Hs.519632	5.26596	0.0492559	0	0	1.19696	SFT	Nucleus	transcription regulator	tributyrin, belinostat, pyroxamide, MGCD0103, vorinostat, romidepsin
EFHA1	EF-hand domain family, member A1	13q12.11	221154	AI346431	Hs.412103	4.55534	0.0557798	1.47958e-05	1.73493e-05	1.19259	SFT	Cytoplasm	other
CASC3	cancer susceptibility candidate 3	17q11-q21.3	22794	NM_007359	Hs.705465	4.46383	0.0561477	2.17005e-05	2.44907e-05	1.18973	SFT	Nucleus	other
ERAF	erythroid associated factor	16p11.2	51327	NM_016633	Hs.274309	4.23149	0.0590578	6.6088e-05	6.85059e-05	1.18913	SFT
SH3GL1	SH3-domain GRB2-like 1	19p13.3	6455	NM_003025	Hs.97616	4.32484	0.0572643	4.24147e-05	4.5638e-05	1.18728	SFT	Cytoplasm	other
RIC8A	resistance to inhibitors of cholinesterase 8 homolog A (C. elegans)	11p15.5	60626	AL136935	Hs.705435	4.73363	0.0489276	5.91833e-06	7.40918e-06	1.17414	SFT	Cytoplasm	other
ARAF	v-raf murine sarcoma 3611 viral oncogene homolog	Xp11.4-p11.2	369	NM_001654	Hs.446641	4.73081	0.0470639	5.91833e-06	7.40918e-06	1.16688	SFT	Cytoplasm	kinase	vemurafenib
RNPS1	RNA binding protein S1, serine-rich domain	16p13.3	10921	BC001659	Hs.355643	-4.19526	0.0550039	8.18702e-05	8.35751e-05	-1.17345	STS	Nucleus	other
KRT85	keratin 85	12q13	3891	NM_002283	Hs.182507	-4.89239	0.0483083	1.97278e-06	2.6738e-06	-1.178	STS	Cytoplasm	other
TTC31	tetratricopeptide repeat domain 31	2p13.1	64427	NM_022492	Hs.557709	-4.80551	0.0505297	4.93194e-06	6.31956e-06	-1.1833	STS	unknown	other
IGHMBP2	immunoglobulin mu binding protein 2	11q13.3	3508	AF052128	Hs.503048	-4.14269	0.0588749	9.86388e-05	9.88749e-05	-1.18419	STS	Nucleus	enzyme
NARS	asparaginyl-tRNA synthetase	18q21.2-q21.3	4677	NM_004539	Hs.465224	-4.78167	0.0514423	4.93194e-06	6.31956e-06	-1.1859	STS	Cytoplasm	enzyme
TSG101	tumor susceptibility gene 101	11p15	7251	NM_006292	Hs.523512	-5.05937	0.0500755	0	0	-1.19197	STS	Cytoplasm	transcription regulator
RAB1B	RAB1B, member RAS oncogene family	11q12	81876	NM_030981	Hs.300816	-5.27673	0.0482232	0	0	-1.19289	STS	Cytoplasm	enzyme
TBRG4	transforming growth factor beta regulator 4	7p14-p13	9238	NM_004749	Hs.231411	-4.29896	0.0592777	4.73466e-05	5.03442e-05	-1.1932	STS	Cytoplasm	other
RELA	v-rel reticuloendotheliosis viral oncogene homolog A (avian)	11q13	5970	NM_021975	Hs.502875	-4.11514	0.0622257	0.000108503	0.000107162	-1.19422	STS	Nucleus	transcription regulator	NF-kappaB decoy
PIN4	protein (peptidylprolyl cis/trans isomerase) NIMA-interacting, 4 (parvulin)	Xq13	5303	BE797213	Hs.655623	-4.13146	0.0629816	0.000105543	0.000104741	-1.19765	STS
GNPAT	glyceronephosphate O-acyltransferase	1q42	8443	NM_014236	Hs.498028	-5.4729	0.0476353	0	0	-1.19806	STS	Cytoplasm	enzyme
OSGEP	O-sialoglycoprotein endopeptidase	14q11.2	55644	AB050442	Hs.525196	-4.10913	0.063987	0.000111462	0.000109337	-1.19991	STS	unknown	peptidase
ING4	inhibitor of growth family, member 4	12p13.31	51147	NM_016162	Hs.524210	-5.24187	0.0502835	0	0	-1.20045	STS	Nucleus	transcription regulator
DSCR3	Down syndrome critical region gene 3	21q22.2	10311	NM_006052	Hs.369488	-5.4872	0.0481575	0	0	-1.20101	STS	Nucleus	other
BTBD7	BTB (POZ) domain containing 7	14q32.12-q32.13	55727	AK074354	Hs.525549	-4.10082	0.0645282	0.000112448	0.000109856	-1.20132	STS	unknown	other
ZNF205	zinc finger protein 205	16p13.3	7755	NM_003456	Hs.592088	-4.72671	0.0567976	5.91833e-06	7.40918e-06	-1.20453	STS	Nucleus	other
NUP54	nucleoporin 54kDa	4q21.1	53371	AU146949	Hs.430435	-4.24808	0.064755	6.01697e-05	6.25958e-05	-1.21006	STS	Nucleus	transporter
TBCE	tubulin folding cofactor E	1q42.3	6905	NM_003193	Hs.498143	-4.27322	0.0645546	5.03058e-05	5.29447e-05	-1.21071	STS	Cytoplasm	other
GPAA1	glycosylphosphatidylinositol anchor attachment protein 1 homolog (yeast)	8q24.3	8733	NM_003801	Hs.627962	-5.03545	0.054831	0	0	-1.21092	STS	Cytoplasm	enzyme
POMGNT1	protein O-linked mannose beta1,2-N-acetylglucosaminyltransferase	1p34.1	55624	NM_017739	Hs.525134	-4.2817	0.0645024	4.93194e-05	5.20014e-05	-1.21098	STS	Cytoplasm	enzyme
TUBA3D	tubulin, alpha 3d	2q21.1	113457	K03460	Hs.503749	-4.17557	0.0664001	9.07477e-05	9.18901e-05	-1.21189	STS
HPS6	Hermansky-Pudlak syndrome 6	10q24.32	79803	NM_024747	Hs.125133	-4.37269	0.063648	3.25508e-05	3.5649e-05	-1.21278	STS	Cytoplasm	other
DPAGT1	dolichyl-phosphate (UDP-N-acetylglucosamine) N-acetylglucosaminephosphotransferase 1 (GlcNAc-1-P transferase)	11q23.3	1798	BC000325	Hs.524081	-4.92902	0.0572057	9.86388e-07	1.356e-06	-1.21585	STS	Cytoplasm	enzyme
FXR2	fragile X mental retardation, autosomal homolog 2	17p13.1	9513	NM_004860	Hs.52788	-4.89422	0.0577087	1.97278e-06	2.6738e-06	-1.21625	STS	Cytoplasm	other
PDCD10	programmed cell death 10	3q26.1	11235	BC002506	Hs.478150	-4.77231	0.0598228	4.93194e-06	6.31956e-06	-1.21883	STS	Cytoplasm	other
INTS12	integrator complex subunit 12	4q24	57117	NM_020395	Hs.480454	-6.51268	0.0438855	0	0	-1.2191	STS	Nucleus	other
ABCE1	ATP-binding cassette, sub-family E (OABP), member 1	4q31	6059	AI002002	Hs.12013	-4.44253	0.0645548	2.36733e-05	2.66754e-05	-1.21992	STS	Cytoplasm	transporter
ATG9A	ATG9 autophagy related 9 homolog A (S. cerevisiae)	2q35	79065	NM_024085	Hs.323363	-6.21944	0.0463666	0	0	-1.22126	STS	Cytoplasm	other
SNX4	sorting nexin 4	3q21.2	8723	NM_003794	Hs.507243	-4.46736	0.0645818	2.17005e-05	2.44907e-05	-1.22138	STS	Cytoplasm	transporter
NAE1	NEDD8 activating enzyme E1 subunit 1	16q22	8883	NM_003905	Hs.460978	-4.2248	0.0683684	7.00335e-05	7.22843e-05	-1.22166	STS	Cytoplasm	enzyme
ZBED5	zinc finger, BED-type containing 5	11p15.3	58486	NM_021211	Hs.655066	-4.67369	0.0619792	8.87749e-06	1.07773e-05	-1.22236	STS	Nucleus	other
ARL6IP4	ADP-ribosylation-like factor 6 interacting protein 4	12q24.31	51329	NM_016638	Hs.103561	-4.26146	0.0681179	5.52377e-05	5.78192e-05	-1.22288	STS	Nucleus	other
LZTR1	leucine-zipper-like transcription regulator 1	22q11.21|22q11.1-q11.2	8216	NM_006767	Hs.78788	-4.4409	0.0655514	2.36733e-05	2.66754e-05	-1.22358	STS	Cytoplasm	transcription regulator
VPRBP	Vpr (HIV-1) binding protein	3p21.2	9730	NM_014703	Hs.118738	-4.18307	0.0698278	8.87749e-05	9.00505e-05	-1.22442	STS	Nucleus	other
ABT1	activator of basal transcription 1	6p22.1	29777	NM_013375	Hs.254406	-4.21762	0.070847	7.20063e-05	7.41086e-05	-1.23013	STS	Nucleus	transcription regulator
XPA	xeroderma pigmentosum, complementation group A	9q22.3	7507	NM_000380	Hs.654364	-4.46733	0.0670888	2.17005e-05	2.44907e-05	-1.2309	STS	Nucleus	other
GRK6	G protein-coupled receptor kinase 6	5q35	2870	BG423052	Hs.235116	-4.82212	0.0622096	4.93194e-06	6.31956e-06	-1.23113	STS	Plasma Membrane	kinase
PSMG2	proteasome (prosome, macropain) assembly chaperone 2	18p11.21	56984	NM_020232	Hs.464652	-4.63963	0.0647844	8.87749e-06	1.07773e-05	-1.23164	STS	Nucleus	other
DCPS	decapping enzyme, scavenger	11q24.2	28960	NM_014026	Hs.504249	-4.22138	0.0713409	7.20063e-05	7.41086e-05	-1.23213	STS	Nucleus	enzyme
FBXO46	F-box protein 46	19q13.3	23403	NM_012066	Hs.128702	-4.76058	0.0633958	4.93194e-06	6.31956e-06	-1.23268	STS	unknown	other
NAP1L4	nucleosome assembly protein 1-like 4	11p15.5	4676	BE087543	---	-4.95324	0.0611123	0	0	-1.23345	STS	Nucleus	other
KTELC1	KTEL (Lys-Tyr-Glu-Leu) containing 1	3q13.33	56983	NM_020231	Hs.231750	-5.44444	0.0560426	0	0	-1.23552	STS
AHSA1	AHA1, activator of heat shock 90kDa protein ATPase homolog 1 (yeast)	14q24	10598	NM_012111	Hs.204041	-4.13455	0.0741182	0.000103571	0.000103103	-1.23666	STS	Cytoplasm	other
C19orf22	chromosome 19 open reading frame 22	19p13.3	91300	AL574186	Hs.557655	-4.10017	0.0750342	0.000112448	0.000109856	-1.23769	STS
PSMD10	proteasome (prosome, macropain) 26S subunit, non-ATPase, 10	Xq22.3	5716	AY057056	Hs.522752	-4.89094	0.0629211	1.97278e-06	2.6738e-06	-1.23777	STS	Cytoplasm	transcription regulator
TEX12	testis expressed 12	11q22	56158	NM_031275	Hs.524039	-7.36479	0.042078	0	0	-1.23962	STS	Nucleus	other
PCTK1	PCTAIRE protein kinase 1	Xp11.3-p11.23	5127	NM_006201	Hs.496068	-4.39131	0.0707359	3.0578e-05	3.37961e-05	-1.24024	STS
ZCCHC4	zinc finger, CCHC domain containing 4	4p15.2	29063	NM_024936	Hs.278945	-4.35481	0.0713513	3.551e-05	3.86406e-05	-1.24033	STS	unknown	enzyme
NDUFA9	NADH dehydrogenase (ubiquinone) 1 alpha subcomplex, 9, 39kDa	12p13.3	4704	AF050641	Hs.75227	-4.84033	0.064332	3.94555e-06	5.26115e-06	-1.2409	STS	Cytoplasm	enzyme
RABEPK	Rab9 effector protein with kelch motifs	9q33.3	10244	AL832249	Hs.19012	-5.25762	0.0593579	0	0	-1.2415	STS	Cytoplasm	other
TMEM126B	transmembrane protein 126B	11q14.1	55863	BC017574	Hs.525063	-6.062	0.0515064	0	0	-1.24163	STS	unknown	other
PIN1	peptidylprolyl cis/trans isomerase, NIMA-interacting 1	19p13	5300	NM_006221	Hs.465849	-4.19837	0.0745313	8.08838e-05	8.26851e-05	-1.24221	STS	Nucleus	enzyme
NCOA6	nuclear receptor coactivator 6	20q11	23054	BQ027856	Hs.368971	-4.62696	0.0676387	1.08503e-05	1.30842e-05	-1.24226	STS	Nucleus	transcription regulator
ZDHHC7	zinc finger, DHHC-type containing 7	16q24.1	55625	NM_017740	Hs.592065	-4.26472	0.0735297	5.52377e-05	5.78192e-05	-1.24279	STS	Cytoplasm	enzyme
IFNAR1	interferon (alpha, beta and omega) receptor 1	21q22.1|21q22.11	3454	NM_000629	Hs.529400	-4.66597	0.067439	8.87749e-06	1.07773e-05	-1.24373	STS	Plasma Membrane	transmembrane receptor	interferon alfacon-1, PEG-interferon alfa-2a, interferon beta-1a, IFNA2, interferon alfa-2b/ribavirin, pegintron, interferon beta-1b
MRCL3	myosin regulatory light chain MRCL3	18p11.31	10627	NM_006471	Hs.464472	-5.66397	0.0558319	0	0	-1.24507	STS
NIP7	nuclear import 7 homolog (S. cerevisiae)	16q22.1	51388	NM_016101	Hs.705643	-4.53328	0.0698964	1.57822e-05	1.84013e-05	-1.24562	STS	Nucleus	other
WRB	tryptophan rich basic protein	21q22.3	7485	NM_004627	Hs.702031	-4.16595	0.076743	9.27205e-05	9.33312e-05	-1.24808	STS	Extracellular Space	other
TFB1M	transcription factor B1, mitochondrial	6q25.1-q25.3	51106	NM_016020	Hs.279908	-4.71826	0.0682688	5.91833e-06	7.40918e-06	-1.25016	STS	Cytoplasm	transcription regulator
C2orf25	chromosome 2 open reading frame 25	2q23.2	27249	NM_015702	Hs.5324	-4.77242	0.0677697	4.93194e-06	6.31956e-06	-1.2513	STS
C4orf27	chromosome 4 open reading frame 27	4q33	54969	AI244592	Hs.406756	-5.48215	0.0590008	0	0	-1.25132	STS	Nucleus	other
PEX1	peroxisomal biogenesis factor 1	7q21.2	5189	NM_000466	Hs.164682	-5.66593	0.0572948	0	0	-1.25234	STS
CCT4	chaperonin containing TCP1, subunit 4 (delta)	2p15	10575	NM_006430	Hs.421509	-4.28504	0.0757792	4.8333e-05	5.12609e-05	-1.25242	STS	Cytoplasm	other
PBLD	phenazine biosynthesis-like protein domain containing	10pter-q25.3	64081	BC009738	Hs.198158	-4.29915	0.0756984	4.63602e-05	4.94228e-05	-1.25305	STS	unknown	enzyme
SEC61A1	Sec61 alpha 1 subunit (S. cerevisiae)	3q21.3	29927	NM_013336	Hs.518236	-4.25816	0.0765046	5.81969e-05	6.08064e-05	-1.25333	STS	Cytoplasm	transporter
COPS5	COP9 constitutive photomorphogenic homolog subunit 5 (Arabidopsis)	8q13.2	10987	NM_006837	Hs.491912	-5.64039	0.0578929	0	0	-1.254	STS	Nucleus	transcription regulator
CLPTM1	cleft lip and palate associated transmembrane protein 1	19q13.2-q13.3	1209	NM_001294	Hs.444441	-4.09562	0.0798449	0.000112448	0.000109856	-1.25441	STS	Plasma Membrane	other
LPAR3	lysophosphatidic acid receptor 3	1p22.3	23566	NM_012152	Hs.674915	-4.47073	0.0734858	2.17005e-05	2.44907e-05	-1.25574	STS	Plasma Membrane	G-protein coupled receptor
NARFL	nuclear prelamin A recognition factor-like	16p13.3	64428	NM_022493	Hs.513247	-5.61034	0.0585826	0	0	-1.25585	STS	unknown	other
PQBP1	polyglutamine binding protein 1	Xp11.23	10084	NM_005710	Hs.534384	-5.03176	0.0657672	0	0	-1.25782	STS	Nucleus	transcription regulator
PRKAR1B	protein kinase, cAMP-dependent, regulatory, type I, beta	7p22	5575	AI814660	Hs.520851	-4.17487	0.0793017	9.07477e-05	9.18901e-05	-1.25795	STS	Cytoplasm	kinase
CPSF4	cleavage and polyadenylation specific factor 4, 30kDa	7q22.1	10898	NM_006693	Hs.489287	-4.43796	0.0746267	2.46597e-05	2.76358e-05	-1.25805	STS	Nucleus	other
SLC39A1	solute carrier family 39 (zinc transporter), member 1	1q21	27173	NM_014437	Hs.7854	-4.51164	0.0734821	1.7755e-05	2.05273e-05	-1.25834	STS	Plasma Membrane	transporter
PFDN5	prefoldin subunit 5	12q12	5204	NM_002624	Hs.655327	-6.09094	0.0544355	0	0	-1.25838	STS	Nucleus	transcription regulator
APC2	adenomatosis polyposis coli 2	19p13.3	10297	NM_005883	Hs.446376	-4.37267	0.0758326	3.25508e-05	3.5649e-05	-1.2584	STS
TMC7	transmembrane channel-like 7	16p12.3	79905	NM_024847	Hs.187377	-4.25464	0.0779784	5.91833e-05	6.17031e-05	-1.25856	STS	unknown	other
MMP25	matrix metallopeptidase 25	16p13.3	64386	NM_004142	Hs.654979	-4.13624	0.0806425	0.000102584	0.000102332	-1.26012	STS	Extracellular Space	peptidase
RNF167	ring finger protein 167	17p13.2	26001	AK025329	Hs.7158	-5.96744	0.0559346	0	0	-1.26032	STS	Cytoplasm	enzyme
KATNA1	katanin p60 (ATPase-containing) subunit A 1	6q25.1	11104	NM_007044	Hs.450175	-4.64934	0.0718077	8.87749e-06	1.07773e-05	-1.26038	STS	Cytoplasm	enzyme
LAS1L	LAS1-like (S. cerevisiae)	Xq12-q13	81887	NM_031206	Hs.522675	-5.09006	0.0658074	0	0	-1.26135	STS	Nucleus	other
COQ9	coenzyme Q9 homolog (S. cerevisiae)	16q13	57017	AC004382	Hs.513632	-4.26844	0.0786648	5.32649e-05	5.59775e-05	-1.26206	STS
FLOT2	flotillin 2	17q11-q12	2319	NM_004475	Hs.514038	-4.53202	0.0741193	1.57822e-05	1.84013e-05	-1.26217	STS	Plasma Membrane	other
PRUNE	prune homolog (Drosophila)	1q21	58497	AF123539	Hs.78524	-4.13637	0.081255	0.000102584	0.000102332	-1.26234	STS	Nucleus	enzyme
STARD3	StAR-related lipid transfer (START) domain containing 3	17q11-q12	10948	NM_006804	Hs.77628	-6.99121	0.0481105	0	0	-1.26256	STS	Cytoplasm	transporter
SFRS16	splicing factor, arginine/serine-rich 16	19q13.3	11129	NM_007056	Hs.466917	-5.00529	0.0673084	0	0	-1.26304	STS
TPD52L2	tumor protein D52-like 2	20q13.2-q13.3	7165	NM_003288	Hs.473296	-5.63702	0.0598204	0	0	-1.26331	STS	Cytoplasm	other
CHCHD8	coiled-coil-helix-coiled-coil-helix domain containing 8	11q13.4	51287	NM_016565	Hs.475387	-5.67161	0.0597326	0	0	-1.26469	STS	unknown	other
ATPIF1	ATPase inhibitory factor 1	-	93974	NM_016311	Hs.590908	-4.16557	0.0814267	9.27205e-05	9.33312e-05	-1.26504	STS	Cytoplasm	other
MAPKAPK3	mitogen-activated protein kinase-activated protein kinase 3	3p21.3	7867	U43784	Hs.234521	-4.38437	0.077676	3.15644e-05	3.48197e-05	-1.26625	STS	Nucleus	kinase
C5orf28	chromosome 5 open reading frame 28	5p12	64417	NM_022483	Hs.558531	-4.22143	0.0808559	7.20063e-05	7.41086e-05	-1.26692	STS	unknown	other
CEP27	centrosomal protein 27kDa	15q15.1	55142	NM_018097	Hs.14347	-4.1272	0.0834218	0.00010653	0.000105611	-1.26953	STS
ST6GALNAC4	ST6 (alpha-N-acetyl-neuraminyl-2,3-beta-galactosyl-1,3)-N-acetylgalactosaminide alpha-2,6-sialyltransferase 4	9q34	27090	NM_014403	Hs.3972	-4.85228	0.0717477	3.94555e-06	5.26115e-06	-1.27292	STS	Cytoplasm	enzyme
PEX26	peroxisomal biogenesis factor 26	22q11.21	55670	AI817074	---	-4.23192	0.0823725	6.6088e-05	6.85059e-05	-1.27332	STS	Cytoplasm	other
HSPA4	heat shock 70kDa protein 4	5q31.1-q31.2	3308	AA043348	Hs.90093	-4.19503	0.0832646	8.18702e-05	8.35751e-05	-1.27394	STS	Cytoplasm	other
C17orf70	chromosome 17 open reading frame 70	17q25.3	80233	AA551370	Hs.313905	-4.33363	0.0806687	3.94555e-05	4.26926e-05	-1.2742	STS	Nucleus	other
CYB5R1	cytochrome b5 reductase 1	1p36.13-q41	51706	AK027319	Hs.334832	-4.3034	0.0815779	4.63602e-05	4.94228e-05	-1.2755	STS	Cytoplasm	enzyme
NFKBIL1	nuclear factor of kappa light polypeptide gene enhancer in B-cells inhibitor-like 1	6p21.3	4795	AF097419	Hs.2764	-4.63023	0.0759324	9.86388e-06	1.19597e-05	-1.27596	STS	Nucleus	transcription regulator
DHX38	DEAH (Asp-Glu-Ala-His) box polypeptide 38	16q21-q22.3	9785	AF038391	Hs.570079	-4.16445	0.0844743	9.27205e-05	9.33312e-05	-1.27614	STS	Nucleus	enzyme
CLK2	CDC-like kinase 2	1q21	1196	NM_003993	Hs.73986	-4.65339	0.0756046	8.87749e-06	1.07773e-05	-1.27617	STS	Nucleus	kinase
RNF39	ring finger protein 39	6p21.3	80352	NM_025236	Hs.121178	-5.88393	0.0598251	0	0	-1.27633	STS	Cytoplasm	other
IDH3G	isocitrate dehydrogenase 3 (NAD+) gamma	Xq28	3421	NM_004135	Hs.410197	-6.31024	0.0558353	0	0	-1.27662	STS	Cytoplasm	enzyme
MSI1	musashi homolog 1 (Drosophila)	12q24.1-q24.31	4440	NM_002442	Hs.158311	-4.64912	0.0757857	8.87749e-06	1.07773e-05	-1.27663	STS
KLHL36	kelch-like 36 (Drosophila)	16q24.1	79786	NM_024731	Hs.578546	-4.47986	0.0789208	2.07141e-05	2.36362e-05	-1.2777	STS	Cytoplasm	other
ZNF202	zinc finger protein 202	11q23.3	7753	N91520	Hs.112556	-4.65411	0.0760393	8.87749e-06	1.07773e-05	-1.27801	STS	Nucleus	transcription regulator
DNAJB2	DnaJ (Hsp40) homolog, subfamily B, member 2	2q32-q34	3300	NM_006736	Hs.77768	-4.68834	0.0755955	6.90471e-06	8.57341e-06	-1.27847	STS	Nucleus	other
TMEM53	transmembrane protein 53	1p34.1	79639	BC007521	Hs.22157	-5.0649	0.0702379	0	0	-1.27965	STS	unknown	other
MRPL42	mitochondrial ribosomal protein L42	12q22	28977	BE782148	Hs.199579	-4.75819	0.0748111	4.93194e-06	6.31956e-06	-1.27984	STS	Cytoplasm	other
APOO	apolipoprotein O	Xp22.11	79135	AF061264	Hs.495851	-4.72226	0.0754375	5.91833e-06	7.40918e-06	-1.28008	STS	unknown	other
ODF2	outer dense fiber of sperm tails 2	9q34.11	4957	AF053970	Hs.129055	-5.49196	0.0649437	0	0	-1.28047	STS	Cytoplasm	other
UNC45A	unc-45 homolog A (C. elegans)	15q26.1	55898	NM_017979	Hs.389461	-6.6053	0.0540609	0	0	-1.28084	STS	Plasma Membrane	other
MTRF1L	mitochondrial translational release factor 1-like	6q25-q26	54516	AU145135	Hs.225836	-5.92941	0.0602779	0	0	-1.28113	STS	Cytoplasm	translation regulator
HSD17B8	hydroxysteroid (17-beta) dehydrogenase 8	6p21.3	7923	AL031228	Hs.415058	-4.18301	0.0855298	8.87749e-05	9.00505e-05	-1.28145	STS	Cytoplasm	enzyme
GLTP	glycolipid transfer protein	12q24.11	51228	NM_016433	Hs.381256	-4.95879	0.0722365	0	0	-1.28183	STS	Cytoplasm	transporter
DIABLO	diablo homolog (Drosophila)	12q24.31	56616	NM_019887	Hs.169611	-6.14785	0.0585134	0	0	-1.28319	STS	Cytoplasm	other
CXCR6	chemokine (C-X-C motif) receptor 6	3p21	10663	NM_006564	Hs.34526	-4.17678	0.0861915	8.87749e-05	9.00505e-05	-1.28343	STS	Plasma Membrane	G-protein coupled receptor
RALGPS1	Ral GEF with PH domain and SH3 binding motif 1	9q33.3	9649	BC032372	Hs.696056	-4.13327	0.0872663	0.000103571	0.000103103	-1.28404	STS	Cytoplasm	other
C17orf63	chromosome 17 open reading frame 63	17q11.2	55731	NM_018182	Hs.564533	-6.34638	0.0569054	0	0	-1.28444	STS	unknown	other
MED24	mediator complex subunit 24	17q21.1	9862	AI023317	Hs.462983	-6.13468	0.0591572	0	0	-1.28602	STS	Nucleus	transcription regulator
BPGM	2,3-bisphosphoglycerate mutase	7q31-q34	669	NM_001724	Hs.198365	-5.05035	0.0718707	0	0	-1.28607	STS	unknown	phosphatase
RBP3	retinol binding protein 3, interstitial	10q11.2	5949	J03912	Hs.591928	-7.35994	0.0494069	0	0	-1.28666	STS	Extracellular Space	transporter
UBE2N	ubiquitin-conjugating enzyme E2N (UBC13 homolog, yeast)	12q22	7334	BE262760	Hs.524630	-4.4263	0.0821703	2.46597e-05	2.76358e-05	-1.28673	STS	Cytoplasm	enzyme
TCEB2	transcription elongation factor B (SIII), polypeptide 2 (18kDa, elongin B)	16p12.3	6923	NM_007108	Hs.172772	-4.53739	0.0806888	1.47958e-05	1.73493e-05	-1.28888	STS	Nucleus	other
PUF60	poly-U binding splicing factor 60KDa	8q24.2-qter	22827	AF217197	Hs.521924	-5.42737	0.067757	0	0	-1.29033	STS	Nucleus	other
SLC35C2	solute carrier family 35, member C2	20q13.12	51006	NM_015945	Hs.655501	-6.21031	0.0592843	0	0	-1.29072	STS	unknown	transporter
NDUFB7	NADH dehydrogenase (ubiquinone) 1 beta subcomplex, 7, 18kDa	19p13.12-p13.11	4713	NM_004146	Hs.532853	-4.24875	0.0868365	6.01697e-05	6.25958e-05	-1.29141	STS	Cytoplasm	enzyme
NOC3L	nucleolar complex associated 3 homolog (S. cerevisiae)	10q23.33	64318	NM_022451	Hs.74899	-5.1298	0.0720232	0	0	-1.29187	STS	Nucleus	other
KCNF1	potassium voltage-gated channel, subfamily F, member 1	2p25	3754	AF029780	Hs.23735	-4.4023	0.0840295	2.76189e-05	3.06664e-05	-1.29228	STS	Plasma Membrane	ion channel
CHST5	carbohydrate (N-acetylglucosamine 6-O) sulfotransferase 5	16q22.3	23563	NM_012126	---	-4.45293	0.0831873	2.17005e-05	2.44907e-05	-1.29274	STS	Cytoplasm	enzyme
ADRBK1	adrenergic, beta, receptor kinase 1	11q13.1	156	M80776	Hs.83636	-5.5158	0.0672004	0	0	-1.29295	STS	Cytoplasm	kinase
GNL3	guanine nucleotide binding protein-like 3 (nucleolar)	3p21.1	26354	NM_014366	Hs.313544	-4.66388	0.0795996	8.87749e-06	1.07773e-05	-1.29347	STS	Nucleus	other
PTOV1	prostate tumor overexpressed 1	19q13.33	53635	AL046054	Hs.587979	-4.15237	0.0894174	9.76524e-05	9.80222e-05	-1.29351	STS	Nucleus	other
C4orf43	chromosome 4 open reading frame 43	4q32.3	55319	NM_018352	Hs.267446	-5.92195	0.0628246	0	0	-1.29419	STS	unknown	other
HEATR1	HEAT repeat containing 1	1q43	55127	AK095692	---	-4.13736	0.0900615	0.000101598	0.000101524	-1.2947	STS	Nucleus	other
ZFYVE9	zinc finger, FYVE domain containing 9	1p32.3	9372	NM_004799	Hs.532345	-4.17643	0.0893115	8.87749e-05	9.00505e-05	-1.29505	STS	Cytoplasm	peptidase
PUM1	pumilio homolog 1 (Drosophila)	1p35.2	9698	BG474429	Hs.281707	-4.63435	0.0807251	8.87749e-06	1.07773e-05	-1.29604	STS	Cytoplasm	other
TBCB	tubulin folding cofactor B	19q13.11-q13.12	1155	NM_001281	Hs.31053	-5.05156	0.0740971	0	0	-1.29622	STS	Cytoplasm	other
CD27	CD27 molecule	12p13	939	NM_001242	Hs.355307	-4.55849	0.0821342	1.47958e-05	1.73493e-05	-1.29631	STS	Plasma Membrane	transmembrane receptor
ZNF250	zinc finger protein 250	8q24.3	58500	BE350026	Hs.532277	-5.00881	0.0747623	0	0	-1.29636	STS	Nucleus	other
PDSS2	prenyl (decaprenyl) diphosphate synthase, subunit 2	6q21	57107	BC029491	Hs.486095	-4.49947	0.0832909	1.97278e-05	2.26179e-05	-1.29663	STS	Cytoplasm	enzyme
JARID1A	jumonji, AT rich interactive domain 1A	12p11	5927	NM_005056	Hs.654806	-4.37186	0.0858111	3.25508e-05	3.5649e-05	-1.29698	STS
NDUFV1	NADH dehydrogenase (ubiquinone) flavoprotein 1, 51kDa	11q13	4723	AF092131	Hs.7744	-4.63596	0.0810211	8.87749e-06	1.07773e-05	-1.29739	STS	Cytoplasm	enzyme
KLF1	Kruppel-like factor 1 (erythroid)	19p13.13-p13.12	10661	U65404	Hs.37860	-4.769	0.078763	4.93194e-06	6.31956e-06	-1.2974	STS	Nucleus	transcription regulator
MRPS22	mitochondrial ribosomal protein S22	3q23	56945	NM_020191	Hs.581614	-4.49306	0.0836344	1.97278e-05	2.26179e-05	-1.29754	STS	Cytoplasm	other
CYP2B6	cytochrome P450, family 2, subfamily B, polypeptide 6	19q13.2	1555	NM_000767	Hs.1360	-6.83982	0.0550069	0	0	-1.29795	STS	Cytoplasm	enzyme
SLC22A18AS	solute carrier family 22 (organic cation transporter), member 18 antisense	11p15.5	5003	NM_007105	Hs.300076	-4.95399	0.0760794	0	0	-1.29855	STS	unknown	other
PDE6A	phosphodiesterase 6A, cGMP-specific, rod, alpha	5q31.2-q34	5145	NM_000440	Hs.567314	-4.67418	0.0806616	8.87749e-06	1.07773e-05	-1.29866	STS	Plasma Membrane	enzyme
ZNF74	zinc finger protein 74	22q11.2|22q11.21	7625	NM_003426	Hs.517418	-4.94918	0.0763168	0	0	-1.29927	STS	Nucleus	other
B4GALT3	UDP-Gal:betaGlcNAc beta 1,4- galactosyltransferase, polypeptide 3	1q21-q23	8703	AF038661	Hs.321231	-6.35791	0.059411	0	0	-1.2993	STS	Cytoplasm	enzyme
RALB	v-ral simian leukemia viral oncogene homolog B (ras related; GTP binding protein)	2cen-q13	5899	BG169673	Hs.469820	-4.20724	0.090028	7.98974e-05	8.18798e-05	-1.30023	STS	Cytoplasm	enzyme
ZCCHC11	zinc finger, CCHC domain containing 11	1p32.3	23318	AI049962	Hs.655407	-4.1078	0.0922616	0.000111462	0.000109337	-1.30043	STS	Nucleus	enzyme
VPS26A	vacuolar protein sorting 26 homolog A (S. pombe)	10q21.1	9559	NM_004896	Hs.499925	-4.22659	0.0896936	6.90471e-05	7.13683e-05	-1.30053	STS	Cytoplasm	transporter
CBX1	chromobox homolog 1 (HP1 beta homolog Drosophila )	17q21.32	10951	NM_006807	Hs.77254	-4.6844	0.0809441	7.8911e-06	9.78135e-06	-1.3006	STS	Nucleus	transcription regulator
RANBP10	RAN binding protein 10	16q22.1	57610	AK000686	Hs.368569	-5.37465	0.0705791	0	0	-1.30074	STS	Cytoplasm	other
C8orf33	chromosome 8 open reading frame 33	8q24.3	65265	NM_023080	Hs.169615	-4.54023	0.0835729	1.47958e-05	1.73493e-05	-1.30084	STS	unknown	other
PITPNB	phosphatidylinositol transfer protein, beta	22q12.1	23760	AL031591	Hs.696097	-4.42309	0.0858318	2.56461e-05	2.85859e-05	-1.30102	STS	Cytoplasm	transporter
IPO9	importin 9	1q32.1	55705	AW269792	Hs.596014	-4.59247	0.0826898	1.38094e-05	1.63186e-05	-1.30112	STS	Nucleus	transporter
SMG5	Smg-5 homolog, nonsense mediated mRNA decay factor (C. elegans)	1q21.2	23381	AB029012	Hs.516837	-6.52942	0.0581892	0	0	-1.30129	STS	Nucleus	other
ATP13A2	ATPase type 13A2	1p36	23400	NM_022089	Hs.128866	-4.66834	0.0814319	8.87749e-06	1.07773e-05	-1.30148	STS	Cytoplasm	transporter
NCOR1	nuclear receptor co-repressor 1	17p11.2	9611	AB028970	Hs.462323	-4.82233	0.0789581	4.93194e-06	6.31956e-06	-1.30203	STS	Nucleus	transcription regulator
C17orf71	chromosome 17 open reading frame 71	17q22	55181	NM_018149	Hs.7296	-4.79484	0.0795778	4.93194e-06	6.31956e-06	-1.30275	STS
SUMO3	SMT3 suppressor of mif two 3 homolog 3 (S. cerevisiae)	21q22.3	6612	BG338532	Hs.474005	-5.25993	0.0725415	0	0	-1.30275	STS	Nucleus	other
RPL3	ribosomal protein L3	22q13	6122	NM_000967	Hs.119598	-4.30009	0.0890277	4.63602e-05	4.94228e-05	-1.30389	STS	Cytoplasm	other
RPL6	ribosomal protein L6	12q24.1	6128	NM_000970	Hs.546283	-4.57351	0.0838815	1.38094e-05	1.63186e-05	-1.30462	STS	Cytoplasm	other
SETDB1	SET domain, bifurcated 1	1q21	9869	NM_012432	Hs.643565	-4.53693	0.0845947	1.47958e-05	1.73493e-05	-1.30477	STS	Nucleus	enzyme
ATP5H	ATP synthase, H+ transporting, mitochondrial F0 complex, subunit d	17q25	10476	BE646027	Hs.514465	-4.40425	0.0872737	2.76189e-05	3.06664e-05	-1.30529	STS	Cytoplasm	enzyme
MTIF2	mitochondrial translational initiation factor 2	2p14-p16	4528	NM_002453	Hs.149894	-5.38914	0.0714809	0	0	-1.30606	STS	Cytoplasm	translation regulator
LTBR	lymphotoxin beta receptor (TNFR superfamily, member 3)	12p13	4055	L04489	Hs.1116	-5.23165	0.0737003	0	0	-1.30638	STS	Plasma Membrane	transmembrane receptor
FDPS	farnesyl diphosphate synthase (farnesyl pyrophosphate synthetase, dimethylallyltranstransferase, geranyltranstransferase)	1q22	2224	NM_002004	Hs.335918	-5.1277	0.0752295	0	0	-1.30654	STS	Cytoplasm	enzyme	YM 529, alendronic acid, pamidronic acid
GTPBP6	GTP binding protein 6 (putative)	Xp22.33; Yp11.32	8225	NM_012227	Hs.633109	-4.59307	0.0840203	1.38094e-05	1.63186e-05	-1.30668	STS	unknown	other
PIK3C2A	phosphoinositide-3-kinase, class 2, alpha polypeptide	11p15.5-p14	5286	NM_002645	Hs.175343	-4.34382	0.0891294	3.74827e-05	4.06647e-05	-1.30782	STS	Cytoplasm	kinase
FBXO28	F-box protein 28	1q42.11	23219	AU154086	Hs.64691	-5.17632	0.0748352	0	0	-1.30801	STS	unknown	other
PITPNM1	phosphatidylinositol transfer protein, membrane-associated 1	11q13	9600	NM_004910	Hs.372295	-5.287	0.0733821	0	0	-1.30855	STS	Cytoplasm	transporter
KIAA0141	KIAA0141	5q31.3	9812	AI539425	Hs.210532	-5.49609	0.070618	0	0	-1.30869	STS	Cytoplasm	other
RRP15	ribosomal RNA processing 15 homolog (S. cerevisiae)	1q41	51018	AW029169	Hs.660109	-5.86134	0.0662702	0	0	-1.30897	STS
FTSJ3	FtsJ homolog 3 (E. coli)	17q23.3	117246	NM_017647	Hs.463785	-4.20099	0.0927086	8.08838e-05	8.26851e-05	-1.30991	STS	Nucleus	enzyme
TAF1A	TATA box binding protein (TBP)-associated factor, RNA polymerase I, A, 48kDa	1q42	9015	NM_005681	Hs.153088	-4.59991	0.0847283	1.38094e-05	1.63186e-05	-1.31016	STS	Nucleus	transcription regulator
C12orf51	chromosome 12 open reading frame 51	12q24.13	283450	NM_144983	Hs.379848	-4.60608	0.0847029	1.2823e-05	1.5386e-05	-1.31053	STS	unknown	other
RCC1	regulator of chromosome condensation 1	1p36.1	1104	NM_001269	Hs.469723	-4.13938	0.0942643	0.000101598	0.000101524	-1.31057	STS	Cytoplasm	other
GPS1	G protein pathway suppressor 1	17q25.3	2873	NM_004127	Hs.268530	-5.83309	0.0670022	0	0	-1.31115	STS	Nucleus	other
DDX21	DEAD (Asp-Glu-Ala-Asp) box polypeptide 21	10q21	9188	NM_004728	Hs.705423	-4.88879	0.0800358	1.97278e-06	2.6738e-06	-1.31156	STS	Nucleus	enzyme
MED17	mediator complex subunit 17	11q14	9440	AF105421	Hs.444931	-4.38354	0.0893304	3.25508e-05	3.5649e-05	-1.31183	STS	Nucleus	transcription regulator
ZNF140	zinc finger protein 140	12q24.32-q24.33	7699	NM_003440	Hs.181552	-4.72049	0.0830086	5.91833e-06	7.40918e-06	-1.31207	STS	Nucleus	transcription regulator
ERCC3	excision repair cross-complementing rodent repair deficiency, complementation group 3 (xeroderma pigmentosum group B complementing)	2q21	2071	NM_000122	Hs.469872	-6.24291	0.06289	0	0	-1.31277	STS	Nucleus	enzyme
CCRK	cell cycle related kinase	9q22.1	23552	NM_012119	Hs.522274	-4.1278	0.0952186	0.000105543	0.000104741	-1.31316	STS
ZC4H2	zinc finger, C4H2 domain containing	Xq11.1	55906	NM_018684	Hs.28249	-5.71993	0.0688991	0	0	-1.31412	STS	unknown	other
APOBEC3F	apolipoprotein B mRNA editing enzyme, catalytic polypeptide-like 3F	22q13.1	200316	BF508948	Hs.659991	-5.80829	0.0678564	0	0	-1.31415	STS	Cytoplasm	enzyme
UTP11L	UTP11-like, U3 small nucleolar ribonucleoprotein, (yeast)	1p34.3	51118	NM_016037	Hs.472038	-5.31414	0.0741739	0	0	-1.31419	STS	Nucleus	other
GNAI2	guanine nucleotide binding protein (G protein), alpha inhibiting activity polypeptide 2	3p21	2771	NM_002070	Hs.77269	-4.3361	0.0910835	3.84691e-05	4.16878e-05	-1.31489	STS	Plasma Membrane	enzyme
TCEB1	transcription elongation factor B (SIII), polypeptide 1 (15kDa, elongin C)	8q21.11	6921	N89607	Hs.554594	-4.90184	0.0806041	1.97278e-06	2.6738e-06	-1.31504	STS	Nucleus	transcription regulator
RAB3A	RAB3A, member RAS oncogene family	19p13.2	5864	AA988241	Hs.27744	-4.65564	0.0849145	8.87749e-06	1.07773e-05	-1.31524	STS	Cytoplasm	enzyme
CUL4A	cullin 4A	13q34	8451	AL037208	Hs.339735	-4.79149	0.0825361	4.93194e-06	6.31956e-06	-1.31537	STS	Nucleus	other
ALLC	allantoicase	2q35	55821	NM_018436	Hs.97899	-4.34768	0.0910828	3.64964e-05	3.96691e-05	-1.31585	STS	unknown	enzyme
LOC51233	hypothetical protein LOC51233	22q11.2	51233	NM_016449	Hs.517466	-4.52535	0.087605	1.57822e-05	1.84013e-05	-1.31626	STS
PUS7	pseudouridylate synthase 7 homolog (S. cerevisiae)	7q22.2	54517	NM_019042	Hs.520619	-4.1281	0.0961295	0.000105543	0.000104741	-1.31661	STS	unknown	other
BYSL	bystin-like	6p21.1	705	NM_004053	Hs.106880	-5.3862	0.0737216	0	0	-1.31684	STS	Cytoplasm	other
RPS19	ribosomal protein S19	19q13.2	6223	NM_001022	Hs.438429	-5.27199	0.0754272	0	0	-1.31736	STS	Cytoplasm	other
LONP1	lon peptidase 1, mitochondrial	19p13.2	9361	U02389	Hs.350265	-5.85311	0.0680036	0	0	-1.31771	STS	Cytoplasm	peptidase
BCKDK	branched chain ketoacid dehydrogenase kinase	16p11.2	10295	NM_005881	Hs.513520	-4.59416	0.0867915	1.38094e-05	1.63186e-05	-1.31835	STS	Cytoplasm	kinase
TALDO1	transaldolase 1	11p15.5-p15.4	6888	NM_006755	Hs.438678	-4.2762	0.0933184	4.93194e-05	5.20014e-05	-1.31864	STS	Cytoplasm	enzyme
SFRS2	splicing factor, arginine/serine-rich 2	17q25.2	6427	BE866585	Hs.700144	-5.35618	0.0745161	0	0	-1.3187	STS
CUEDC2	CUE domain containing 2	10q24.32	79004	NM_024040	Hs.500874	-6.26952	0.0637107	0	0	-1.31899	STS	Extracellular Space	other
CDK5RAP3	CDK5 regulatory subunit associated protein 3	17q21.32	80279	NM_025197	Hs.20157	-6.31884	0.0632357	0	0	-1.31912	STS	Cytoplasm	other
TAOK2	TAO kinase 2	16p11.2	9344	AW007163	Hs.291623	-5.1884	0.0770345	0	0	-1.31922	STS	Cytoplasm	kinase
WDR3	WD repeat domain 3	1p13-p12	10885	NM_006784	Hs.310809	-5.44846	0.0733983	0	0	-1.31942	STS	Cytoplasm	other
ETNK1	ethanolamine kinase 1	12p12.1	55500	NM_018638	Hs.29464	-4.10452	0.0974811	0.000111462	0.000109337	-1.31961	STS	Cytoplasm	kinase
UCP3	uncoupling protein 3 (mitochondrial, proton carrier)	11q13	7352	NM_022803	Hs.101337	-6.88807	0.0581521	0	0	-1.32002	STS	Cytoplasm	transporter
NOS1	nitric oxide synthase 1 (neuronal)	12q24.2-q24.31	4842	BF447723	Hs.654410	-4.36776	0.0917409	3.35372e-05	3.66736e-05	-1.32015	STS	Cytoplasm	enzyme	GW 273629, omega-N-methylarginine
MRPL24	mitochondrial ribosomal protein L24	1q21-q22	79590	NM_024540	Hs.418233	-5.67492	0.0707115	0	0	-1.32068	STS
CDK5	cyclin-dependent kinase 5	7q36	1020	NM_004935	Hs.647078	-5.59421	0.0717891	0	0	-1.32098	STS	Nucleus	kinase	flavopiridol
ISCA1	iron-sulfur cluster assembly 1 homolog (S. cerevisiae)	9q21.33	81689	BG387555	Hs.449291	-5.23794	0.0767249	0	0	-1.32123	STS	Cytoplasm	other
NONO	non-POU domain containing, octamer-binding	Xq13.1	4841	NM_007363	Hs.533282	-4.64068	0.0866488	8.87749e-06	1.07773e-05	-1.32144	STS	Nucleus	other
SNX15	sorting nexin 15	11q12	29907	NM_013306	Hs.80132	-5.19326	0.0777811	0	0	-1.32311	STS	Cytoplasm	transporter
FMNL1	formin-like 1	17q21	752	BC042925	Hs.100217	-5.29268	0.076325	0	0	-1.32314	STS	Cytoplasm	other
C9orf82	chromosome 9 open reading frame 82	9p21.2	79886	NM_024828	Hs.178357	-4.45365	0.090969	2.17005e-05	2.44907e-05	-1.32422	STS	unknown	other
NDUFAB1	NADH dehydrogenase (ubiquinone) 1, alpha/beta subcomplex, 1, 8kDa	16p12.1	4706	NM_005003	Hs.189716	-4.37922	0.0925413	3.25508e-05	3.5649e-05	-1.32433	STS	Cytoplasm	enzyme
RNF41	ring finger protein 41	12q13.2	10193	AL583171	Hs.591031	-4.83972	0.0837402	3.94555e-06	5.26115e-06	-1.32434	STS	Cytoplasm	enzyme
IPO4	importin 4	14q12	79711	NM_024658	Hs.411865	-5.45202	0.0744208	0	0	-1.32477	STS	Nucleus	transporter
EIF6	eukaryotic translation initiation factor 6	20q12	3692	AF022229	Hs.654848	-5.89984	0.0688801	0	0	-1.32536	STS	Cytoplasm	translation regulator
NFU1	NFU1 iron-sulfur cluster scaffold homolog (S. cerevisiae)	2p15-p13	27247	NM_015700	Hs.430439	-4.94083	0.082375	0	0	-1.32593	STS	Cytoplasm	other
CRYZL1	crystallin, zeta (quinone reductase)-like 1	21q21.3	9946	NM_145311	Hs.352671	-4.6182	0.088242	1.18367e-05	1.42202e-05	-1.3264	STS	Cytoplasm	enzyme
REPIN1	replication initiator 1	7q36.1	29803	NM_014374	Hs.647086	-5.67868	0.0718258	0	0	-1.32673	STS	Nucleus	other
RFXAP	regulatory factor X-associated protein	13q14	5994	NM_000538	Hs.24422	-5.44449	0.0750163	0	0	-1.32724	STS	Nucleus	transcription regulator
AQR	aquarius homolog (mouse)	15q14	9716	AB011132	Hs.510958	-5.0642	0.0808232	0	0	-1.32805	STS	Nucleus	other
RGL2	ral guanine nucleotide dissociation stimulator-like 2	6p21.3	5863	AL050259	Hs.509622	-5.62337	0.0728276	0	0	-1.32826	STS	Cytoplasm	other
TRMT2A	TRM2 tRNA methyltransferase 2 homolog A (S. cerevisiae)	22q11.1-22q13|22q11.21	27037	NM_022727	Hs.702034	-5.31823	0.0770663	0	0	-1.32855	STS	unknown	kinase
POLR3K	polymerase (RNA) III (DNA directed) polypeptide K, 12.3 kDa	16p13.3	51728	NM_016310	Hs.632223	-4.19184	0.0978208	8.3843e-05	8.54681e-05	-1.32873	STS	Nucleus	transcription regulator
STK19	serine/threonine kinase 19	6p21.3	8859	NM_004197	Hs.654371	-6.51736	0.0629765	0	0	-1.32909	STS	Nucleus	kinase
RBM15	RNA binding motif protein 15	1p13	64783	AF364037	Hs.435947	-4.10553	0.0999773	0.000111462	0.000109337	-1.32911	STS	Nucleus	other
H2AFZ	H2A histone family, member Z	4q24	3015	NM_002106	Hs.119192	-4.9948	0.0822152	0	0	-1.32928	STS	Nucleus	other
NFATC2IP	nuclear factor of activated T-cells, cytoplasmic, calcineurin-dependent 2 interacting protein	16p11.2	84901	AI884627	Hs.513470	-4.60843	0.089129	1.18367e-05	1.42202e-05	-1.32937	STS	Nucleus	other
RHD	Rh blood group, D antigen	1p36.11	6007	X63097	Hs.647623	-4.11667	0.100207	0.000108503	0.000107162	-1.33101	STS
SYNJ2BP	synaptojanin 2 binding protein	14q24.2	55333	NM_018373	Hs.443661	-4.48408	0.0920944	2.07141e-05	2.36362e-05	-1.33141	STS	Cytoplasm	other
KIAA0664	KIAA0664	17p13.3	23277	AB014564	Hs.22616	-4.5212	0.0914796	1.7755e-05	2.05273e-05	-1.332	STS	Cytoplasm	translation regulator
YPEL5	yippee-like 5 (Drosophila)	2p23.1	51646	NM_016061	Hs.515890	-4.78934	0.0863763	4.93194e-06	6.31956e-06	-1.33208	STS	unknown	other
CRADD	CASP2 and RIPK1 domain containing adaptor with death domain	12q21.33-q23.1	8738	U79115	Hs.591016	-4.51747	0.0915965	1.7755e-05	2.05273e-05	-1.33218	STS	Cytoplasm	other
PIGQ	phosphatidylinositol glycan anchor biosynthesis, class Q	16p13.3	9091	BC010094	Hs.700680	-7.09664	0.0585495	0	0	-1.33377	STS	Cytoplasm	enzyme
CWF19L1	CWF19-like 1, cell cycle control (S. pombe)	10q24.2-q24.31	55280	NM_018294	Hs.215502	-5.26071	0.0790884	0	0	-1.33428	STS	unknown	other
EIF4H	eukaryotic translation initiation factor 4H	7q11.23	7458	NM_022170	Hs.520943	-8.6669	0.0481366	0	0	-1.33533	STS	Cytoplasm	translation regulator
SLC22A14	solute carrier family 22, member 14	3p21.3	9389	NM_004803	Hs.165559	-4.65423	0.0900964	8.87749e-06	1.07773e-05	-1.33731	STS	Plasma Membrane	transporter
PRPF6	PRP6 pre-mRNA processing factor 6 homolog (S. cerevisiae)	20q13.33	24148	BG469030	Hs.31334	-5.58033	0.0751487	0	0	-1.33733	STS	Nucleus	transcription regulator
SEPHS1	selenophosphate synthetase 1	10p14	22929	AV682679	Hs.124027	-5.08205	0.082556	0	0	-1.33751	STS	unknown	enzyme
GORASP2	golgi reassembly stacking protein 2, 55kDa	2q31.1-q31.2	26003	NM_015530	Hs.431317	-4.917	0.0853457	9.86388e-07	1.356e-06	-1.3376	STS	Cytoplasm	other
C17orf80	chromosome 17 open reading frame 80	17q25.1	55028	NM_017941	Hs.12929	-5.83406	0.0719378	0	0	-1.33764	STS	unknown	other
CLN3	ceroid-lipofuscinosis, neuronal 3	16p12.1	1201	AF015593	Hs.628393	-5.40079	0.0778138	0	0	-1.33816	STS
CARD8	caspase recruitment domain family, member 8	19q13.32	22900	AF511652	Hs.446146	-4.42098	0.0951215	2.56461e-05	2.85859e-05	-1.33842	STS	Nucleus	other
NAG	neuroblastoma-amplified protein	2p24	51594	NM_015909	Hs.467759	-4.27379	0.0984553	5.03058e-05	5.29447e-05	-1.33865	STS
HCFC1	host cell factor C1 (VP16-accessory protein)	Xq28	3054	AA703045	Hs.83634	-5.42746	0.0775527	0	0	-1.33878	STS	Nucleus	transcription regulator
TNP1	transition protein 1 (during histone to protamine replacement)	2q35-q36	7141	NM_003284	Hs.3017	-5.22444	0.0806552	0	0	-1.33921	STS	Nucleus	other
GDF5	growth differentiation factor 5	20q11.2	8200	NM_000557	Hs.1573	-4.13902	0.101809	0.000101598	0.000101524	-1.33922	STS	Extracellular Space	growth factor
MARCH8	membrane-associated ring finger (C3HC4) 8	10q11.21	220972	AA770170	Hs.499489	-4.8891	0.0862266	1.97278e-06	2.6738e-06	-1.33939	STS	Cytoplasm	enzyme
TMEM184B	transmembrane protein 184B	22q12	25829	NM_012264	Hs.182626	-6.20661	0.0679828	0	0	-1.33973	STS	unknown	other
NUP43	nucleoporin 43kDa	6q25.1	348995	NM_024647	Hs.510375	-4.83361	0.0872993	4.93194e-06	6.31956e-06	-1.33976	STS	Nucleus	transporter
NDUFS8	NADH dehydrogenase (ubiquinone) Fe-S protein 8, 23kDa (NADH-coenzyme Q reductase)	11q13	4728	NM_002496	Hs.90443	-4.91275	0.085924	1.97278e-06	2.6738e-06	-1.3399	STS	Cytoplasm	enzyme
CDK8	cyclin-dependent kinase 8	13q12	1024	NM_001260	Hs.382306	-5.30026	0.0796794	0	0	-1.34008	STS	Nucleus	kinase	flavopiridol
RCAN3	RCAN family member 3	1p35.3-p33	11123	NM_013441	Hs.656799	-4.7978	0.0880548	4.93194e-06	6.31956e-06	-1.34022	STS	unknown	other
C12orf10	chromosome 12 open reading frame 10	12q13	60314	NM_021640	Hs.655988	-6.6181	0.0639996	0	0	-1.34123	STS	unknown	other
PRDX4	peroxiredoxin 4	Xp22.11	10549	NM_006406	Hs.83383	-4.27304	0.0992248	5.03058e-05	5.29447e-05	-1.34163	STS	Cytoplasm	enzyme
API5	apoptosis inhibitor 5	11p11.2	8539	AF229254	Hs.435771	-4.35555	0.0974009	3.551e-05	3.86406e-05	-1.34186	STS	Cytoplasm	other
ATPAF2	ATP synthase mitochondrial F1 complex assembly factor 2	17p11.2	91647	AW118608	Hs.528889	-6.35661	0.0667555	0	0	-1.34196	STS	Cytoplasm	other
IARS	isoleucyl-tRNA synthetase	9q21	3376	NM_013417	Hs.445403	-4.56279	0.0930494	1.38094e-05	1.63186e-05	-1.34217	STS	Cytoplasm	enzyme
ELK4	ELK4, ETS-domain protein (SRF accessory protein 1)	1q32	2005	NM_001973	Hs.497520	-5.95241	0.0713591	0	0	-1.34235	STS	Nucleus	transcription regulator
ACTC1	actin, alpha, cardiac muscle 1	15q11-q14	70	NM_005159	Hs.705440	-4.62195	0.0919083	1.08503e-05	1.30842e-05	-1.34238	STS	Cytoplasm	enzyme
ELOVL1	elongation of very long chain fatty acids (FEN1/Elo2, SUR4/Elo3, yeast)-like 1	1p34.2	64834	NM_016031	Hs.25597	-5.74224	0.0740534	0	0	-1.34279	STS	Cytoplasm	enzyme
APH1A	anterior pharynx defective 1 homolog A (C. elegans)	1p36.13-q31.3	51107	AY113699	Hs.108408	-5.06469	0.0839756	0	0	-1.34286	STS	Cytoplasm	peptidase
SMARCD1	SWI/SNF related, matrix associated, actin dependent regulator of chromatin, subfamily d, member 1	12q13-q14	6602	NM_003076	Hs.79335	-6.46989	0.0658651	0	0	-1.34363	STS	Nucleus	transcription regulator
PRMT2	protein arginine methyltransferase 2	21q22.3	3275	NM_001535	Hs.154163	-4.83618	0.0881894	4.93194e-06	6.31956e-06	-1.34397	STS	Nucleus	enzyme
CNNM4	cyclin M4	2p12-p11.2	26504	NM_020184	Hs.656229	-6.23617	0.0684342	0	0	-1.34422	STS	unknown	other
ATF7	activating transcription factor 7	12q13	11016	NM_006856	Hs.12286	-4.39023	0.0972585	3.0578e-05	3.37961e-05	-1.34442	STS	Nucleus	transcription regulator
UBE2E1	ubiquitin-conjugating enzyme E2E 1 (UBC4/5 homolog, yeast)	3p24.2	7324	AL518159	Hs.164853	-4.65468	0.0917578	8.87749e-06	1.07773e-05	-1.34453	STS	Cytoplasm	enzyme
TTC38	tetratricopeptide repeat domain 38	22q13	55020	AK025188	Hs.435832	-4.98825	0.0856318	0	0	-1.34458	STS	unknown	other
VCP	valosin-containing protein	9p13.3	7415	W60953	Hs.529782	-4.32993	0.09881	4.04419e-05	4.36128e-05	-1.34522	STS	Cytoplasm	enzyme
AFG3L2	AFG3 ATPase family gene 3-like 2 (yeast)	18p11	10939	AA905788	Hs.528996	-6.08722	0.070302	0	0	-1.34531	STS	Cytoplasm	peptidase
GNAT2	guanine nucleotide binding protein (G protein), alpha transducing activity polypeptide 2	1p13.1	2780	BC000233	Hs.36973	-4.84676	0.0885536	3.94555e-06	5.26115e-06	-1.34649	STS	Plasma Membrane	enzyme
PNRC1	proline-rich nuclear receptor coactivator 1	6q15	10957	AF279899	Hs.75969	-5.00647	0.085746	0	0	-1.34657	STS	Nucleus	other
C19orf29	chromosome 19 open reading frame 29	19p13.3	58509	AI913329	Hs.128425	-5.62049	0.0765356	0	0	-1.34739	STS	Nucleus	other
PPIB	peptidylprolyl isomerase B (cyclophilin B)	15q21-q22	5479	NM_000942	Hs.434937	-6.25594	0.068823	0	0	-1.34775	STS	Cytoplasm	enzyme
PWP2	PWP2 periodic tryptophan protein homolog (yeast)	21q22.3	5822	BE218871	Hs.449076	-4.12496	0.104591	0.000107516	0.000106443	-1.34857	STS	Nucleus	other
AMDHD2	amidohydrolase domain containing 2	16p13.3	51005	NM_015944	Hs.655420	-5.72053	0.0754862	0	0	-1.34894	STS	unknown	enzyme
SLC5A6	solute carrier family 5 (sodium-dependent vitamin transporter), member 6	2p23	8884	NM_021095	Hs.435735	-4.54195	0.0952444	1.47958e-05	1.73493e-05	-1.34966	STS	Plasma Membrane	transporter
FAM49B	family with sequence similarity 49, member B	8q24.21	51571	AA845825	Hs.126941	-5.02043	0.0863987	0	0	-1.35075	STS	unknown	other
TMEM184C	transmembrane protein 184C	4q31.23	55751	NM_018241	Hs.203896	-4.33415	0.100294	3.94555e-05	4.26926e-05	-1.35162	STS	unknown	other
NDUFB3	NADH dehydrogenase (ubiquinone) 1 beta subcomplex, 3, 12kDa	2q31.3	4709	NM_002491	Hs.109760	-4.88945	0.0889623	1.97278e-06	2.6738e-06	-1.35189	STS	Cytoplasm	enzyme
CASKIN2	CASK interacting protein 2	17q25.1	57513	AI970096	Hs.274408	-5.02484	0.0866001	0	0	-1.35205	STS	Cytoplasm	other
CLPB	ClpB caseinolytic peptidase B homolog (E. coli)	11q13.4	81570	AI655698	Hs.523877	-4.9058	0.0887918	1.97278e-06	2.6738e-06	-1.35247	STS	Nucleus	transcription regulator
SUOX	sulfite oxidase	12q13.2	6821	NM_000456	Hs.558403	-5.60658	0.0777034	0	0	-1.35252	STS	Cytoplasm	enzyme
MDS1	myelodysplasia syndrome 1	3q26	4197	NM_004991	Hs.659873	-4.17565	0.104422	9.07477e-05	9.18901e-05	-1.35287	STS
PDK2	pyruvate dehydrogenase kinase, isozyme 2	17q21.33	5164	AL574319	Hs.256667	-6.09219	0.071596	0	0	-1.35301	STS	Cytoplasm	kinase
VDAC3	voltage-dependent anion channel 3	8p11.2	7419	BC002456	---	-5.00457	0.087217	0	0	-1.3533	STS	Cytoplasm	ion channel
ORC2L	origin recognition complex, subunit 2-like (yeast)	2q33	4999	NM_006190	Hs.444870	-4.62115	0.0946008	1.08503e-05	1.30842e-05	-1.35394	STS
TNKS2	tankyrase, TRF1-interacting ankyrin-related ADP-ribose polymerase 2	10q23.3	80351	NM_025235	Hs.329327	-4.58083	0.0954922	1.38094e-05	1.63186e-05	-1.35419	STS	Nucleus	enzyme
HBP1	HMG-box transcription factor 1	7q22-q31	26959	NM_012257	Hs.162032	-4.52908	0.0966202	1.57822e-05	1.84013e-05	-1.35435	STS	Nucleus	transcription regulator
GPR107	G protein-coupled receptor 107	9q34.11	57720	AK024651	Hs.512461	-4.16108	0.105422	9.27205e-05	9.33312e-05	-1.35535	STS	Plasma Membrane	G-protein coupled receptor
CXCL6	chemokine (C-X-C motif) ligand 6 (granulocyte chemotactic protein 2)	4q21	6372	NM_002993	Hs.164021	-5.73709	0.0765152	0	0	-1.35564	STS	Extracellular Space	cytokine
PACS2	phosphofurin acidic cluster sorting protein 2	14q32.33	23241	AK098354	Hs.525626	-4.73591	0.0927875	5.91833e-06	7.40918e-06	-1.35607	STS	Cytoplasm	other
ACTN3	actinin, alpha 3	11q13.1	89	NM_001104	Hs.654432	-4.33598	0.101393	3.84691e-05	4.16878e-05	-1.35626	STS	Cytoplasm	other
C15orf29	chromosome 15 open reading frame 29	15q14	79768	BC037234	Hs.633566	-4.38484	0.100374	3.15644e-05	3.48197e-05	-1.35672	STS	Nucleus	other
APOOL	apolipoprotein O-like	Xq21.1	139322	W87634	Hs.702584	-5.47761	0.0803541	0	0	-1.35674	STS	Extracellular Space	other
TOLLIP	toll interacting protein	11p15.5	54472	NM_019009	Hs.368527	-4.45137	0.0988928	2.17005e-05	2.44907e-05	-1.3568	STS	Cytoplasm	other
STK25	serine/threonine kinase 25 (STE20 homolog, yeast)	2q37.3	10494	NM_006374	Hs.516807	-5.72214	0.0770371	0	0	-1.35737	STS	Cytoplasm	kinase
COMMD9	COMM domain containing 9	11p13	29099	NM_014186	Hs.279836	-5.48661	0.0803638	0	0	-1.35747	STS	unknown	other
FAM12B	family with sequence similarity 12, member B (epididymal)	14q11.2	64184	NM_022360	Hs.525202	-5.12836	0.085992	0	0	-1.35754	STS
GAD2	glutamate decarboxylase 2 (pancreatic islets and brain, 65kDa)	10p11.23	2572	BQ128302	Hs.231829	-4.17028	0.105822	9.17341e-05	9.2629e-05	-1.35784	STS	Cytoplasm	enzyme	valproic acid
SLC4A2	solute carrier family 4, anion exchanger, member 2 (erythrocyte membrane protein band 3-like 1)	7q35-q36	6522	NM_003040	Hs.647069	-5.95362	0.0742015	0	0	-1.35827	STS	Plasma Membrane	transporter
EIF3M	eukaryotic translation initiation factor 3, subunit M	11p13	10480	NM_006360	Hs.502244	-4.6006	0.0963727	1.38094e-05	1.63186e-05	-1.35978	STS	unknown	other
EP400	E1A binding protein p400	12q24.33	57634	AL563727	Hs.699245	-4.82655	0.0919745	4.93194e-06	6.31956e-06	-1.36029	STS	Nucleus	other
MAEA	macrophage erythroblast attacher	4p16.3	10296	NM_005882	Hs.139896	-4.13374	0.107469	0.000103571	0.000103103	-1.36061	STS	Plasma Membrane	other
NAT13	N-acetyltransferase 13 (GCN5-related)	3q13.2	80218	NM_025146	Hs.654706	-4.99457	0.0891518	0	0	-1.36157	STS
KIAA0256	KIAA0256 gene product	15q21.1	9728	D87445	Hs.9997	-4.36673	0.10199	3.45236e-05	3.76809e-05	-1.36166	STS
RAB6B	RAB6B, member RAS oncogene family	3q22.1	51560	BC002510	---	-4.81541	0.0925424	4.93194e-06	6.31956e-06	-1.36191	STS	Cytoplasm	enzyme
MBTD1	mbt domain containing 1	17q21.33	54799	NM_017643	Hs.656803	-4.48491	0.0994802	2.07141e-05	2.36362e-05	-1.36241	STS	unknown	other
TINP1	TGF beta-inducible nuclear protein 1	5q13.3	10412	NM_014886	Hs.482526	-4.91327	0.0908163	1.97278e-06	2.6738e-06	-1.36245	STS
CCDC93	coiled-coil domain containing 93	2q14.1	54520	BC005078	Hs.107845	-5.60411	0.0796806	0	0	-1.36277	STS	unknown	other
SIPA1	signal-induced proliferation-associated 1	11q13	6494	NM_006747	Hs.530477	-4.72844	0.0944713	5.91833e-06	7.40918e-06	-1.36292	STS	Cytoplasm	other
C17orf39	chromosome 17 open reading frame 39	17p11.2	79018	NM_024052	Hs.187422	-5.62981	0.0794025	0	0	-1.36322	STS	unknown	other
CALML3	calmodulin-like 3	10pter-p13	810	M36707	Hs.239600	-4.62477	0.0967992	1.08503e-05	1.30842e-05	-1.36384	STS	Cytoplasm	other
SH3GLB2	SH3-domain GRB2-like endophilin B2	9q34	56904	NM_020145	---	-4.78582	0.0935651	4.93194e-06	6.31956e-06	-1.36394	STS	Cytoplasm	other
ZBTB7B	zinc finger and BTB domain containing 7B	1q21.3	51043	NM_015872	Hs.700874	-4.59853	0.0976946	1.38094e-05	1.63186e-05	-1.36533	STS	Nucleus	transcription regulator
NDUFS3	NADH dehydrogenase (ubiquinone) Fe-S protein 3, 30kDa (NADH-coenzyme Q reductase)	11p11.11	4722	NM_004551	Hs.502528	-6.61172	0.0679511	0	0	-1.36535	STS	Cytoplasm	enzyme
CAMLG	calcium modulating ligand	5q23	819	NM_001745	Hs.529846	-6.02039	0.0747409	0	0	-1.36601	STS	Cytoplasm	other
C14orf109	chromosome 14 open reading frame 109	14q32.12	26175	AI346504	Hs.275352	-4.91569	0.0916067	9.86388e-07	1.356e-06	-1.36633	STS	unknown	other
AMBRA1	autophagy/beclin-1 regulator 1	11p11.2	55626	NM_017749	Hs.654644	-5.70438	0.0790244	0	0	-1.36678	STS	Cytoplasm	other
CCT5	chaperonin containing TCP1, subunit 5 (epsilon)	5p15.2	22948	AF275798	Hs.1600	-4.92794	0.0915466	9.86388e-07	1.356e-06	-1.36712	STS	Cytoplasm	other
PDE8B	phosphodiesterase 8B	5q14.1	8622	AB085825	Hs.584830	-4.26853	0.105705	5.32649e-05	5.59775e-05	-1.36718	STS	Cytoplasm	enzyme
ENSA	endosulfine alpha	1q21.2	2029	BC000436	Hs.632456	-5.28173	0.0855118	0	0	-1.3676	STS	Cytoplasm	transporter
EPS15L1	epidermal growth factor receptor pathway substrate 15-like 1	19p13.11	58513	NM_021235	Hs.654639	-4.13228	0.109314	0.000104557	0.000104049	-1.36767	STS	Plasma Membrane	other
C1orf107	chromosome 1 open reading frame 107	1q32.2	27042	N30910	Hs.194754	-4.34859	0.103886	3.64964e-05	3.96691e-05	-1.36771	STS
FAM134C	family with sequence similarity 134, member C	17q21.31	162427	AL515874	Hs.632262	-7.58191	0.0596223	0	0	-1.36798	STS	unknown	other
POLG2	polymerase (DNA directed), gamma 2, accessory subunit	17q	11232	NM_007215	Hs.437009	-5.78919	0.0781142	0	0	-1.36814	STS	Cytoplasm	enzyme
SMPD2	sphingomyelin phosphodiesterase 2, neutral membrane (neutral sphingomyelinase)	6q21	6610	NM_003080	Hs.55235	-5.97753	0.0757056	0	0	-1.36844	STS	Cytoplasm	enzyme
CBX4	chromobox homolog 4 (Pc class homolog, Drosophila)	17q25.3	8535	NM_003655	Hs.405046	-4.94773	0.0914932	0	0	-1.36858	STS	Nucleus	transcription regulator
WSB2	WD repeat and SOCS box-containing 2	12q24.23	55884	NM_018639	Hs.506985	-4.99451	0.0906466	0	0	-1.36863	STS	unknown	other
GFOD2	glucose-fructose oxidoreductase domain containing 2	16q22.1	81577	NM_030819	Hs.656247	-8.57313	0.0528859	0	0	-1.36926	STS	Extracellular Space	enzyme
DHRS1	dehydrogenase/reductase (SDR family) member 1	14q12	115817	AL050217	Hs.348350	-4.22331	0.107416	7.00335e-05	7.22843e-05	-1.3695	STS	Cytoplasm	enzyme
BRD7	bromodomain containing 7	16q12	29117	AI885109	Hs.437894	-5.48703	0.0827783	0	0	-1.37003	STS	Nucleus	transcription regulator
RPS13	ribosomal protein S13	11p15	6207	NM_001017	Hs.446588	-5.17074	0.0880321	0	0	-1.37096	STS	Cytoplasm	other
BLOC1S1	biogenesis of lysosomal organelles complex-1, subunit 1	12q13-q14	2647	NM_001487	Hs.94672	-4.52831	0.100645	1.57822e-05	1.84013e-05	-1.3715	STS	Cytoplasm	other
ACTL7B	actin-like 7B	9q31	10880	NM_006686	Hs.534390	-7.1784	0.0635775	0	0	-1.3721	STS	Cytoplasm	other
RUSC1	RUN and SH3 domain containing 1	1q21-q22	23623	NM_014328	Hs.226499	-5.09105	0.0897174	0	0	-1.37245	STS	Cytoplasm	other
MRPS7	mitochondrial ribosomal protein S7	17q25	51081	NM_015971	Hs.71787	-6.16172	0.0742287	0	0	-1.37304	STS	Cytoplasm	other
HMBOX1	homeobox containing 1	8p21.1	79618	NM_024567	Hs.591836	-4.24018	0.108015	6.1156e-05	6.35761e-05	-1.37364	STS	Nucleus	transcription regulator
NRSN2	neurensin 2	20p13	80023	NM_024958	Hs.416024	-7.51581	0.0609828	0	0	-1.37396	STS	Plasma Membrane	other
ASAP2	ArfGAP with SH3 domain, ankyrin repeat and PH domain 2	2p25|2p24	8853	NM_003887	Hs.555902	-4.39496	0.104486	2.95916e-05	3.28064e-05	-1.37479	STS	Nucleus	other
FECH	ferrochelatase (protoporphyria)	18q21.3	2235	AU152635	Hs.465221	-4.8415	0.0948539	3.94555e-06	5.26115e-06	-1.37481	STS	Cytoplasm	enzyme
ERCC1	excision repair cross-complementing rodent repair deficiency, complementation group 1 (includes overlapping antisense sequence)	19q13.2-q13.3	2067	NM_001983	Hs.435981	-5.11153	0.0899077	0	0	-1.37513	STS	Nucleus	enzyme
RAD17	RAD17 homolog (S. pombe)	5q13	5884	NM_002873	Hs.16184	-5.93248	0.0774693	0	0	-1.37515	STS
C1QTNF1	C1q and tumor necrosis factor related protein 1	17q25.3	114897	NM_030968	Hs.201398	-5.0394	0.0913337	0	0	-1.3758	STS	Extracellular Space	other
XPC	xeroderma pigmentosum, complementation group C	3p25	7508	D21089	Hs.475538	-6.54937	0.0704617	0	0	-1.37695	STS	Nucleus	other
POLB	polymerase (DNA directed), beta	8p11.2	5423	NM_002690	Hs.654484	-5.32917	0.0866173	0	0	-1.37707	STS	Nucleus	enzyme	nelarabine, clofarabine, stavudine, trifluridine, vidarabine, zalcitabine, entecavir
CHP	calcium binding protein P22	15q13.3	11261	NM_007236	Hs.406234	-5.19653	0.0888631	0	0	-1.37724	STS	Cytoplasm	transporter
RBCK1	RanBP-type and C3HC4-type zinc finger containing 1	20p13	10616	NM_006462	Hs.247280	-4.19518	0.110157	8.18702e-05	8.35751e-05	-1.37757	STS	Cytoplasm	transcription regulator
CNOT8	CCR4-NOT transcription complex, subunit 8	5q31-q33	9337	AI769416	Hs.26703	-5.27664	0.0877997	0	0	-1.37868	STS	Nucleus	transcription regulator
RBL2	retinoblastoma-like 2 (p130)	16q12.2	5934	X76061	Hs.513609	-4.52687	0.102622	1.57822e-05	1.84013e-05	-1.37989	STS
SFI1	Sfi1 homolog, spindle assembly associated (yeast)	22q12.2	9814	AB011114	Hs.62209	-5.02319	0.0924928	0	0	-1.37994	STS
FANCG	Fanconi anemia, complementation group G	9p13	2189	NM_004629	Hs.591084	-4.70985	0.0986958	5.91833e-06	7.40918e-06	-1.38017	STS	Nucleus	other
ATP5G2	ATP synthase, H+ transporting, mitochondrial F0 complex, subunit C2 (subunit 9)	12q13.13	517	NM_005176	Hs.524464	-4.96458	0.0938729	0	0	-1.38131	STS	Cytoplasm	transporter
IPO8	importin 8	12p11.21	10526	NM_006390	Hs.505136	-8.72876	0.0534504	0	0	-1.38181	STS	Nucleus	transporter
PIBF1	progesterone immunomodulatory binding factor 1	13q22.1	10464	NM_006346	Hs.441926	-4.13517	0.112883	0.000102584	0.000102332	-1.38203	STS	Nucleus	other
FZD9	frizzled homolog 9 (Drosophila)	7q11.23	8326	NM_003508	Hs.647029	-4.45038	0.10501	2.17005e-05	2.44907e-05	-1.38255	STS	Plasma Membrane	G-protein coupled receptor
HTR6	5-hydroxytryptamine (serotonin) receptor 6	1p36-p35	3362	NM_000871	Hs.22180	-5.90101	0.0793169	0	0	-1.38324	STS	Plasma Membrane	G-protein coupled receptor	asenapine, WAY-181187
C17orf53	chromosome 17 open reading frame 53	17q21.31	78995	NM_024032	Hs.437059	-4.66555	0.100394	8.87749e-06	1.07773e-05	-1.38357	STS	unknown	other
CRK	v-crk sarcoma virus CT10 oncogene homolog (avian)	17p13.3	1398	BF304695	Hs.638121	-5.32987	0.0878872	0	0	-1.3836	STS	Cytoplasm	other
RPS7	ribosomal protein S7	2p25	6201	AI805587	Hs.534346	-4.90948	0.0954542	1.97278e-06	2.6738e-06	-1.3838	STS	Cytoplasm	other
USP6NL	USP6 N-terminal like	10p13	9712	NM_014688	Hs.498661	-4.46221	0.105328	2.17005e-05	2.44907e-05	-1.38511	STS	Plasma Membrane	other
WDR46	WD repeat domain 46	6p21.3	9277	BC000388	Hs.520063	-6.60367	0.0712523	0	0	-1.38562	STS	Nucleus	enzyme
SRM	spermidine synthase	1p36-p22	6723	NM_003132	Hs.76244	-6.13313	0.0767313	0	0	-1.38569	STS	Cytoplasm	enzyme
SMARCB1	SWI/SNF related, matrix associated, actin dependent regulator of chromatin, subfamily b, member 1	22q11.23|22q11	6598	AK021419	Hs.534350	-4.79414	0.098238	4.93194e-06	6.31956e-06	-1.38604	STS	Nucleus	transcription regulator
RALY	RNA binding protein, autoantigenic (hnRNP-associated with lethal yellow homolog (mouse))	20q11.21-q11.23	22913	NM_016732	Hs.136947	-5.88658	0.0800182	0	0	-1.3861	STS	Nucleus	other
CBY1	chibby homolog 1 (Drosophila)	22q12	25776	BC008839	Hs.596584	-4.92379	0.0958932	9.86388e-07	1.356e-06	-1.38718	STS	Cytoplasm	other
MLC1	megalencephalic leukoencephalopathy with subcortical cysts 1	22q13.33	23209	AL022327	Hs.517729	-5.7077	0.0827692	0	0	-1.38744	STS	Plasma Membrane	transporter
KIAA0492	KIAA0492 protein	1q25.1	57238	R02172	Hs.656281	-5.36796	0.0880352	0	0	-1.38758	STS
CD72	CD72 molecule	9p13.3	971	AF283777	Hs.116481	-4.98345	0.0948396	0	0	-1.38764	STS	Plasma Membrane	transmembrane receptor
RP2	retinitis pigmentosa 2 (X-linked recessive)	Xp11.4-p11.21	6102	BC027851	Hs.44766	-5.76767	0.0819523	0	0	-1.38768	STS	Cytoplasm	enzyme
PTPN2	protein tyrosine phosphatase, non-receptor type 2	18p11.3-p11.2	5771	NM_002828	Hs.654527	-4.68072	0.101011	8.87749e-06	1.07773e-05	-1.3878	STS	Cytoplasm	phosphatase
COPS2	COP9 constitutive photomorphogenic homolog subunit 2 (Arabidopsis)	15q21.2	9318	NM_004236	Hs.369614	-5.76135	0.0820711	0	0	-1.38784	STS	Cytoplasm	transcription regulator
RAB40C	RAB40C, member RAS oncogene family	16p13.3	57799	BC014531	Hs.459630	-5.24767	0.0901546	0	0	-1.38809	STS	Plasma Membrane	enzyme
SHC1	SHC (Src homology 2 domain containing) transforming protein 1	1q21	6464	AI809967	Hs.433795	-4.58532	0.10322	1.38094e-05	1.63186e-05	-1.38828	STS
STX1A	syntaxin 1A (brain)	7q11.23	6804	NM_004603	Hs.647024	-6.7517	0.0701289	0	0	-1.38846	STS	Cytoplasm	transporter
NOL11	nucleolar protein 11	17q24.2	25926	AU158148	Hs.463936	-5.97597	0.0792907	0	0	-1.3888	STS	Nucleus	other
DDX56	DEAD (Asp-Glu-Ala-Asp) box polypeptide 56	7p13	54606	NM_019082	Hs.654762	-5.93195	0.079917	0	0	-1.38902	STS	Nucleus	enzyme
C21orf2	chromosome 21 open reading frame 2	21q22.3	755	U84569	Hs.517331	-5.42047	0.0874623	0	0	-1.38904	STS	unknown	other
MAFG	v-maf musculoaponeurotic fibrosarcoma oncogene homolog G (avian)	17q25.3	4097	NM_002359	Hs.252229	-5.1874	0.0914211	0	0	-1.38918	STS	Nucleus	transcription regulator
GTF3C3	general transcription factor IIIC, polypeptide 3, 102kDa	2q33.1	9330	AF465407	Hs.470996	-4.12752	0.114914	0.00010653	0.000105611	-1.38925	STS	Nucleus	transcription regulator
COX5B	cytochrome c oxidase subunit Vb	2cen-q13	1329	NM_001862	Hs.1342	-4.15027	0.114319	9.76524e-05	9.80222e-05	-1.38939	STS
MRPS34	mitochondrial ribosomal protein S34	16p13.3	65993	NM_023936	Hs.157160	-5.83846	0.0814432	0	0	-1.3904	STS	Cytoplasm	other
ARPC4	actin related protein 2/3 complex, subunit 4, 20kDa	3p25.3	10093	AF019888	Hs.323342	-4.54734	0.10466	1.47958e-05	1.73493e-05	-1.39081	STS	unknown	other
PFKM	phosphofructokinase, muscle	12q13.3	5213	U24183	Hs.75160	-4.30937	0.110554	4.43875e-05	4.75833e-05	-1.39129	STS	Cytoplasm	kinase
ZFAND5	zinc finger, AN1-type domain 5	9q13-q21	7763	AF062347	Hs.406096	-4.20734	0.113342	7.98974e-05	8.18798e-05	-1.39172	STS	Nucleus	other
DVL3	dishevelled, dsh homolog 3 (Drosophila)	3q27	1857	U49262	Hs.388116	-6.65956	0.0716076	0	0	-1.39173	STS	Cytoplasm	other
ATP5J2	ATP synthase, H+ transporting, mitochondrial F0 complex, subunit F2	7q22.1	9551	BG981988	Hs.521056	-5.27268	0.0904906	0	0	-1.39197	STS	Cytoplasm	transporter
CRH	corticotropin releasing hormone	8q13	1392	BC002599	Hs.75294	-7.1571	0.0667922	0	0	-1.39285	STS	Extracellular Space	other
HNRNPC	heterogeneous nuclear ribonucleoprotein C (C1/C2)	14q11.2	3183	NM_004500	Hs.508848	-4.4301	0.107991	2.46597e-05	2.76358e-05	-1.39321	STS	Nucleus	other
DAG1	dystroglycan 1 (dystrophin-associated glycoprotein 1)	3p21	1605	NM_004393	Hs.76111	-6.32885	0.0756377	0	0	-1.39349	STS	Plasma Membrane	transmembrane receptor
OPA1	optic atrophy 1 (autosomal dominant)	3q28-q29|3q28-q29	4976	AB011139	Hs.594504	-4.31863	0.110854	4.34011e-05	4.66471e-05	-1.39352	STS	Cytoplasm	enzyme
CLIP3	CAP-GLY domain containing linker protein 3	19q13.12	25999	AL117468	Hs.466539	-4.78129	0.100188	4.93194e-06	6.31956e-06	-1.3938	STS	Cytoplasm	other
CD46	CD46 molecule, complement regulatory protein	1q32	4179	NM_002389	Hs.510402	-5.23367	0.0915588	0	0	-1.39396	STS	Plasma Membrane	other
SRGAP2	SLIT-ROBO Rho GTPase activating protein 2	1q32.1	23380	AI263819	Hs.497575	-4.15794	0.115371	9.56796e-05	9.61758e-05	-1.39446	STS	Cytoplasm	other
FAM152A	family with sequence similarity 152, member A	1q44	51029	BC020640	Hs.498317	-4.40245	0.108973	2.76189e-05	3.06664e-05	-1.3945	STS
TST	thiosulfate sulfurtransferase (rhodanese)	22q13.1	7263	D87292	Hs.474783	-4.18152	0.114737	8.87749e-05	9.00505e-05	-1.39453	STS	Cytoplasm	enzyme
C16orf80	chromosome 16 open reading frame 80	16q21	29105	NM_013242	Hs.532755	-4.62307	0.103792	1.08503e-05	1.30842e-05	-1.39459	STS	Nucleus	other
NOP10	NOP10 ribonucleoprotein homolog (yeast)	15q14-q15	55505	NM_018648	Hs.14317	-8.20941	0.0584924	0	0	-1.39493	STS
CSNK1A1	casein kinase 1, alpha 1	5q32	1452	BQ025347	Hs.529862	-5.22996	0.0919271	0	0	-1.39549	STS	Cytoplasm	kinase
VPS37B	vacuolar protein sorting 37 homolog B (S. cerevisiae)	12q24.31	79720	BC005882	Hs.507162	-4.36531	0.110153	3.45236e-05	3.76809e-05	-1.39557	STS	Cytoplasm	other
ARGLU1	arginine and glutamate rich 1	13q33.3	55082	NM_018011	Hs.508644	-4.37487	0.10996	3.25508e-05	3.5649e-05	-1.39577	STS	unknown	other
REEP2	receptor accessory protein 2	5q31	51308	NM_016606	Hs.416090	-5.82557	0.0826966	0	0	-1.39644	STS	unknown	other
TELO2	TEL2, telomere maintenance 2, homolog (S. cerevisiae)	16p13.3	9894	AL137394	Hs.271044	-7.85106	0.0613915	0	0	-1.39667	STS	unknown	other
DCTN2	dynactin 2 (p50)	12q13.2-q13.3	10540	NM_006400	Hs.289123	-4.75128	0.101513	5.91833e-06	7.40918e-06	-1.39699	STS	Cytoplasm	other
DENND5B	DENN/MADD domain containing 5B	12p11.21	160518	AU144041	Hs.118166	-5.39569	0.0894648	0	0	-1.39738	STS	unknown	other
CAPZB	capping protein (actin filament) muscle Z-line, beta	1p36.1	832	AL572341	Hs.432760	-6.30186	0.076627	0	0	-1.39754	STS	Cytoplasm	other
C22orf36	chromosome 22 open reading frame 36	22q11.23	388886	BF511164	Hs.113314	-5.23742	0.0923461	0	0	-1.39828	STS
PRKAG1	protein kinase, AMP-activated, gamma 1 non-catalytic subunit	12q12-q14	5571	NM_002733	Hs.530862	-5.8874	0.082192	0	0	-1.39852	STS	Nucleus	kinase
UNC84A	unc-84 homolog A (C. elegans)	7p22.3	23353	NM_025154	Hs.438072	-4.95577	0.0976771	0	0	-1.39868	STS
RAB6A	RAB6A, member RAS oncogene family	11q13.3	5870	BC034996	Hs.503222	-5.43204	0.0892773	0	0	-1.39954	STS	Cytoplasm	enzyme
RB1CC1	RB1-inducible coiled-coil 1	8q11	9821	BG402105	Hs.196102	-4.1052	0.118138	0.000111462	0.000109337	-1.39957	STS	Nucleus	other
AAMP	angio-associated, migratory cell protein	2q35	14	NM_001087	Hs.83347	-7.3004	0.0666129	0	0	-1.40085	STS	Plasma Membrane	other
ORAI2	ORAI calcium release-activated calcium modulator 2	7q22.1	80228	BC016797	Hs.680539	-4.45663	0.109312	2.17005e-05	2.44907e-05	-1.40168	STS	unknown	other
PNLIPRP2	pancreatic lipase-related protein 2	10q25.3	5408	BC005989	Hs.423598	-5.96044	0.0817591	0	0	-1.40184	STS	Extracellular Space	enzyme
SAP30BP	SAP30 binding protein	17q25.1	29115	NM_013260	Hs.655088	-5.33476	0.0913554	0	0	-1.40188	STS	Nucleus	transcription regulator
MAP7D1	MAP7 domain containing 1	1p34.3	55700	NM_018067	Hs.700595	-6.13144	0.0795066	0	0	-1.402	STS	unknown	other
HOOK2	hook homolog 2 (Drosophila)	19p13.13	29911	NM_013312	Hs.30792	-5.62866	0.0866648	0	0	-1.40231	STS	Cytoplasm	other
PHF1	PHD finger protein 1	6p21.3	5252	NM_024165	Hs.166204	-6.11842	0.0797958	0	0	-1.40272	STS	Nucleus	transcription regulator
BAG1	BCL2-associated athanogene	9p12	573	NM_004323	Hs.377484	-5.37792	0.0908262	0	0	-1.40294	STS	Cytoplasm	other
C2CD2	C2 calcium-dependent domain containing 2	21q22.3	25966	AP001745	Hs.473894	-4.39847	0.111183	2.76189e-05	3.06664e-05	-1.40351	STS	Cytoplasm	other
ZNF771	zinc finger protein 771	16p11.2	51333	AF242768	Hs.148584	-5.92971	0.0824729	0	0	-1.40351	STS	unknown	other
PBRM1	polybromo 1	3p21	55193	NM_018165	Hs.189920	-4.48917	0.109096	1.97278e-05	2.26179e-05	-1.4042	STS	Nucleus	other
CHMP6	chromatin modifying protein 6	17q25.3	79643	NM_024591	Hs.514560	-6.88549	0.0711647	0	0	-1.40445	STS	Cytoplasm	other
ATP5D	ATP synthase, H+ transporting, mitochondrial F1 complex, delta subunit	19p13.3	513	NM_001687	Hs.418668	-5.6882	0.0862746	0	0	-1.40517	STS	Cytoplasm	transporter
AIP	aryl hydrocarbon receptor interacting protein	11q13.3	9049	AL558532	Hs.412433	-4.98119	0.098601	0	0	-1.40557	STS	Nucleus	transcription regulator
QDPR	quinoid dihydropteridine reductase	4p15.31	5860	BC000576	Hs.75438	-6.38931	0.0769897	0	0	-1.40631	STS	Cytoplasm	enzyme
CIAO1	cytosolic iron-sulfur protein assembly 1 homolog (S. cerevisiae)	2q11.2	9391	NM_004804	Hs.12109	-4.67237	0.105622	8.87749e-06	1.07773e-05	-1.40786	STS	Nucleus	transcription regulator
MRPL12	mitochondrial ribosomal protein L12	17q25	6182	NM_002949	Hs.109059	-4.69958	0.105018	6.90471e-06	8.57341e-06	-1.40789	STS	Cytoplasm	other
NLE1	notchless homolog 1 (Drosophila)	17q12	54475	AJ005257	Hs.85570	-5.74039	0.0859901	0	0	-1.40797	STS	Nucleus	enzyme
ANXA6	annexin A6	5q32-q34	309	NM_001155	Hs.412117	-4.31818	0.114565	4.34011e-05	4.66471e-05	-1.40904	STS	Plasma Membrane	other
UQCRQ	ubiquinol-cytochrome c reductase, complex III subunit VII, 9.5kDa	5q31.1	27089	NM_014402	Hs.146602	-4.91501	0.100658	9.86388e-07	1.356e-06	-1.40906	STS	Cytoplasm	enzyme
FN3KRP	fructosamine-3-kinase-related protein	17q25.3	79672	NM_024619	Hs.31431	-5.62526	0.0879756	0	0	-1.40921	STS	unknown	kinase
TUBD1	tubulin, delta 1	17q23.1	51174	BC000258	Hs.463638	-6.01967	0.0823351	0	0	-1.40994	STS	Nucleus	other	epothilone B, ixabepilone, colchicine/probenecid, XRP9881, eribulin, AL 108, EC145, NPI-2358, milataxel, TPI 287, TTI-237, docetaxel, vinflunine, vinorelbine, vincristine, vinblastine, paclitaxel, podophyllotoxin, colchicine
EPO	erythropoietin	7q22	2056	NM_000799	Hs.2303	-4.36169	0.113713	3.45236e-05	3.76809e-05	-1.41028	STS	Extracellular Space	cytokine
HMX1	H6 family homeobox 1	4p16.1	3166	NM_018942	Hs.104134	-4.81058	0.103109	4.93194e-06	6.31956e-06	-1.41031	STS
IL1F5	interleukin 1 family, member 5 (delta)	2q14	26525	AF216693	Hs.516301	-5.28497	0.0938939	0	0	-1.41052	STS
DCLRE1B	DNA cross-link repair 1B (PSO2 homolog, S. cerevisiae)	1p13.2	64858	NM_022836	Hs.591412	-5.17993	0.0958581	0	0	-1.41082	STS	Nucleus	enzyme
FIBP	fibroblast growth factor (acidic) intracellular binding protein	11q13.1	9158	NM_004214	Hs.7768	-8.14222	0.0610815	0	0	-1.41161	STS	Nucleus	other
KIAA0195	KIAA0195	17q25.1	9772	NM_014738	Hs.514474	-6.20204	0.0802246	0	0	-1.41182	STS	unknown	other
ADAM15	ADAM metallopeptidase domain 15	1q21.3	8751	BM973999	Hs.312098	-5.7116	0.0874436	0	0	-1.41367	STS	Plasma Membrane	peptidase
CSNK1G2	casein kinase 1, gamma 2	19p13.3	1455	AL530441	Hs.651905	-8.46911	0.0589797	0	0	-1.41373	STS	Cytoplasm	kinase
TIMM17A	translocase of inner mitochondrial membrane 17 homolog A (yeast)	1q32.1	10440	BC004439	Hs.20716	-5.51455	0.0906194	0	0	-1.41394	STS	Cytoplasm	transporter
SLC25A11	solute carrier family 25 (mitochondrial carrier; oxoglutarate carrier), member 11	17p13.3	8402	NM_003562	Hs.184877	-5.8783	0.0850697	0	0	-1.41428	STS	Cytoplasm	transporter
S100A7	S100 calcium binding protein A7	1q21	6278	NM_002963	Hs.112408	-9.50442	0.0526597	0	0	-1.4147	STS	Cytoplasm	other
HEBP1	heme binding protein 1	12p13.1	50865	NM_015987	Hs.642618	-5.08342	0.0985003	0	0	-1.41492	STS	Cytoplasm	other
CYFIP1	cytoplasmic FMR1 interacting protein 1	15q11	23191	BC005097	Hs.26704	-8.59998	0.0582984	0	0	-1.41555	STS	Cytoplasm	other
RPS16	ribosomal protein S16	19q13.1	6217	NM_001020	Hs.397609	-6.40277	0.0783156	0	0	-1.41562	STS	Cytoplasm	other
NFE2L3	nuclear factor (erythroid-derived 2)-like 3	7p15-p14	9603	NM_004289	Hs.404741	-4.13401	0.121322	0.000103571	0.000103103	-1.41573	STS	Nucleus	transcription regulator
TP53BP1	tumor protein p53 binding protein 1	15q15-q21	7158	BU508386	Hs.440968	-6.63609	0.0756356	0	0	-1.4161	STS	Nucleus	transcription regulator
DECR2	2,4-dienoyl CoA reductase 2, peroxisomal	16p13.3	26063	NM_020664	Hs.655999	-4.16551	0.120764	9.27205e-05	9.33312e-05	-1.4172	STS	Cytoplasm	enzyme
NR1D2	nuclear receptor subfamily 1, group D, member 2	3p24.2	9975	N32859	Hs.37288	-4.47932	0.112469	2.07141e-05	2.36362e-05	-1.41793	STS	Nucleus	ligand-dependent nuclear receptor
RNF138	ring finger protein 138	18q12.1	51444	NM_016271	Hs.302408	-6.84305	0.0736355	0	0	-1.41803	STS	unknown	other
LCMT1	leucine carboxyl methyltransferase 1	16p12.3-p12.1	51451	BC001214	Hs.337730	-4.58293	0.10996	1.38094e-05	1.63186e-05	-1.41808	STS	unknown	enzyme
LAMB2	laminin, beta 2 (laminin S)	3p21	3913	X79683	Hs.439726	-4.16553	0.121145	9.27205e-05	9.33312e-05	-1.41876	STS	Extracellular Space	enzyme
PPP1R13B	protein phosphatase 1, regulatory (inhibitor) subunit 13B	14q32.33	23368	AK023188	Hs.436113	-6.90593	0.07315	0	0	-1.41929	STS	Cytoplasm	phosphatase
IMPACT	Impact homolog (mouse)	18q11.2-q12.1	55364	NM_018439	Hs.515317	-7.22021	0.0700039	0	0	-1.41956	STS	unknown	other
BRCA2	breast cancer 2, early onset	13q12.3	675	NM_000059	Hs.34012	-4.30878	0.117548	4.53738e-05	4.85866e-05	-1.42059	STS	Nucleus	transcription regulator
GUF1	GUF1 GTPase homolog (S. cerevisiae)	4p13	60558	NM_021927	Hs.546419	-4.09933	0.123602	0.000112448	0.000109856	-1.42078	STS	Cytoplasm	other
NEUROD4	neurogenic differentiation 4	12q13.2	58158	NM_021191	Hs.591024	-8.03391	0.0631631	0	0	-1.42153	STS	Nucleus	other
STT3A	STT3, subunit of the oligosaccharyltransferase complex, homolog A (S. cerevisiae)	11q23.3	3703	NM_002219	Hs.504237	-7.95141	0.0638214	0	0	-1.42156	STS	Plasma Membrane	enzyme
EPM2A	epilepsy, progressive myoclonus type 2A, Lafora disease (laforin)	6q24	7957	NM_005670	Hs.486696	-5.22917	0.097133	0	0	-1.422	STS	Cytoplasm	phosphatase
DLGAP4	discs, large (Drosophila) homolog-associated protein 4	20q11.23	22839	AA587538	Hs.249600	-4.67436	0.10887	8.87749e-06	1.07773e-05	-1.42296	STS	Plasma Membrane	other
PLXNA1	plexin A1	3q21.3	5361	X87832	Hs.432329	-5.33178	0.0955905	0	0	-1.42372	STS	Plasma Membrane	transmembrane receptor
LASS2	LAG1 homolog, ceramide synthase 2	1q21.2	29956	AK001105	Hs.702049	-7.17561	0.071085	0	0	-1.42413	STS
NF1	neurofibromin 1	17q11.2	4763	M61213	Hs.113577	-6.73776	0.0757682	0	0	-1.42455	STS
LOC399904	hypothetical LOC399904	11q13.1	399904	AI401287	---	-6.95223	0.0734514	0	0	-1.42469	STS
BTD	biotinidase	3p25	686	NM_000060	Hs.517830	-4.51315	0.113198	1.7755e-05	2.05273e-05	-1.42492	STS	Extracellular Space	enzyme
PANK3	pantothenate kinase 3	5q34	79646	NM_024594	Hs.591729	-4.96522	0.103016	0	0	-1.42553	STS	Cytoplasm	kinase
NUP133	nucleoporin 133kDa	1q42.13	55746	NM_018230	Hs.12457	-4.613	0.11089	1.18367e-05	1.42202e-05	-1.42556	STS
C10orf26	chromosome 10 open reading frame 26	10q24.32	54838	AK000161	Hs.500897	-7.93967	0.0645103	0	0	-1.42621	STS	unknown	other
ANKRD10	ankyrin repeat domain 10	13q34	55608	NM_017664	Hs.525163	-4.71906	0.10866	5.91833e-06	7.40918e-06	-1.42679	STS	Nucleus	transcription regulator
YARS2	tyrosyl-tRNA synthetase 2, mitochondrial	12p11.21	51067	NM_015936	Hs.505231	-4.96763	0.103303	0	0	-1.42718	STS	Cytoplasm	enzyme
RNF19A	ring finger protein 19A	8q22	25897	NM_015435	Hs.292882	-4.18063	0.122774	8.87749e-05	9.00505e-05	-1.42729	STS	Nucleus	other
PSENEN	presenilin enhancer 2 homolog (C. elegans)	19q13.12	55851	NM_018468	Hs.534465	-7.68473	0.0668972	0	0	-1.42809	STS	Cytoplasm	peptidase
MCM4	minichromosome maintenance complex component 4	8q11.2	4173	AA604621	Hs.460184	-4.49588	0.114455	1.97278e-05	2.26179e-05	-1.42858	STS	Nucleus	enzyme
ADH5	alcohol dehydrogenase 5 (class III), chi polypeptide	4q21-q25	128	M29872	Hs.78989	-4.7837	0.107712	4.93194e-06	6.31956e-06	-1.42925	STS
PGGT1B	protein geranylgeranyltransferase type I, beta subunit	5q22.3	5229	NM_005023	Hs.254006	-8.05202	0.0640519	0	0	-1.42973	STS	Cytoplasm	enzyme
C12orf49	chromosome 12 open reading frame 49	12q24.22	79794	NM_024738	Hs.592011	-7.11747	0.0725592	0	0	-1.43042	STS	unknown	other
ZKSCAN1	zinc finger with KRAB and SCAN domains 1	7q21.3-q22.1	7586	BG761185	Hs.615360	-5.05909	0.102177	0	0	-1.4309	STS	Nucleus	transcription regulator
LASP1	LIM and SH3 protein 1	17q11-q21.3	3927	NM_006148	Hs.548018	-5.32251	0.0971494	0	0	-1.43105	STS	Cytoplasm	transporter
TAF11	TAF11 RNA polymerase II, TATA box binding protein (TBP)-associated factor, 28kDa	6p21.31	6882	BQ709323	Hs.112444	-5.70181	0.0907274	0	0	-1.43128	STS
ZNF444	zinc finger protein 444	19q13.42	55311	NM_018337	Hs.24545	-7.28207	0.0710643	0	0	-1.43147	STS	Nucleus	transcription regulator
KDELC1	KDEL (Lys-Asp-Glu-Leu) containing 1	13q33	79070	NM_024089	Hs.408629	-6.18666	0.0838063	0	0	-1.43245	STS	Cytoplasm	other
KARS	lysyl-tRNA synthetase	16q23-q24	3735	AF285758	Hs.3100	-6.3604	0.0816188	0	0	-1.43309	STS	Cytoplasm	enzyme
C4orf15	chromosome 4 open reading frame 15	4p16.3	79441	BC003648	---	-7.30223	0.0711089	0	0	-1.43321	STS
CDC5L	CDC5 cell division cycle 5-like (S. pombe)	6p21	988	AW268817	Hs.485471	-7.41978	0.0701881	0	0	-1.43473	STS	Nucleus	other
GNAZ	guanine nucleotide binding protein (G protein), alpha z polypeptide	22q11.22	2781	NM_002073	Hs.584760	-4.81342	0.108283	4.93194e-06	6.31956e-06	-1.43516	STS	Plasma Membrane	enzyme
SFRS14	splicing factor, arginine/serine-rich 14	19p12	10147	AB002363	Hs.515271	-4.46451	0.116915	2.17005e-05	2.44907e-05	-1.43591	STS
RUVBL1	RuvB-like 1 (E. coli)	3q21	8607	NM_003707	Hs.272822	-5.55765	0.0939978	0	0	-1.43635	STS	Nucleus	transcription regulator
GPR157	G protein-coupled receptor 157	1p36.23	80045	NM_024980	Hs.632367	-4.41134	0.118517	2.66325e-05	2.96625e-05	-1.43676	STS	Plasma Membrane	G-protein coupled receptor
EPN1	epsin 1	19q13.42	29924	NM_013333	Hs.279953	-4.11152	0.127305	0.000110475	0.000108813	-1.43736	STS	Plasma Membrane	other
FGD2	FYVE, RhoGEF and PH domain containing 2	6p21.2	221472	NM_173558	Hs.509664	-5.13838	0.10188	0	0	-1.43744	STS	Cytoplasm	other
PRDX2	peroxiredoxin 2	19p13.2	7001	NM_005809	Hs.432121	-4.17054	0.125723	9.17341e-05	9.2629e-05	-1.43827	STS	Cytoplasm	enzyme
HMP19	HMP19 protein	5q35.2	51617	NM_015980	Hs.559412	-5.93257	0.0883941	0	0	-1.43834	STS	Cytoplasm	other
TRIM26	tripartite motif-containing 26	6p21.3	7726	BM799976	Hs.485041	-4.29272	0.122227	4.8333e-05	5.12609e-05	-1.43862	STS	Cytoplasm	other
MGMT	O-6-methylguanine-DNA methyltransferase	10q26	4255	NM_002412	Hs.501522	-6.01034	0.087439	0	0	-1.43947	STS	Nucleus	enzyme	O6-benzylguanine
NDUFS2	NADH dehydrogenase (ubiquinone) Fe-S protein 2, 49kDa (NADH-coenzyme Q reductase)	1q23	4720	NM_004550	Hs.173611	-7.92829	0.066364	0	0	-1.44008	STS	Cytoplasm	enzyme
TRIM16	tripartite motif-containing 16	17p11.2	10626	NM_006470	Hs.123534	-5.2851	0.0996919	0	0	-1.44081	STS	Cytoplasm	transcription regulator
WDR43	WD repeat domain 43	2p23.2	23160	D26488	Hs.169863	-5.52663	0.095432	0	0	-1.44135	STS	Nucleus	other
TRIM33	tripartite motif-containing 33	1p13.1	51592	AF220137	Hs.26837	-4.63182	0.114282	8.87749e-06	1.07773e-05	-1.44326	STS	Nucleus	transcription regulator
KPNB1	karyopherin (importin) beta 1	17q21.32	3837	BC003572	Hs.532793	-6.3562	0.0833639	0	0	-1.44381	STS	Nucleus	transporter
SGPL1	sphingosine-1-phosphate lyase 1	10q21	8879	NM_003901	Hs.499984	-4.97734	0.106494	0	0	-1.44399	STS	Cytoplasm	enzyme
C1orf77	chromosome 1 open reading frame 77	1q21.3	26097	AW005776	Hs.611057	-6.36809	0.0832635	0	0	-1.44416	STS
IVD	isovaleryl Coenzyme A dehydrogenase	15q14-q15	3712	M34192	---	-6.21323	0.0854163	0	0	-1.44464	STS	Cytoplasm	enzyme
UQCRC2	ubiquinol-cytochrome c reductase core protein II	16p12	7385	NM_003366	Hs.592048	-4.43606	0.119789	2.46597e-05	2.76358e-05	-1.44532	STS	Cytoplasm	enzyme
GTF2F2	general transcription factor IIF, polypeptide 2, 30kDa	13q14	2963	BC001771	Hs.654582	-4.83784	0.11011	3.94555e-06	5.26115e-06	-1.44663	STS	Nucleus	transcription regulator
RNF111	ring finger protein 111	15q21	54778	NM_017610	Hs.404423	-5.85548	0.091021	0	0	-1.44691	STS	Nucleus	enzyme
CFDP1	craniofacial development protein 1	16q22.2-q22.3	10428	NM_006324	Hs.461361	-5.94022	0.0898102	0	0	-1.44743	STS	Extracellular Space	other
VDAC2	voltage-dependent anion channel 2	10q22	7417	L08666	Hs.355927	-6.82775	0.0781972	0	0	-1.44785	STS	Cytoplasm	ion channel
CHMP1B	chromatin modifying protein 1B	18p11.21	57132	AA293502	Hs.656244	-5.74518	0.0931902	0	0	-1.44934	STS	Plasma Membrane	enzyme
ATP10A	ATPase, class V, type 10A	15q11.2	57194	BC038712	Hs.659258	-4.7743	0.112197	4.93194e-06	6.31956e-06	-1.44961	STS	Plasma Membrane	transporter
B3GNT1	UDP-GlcNAc:betaGal beta-1,3-N-acetylglucosaminyltransferase 1	11q13.1	11041	NM_006876	Hs.8526	-4.34169	0.123506	3.74827e-05	4.06647e-05	-1.45017	STS	Cytoplasm	enzyme
CRYBA1	crystallin, beta A1	17q11.2	1411	NM_005208	Hs.46275	-5.48748	0.0977288	0	0	-1.45023	STS	unknown	other
ARD1A	ARD1 homolog A, N-acetyltransferase (S. cerevisiae)	Xq28	8260	NM_003491	Hs.433291	-7.78877	0.0689107	0	0	-1.45068	STS
CSK	c-src tyrosine kinase	15q23-q25	1445	NM_004383	Hs.77793	-5.34424	0.100482	0	0	-1.45095	STS	Cytoplasm	kinase
NDUFV2	NADH dehydrogenase (ubiquinone) flavoprotein 2, 24kDa	18p11.31-p11.2	4729	NM_021074	Hs.464572	-4.20262	0.127847	8.08838e-05	8.26851e-05	-1.45125	STS	Cytoplasm	enzyme
LPPR2	lipid phosphate phosphatase-related protein type 2	19p13.2	64748	NM_022737	Hs.6846	-4.66819	0.115103	8.87749e-06	1.07773e-05	-1.45128	STS	unknown	other
MRPL39	mitochondrial ribosomal protein L39	21q21.3	54148	NM_017446	Hs.420696	-7.68495	0.0699205	0	0	-1.45129	STS
OAZ2	ornithine decarboxylase antizyme 2	15q22.31	4947	AF242521	Hs.74563	-6.18357	0.086911	0	0	-1.45138	STS	Cytoplasm	other
RGNEF	Rho-guanine nucleotide exchange factor	5q13.2	64283	BC012946	Hs.482521	-5.85991	0.0918272	0	0	-1.45206	STS	Cytoplasm	other
AP1S1	adaptor-related protein complex 1, sigma 1 subunit	7q22.1	1174	NM_001283	Hs.563509	-5.93367	0.0908412	0	0	-1.45299	STS	Cytoplasm	transporter
NME2	non-metastatic cells 2, protein (NM23B) expressed in	17q21.3	4831	NM_002512	---	-5.51968	0.0976725	0	0	-1.45309	STS	Nucleus	kinase
LRRC37B2	leucine rich repeat containing 37, member B2	17q11.2	147172	AL359623	Hs.568209	-9.25163	0.0583085	0	0	-1.45342	STS
BRP44L	brain protein 44-like	6q27	51660	NM_016098	Hs.172755	-4.65148	0.116049	8.87749e-06	1.07773e-05	-1.45377	STS	Cytoplasm	other
PGPEP1	pyroglutamyl-peptidase I	19p13.11	54858	BC042138	Hs.131776	-5.13465	0.105354	0	0	-1.45493	STS	Cytoplasm	peptidase
VPS37C	vacuolar protein sorting 37 homolog C (S. cerevisiae)	11q12.2	55048	BM452172	Hs.523715	-6.52755	0.0829642	0	0	-1.45554	STS	Cytoplasm	other
ARL2BP	ADP-ribosylation factor-like 2 binding protein	16q13	23568	BC003087	---	-6.39649	0.084674	0	0	-1.4556	STS	Cytoplasm	transcription regulator
NOS3	nitric oxide synthase 3 (endothelial cell)	7q36	4846	NM_000603	Hs.699165	-5.24443	0.103333	0	0	-1.45591	STS	Cytoplasm	enzyme	GW 273629, omega-N-methylarginine
DENR	density-regulated protein	12q24.31	8562	AB014731	Hs.22393	-5.23808	0.103461	0	0	-1.45592	STS	unknown	other
SSX3	synovial sarcoma, X breakpoint 3	Xp11.23	10214	NM_021014	Hs.558445	-5.3287	0.101702	0	0	-1.45593	STS
RPL28	ribosomal protein L28	19q13.4	6158	NM_000991	Hs.652114	-5.50845	0.0984227	0	0	-1.45615	STS	Cytoplasm	other
ETFB	electron-transfer-flavoprotein, beta polypeptide	19q13.3	2109	NM_001985	Hs.654553	-4.98848	0.108682	0	0	-1.45615	STS	Cytoplasm	transporter
HAGH	hydroxyacylglutathione hydrolase	16p13.3	3029	NM_005326	Hs.157394	-5.62259	0.096444	0	0	-1.45626	STS	Cytoplasm	enzyme
RFX2	regulatory factor X, 2 (influences HLA class II expression)	19p13.3-p13.2	5990	NM_000635	Hs.465709	-4.20836	0.128959	7.98974e-05	8.18798e-05	-1.4567	STS	Nucleus	transcription regulator
MLXIP	MLX interacting protein	12q24.31	22877	BC039704	Hs.437153	-4.828	0.112451	4.93194e-06	6.31956e-06	-1.45691	STS	Nucleus	other
RGS6	regulator of G-protein signaling 6	14q24.3	9628	AF156932	Hs.509872	-5.26893	0.103119	0	0	-1.45733	STS	Cytoplasm	enzyme
RBM12	RNA binding motif protein 12	20q11.21	10137	AL514547	---	-6.1796	0.0880159	0	0	-1.45791	STS	Nucleus	other
CYBA	cytochrome b-245, alpha polypeptide	16q24	1535	NM_000101	Hs.513803	-4.78082	0.113872	4.93194e-06	6.31956e-06	-1.45841	STS	Cytoplasm	enzyme
CDK3	cyclin-dependent kinase 3	17q22-qter	1018	NM_001258	Hs.593566	-5.85308	0.0930504	0	0	-1.45865	STS	Nucleus	kinase	flavopiridol
SLC35C1	solute carrier family 35, member C1	11p11.2	55343	NM_018389	Hs.12211	-5.61397	0.0970229	0	0	-1.4587	STS	Cytoplasm	transporter
GREB1	GREB1 protein	2p25.1	9687	NM_014668	Hs.467733	-6.29904	0.0865102	0	0	-1.45895	STS	Cytoplasm	other
EEF1D	eukaryotic translation elongation factor 1 delta (guanine nucleotide exchange protein)	8q24.3	1936	NM_001960	Hs.333388	-4.64202	0.117524	8.87749e-06	1.07773e-05	-1.45958	STS	Cytoplasm	translation regulator
VAMP2	vesicle-associated membrane protein 2 (synaptobrevin 2)	17p13.1	6844	BC002737	Hs.25348	-5.09922	0.106998	0	0	-1.45963	STS	Plasma Membrane	other	botulinum toxin type B
CNIH	cornichon homolog (Drosophila)	14q22.2	10175	NM_005776	Hs.294603	-4.26604	0.128009	5.42513e-05	5.69726e-05	-1.46012	STS	Plasma Membrane	other
PGS1	phosphatidylglycerophosphate synthase 1	17q25.3	9489	NM_024419	Hs.654671	-6.86818	0.079608	0	0	-1.4608	STS	Cytoplasm	enzyme
ZNF692	zinc finger protein 692	1q44	55657	NM_017865	Hs.377705	-6.5537	0.083533	0	0	-1.4615	STS	unknown	other
NPLOC4	nuclear protein localization 4 homolog (S. cerevisiae)	17qter	55666	NM_017921	Hs.464333	-8.06065	0.0679689	0	0	-1.46193	STS	Nucleus	other
PMPCB	peptidase (mitochondrial processing) beta	7q22.1	9512	AF520796	Hs.184211	-8.19821	0.0668666	0	0	-1.46225	STS	Cytoplasm	peptidase
BMPR1A	bone morphogenetic protein receptor, type IA	10q22.3	657	NM_004329	Hs.524477	-4.22903	0.129813	6.70744e-05	6.93789e-05	-1.46305	STS	Plasma Membrane	kinase
RPS14	ribosomal protein S14	5q31-q33	6208	AF116710	Hs.381126	-4.33846	0.126578	3.84691e-05	4.16878e-05	-1.46323	STS	Cytoplasm	translation regulator
STAG3	stromal antigen 3	7q22.1	10734	NM_012447	Hs.592283	-5.15456	0.106912	0	0	-1.46518	STS	Nucleus	other
COX6B1	cytochrome c oxidase subunit Vib polypeptide 1 (ubiquitous)	19q13.1	1340	NM_001863	Hs.431668	-4.95466	0.11125	0	0	-1.46531	STS	Cytoplasm	enzyme
KHDRBS1	KH domain containing, RNA binding, signal transduction associated 1	1p32	10657	NM_006559	Hs.445893	-5.70758	0.096585	0	0	-1.46537	STS	Nucleus	transcription regulator
DECR1	2,4-dienoyl CoA reductase 1, mitochondrial	8q21.3	1666	NM_001359	Hs.492212	-4.13901	0.133218	0.000101598	0.000101524	-1.4655	STS	Cytoplasm	enzyme
TFB2M	transcription factor B2, mitochondrial	1q44	64216	BC042010	Hs.7395	-4.71604	0.116969	5.91833e-06	7.40918e-06	-1.46574	STS	Cytoplasm	enzyme
LOC91316	glucuronidase, beta/ immunoglobulin lambda-like polypeptide 1 pseudogene	22q11.23	91316	AA398569	Hs.148656	-4.72696	0.116813	5.91833e-06	7.40918e-06	-1.46629	STS
PPP2R3C	protein phosphatase 2 (formerly 2A), regulatory subunit B'', gamma	14q13.2	55012	BC037797	Hs.705936	-4.73972	0.116705	5.91833e-06	7.40918e-06	-1.46729	STS	Cytoplasm	other
RP5-1077B9.4	invasion inhibitory protein 45	1p36.22	60672	NM_021933	Hs.8595	-4.14127	0.133658	9.96252e-05	9.97943e-05	-1.46766	STS
SH3YL1	SH3 domain containing, Ysc84-like 1 (S. cerevisiae)	2p25.3	26751	BC034974	Hs.515951	-4.22253	0.131094	7.10199e-05	7.32501e-05	-1.46769	STS	unknown	other
MPHOSPH6	M-phase phosphoprotein 6	16q23.3	10200	BC029395	Hs.344400	-7.95878	0.0695557	0	0	-1.46772	STS	Nucleus	other
POLR3D	polymerase (RNA) III (DNA directed) polypeptide D, 44kDa	8q21	661	NM_001722	Hs.148342	-8.11287	0.0683041	0	0	-1.4683	STS	Nucleus	transcription regulator
WHDC1	WAS protein homology region 2 domain containing 1	15q25.2	123720	AI921841	Hs.377360	-6.74365	0.0821856	0	0	-1.46839	STS
CNOT1	CCR4-NOT transcription complex, subunit 1	16q21	23019	BC040523	Hs.460923	-5.88892	0.0941808	0	0	-1.46879	STS	Cytoplasm	other
EIF3D	eukaryotic translation initiation factor 3, subunit D	22q13.1	8664	NM_003753	Hs.55682	-6.53312	0.0849434	0	0	-1.46911	STS	Cytoplasm	translation regulator
TAF6L	TAF6-like RNA polymerase II, p300/CBP-associated factor (PCAF)-associated factor, 65kDa	11q12.3	10629	BF058726	Hs.131846	-5.68212	0.0977797	0	0	-1.46978	STS	Nucleus	transcription regulator
SLMO2	slowmo homolog 2 (Drosophila)	20q13.32	51012	NM_016045	Hs.656865	-6.77924	0.0820213	0	0	-1.47023	STS	Cytoplasm	other
ARHGEF6	Rac/Cdc42 guanine nucleotide exchange factor (GEF) 6	Xq26.3	9459	D25304	Hs.522795	-4.12025	0.135031	0.000108503	0.000107162	-1.47056	STS	Cytoplasm	other
ATMIN	ATM interactor	16q23.2	23300	AI744148	Hs.16349	-5.19931	0.107063	0	0	-1.47085	STS	Nucleus	other
CHCHD3	coiled-coil-helix-coiled-coil-helix domain containing 3	7q32.3-q33	54927	NM_017812	Hs.655010	-5.30362	0.104983	0	0	-1.47099	STS	Cytoplasm	other
SC65	synaptonemal complex protein SC65	17q21.2	10609	NM_006455	Hs.446459	-7.13209	0.0781054	0	0	-1.47126	STS
SMAD6	SMAD family member 6	15q21-q22	4091	NM_005585	Hs.153863	-4.30474	0.129489	4.63602e-05	4.94228e-05	-1.47163	STS	Nucleus	transcription regulator
EEF1B2	eukaryotic translation elongation factor 1 beta 2	2q33-q34	1933	NM_001959	Hs.632796	-6.79213	0.0823379	0	0	-1.4735	STS	Cytoplasm	translation regulator
DCP2	DCP2 decapping enzyme homolog (S. cerevisiae)	5q22.2	167227	AV715578	Hs.443875	-4.83834	0.115915	3.94555e-06	5.26115e-06	-1.47512	STS
CSNK2B	casein kinase 2, beta polypeptide	6p21-p12|6p21.3	1460	NM_001320	Hs.73527	-8.42983	0.0665598	0	0	-1.47538	STS	Cytoplasm	kinase
ADCY6	adenylate cyclase 6	12q12-q13	112	AF250226	Hs.525401	-5.49494	0.102144	0	0	-1.47557	STS	Plasma Membrane	enzyme
RPS5	ribosomal protein S5	19q13.4	6193	NM_001009	Hs.378103	-6.75464	0.0831014	0	0	-1.47562	STS	Cytoplasm	other
SUMO2	SMT3 suppressor of mif two 3 homolog 2 (S. cerevisiae)	17q25.1	6613	AK024823	Hs.380973	-7.06286	0.079605	0	0	-1.47656	STS	Nucleus	other
MTX2	metaxin 2	2q31.1	10651	NM_006554	Hs.470728	-8.86863	0.0634633	0	0	-1.47717	STS	Cytoplasm	transporter
MYBL2	v-myb myeloblastosis viral oncogene homolog (avian)-like 2	20q13.1	4605	NM_002466	Hs.179718	-5.37211	0.104812	0	0	-1.4774	STS	Nucleus	transcription regulator
B3GNT2	UDP-GlcNAc:betaGal beta-1,3-N-acetylglucosaminyltransferase 2	2p15	10678	NM_006577	Hs.173203	-6.07292	0.0927728	0	0	-1.47775	STS	Cytoplasm	enzyme
SLC20A2	solute carrier family 20 (phosphate transporter), member 2	8p12-p11	6575	NM_006749	Hs.653173	-6.71422	0.0839942	0	0	-1.47832	STS	Plasma Membrane	transporter
HNRNPU	heterogeneous nuclear ribonucleoprotein U (scaffold attachment factor A)	1q44	3192	BC003621	Hs.166463	-4.13052	0.13655	0.000105543	0.000104741	-1.47838	STS	Nucleus	transporter
CKAP2	cytoskeleton associated protein 2	13q14	26586	BC010901	Hs.444028	-4.76841	0.118339	4.93194e-06	6.31956e-06	-1.47866	STS	Cytoplasm	other
MREG	melanoregulin	2q35	55686	NM_018000	Hs.699809	-5.53344	0.102548	0	0	-1.48189	STS	unknown	other
PRRC1	proline-rich coiled-coil 1	5q23.2	133619	BE328312	Hs.483259	-6.02975	0.0941929	0	0	-1.48243	STS	unknown	other
NHP2	NHP2 ribonucleoprotein homolog (yeast)	5q35.3	55651	BC000009	Hs.27222	-6.32182	0.0899596	0	0	-1.48319	STS	Nucleus	other
DNAJC4	DnaJ (Hsp40) homolog, subfamily C, member 4	11q13	3338	NM_005528	Hs.172847	-5.91745	0.0961783	0	0	-1.48363	STS	Cytoplasm	other
ZFP64	zinc finger protein 64 homolog (mouse)	20q13.2	55734	NM_018197	Hs.473082	-6.01166	0.0946995	0	0	-1.4838	STS	Nucleus	other
ARHGEF17	Rho guanine nucleotide exchange factor (GEF) 17	11q13.4	9828	NM_014786	Hs.533719	-4.72112	0.120889	5.91833e-06	7.40918e-06	-1.48528	STS	Cytoplasm	other
RNF24	ring finger protein 24	20p13-p12.1	11237	AL031670	Hs.589884	-4.28174	0.133385	4.93194e-05	5.20014e-05	-1.48568	STS	unknown	other
C6orf64	chromosome 6 open reading frame 64	6p21.2	55776	NM_018322	Hs.58382	-8.78746	0.0650834	0	0	-1.4865	STS	unknown	other
GRINA	glutamate receptor, ionotropic, N-methyl D-aspartate-associated protein 1 (glutamate binding)	8q24.3	2907	AL571424	Hs.594634	-5.18634	0.110417	0	0	-1.48726	STS	unknown	ion channel
TSC2	tuberous sclerosis 2	16p13.3	7249	AU147962	Hs.90303	-7.02517	0.0815355	0	0	-1.48741	STS	Cytoplasm	other
CARD14	caspase recruitment domain family, member 14	17q25	79092	BC018142	Hs.696253	-4.79792	0.119406	4.93194e-06	6.31956e-06	-1.48751	STS	Cytoplasm	other
MED1	mediator complex subunit 1	17q12-q21.1	5469	AF055994	Hs.702009	-4.96657	0.115353	0	0	-1.48752	STS
NARG1L	NMDA receptor regulated 1-like	13q14.11	79612	BC032318	Hs.512914	-4.1964	0.136832	8.08838e-05	8.26851e-05	-1.48885	STS
HELZ	helicase with zinc finger	17q24.2	9931	NM_014877	Hs.370140	-5.79116	0.0991883	0	0	-1.48907	STS	Nucleus	enzyme
BTF3	basic transcription factor 3	5q13.2	689	NM_001207	Hs.591768	-5.45202	0.105451	0	0	-1.4896	STS	Nucleus	transcription regulator
AGPAT5	1-acylglycerol-3-phosphate O-acyltransferase 5 (lysophosphatidic acid acyltransferase, epsilon)	8p23.1	55326	NM_018361	Hs.624002	-4.09349	0.140457	0.000112448	0.000109856	-1.48964	STS	Cytoplasm	enzyme
HSPA8	heat shock 70kDa protein 8	11q24.1	3312	AF352832	Hs.702021	-4.5164	0.127398	1.7755e-05	2.05273e-05	-1.49007	STS	Cytoplasm	enzyme
BTBD2	BTB (POZ) domain containing 2	19p13.3	55643	NM_017797	Hs.465543	-5.7964	0.0996365	0	0	-1.49229	STS	Cytoplasm	other
DHRS11	dehydrogenase/reductase (SDR family) member 11	17q12	79154	NM_024308	Hs.462859	-5.14765	0.112351	0	0	-1.49313	STS	unknown	other
PFDN2	prefoldin subunit 2	1q23.3	5202	NM_012394	Hs.492516	-7.78822	0.0743236	0	0	-1.49366	STS	Cytoplasm	other
DYNLT1	dynein, light chain, Tctex-type 1	6q25.2-q25.3	6993	NM_006519	Hs.445999	-5.15456	0.112447	0	0	-1.49445	STS	Cytoplasm	other
GRIN2C	glutamate receptor, ionotropic, N-methyl D-aspartate 2C	17q25	2905	BC031077	Hs.436980	-5.36279	0.108141	0	0	-1.49479	STS	Plasma Membrane	ion channel	dextromethorphan/guaifenesin, morphine/dextromethorphan, neramexane, bicifadine, delucemine, CR 2249, besonprodil, UK-240455, dextromethorphan/quinidine, ketamine, felbamate, memantine, orphenadrine, cycloserine, N-(2-indanyl)glycinamide, dextromethorphan, brompheniramine/dextromethorphan/pseudoephedrine, chlorpheniramine/dextromethorphan/phenylephrine, carbinoxamine/dextromethorphan/pseudoephedr…
FXR1	fragile X mental retardation, autosomal homolog 1	3q28	8087	BC034416	Hs.478407	-5.77001	0.100522	0	0	-1.49486	STS	Cytoplasm	other
IRAK1	interleukin-1 receptor-associated kinase 1	Xq28	3654	AF346607	Hs.522819	-5.84058	0.0993682	0	0	-1.49523	STS	Plasma Membrane	kinase
DUOX1	dual oxidase 1	15q15.3	53905	BI768821	Hs.272813	-4.33304	0.134055	4.04419e-05	4.36128e-05	-1.49575	STS	Plasma Membrane	enzyme
STK10	serine/threonine kinase 10	5q35.1	6793	NM_005990	Hs.519756	-5.32639	0.10906	0	0	-1.49578	STS	Cytoplasm	kinase
FAM108B1	family with sequence similarity 108, member B1	9q21.13	51104	NM_016014	Hs.380389	-7.94168	0.0732062	0	0	-1.49628	STS	unknown	peptidase
MFN1	mitofusin 1	3q26.32	55669	NM_017927	Hs.478383	-4.98271	0.116773	0	0	-1.49676	STS	Cytoplasm	enzyme
CACYBP	calcyclin binding protein	1q24-q25	27101	AF057356	Hs.508524	-4.52357	0.128629	1.67686e-05	1.95198e-05	-1.49678	STS	Nucleus	other
THOC2	THO complex 2	Xq25-q26.3	57187	BE543527	Hs.592243	-5.68448	0.102416	0	0	-1.49711	STS	Nucleus	other
PARVB	parvin, beta	22q13.2-q13.33	29780	NM_013327	Hs.475074	-4.7446	0.122819	5.91833e-06	7.40918e-06	-1.49768	STS	Cytoplasm	other
C2orf43	chromosome 2 open reading frame 43	2p24.1	60526	NM_021925	Hs.187823	-5.87062	0.0995157	0	0	-1.49923	STS	unknown	enzyme
ATP5B	ATP synthase, H+ transporting, mitochondrial F1 complex, beta polypeptide	12q13.13	506	NM_001686	Hs.406510	-7.95412	0.0734938	0	0	-1.4996	STS	Cytoplasm	transporter
L3MBTL	l(3)mbt-like (Drosophila)	20q13.12	26013	NM_015478	---	-4.39232	0.133157	3.0578e-05	3.37961e-05	-1.4999	STS
CSNK2A1	casein kinase 2, alpha 1 polypeptide	20p13	1457	NM_001895	Hs.701971	-5.61813	0.104107	0	0	-1.49992	STS	Cytoplasm	kinase
KIF5B	kinesin family member 5B	10pter-q22.1	3799	BF223224	Hs.644646	-4.25665	0.137437	5.81969e-05	6.08064e-05	-1.50006	STS	Cytoplasm	other
CAMK2B	calcium/calmodulin-dependent protein kinase II beta	22q12|7p14.3-p14.1	816	U23460	Hs.351887	-4.30033	0.136066	4.63602e-05	4.94228e-05	-1.50017	STS	Cytoplasm	kinase
ABCB6	ATP-binding cassette, sub-family B (MDR/TAP), member 6	2q36	10058	AF308472	Hs.107911	-6.1579	0.095029	0	0	-1.50023	STS	Cytoplasm	transporter
MRPL23	mitochondrial ribosomal protein L23	11p15.5-p15.4	6150	AL833465	Hs.3254	-5.80603	0.100794	0	0	-1.50026	STS	Cytoplasm	other
LIAS	lipoic acid synthetase	4p14	11019	BF056778	Hs.550502	-6.20495	0.0944434	0	0	-1.5011	STS	Cytoplasm	enzyme
UBE2H	ubiquitin-conjugating enzyme E2H (UBC8 homolog, yeast)	7q32	7328	NM_003344	Hs.700585	-5.05627	0.115987	0	0	-1.50156	STS	Cytoplasm	enzyme
CACNB3	calcium channel, voltage-dependent, beta 3 subunit	12q13	784	U07139	Hs.250712	-5.1335	0.114277	0	0	-1.50175	STS	Plasma Membrane	ion channel
LY6E	lymphocyte antigen 6 complex, locus E	8q24.3	4061	NM_002346	Hs.521903	-4.73836	0.123847	5.91833e-06	7.40918e-06	-1.50195	STS	Plasma Membrane	other
MACROD1	MACRO domain containing 1	11q11	28992	AL833017	Hs.602898	-5.92691	0.0990267	0	0	-1.50204	STS	Cytoplasm	enzyme
FLJ21865	endo-beta-N-acetylglucosaminidase	17q25.3	64772	NM_022759	Hs.29288	-5.0528	0.116171	0	0	-1.50211	STS
[truncated: 917 more rows]
