# Supplementary material for: Gene Expression Profiling of Solitary Fibrous Tumors
Source: PLoS One. 2013 May 29;8(5):e64497. doi: 10.1371/journal.pone.0064497 (PMC3667191; doi:10.1371/journal.pone.0064497)
Supplement: Table S5 — Ontologies associated with the 2,914-gene list (SFTs vs. genetically-simple STSs) restricted to 752 genes with FC ≥2. (XLS) [file pone.0064497.s007.xls]

## Sheet: SuppTable 5
Table S5: Ontologies associated with the 2.914-gene list (SFTs vs. genetically-simple STSs) restricted to 752 genes with FC ≥2.
Â© 2000-2012 Ingenuity Systems, Inc. All rights reserved.
Ingenuity Canonical Pathways	Genes upregulated in SFT			Genes dowregulated in SFT
	p-value	Genes	N° of genes	p-value	Genes	N° of genes
Acute Phase Response Signaling	6.30957e-11	APOH,RRAS,APOA2,C1S,PDPK1,SERPINA3,IL1R1,NR3C1,SERPINF2,FGG,SERPIND1,SOD2,JUN,TF,ITIH2,ITIH4,CFB,C4B (includes others),FGB (includes EG:110135),SERPINE1,A2M,SAA1,C2	23
Coagulation System	1.8197e-07	PROC,F7,FGB (includes EG:110135),SERPINE1,A2M,F3,SERPINF2,FGG,SERPIND1	9
IGF-1 Signaling	7.4131e-06	PRKACB,IGFBP6,PXN,JUN,CTGF,IGF1,FOXO1 (includes EG:2308),RRAS,PIK3C2G,PDPK1,IGFBP7,NEDD4	12
Bladder Cancer Signaling	1.44544e-05	CDKN2A,MMP3,RRAS,MMP16,FGF14,FGF12,CDKN1A,EGF (includes EG:13645),ERBB2,FGF7,EGFR	11
HER-2 Signaling in Breast Cancer	2.18776e-05	FOXO1 (includes EG:2308),RRAS,PRKCD,CDKN1A,PIK3C2G,PARD6B,EGF (includes EG:13645),ERBB2,ITGB7,EGFR	10
Glioma Signaling	3.01995e-05	CDKN2A,IGF2,CAMK4,IGF1,RRAS,PRKCD,CDKN1A,PIK3C2G,EGF (includes EG:13645),PDGFD,EGFR	11
Extrinsic Prothrombin Activation Pathway	3.89045e-05	PROC,F7,FGB (includes EG:110135),F3,FGG	5
LXR/RXR Activation	4.57088e-05	LY96 (includes EG:17087),APOB,TF,APOH,ITIH4,APOA2,C4B (includes others),IL1R1,PLTP,SAA1,SERPINF2,APOD	12
Complement System	0.000147911	C1S,CFB,CFI,C4B (includes others),MASP1,C2	6
Role of Osteoblasts, Osteoclasts and Chondrocytes in Rheumatoid Arthritis	0.000169824	ACP5,CAMK4,MMP3,BMP2,PIK3C2G,NFATC4,IL1R1,GSN,WNT2,BCL2,JUN,IGF1,FOXO1 (includes EG:2308),TRAF5,LRP1 (includes EG:16971),FZD7	16
Non-Small Cell Lung Cancer Signaling	0.00025704	CDKN2A,RRAS,ITPR2,PIK3C2G,PDPK1,EGF (includes EG:13645),ERBB2,EGFR	8
Phenylalanine Metabolism	0.000288403	MAOB,HPD,DHCR24,MPO,PRDX6,MAOA	6
Thrombin Signaling	0.000389045	CAMK4,RRAS,ITPR2,DIRAS3,PIK3C2G,EGF (includes EG:13645),PDPK1,PLCL2,PRKCD,PPP1R12B,PLCB1,GATA6,GATA4,EGFR	14
Arginine and Proline Metabolism	0.00042658	ALDH1B1,SMS,MAOB,ALDH1A1,ASS1,CKMT1A/CKMT1B,P4HA2,MAOA	8
Hepatic Fibrosis / Hepatic Stellate Cell Activation	0.000851138	LY96 (includes EG:17087),VCAM1,CTGF,IGF1,FGFR1,EGF (includes EG:13645),IL1R1,A2M,FAS,EGFR,BCL2	11
Glucocorticoid Receptor Signaling	0.0011749	PRKACB,VCAM1,RRAS,PIK3C2G,NFATC4,NR3C1,FGG,BCL2,GTF2B,JUN,NCOA2,ANXA1,CDKN1A,SERPINE1,A2M,TRA@	16
Cholecystokinin/Gastrin-mediated Signaling	0.00120226	PXN,JUN,RRAS,ITPR2,PRKCD,DIRAS3,PLCB1,MAPK7,EGFR	9
TR/RXR Activation	0.00158489	KLF9,CAMK4,COL6A3,NCOA2,PIK3C2G,ME1,DIO3,NRGN	8
Agrin Interactions at Neuromuscular Junction	0.00165959	PXN,JUN,NRG2,RRAS,LAMA2,ERBB2,EGFR	7
Role of Tissue Factor in Cancer	0.00169824	CTGF,RRAS,PIK3C2G,PLCB1,F7,FGB (includes EG:110135),F3,FGG,EGFR	9
Clathrin-mediated Endocytosis Signaling	0.00263027	APOB,IGF1,TF,APOA2,FGF14,FGF12,PIK3C2G,EGF (includes EG:13645),PDGFD,FGF7,ITGB7,APOD	12
Nitric Oxide Signaling in the Cardiovascular System	0.00295121	PRKACB,CACNA1E,CAMK4,ITPR2,PRKCD,PIK3C2G,SLC7A1	7
NF-ÎºB Signaling	0.00346737	PRKACB,RRAS,FGFR1,BMP2,PIK3C2G,EGF (includes EG:13645),IL1R1,TRAF5,TRA@,DDR1,EGFR	11
Amyotrophic Lateral Sclerosis Signaling	0.00363078	CAPN6,CACNA1E,GRIK5,IGF1,NEFL,PIK3C2G,GRIA2,BCL2	8
Myc Mediated Apoptosis Signaling	0.00371535	CDKN2A,IGF1,RRAS,PIK3C2G,FAS,BCL2	6
VDR/RXR Activation	0.00398107	IGFBP6,GTF2B,FOXO1 (includes EG:2308),NCOA2,PRKCD,CDKN1A,KLK6	7
HGF Signaling	0.0040738	CDKN2A,PXN,ELF3,JUN,RRAS,PRKCD,CDKN1A,PIK3C2G	8
CREB Signaling in Neurons	0.00467735	PRKACB,GTF2B,CAMK4,GRIK5,RRAS,ITPR2,PRKCD,PIK3C2G,GRIA2,PLCB1,PLCL2	11
GNRH Signaling	0.00489779	PRKACB,JUN,RRAS,ITPR2,PRKCD,PLCB1,EGF (includes EG:13645),MAPK7,EGFR	9
IL-8 Signaling	0.00489779	VCAM1,NOX4,CCND3,RRAS,PRKCD,DIRAS3,PIK3C2G,MPO,EGF (includes EG:13645),EGFR,BCL2	11
Neuropathic Pain Signaling In Dorsal Horn Neurons	0.00524807	PRKACB,CAMK4,ITPR2,PRKCD,PIK3C2G,GRIA2,PLCB1,PLCL2	8
Methane Metabolism	0.00616595	MPO,SHMT2,PRDX6	3
EGF Signaling	0.00645654	JUN,ITPR2,PIK3C2G,EGF (includes EG:13645),EGFR	5
fMLP Signaling in Neutrophils	0.00660693	NOX4,CAMK4,RRAS,ITPR2,PRKCD,PIK3C2G,PLCB1,NFATC4	8
PTEN Signaling	0.00660693	FOXO1 (includes EG:2308),RRAS,FGFR1,CDKN1A,PDPK1,DDR1,EGFR,BCL2	8
FAK Signaling	0.00676083	PXN,CAPN6,RRAS,PIK3C2G,PDPK1,EGF (includes EG:13645),EGFR	7
Neuregulin Signaling	0.00676083	NRG2,RRAS,PRKCD,PDPK1,EGF (includes EG:13645),ERBB2,EGFR	7
Role of NFAT in Cardiac Hypertrophy	0.00724436	PRKACB,CAMK4,IGF1,RRAS,ITPR2,PRKCD,PIK3C2G,PLCB1,PLCL2,NFATC4,GATA4	11
Aldosterone Signaling in Epithelial Cells	0.0074131	SCNN1A,ITPR2,PRKCD,PIK3C2G,PLCB1,PDPK1,DNAJC10,PLCL2,NEDD4,HSPB6	10
Germ Cell-Sertoli Cell Junction Signaling	0.0074131	PXN,CDH2,RRAS,SORBS1,DIRAS3,PPAP2B,PIK3C2G,PDPK1,GSN,A2M	10
Urea Cycle and Metabolism of Amino Groups	0.00794328	SARDH,SMS,ASS1,CKMT1A/CKMT1B	4
Chemokine Signaling	0.00812831	CAMK4,JUN,RRAS,PPP1R12B,PIK3C2G,PLCB1	6
Growth Hormone Signaling	0.00812831	IGF2,IGF1,PRKCD,PIK3C2G,PDPK1,A2M	6
Macropinocytosis Signaling	0.00812831	RRAS,PRKCD,PIK3C2G,EGF (includes EG:13645),PDGFD,ITGB7	6
Gap Junction Signaling	0.00831764	PRKACB,RRAS,ITPR2,PRKCD,PIK3C2G,PLCB1,EGF (includes EG:13645),PLCL2,MAPK7,EGFR	10
Ascorbate and Aldarate Metabolism	0.00891251	ALDH1B1,ALDH1A1,RGN	3
CCR3 Signaling in Eosinophils	0.00891251	CAMK4,RRAS,ITPR2,PRKCD,PPP1R12B,PIK3C2G,PLCB1,PLA2G2A	8
Huntington's Disease Signaling	0.00977237	TGM2,CAPN6,JUN,IGF1,PRKCD,PIK3C2G,PLCB1,PDPK1,EGF (includes EG:13645),SNAP25,SNCA,EGFR	12
Glycine, Serine and Threonine Metabolism	0.01	SARDH,MAOB,PLCB1,PLCL2,SHMT2,MAOA	6
IL-3 Signaling	0.01	STAT6,JUN,FOXO1 (includes EG:2308),RRAS,PRKCD,PIK3C2G	6
HMGB1 Signaling	0.0102329	VCAM1,JUN,RRAS,DIRAS3,PIK3C2G,IL1R1,SERPINE1	7
BMP signaling pathway	0.0107152	PRKACB,CAMK4,JUN,FST,RRAS,BMP2	6
14-3-3-mediated Signaling	0.0109648	JUN,FOXO1 (includes EG:2308),RRAS,PRKCD,PIK3C2G,PLCB1,PLCL2,SNCA	8
Prolactin Signaling	0.0114815	JUN,RRAS,PRKCD,PIK3C2G,PDPK1,NR3C1	6
Cardiac Hypertrophy Signaling	0.0120226	PRKACB,CACNA1E,CAMK4,JUN,IGF1,RRAS,DIRAS3,PIK3C2G,PLCB1,PLCL2,NFATC4,GATA4	12
T Cell Receptor Signaling	0.0120226	PTPN7,CAMK4,JUN,RRAS,PIK3C2G,NFATC4,TRA@	7
Telomerase Signaling	0.0120226	ELF3,RRAS,CDKN1A,PIK3C2G,PDPK1,EGF (includes EG:13645),EGFR	7
Molecular Mechanisms of Cancer	0.0138038	PRKACB,CDKN2A,RRAS,BMP2,DIRAS3,PIK3C2G,FAS,BCL2,JUN,CCND3,FOXO1 (includes EG:2308),PRKCD,CDKN1A,PLCB1,LRP1 (includes EG:16971),FZD7	16
Synaptic Long Term Depression	0.0151356	IGF1,RRAS,ITPR2,PRKCD,GRIA2,PLCB1,PLA2G2A,PRDX6	8
Docosahexaenoic Acid (DHA) Signaling	0.0162181	FOXO1 (includes EG:2308),PIK3C2G,PDPK1,BCL2	4
Prostate Cancer Signaling	0.0162181	FOXO1 (includes EG:2308),RRAS,CDKN1A,PIK3C2G,PDPK1,BCL2	6
Synaptic Long Term Potentiation	0.017378	PRKACB,CAMK4,RRAS,ITPR2,PRKCD,GRIA2,PLCB1	7
Estrogen-Dependent Breast Cancer Signaling	0.0190546	JUN,IGF1,RRAS,PIK3C2G,EGFR	5
Pancreatic Adenocarcinoma Signaling	0.0190546	CDKN2A,CDKN1A,PIK3C2G,EGF (includes EG:13645),ERBB2,EGFR,BCL2	7
Cellular Effects of Sildenafil (Viagra)	0.0194984	PRKACB,CACNA1E,CAMK4,ITPR2,PPP1R12B,PLCB1,PLCL2,SLC4A10	8
IL-12 Signaling and Production in Macrophages	0.0194984	STAT6,APOB,JUN,PRKCD,APOA2,PIK3C2G,MST1 (includes EG:15235),APOD	8
PI3K Signaling in B Lymphocytes	0.0194984	CAMK4,JUN,RRAS,ITPR2,PLCB1,PDPK1,PLCL2,NFATC4	8
Phospholipid Degradation	0.0213796	CLC,PPAP2B,PLCB1,PLA2G2A,PLCL2,PRDX6	6
Corticotropin Releasing Hormone Signaling	0.0229087	PRKACB,CAMK4,JUN,GLI2,GLI3,ITPR2,PRKCD	7
Melanoma Signaling	0.0229087	CDKN2A,RRAS,CDKN1A,PIK3C2G	4
PXR/RXR Activation	0.0234423	PRKACB,ABCB1,ALDH1A1,FOXO1 (includes EG:2308),NR3C1	5
Î±-Adrenergic Signaling	0.0251189	PRKACB,CAMK4,PYGM,RRAS,ITPR2,PRKCD	6
CD28 Signaling in T Helper Cells	0.0275423	CAMK4,JUN,ITPR2,PIK3C2G,PDPK1,NFATC4,TRA@	7
Î²-alanine Metabolism	0.0281838	ALDH1B1,SMS,ALDH1A1,DPYD	4
Methionine Metabolism	0.0288403	TRDMT1,TGM2,SMS	3
CCR5 Signaling in Macrophages	0.0295121	CAMK4,JUN,PRKCD,TRA@,FAS	5
Erythropoietin Signaling	0.0295121	JUN,RRAS,PRKCD,PIK3C2G,PDPK1	5
IL-4 Signaling	0.0295121	STAT6,RRAS,PIK3C2G,NFATC4,NR3C1	5
Role of NFAT in Regulation of the Immune Response	0.030903	CAMK4,JUN,RRAS,ITPR2,PIK3C2G,PLCB1,NFATC4,TRA@,GATA4	9
Phospholipase C Signaling	0.0338844	TGM2,CAMK4,RRAS,ITPR2,PRKCD,DIRAS3,PPP1R12B,PLCB1,PLA2G2A,NFATC4,TRA@	11
IL-6 Signaling	0.0346737	ABCB1,JUN,RRAS,IL1R1,TNFAIP6,A2M	6
Melatonin Signaling	0.0346737	PRKACB,CAMK4,PRKCD,PLCB1,PLCL2	5
P2Y Purigenic Receptor Signaling Pathway	0.0363078	PRKACB,JUN,RRAS,PRKCD,PIK3C2G,PLCB1,PLCL2	7
Histidine Metabolism	0.0371535	ALDH1B1,MAOB,ALDH1A1,MAOA	4
p70S6K Signaling	0.0371535	RRAS,PRKCD,PIK3C2G,PLCB1,PDPK1,PLCL2,EGFR	7
Sertoli Cell-Sertoli Cell Junction Signaling	0.0380189	PRKACB,MPP6 (includes EG:35343),JUN,RRAS,CLDN1,SORBS1,PPAP2B,SPTAN1,A2M	9
Sonic Hedgehog Signaling	0.0380189	PRKACB,GLI2,GLI3	3
O-Glycan Biosynthesis	0.0416869	GCNT1,GALNT3,GALNT10	3
Nur77 Signaling in T Lymphocytes	0.042658	CAMK4,MAPK7,TRA@,BCL2	4
CXCR4 Signaling	0.0436516	PXN,JUN,RRAS,ITPR2,PRKCD,DIRAS3,PIK3C2G,PLCB1	8
HIF1Î± Signaling	0.0467735	JUN,MMP3,RRAS,MMP16,PIK3C2G,MAPK7	6
Glioblastoma Multiforme Signaling	3.0903e-07	CDKN2A,ITPR2,RRAS,DIRAS3,PIK3C2G,EGF (includes EG:13645),PLCL2,WNT2,IGF2,IGF1,FOXO1 (includes EG:2308),PRKCD,CDKN1A,PLCB1,PDGFD,EGFR,FZD7	17	0.0213796	TP53 (includes EG:22059),MYC,FZD8,PIK3C2B,FZD4,CTNNB1,WNT5B	7
LPS/IL-1 Mediated Inhibition of RXR Function	0.000151356	ALDH1B1,ABCB1,SULT1C2,IL1R1,FMO5,LY96 (includes EG:17087),MAOB,ALDH1A1,JUN,RARA,ACSL5,FABP1,FABP7,PLTP,MAOA	15	0.0102329	CHST2,HS3ST3B1,FABP5,FABP4,RXRA,ALDH5A1,HS3ST3A1,MGST3,ALDH7A1	9
Aryl Hydrocarbon Receptor Signaling	0.00017378	CDKN2A,TGM2,ALDH1B1,ALDH1A1,JUN,CCND3,NFIX,NCOA2,RARA,CDKN1A,RARG,FAS	12	0.00346737	TP53 (includes EG:22059),MYC,HSPB7,NRIP1,RXRA,ALDH5A1,MGST3,ALDH7A1	8
p53 Signaling	0.00275423	CDKN2A,PCNA,JUN,GADD45B,CDKN1A,PIK3C2G,FAS,BCL2	8	0.0295121	TP53 (includes EG:22059),CASP6,PIK3C2B,CTNNB1,SERPINE2	5
Atherosclerosis Signaling	0.00316228	VCAM1,APOB,MMP3,APOA2,PLA2G2A,PDGFD,F3,PRDX6,APOD	9	0.0213796	CXCL12 (includes EG:20315),LPL,PLA2R1,COL2A1 (includes EG:1280),COL18A1,RBP4	6
Endothelin-1 Signaling	0.0107152	JUN,RRAS,ITPR2,PRKCD,PIK3C2G,PLCB1,PLA2G2A,PLCL2,MAPK7,PRDX6	10	0.0346737	MYC,CASP6,PIK3C2B,GUCY1A3,PLA2R1,SHC2,EDNRA	7
Role of NANOG in Mammalian Embryonic Stem Cell Pluripotency	0.00724436	LIFR,RRAS,BMP2,PIK3C2G,GATA6,WNT2,GATA4,FZD7	8	0.0162181	TP53 (includes EG:22059),FZD8,PIK3C2B,FZD4,CTNNB1,WNT5B	6
Role of Macrophages, Fibroblasts and Endothelial Cells in Rheumatoid Arthritis	0.00147911	VCAM1,CAMK4,MMP3,RRAS,PIK3C2G,PLCL2,NFATC4,IL1R1,WNT2,IL16,JUN,PRKCD,PLCB1,TRAF5,PDGFD,LRP1 (includes EG:16971),FZD7	17	0.00316228	MAP2K6,SOCS3,PIK3C2B,LRP5,MYC,FZD8,FZD4,CXCL12 (includes EG:20315),TRAF4,CEBPA,SFRP1,CTNNB1,WNT5B	13
Factors Promoting Cardiogenesis in Vertebrates	0.0251189	NOX4,PRKCD,BMP2,GATA4,LRP1 (includes EG:16971),FZD7	6	0.0229087	FZD8,LRP5,TGFBR1,FZD4,CTNNB1	5
Colorectal Cancer Metastasis Signaling	0.0186209	PRKACB,JUN,MMP3,RRAS,MMP16,DIRAS3,PIK3C2G,EGF (includes EG:13645),WNT2,LRP1 (includes EG:16971),FZD7,EGFR	12	0.0123027	TP53 (includes EG:22059),MYC,FZD8,PIK3C2B,LRP5,TGFBR1,FZD4,CTNNB1,WNT5B,GNG7	10
Xenobiotic Metabolism Signaling	0.0346737	ALDH1B1,ABCB1,MAOB,ALDH1A1,CAMK4,RRAS,PRKCD,PIK3C2G,SULT1C2,MAPK7,FMO5,MAOA	12	0.0218776	MAP2K6,CHST2,HS3ST3B1,PIK3C2B,NRIP1,RXRA,ALDH5A1,HS3ST3A1,MGST3,ALDH7A1	10
Ovarian Cancer Signaling	0.00691831	PRKACB,CDKN2A,RRAS,PIK3C2G,EGF (includes EG:13645),WNT2,FZD7,EGFR,BCL2	9	0.00316228	TP53 (includes EG:22059),FZD8,PIK3C2B,GJA1,FZD4,EDNRA,CTNNB1,WNT5B	8
Intrinsic Prothrombin Activation Pathway	0.0316228	PROC,FGB (includes EG:110135),FGG	3	0.0134896	COL2A1 (includes EG:1280),THBD,COL18A1	3
Actin Cytoskeleton Signaling	0.040738	PXN,RRAS,FGF14,FGF12,PPP1R12B,PIK3C2G,EGF (includes EG:13645),PDGFD,GSN,FGF7	10	0.0147911	VAV2,PIK3C2B,TIAM1,TMSB10/TMSB4X,F2R,FGF18,EZR,TMSB4Y,FGF1	9
Endometrial Cancer Signaling	0.0446684	RRAS,PIK3C2G,PDPK1,ERBB2	4	0.0158489	TP53 (includes EG:22059),MYC,PIK3C2B,CTNNB1	4
Acute Myeloid Leukemia Signaling	0.0489779	RUNX1,CSF3R,RRAS,RARA,PIK3C2G	5	0.0144544	MAP2K6,MYC,PIK3C2B,CEBPA,KIT	5
Basal Cell Carcinoma Signaling	0.0346737	GLI2,GLI3,BMP2,WNT2,FZD7	5	0.00977237	TP53 (includes EG:22059),FZD8,FZD4,CTNNB1,WNT5B	5
Axonal Guidance Signaling	0.00123027	SLIT3,PRKACB,PXN,GLI2,ADAM22,RRAS,BMP2,PIK3C2G,EGF (includes EG:13645),NFATC4,WNT2,EPHB1,GLI3,IGF1,PRKCD,ADAM23,PLCB1,SEMA3C,ERBB2,PDGFD,FZD7	21	4.2658e-05	DPYSL2,PIK3C2B,SEMA3G,EPHB4,KALRN,SEMA6A,PLXND1,ROBO1,GNG7,EFNB2,FZD8,FZD4,NTRK2,ADAM12,SDC2,CXCL12 (includes EG:20315),ADAM19,EFNB3,SHANK2,WNT5B	20
Wnt/Î²-catenin Signaling	0.0114815	CDKN2A,CDH2,JUN,RARA,TLE3,RARG,WNT2,LRP1 (includes EG:16971),SOX5,FZD7	10	6.91831e-05	SOX4,TP53 (includes EG:22059),MYC,FZD8,GJA1,LRP5,TGFBR1,FZD4,SFRP1,SOX11,CTNNB1,WNT5B	12
Role of Wnt/GSK-3Î² Signaling in the Pathogenesis of Influenza				0.0489779	FZD8,FZD4,CTNNB1,WNT5B	4
Neuroprotective Role of THOP1 in Alzheimer's Disease				0.0380189	TAC1,THOP1,AGT	3
Neurotrophin/TRK Signaling				0.0380189	MAP2K6,PIK3C2B,NTRK2,SPRY1	4
SAPK/JNK Signaling				0.0295121	TP53 (includes EG:22059),PIK3C2B,DUSP4,MAP4K4,GNG7	5
Chronic Myeloid Leukemia Signaling				0.0288403	TP53 (includes EG:22059),MYC,PIK3C2B,TGFBR1,MECOM	5
Death Receptor Signaling				0.0229087	CASP6,TNFSF10,MAP4K4,HSPB7	4
GÎ±12/13 Signaling				0.0229087	VAV2,PIK3C2B,F2R,CTNNB1,CDH13,CDH11	6
ILK Signaling				0.018197	MAP2K6,MYC,PIK3C2B,PARVA,TMSB10/TMSB4X,FLNC,CTNNB1,TMSB4Y	8
Lysine Biosynthesis				0.0169824	AASS,ALDH7A1	2
Human Embryonic Stem Cell Pluripotency				0.0109648	FZD8,PIK3C2B,NTRK2,TGFBR1,FZD4,CTNNB1,WNT5B	7
Small Cell Lung Cancer Signaling				0.0102329	TP53 (includes EG:22059),MYC,PIK3C2B,TRAF4,RXRA	5
Polyamine Regulation in Colon Cancer				0.00758578	PPARG,MYC,CTNNB1	3
Ephrin Receptor Signaling				0.0047863	EFNB2,EPHB4,KALRN,SDC2,CXCL12 (includes EG:20315),MAP4K4,EFNB3,GNG7,FGF1	9
Inhibition of Angiogenesis by TSP1				0.000331131	TP53 (includes EG:22059),TGFBR1,SDC1 (includes EG:20969),GUCY1A3,SDC2	5
Thyroid Cancer Signaling				1.28825e-05	PPARG,TP53 (includes EG:22059),MYC,NTRK2,RXRA,RET,CTNNB1	7
