# Supplementary material for: Gene Expression Profiling of Solitary Fibrous Tumors
Source: PLoS One. 2013 May 29;8(5):e64497. doi: 10.1371/journal.pone.0064497 (PMC3667191; doi:10.1371/journal.pone.0064497)
Supplement: Table S6 — Analysis of DNA CNA in the 3,071 genes differentially expressed between SFTs vs . all STSs, not located on sexual chromosomes and present on our Agilent aCGH chips. (XLS) [file pone.0064497.s008.xls]

## Sheet: SuppTable 6
Table S6: Analysis of DNA CNA in the 3.071 genes differentially expressed between SFTs vs. all STSs, not located on sexual chromosomes and present on pur Agilent array-CGH chips.
	PID	Symbol	Title	Cytoband	CHR	Representative.Public.ID	UniGene.ID	GeneID	CNV	N (%) of SFT with Gain	N (%) of SFT with Loss	CNA present	Rank of RNA expression level in the tumor(s) with CNA within the 12 SFT
	209355_s_at	PPAP2B	phosphatidic acid phosphatase type 2B	1pter-p22.1	1	AB000889	Hs.405156	GeneID:8613		0 (0%)	0 (0%)	no
	1554864_a_at	SDC3	syndecan 3	1pter-p22.3	1	AF248634	Hs.158287	GeneID:9672		0 (0%)	0 (0%)	no
	1569748_at	PRKCZ	protein kinase C, zeta	1p36.33-p36.2	1	BC028413	Hs.496255	GeneID:5590	CNV_4192	0 (0%)	0 (0%)	no
	1554268_at	MORN1	MORN repeat containing 1	1p36.33-p36.32	1	BC021704	Hs.642701	GeneID:79906	CNV_4193	0 (0%)	0 (0%)	no
	205483_s_at	ISG15	ISG15 ubiquitin-like modifier	1p36.33	1	NM_005101	Hs.458485	GeneID:9636	CNV_3274	0 (0%)	0 (0%)	no
	212283_at	AGRN	agrin	1p36.33	1	AI424797	Hs.273330	GeneID:375790	CNV_3274	0 (0%)	0 (0%)	no
	206351_s_at	PEX10	peroxisomal biogenesis factor 10	1p36.32	1	NM_002617	Hs.591454	GeneID:5192		0 (0%)	0 (0%)	no
	206080_at	PLCH2	phospholipase C, eta 2	1p36.32	1	NM_014638	Hs.170156	GeneID:9651	CNV_9866	0 (0%)	0 (0%)	no
	206460_at	AJAP1	adherens junctions associated protein 1	1p36.32	1	NM_018836	Hs.25924	GeneID:55966		0 (0%)	0 (0%)	no
	208002_s_at	ACOT7	acyl-CoA thioesterase 7	1p36.31-p36.11	1	NM_007274	Hs.126137	GeneID:11332	CNV_4200	0 (0%)	0 (0%)	no
	1555370_a_at	CAMTA1	calmodulin binding transcription activator 1	1p36.31-p36.23	1	AF111804	Hs.397705	GeneID:23261	CNV_4203	0 (0%)	0 (0%)	no
	214521_at	HES2	hairy and enhancer of split 2 (Drosophila)	1p36.31-p36.11	1	NM_019089	Hs.118727	GeneID:54626		0 (0%)	0 (0%)	no
	207041_at	MASP2	mannan-binding lectin serine peptidase 2	1p36.3-p36.2	1	NM_006610	Hs.655645	GeneID:10747		0 (0%)	0 (0%)	no
	208457_at	GABRD	gamma-aminobutyric acid (GABA) A receptor, delta	1p|1p36.3	1	NM_000815	Hs.113882	GeneID:2563	CNV_3276	0 (0%)	0 (0%)	no
	208458_at	SCNN1D	sodium channel, nonvoltage-gated 1, delta	1p36.3-p36.2	1	NM_002978	Hs.512681	GeneID:6339	CNV_0001	0 (0%)	0 (0%)	no
	203402_at	KCNAB2	potassium voltage-gated channel, shaker-related subfamily, beta member 2	1p36.3	1	AL520102	Hs.440497	GeneID:8514	CNV_4199	0 (0%)	0 (0%)	no
	201231_s_at	ENO1	enolase 1, (alpha)	1p36.3-p36.2	1	NM_001428	Hs.517145	GeneID:2023	CNV_3280	0 (0%)	0 (0%)	no
	213942_at	MEGF6	multiple EGF-like-domains 6	1p36.3	1	AL134303	Hs.593645	GeneID:1953	CNV_3278	0 (0%)	0 (0%)	no
	1556689_a_at	WNT4	wingless-type MMTV integration site family, member 4	1p36.23-p35.1	1	W72348	Hs.25766	GeneID:54361		0 (0%)	0 (0%)	no
	220901_at	GPR157	G protein-coupled receptor 157	1p36.23	1	NM_024980	Hs.632367	GeneID:80045	CNV_5198	0 (0%)	0 (0%)	no
	218934_s_at	HSPB7	heat shock 27kDa protein family, member 7 (cardiovascular)	1p36.23-p34.3	1	NM_014424	Hs.502612	GeneID:27129		0 (0%)	0 (0%)	no
	203081_at	CTNNBIP1	catenin, beta interacting protein 1	1p36.22	1	NM_020248	Hs.463759	GeneID:56998		0 (0%)	0 (0%)	no
	200827_at	PLOD1	procollagen-lysine 1, 2-oxoglutarate 5-dioxygenase 1	1p36.22	1	NM_000302	Hs.75093	GeneID:5351		0 (0%)	0 (0%)	no
	213471_at	NPHP4	nephronophthisis 4	1p36.22	1	AB014573	Hs.462348	GeneID:261734	CNV_4199	0 (0%)	0 (0%)	no
	218551_at	RP5-1077B9.4	invasion inhibitory protein 45	1p36.22	1	NM_021933	Hs.8595	GeneID:60672		0 (0%)	0 (0%)	no
	200020_at	TARDBP	TAR DNA binding protein	1p36.22	1	NM_007375	Hs.300624	GeneID:23435		0 (0%)	0 (0%)	no
	218815_s_at	TMEM51	transmembrane protein 51	1p36.21	1	NM_018022	Hs.465305	GeneID:55092	CNV_8319	0 (0%)	0 (0%)	no
	1555572_at	CA6	carbonic anhydrase VI	1p36.2	1	BC034350	Hs.100322	GeneID:765		0 (0%)	0 (0%)	no
	209234_at	KIF1B	kinesin family member 1B	1p36.2	1	BF939474	Hs.97858	GeneID:23095	CNV_3281	0 (0%)	0 (0%)	no
	205002_at	AHDC1	AT hook, DNA binding motif, containing 1	1p36.13	1	NM_015699	Hs.469280	GeneID:27245		0 (0%)	0 (0%)	no
	1562062_at	NBPF1	neuroblastoma breakpoint family, member 1	1p36.13	1	BM041211	Hs.325422	GeneID:55672	CNV_34489	0 (0%)	0 (0%)	no
	1570511_at	ARHGEF10L	Rho guanine nucleotide exchange factor (GEF) 10-like	1p36.13	1	BC029928	Hs.443460	GeneID:55160	CNV_9876	0 (0%)	0 (0%)	no
	1555781_at	PQLC2	PQ loop repeat containing 2	1p36.13	1	BC015324	Hs.647620	GeneID:54896		0 (0%)	0 (0%)	no
	1560043_at	CYB5R1	cytochrome b5 reductase 1	1p36.13-q41	1	AK027319	Hs.334832	GeneID:51706		0 (0%)	0 (0%)	no
	217748_at	ADIPOR1	adiponectin receptor 1	1p36.13-q41	1	NM_015999	Hs.5298	GeneID:51094		0 (0%)	0 (0%)	no
	201621_at	NBL1	neuroblastoma, suppression of tumorigenicity 1	1p36.13|1p36.13-p36.11	1	NM_005380	Hs.654502	GeneID:4681		0 (0%)	0 (0%)	no
	219865_at	HSPC157	hypothetical LOC29092	1p36.12	1	NM_014179	Hs.279842	GeneID:29092	CNV_3286	0 (0%)	0 (0%)	no
	210267_at	NPAL3	NIPA-like domain containing 3	1p36.12-p35.1	1	BC001265	Hs.523442	GeneID:57185	CNV_34800	0 (0%)	0 (0%)	no
	206151_x_at	ELA3B	elastase 3B, pancreatic	1p36.12	1	NM_007352	Hs.181289	GeneID:23436	CNV_4215	0 (0%)	0 (0%)	no
	1555897_at	AOF2	amine oxidase (flavin containing) domain 2	1p36.12	1	CA306222	Hs.656420	GeneID:23028		0 (0%)	0 (0%)	no
	218309_at	CAMK2N1	calcium/calmodulin-dependent protein kinase II inhibitor 1	1p36.12	1	NM_018584	Hs.197922	GeneID:55450		0 (0%)	0 (0%)	no
	1557924_s_at	ALPL	alkaline phosphatase, liver/bone/kidney	1p36.12	1	S76738	Hs.75431	GeneID:249	CNV_3285	0 (0%)	0 (0%)	no
	220056_at	IL22RA1	interleukin 22 receptor, alpha 1	1p36.11	1	NM_021258	Hs.110915	GeneID:58985		0 (0%)	0 (0%)	no
	201224_s_at	SRRM1	serine/arginine repetitive matrix 1	1p36.11	1	AU147713	Hs.18192	GeneID:10250	CNV_5479	0 (0%)	0 (0%)	no
	204740_at	CNKSR1	connector enhancer of kinase suppressor of Ras 1	1p36.11	1	NM_006314	Hs.16232	GeneID:10256		0 (0%)	0 (0%)	no
	219238_at	PIGV	phosphatidylinositol glycan anchor biosynthesis, class V	1p36.11	1	NM_017837	Hs.259605	GeneID:55650		0 (0%)	0 (0%)	no
	1559979_at	SYF2	SYF2 homolog, RNA splicing factor (S. cerevisiae)	1p36.11	1	BC015824	Hs.20013	GeneID:25949	CNV_0680	0 (0%)	0 (0%)	no
	210429_at	RHD	Rh blood group, D antigen	1p36.11	1	X63097	Hs.647623	GeneID:6007	CNV_0680	0 (0%)	0 (0%)	no
	204299_at	FUSIP1	FUS interacting protein (serine/arginine-rich) 1	1p36.11	1	NM_021993	Hs.3530	GeneID:10772		0 (0%)	0 (0%)	no
	201559_s_at	CLIC4	chloride intracellular channel 4	1p36.11	1	AF109196	Hs.440544	GeneID:25932		0 (0%)	0 (0%)	no
	215497_s_at	WDTC1	WD and tetratricopeptide repeats 1	1p36.11	1	AK023778	Hs.469154	GeneID:23038		0 (0%)	0 (0%)	no
	214583_at	RSC1A1	regulatory solute carrier protein, family 1, member 1	1p36.1	1	AI268381	Hs.657818	GeneID:6248		0 (0%)	0 (0%)	no
	206329_at	EXTL1	exostoses (multiple)-like 1	1p36.1	1	NM_004455	Hs.150956	GeneID:2134		0 (0%)	0 (0%)	no
	201654_s_at	HSPG2	heparan sulfate proteoglycan 2	1p36.1-p34	1	AI991033	Hs.705374	GeneID:3339	CNV_4215	0 (0%)	0 (0%)	no
	202741_at	PRKACB	protein kinase, cAMP-dependent, catalytic, beta	1p36.1	1	AA130247	Hs.487325	GeneID:5567		0 (0%)	0 (0%)	no
	200010_at	RPL11	ribosomal protein L11	1p36.1-p35	1	NM_000975	Hs.388664	GeneID:6135		0 (0%)	0 (0%)	no
	212908_at	DNAJC16	DnaJ (Hsp40) homolog, subfamily C, member 16	1p36.1	1	AK022530	Hs.655410	GeneID:23341		0 (0%)	0 (0%)	no
	206499_s_at	RCC1	regulator of chromosome condensation 1	1p36.1	1	NM_001269	Hs.469723	GeneID:1104		0 (0%)	0 (0%)	no
	208727_s_at	CDC42	cell division cycle 42 (GTP binding protein, 25kDa)	1p36.1	1	BC002711	Hs.690198	GeneID:998	CNV_3286	0 (0%)	0 (0%)	no
	202772_at	HMGCL	3-hydroxymethyl-3-methylglutaryl-Coenzyme A lyase	1p36.1-p35	1	NM_000191	Hs.533444	GeneID:3155		0 (0%)	0 (0%)	no
	201749_at	ECE1	endothelin converting enzyme 1	1p36.1	1	BF969352	Hs.195080	GeneID:1889		0 (0%)	0 (0%)	no
	201949_x_at	CAPZB	capping protein (actin filament) muscle Z-line, beta	1p36.1	1	AL572341	Hs.432760	GeneID:832		0 (0%)	0 (0%)	no
	203417_at	MFAP2	microfibrillar-associated protein 2	1p36.1-p35	1	NM_017459	Hs.389137	GeneID:4237	CNV_3284	0 (0%)	0 (0%)	no
	1555685_at	H6PD	hexose-6-phosphate dehydrogenase (glucose 1-dehydrogenase)	1p36	1	AY142148	Hs.463511	GeneID:9563	CNV_8316	0 (0%)	0 (0%)	no
	209018_s_at	PINK1	PTEN induced putative kinase 1	1p36	1	BF432478	Hs.389171	GeneID:65018		0 (0%)	0 (0%)	no
	1557649_at	GALE	UDP-galactose-4-epimerase	1p36-p35	1	AK096127	Hs.632380	GeneID:2582		0 (0%)	0 (0%)	no
	221790_s_at	LDLRAP1	low density lipoprotein receptor adaptor protein 1	1p36-p35	1	AL545035	Hs.590911	GeneID:26119		0 (0%)	0 (0%)	no
	218608_at	ATP13A2	ATPase type 13A2	1p36	1	NM_022089	Hs.128866	GeneID:23400	CNV_3284	0 (0%)	0 (0%)	no
	204197_s_at	RUNX3	runt-related transcription factor 3	1p36	1	NM_004350	Hs.170019	GeneID:864		0 (0%)	0 (0%)	no
	1552857_a_at	HTR6	5-hydroxytryptamine (serotonin) receptor 6	1p36-p35	1	NM_000871	Hs.22180	GeneID:3362		0 (0%)	0 (0%)	no
	201516_at	SRM	spermidine synthase	1p36-p22	1	NM_003132	Hs.76244	GeneID:6723		0 (0%)	0 (0%)	no
	219131_at	UBIAD1	UbiA prenyltransferase domain containing 1	1p36-p34.1	1	NM_013319	Hs.522933	GeneID:29914		0 (0%)	0 (0%)	no
	206178_at	PLA2G5	phospholipase A2, group V	1p36-p34	1	NM_000929	Hs.319438	GeneID:5322	CNV_34760	0 (0%)	0 (0%)	no
	218895_at	GPATCH3	G patch domain containing 3	1p35.3-p35.1	1	NM_022078	Hs.10903	GeneID:63906	CNV_4218	0 (0%)	0 (0%)	no
	219235_s_at	PHACTR4	phosphatase and actin regulator 4	1p35.3	1	NM_023923	Hs.225641	GeneID:65979		0 (0%)	0 (0%)	no
	211320_s_at	PTPRU	protein tyrosine phosphatase, receptor type, U	1p35.3-p35.1	1	U71075	Hs.19718	GeneID:10076		0 (0%)	0 (0%)	no
	219438_at	NKAIN1	Na+/K+ transporting ATPase interacting 1	1p35.2	1	NM_024522	Hs.470259	GeneID:79570		0 (0%)	0 (0%)	no
	205186_at	DNALI1	dynein, axonemal, light intermediate chain 1	1p35.1	1	NM_003462	Hs.406050	GeneID:7802	CNV_0006	0 (0%)	0 (0%)	no
	1561358_at	TXLNA	taxilin alpha	1p35.1	1	AI768249	Hs.699306	GeneID:200081		0 (0%)	0 (0%)	no
	212048_s_at	YARS	tyrosyl-tRNA synthetase	1p35.1	1	AW245400	Hs.213264	GeneID:8565		0 (0%)	0 (0%)	no
	210371_s_at	RBBP4	retinoblastoma binding protein 4	1p35.1	1	BC003092	Hs.647652	GeneID:5928	CNV_5484	0 (0%)	0 (0%)	no
	1553297_a_at	CSF3R	colony stimulating factor 3 receptor (granulocyte)	1p35-p34.3	1	NM_172313	Hs.524517	GeneID:1441		0 (0%)	0 (0%)	no
	204345_at	COL16A1	collagen, type XVI, alpha 1	1p35-p34	1	NM_001856	Hs.368921	GeneID:1307	CNV_2304	0 (0%)	0 (0%)	no
	201756_at	RPA2	replication protein A2, 32kDa	1p35	1	NM_002946	Hs.79411	GeneID:6118		0 (0%)	0 (0%)	no
	221437_s_at	MRPS15	mitochondrial ribosomal protein S15	1p35-p34.1	1	NM_031280	Hs.352839	GeneID:64960		0 (0%)	0 (0%)	no
	203649_s_at	PLA2G2A	phospholipase A2, group IIA (platelets, synovial fluid)	1p35	1	NM_000300	Hs.466804	GeneID:5320		0 (0%)	0 (0%)	no
	206278_at	PTAFR	platelet-activating factor receptor	1p35-p34.3	1	D10202	---	GeneID:5724		0 (0%)	0 (0%)	no
	221269_s_at	SH3BGRL3	SH3 domain binding glutamic acid-rich protein like 3	1p35-p34.3	1	NM_031286	Hs.109051	GeneID:83442		0 (0%)	0 (0%)	no
	201249_at	SLC2A1	solute carrier family 2 (facilitated glucose transporter), member 1	1p35-p31.3	1	AI091047	Hs.473721	GeneID:6513		0 (0%)	0 (0%)	no
	214180_at	MAN1C1	mannosidase, alpha, class 1C, member 1	1p35	1	AW340588	Hs.197043	GeneID:57134		0 (0%)	0 (0%)	no
	203818_s_at	SF3A3	splicing factor 3a, subunit 3, 60kDa	1p34.3	1	NM_006802	Hs.77897	GeneID:10946		0 (0%)	0 (0%)	no
	201585_s_at	SFPQ	splicing factor proline/glutamine-rich (polypyrimidine tract binding protein associated)	1p34.3	1	BG035151	Hs.355934	GeneID:6421		0 (0%)	0 (0%)	no
	218235_s_at	UTP11L	UTP11-like, U3 small nucleolar ribonucleoprotein, (yeast)	1p34.3	1	NM_016037	Hs.472038	GeneID:51118		0 (0%)	0 (0%)	no
	221520_s_at	CDCA8	cell division cycle associated 8	1p34.3	1	BC001651	Hs.702170	GeneID:55143		0 (0%)	0 (0%)	no
	200919_at	PHC2	polyhomeotic homolog 2 (Drosophila)	1p34.3	1	NM_004427	Hs.524271	GeneID:1912		0 (0%)	0 (0%)	no
	1569408_at	EIF2C4	eukaryotic translation initiation factor 2C, 4	1p34.3	1	BC016012	Hs.471492	GeneID:192670		0 (0%)	0 (0%)	no
	217943_s_at	MAP7D1	MAP7 domain containing 1	1p34.3	1	NM_018067	Hs.700595	GeneID:55700	CNV_3288	0 (0%)	0 (0%)	no
	218341_at	PPCS	phosphopantothenoylcysteine synthetase	1p34.2	1	NM_024664	Hs.473495	GeneID:79717		0 (0%)	0 (0%)	no
	214058_at	MYCL1	v-myc myelocytomatosis viral oncogene homolog 1, lung carcinoma derived (avian)	1p34.2	1	M19720	Hs.437922	GeneID:4610	CNV_3289	0 (0%)	0 (0%)	no
	1552969_a_at	ZMYM6	zinc finger, MYM-type 6	1p34.2	1	NM_145310	Hs.533986	GeneID:9204		0 (0%)	0 (0%)	no
	219671_at	HPCAL4	hippocalcin like 4	1p34.2	1	AL136591	Hs.705422	GeneID:51440		0 (0%)	0 (0%)	no
	218028_at	ELOVL1	elongation of very long chain fatty acids (FEN1/Elo2, SUR4/Elo3, yeast)-like 1	1p34.2	1	NM_016031	Hs.25597	GeneID:64834		0 (0%)	0 (0%)	no
	200858_s_at	RPS8	ribosomal protein S8	1p34.1-p32	1	NM_001012	Hs.512675	GeneID:6202		0 (0%)	0 (0%)	no
	202613_at	CTPS	CTP synthase	1p34.1	1	NM_001905	Hs.473087	GeneID:1503	CNV_34824	0 (0%)	0 (0%)	no
	202743_at	PIK3R3	phosphoinositide-3-kinase, regulatory subunit 3 (gamma)	1p34.1	1	BE622627	Hs.655387	GeneID:8503		0 (0%)	0 (0%)	no
	204958_at	PLK3	polo-like kinase 3 (Drosophila)	1p34.1	1	NM_004073	Hs.632415	GeneID:1263		0 (0%)	0 (0%)	no
	211593_s_at	MAST2	microtubule associated serine/threonine kinase 2	1p34.1	1	AB047005	Hs.319481	GeneID:23139	CNV_4222	0 (0%)	0 (0%)	no
	218488_at	EIF2B3	eukaryotic translation initiation factor 2B, subunit 3 gamma, 58kDa	1p34.1	1	NM_020365	Hs.533549	GeneID:8891		0 (0%)	0 (0%)	no
	205490_x_at	GJB3	gap junction protein, beta 3, 31kDa	1p34	1	BF060667	Hs.522561	GeneID:2707		0 (0%)	0 (0%)	no
	208970_s_at	UROD	uroporphyrinogen decarboxylase	1p34	1	M14016	Hs.78601	GeneID:7389		0 (0%)	0 (0%)	no
	201720_s_at	LAPTM5	lysosomal multispanning membrane protein 5	1p34	1	AI589086	Hs.371021	GeneID:7805		0 (0%)	0 (0%)	no
	206758_at	EDN2	endothelin 2	1p34	1	NM_001956	Hs.1407	GeneID:1907		0 (0%)	0 (0%)	no
	200862_at	DHCR24	24-dehydrocholesterol reductase	1p33-p31.1	1	NM_014762	Hs.498727	GeneID:1718	CNV_2307	0 (0%)	0 (0%)	no
	205322_s_at	MTF1	metal-regulatory transcription factor 1	1p33	1	AW182367	Hs.471991	GeneID:4520		0 (0%)	0 (0%)	no
	219134_at	ELTD1	EGF, latrophilin and seven transmembrane domain containing 1	1p33-p32	1	NM_022159	Hs.132314	GeneID:64123		0 (0%)	0 (0%)	no
	214733_s_at	YIPF1	Yip1 domain family, member 1	1p33-p32.1	1	AL031427	Hs.11923	GeneID:54432		0 (0%)	0 (0%)	no
	205738_s_at	FABP3	fatty acid binding protein 3, muscle and heart (mammary-derived growth inhibitor)	1p33-p32	1	NM_004102	Hs.657242	GeneID:2170	CNV_2304	0 (0%)	0 (0%)	no
	212381_at	USP24	ubiquitin specific peptidase 24	1p32.3	1	BF444943	Hs.477009	GeneID:23358		0 (0%)	0 (0%)	no
	215106_at	TTC22	tetratricopeptide repeat domain 22	1p32.3	1	AI923972	Hs.16230	GeneID:55001		0 (0%)	0 (0%)	no
	207355_at	SLC1A7	solute carrier family 1 (glutamate transporter), member 7	1p32.3	1	NM_006671	Hs.104637	GeneID:6512		0 (0%)	0 (0%)	no
	203197_s_at	C1orf123	chromosome 1 open reading frame 123	1p32.3	1	AW157077	Hs.525391	GeneID:54987	CNV_5196	0 (0%)	0 (0%)	no
	218552_at	ECHDC2	enoyl Coenzyme A hydratase domain containing 2	1p32.3	1	NM_018281	Hs.476319	GeneID:55268	CNV_4225	0 (0%)	0 (0%)	no
	217991_x_at	SSBP3	single stranded DNA binding protein 3	1p32.3	1	NM_018070	Hs.658676	GeneID:23648		0 (0%)	0 (0%)	no
	205486_at	TESK2	testis-specific kinase 2	1p32	1	NM_007170	Hs.591499	GeneID:10420	CNV_8915	0 (0%)	0 (0%)	no
	203868_s_at	VCAM1	vascular cell adhesion molecule 1	1p32-p31	1	NM_001078	Hs.109225	GeneID:7412		0 (0%)	0 (0%)	no
	201464_x_at	JUN	jun oncogene	1p32-p31	1	BG491844	Hs.525704	GeneID:3725		0 (0%)	0 (0%)	no
	200040_at	KHDRBS1	KH domain containing, RNA binding, signal transduction associated 1	1p32	1	NM_006559	Hs.445893	GeneID:10657		0 (0%)	0 (0%)	no
	204159_at	CDKN2C	cyclin-dependent kinase inhibitor 2C (p18, inhibits CDK4)	1p32	1	NM_001262	Hs.699587	GeneID:1031		0 (0%)	0 (0%)	no
	211703_s_at	TM2D1	TM2 domain containing 1	1p31.3	1	AF353990	Hs.656790	GeneID:83941		0 (0%)	0 (0%)	no
	221958_s_at	GPR177	G protein-coupled receptor 177	1p31.3	1	AA775681	Hs.647659	GeneID:79971		0 (0%)	0 (0%)	no
	202412_s_at	USP1	ubiquitin specific peptidase 1	1p31.3	1	AW499935	Hs.35086	GeneID:7398		0 (0%)	0 (0%)	no
	1555394_at	PIGK	phosphatidylinositol glycan anchor biosynthesis, class K	1p31.1	1	BC026186	Hs.178305	GeneID:10026		0 (0%)	0 (0%)	no
	203091_at	FUBP1	far upstream element (FUSE) binding protein 1	1p31.1	1	NM_003902	Hs.567380	GeneID:8880		0 (0%)	0 (0%)	no
	206953_s_at	LPHN2	latrophilin 2	1p31.1	1	NM_012302	Hs.24212	GeneID:23266		0 (0%)	0 (0%)	no
	215506_s_at	DIRAS3	DIRAS family, GTP-binding RAS-like 3	1p31	1	AK021882	Hs.194695	GeneID:9077		0 (0%)	0 (0%)	no
	202502_at	ACADM	acyl-Coenzyme A dehydrogenase, C-4 to C-12 straight chain	1p31	1	NM_000016	Hs.445040	GeneID:34	CNV_3296	0 (0%)	0 (0%)	no
	201968_s_at	PGM1	phosphoglucomutase 1	1p31	1	NM_002633	Hs.1869	GeneID:5236		0 (0%)	0 (0%)	no
	209669_s_at	SERBP1	SERPINE1 mRNA binding protein 1	1p31	1	BC003049	Hs.702005	GeneID:26135		0 (0%)	0 (0%)	no
	200685_at	SFRS11	splicing factor, arginine/serine-rich 11	1p31	1	AU146237	Hs.479693	GeneID:9295		0 (0%)	0 (0%)	no
	206164_at	CLCA2	CLCA family member 2, chloride channel regulator	1p31-p22	1	NM_006536	Hs.241551	GeneID:9635		0 (0%)	0 (0%)	no
	200902_at	42248	15 kDa selenoprotein	1p31	1	NM_004261	Hs.362728	GeneID:9403		0 (0%)	0 (0%)	no
	1557292_a_at	MCOLN3	mucolipin 3	1p22.3	1	AW665790	Hs.535239	GeneID:55283		0 (0%)	0 (0%)	no
	203015_s_at	SSX2IP	synovial sarcoma, X breakpoint 2 interacting protein	1p22.3	1	AW136988	Hs.22587	GeneID:117178		0 (0%)	0 (0%)	no
	220380_at	DNASE2B	deoxyribonuclease II beta	1p22.3	1	NM_021233	Hs.129142	GeneID:58511		0 (0%)	0 (0%)	no
	207654_x_at	DR1	down-regulator of transcription 1, TBP-binding (negative cofactor 2)	1p22.1	1	NM_001938	Hs.348418	GeneID:1810		0 (0%)	0 (0%)	no
	1558293_at	KIAA1107	KIAA1107	1p22.1	1	BC037317	Hs.21554	GeneID:23285		0 (0%)	0 (0%)	no
	215017_s_at	FNBP1L	formin binding protein 1-like	1p22.1	1	AW270932	Hs.134060	GeneID:54874		0 (0%)	0 (0%)	no
	1569102_at	ABCA4	ATP-binding cassette, sub-family A (ABC1), member 4	1p22.1-p21	1	U66691	Hs.416707	GeneID:24		0 (0%)	0 (0%)	no
	1554614_a_at	PTBP2	polypyrimidine tract binding protein 2	1p22.1-p21.3	1	AB051233	Hs.591430	GeneID:58155		0 (0%)	0 (0%)	no
	1556498_at	RPL5	ribosomal protein L5	1p22.1	1	R49575	Hs.180946	GeneID:6125		0 (0%)	0 (0%)	no
	1554534_at	DPYD	dihydropyrimidine dehydrogenase	1p22	1	BC008379	Hs.335034	GeneID:1806	CNV_4236	0 (0%)	0 (0%)	no
	208066_s_at	GTF2B	general transcription factor IIB	1p22-p21	1	NM_001514	Hs.481852	GeneID:2959		0 (0%)	0 (0%)	no
	204363_at	F3	coagulation factor III (thromboplastin, tissue factor)	1p22-p21	1	NM_001993	Hs.62192	GeneID:2152		0 (0%)	0 (0%)	no
	1557257_at	BCL10	B-cell CLL/lymphoma 10	1p22	1	AA994334	Hs.193516	GeneID:8915		0 (0%)	0 (0%)	no
	202646_s_at	CSDE1	cold shock domain containing E1, RNA-binding	1p22	1	AA167775	Hs.705404	GeneID:7812	CNV_3306	0 (0%)	0 (0%)	no
	220313_at	GPR88	G protein-coupled receptor 88	1p21.3	1	NM_022049	Hs.170053	GeneID:54112		0 (0%)	0 (0%)	no
	205087_at	RWDD3	RWD domain containing 3	1p21.3	1	NM_015485	Hs.483512	GeneID:25950	CNV_4235	0 (0%)	0 (0%)	no
	219590_x_at	DPH5	DPH5 homolog (S. cerevisiae)	1p21.2	1	NM_015958	Hs.440776	GeneID:51611		0 (0%)	0 (0%)	no
	205288_at	CDC14A	CDC14 cell division cycle 14 homolog A (S. cerevisiae)	1p21	1	NM_003672	Hs.127411	GeneID:8556		0 (0%)	0 (0%)	no
	209537_at	EXTL2	exostoses (multiple)-like 2	1p21	1	AF000416	Hs.357637	GeneID:2135		0 (0%)	0 (0%)	no
	204418_x_at	GSTM2	glutathione S-transferase mu 2 (muscle)	1p13.3	1	NM_000848	Hs.279837	GeneID:2946		0 (0%)	0 (0%)	no
	204149_s_at	GSTM4	glutathione S-transferase mu 4	1p13.3	1	NM_000850	Hs.348387	GeneID:2948	CNV_34678	0 (0%)	0 (0%)	no
	220801_s_at	HAO2	hydroxyacid oxidase 2 (long chain)	1p13.3-p13.1	1	NM_016527	Hs.659767	GeneID:51179		0 (0%)	0 (0%)	no
	205752_s_at	GSTM5	glutathione S-transferase mu 5	1p13.3	1	NM_000851	Hs.75652	GeneID:2949	CNV_34683	0 (0%)	0 (0%)	no
	211301_at	KCND3	potassium voltage-gated channel, Shal-related subfamily, member 3	1p13.3	1	AF120491	Hs.666367	GeneID:3752		0 (0%)	0 (0%)	no
	1560486_at	STXBP3	syntaxin binding protein 3	1p13.3	1	BC028028	Hs.530436	GeneID:6814	CNV_34675	0 (0%)	0 (0%)	no
	1555543_a_at	CLCC1	chloride channel CLIC-like 1	1p13.3	1	AB052917	Hs.658489	GeneID:23155	CNV_4241	0 (0%)	0 (0%)	no
	218806_s_at	VAV3	vav 3 guanine nucleotide exchange factor	1p13.3	1	AF118887	Hs.267659	GeneID:10451	CNV_4240	0 (0%)	0 (0%)	no
	212360_at	AMPD2	adenosine monophosphate deaminase 2 (isoform L)	1p13.3	1	AI916249	Hs.82927	GeneID:271	CNV_34676	0 (0%)	0 (0%)	no
	203855_at	WDR47	WD repeat domain 47	1p13.3	1	NM_014969	Hs.654760	GeneID:22911	CNV_4241	0 (0%)	0 (0%)	no
	205240_at	GPSM2	G-protein signaling modulator 2 (AGS3-like, C. elegans)	1p13.3	1	NM_013296	Hs.584901	GeneID:29899	CNV_4241	0 (0%)	0 (0%)	no
	201420_s_at	WDR77	WD repeat domain 77	1p13.2	1	BF975273	Hs.204773	GeneID:79084		0 (0%)	0 (0%)	no
	1552515_at	HIPK1	homeodomain interacting protein kinase 1	1p13.2	1	NM_152696	Hs.532363	GeneID:204851	CNV_3306	0 (0%)	0 (0%)	no
	208374_s_at	CAPZA1	capping protein (actin filament) muscle Z-line, alpha 1	1p13.2	1	NM_006135	Hs.514934	GeneID:829	CNV_3306	0 (0%)	0 (0%)	no
	219490_s_at	DCLRE1B	DNA cross-link repair 1B (PSO2 homolog, S. cerevisiae)	1p13.2	1	NM_022836	Hs.591412	GeneID:64858	CNV_3306	0 (0%)	0 (0%)	no
	214731_at	CTTNBP2NL	CTTNBP2 N-terminal like	1p13.2	1	AB037854	Hs.485899	GeneID:55917		0 (0%)	0 (0%)	no
	210266_s_at	TRIM33	tripartite motif-containing 33	1p13.1	1	AF220137	Hs.26837	GeneID:51592	CNV_3306	0 (0%)	0 (0%)	no
	200885_at	RHOC	ras homolog gene family, member C	1p13.1	1	NM_005167	Hs.502659	GeneID:389	CNV_3306	0 (0%)	0 (0%)	no
	210604_at	GNAT2	guanine nucleotide binding protein (G protein), alpha transducing activity polypeptide 2	1p13.1	1	BC000233	Hs.36973	GeneID:2780		0 (0%)	0 (0%)	no
	1552481_s_at	MAN1A2	mannosidase, alpha, class 1A, member 2	1p13	1	NM_006699	Hs.435938	GeneID:10905		0 (0%)	0 (0%)	no
	205702_at	PHTF1	putative homeodomain transcription factor 1	1p13	1	NM_006608	Hs.655824	GeneID:10745	CNV_3306	0 (0%)	0 (0%)	no
	206121_at	AMPD1	adenosine monophosphate deaminase 1 (isoform M)	1p13	1	NM_000036	Hs.89570	GeneID:270	CNV_3306	0 (0%)	0 (0%)	no
	1555760_a_at	RBM15	RNA binding motif protein 15	1p13	1	AF364037	Hs.435947	GeneID:64783		0 (0%)	0 (0%)	no
	201179_s_at	GNAI3	guanine nucleotide binding protein (G protein), alpha inhibiting activity polypeptide 3	1p13	1	J03005	Hs.73799	GeneID:2773		0 (0%)	0 (0%)	no
	1552672_a_at	IGSF3	immunoglobulin superfamily, member 3	1p13	1	NM_001542	Hs.171057	GeneID:3321	CNV_4243	0 (0%)	0 (0%)	no
	205173_x_at	CD58	CD58 molecule	1p13	1	NM_001779	Hs.34341	GeneID:965		0 (0%)	0 (0%)	no
	219330_at	VANGL1	vang-like 1 (van gogh, Drosophila)	1p11-p13.1	1	NM_024062	Hs.515130	GeneID:81839	CNV_3306	0 (0%)	0 (0%)	no
	218671_s_at	ATPIF1	ATPase inhibitory factor 1	1	1	NM_016311	Hs.590908	GeneID:93974		0 (0%)	0 (0%)	no
	209044_x_at	SF3B4	splicing factor 3b, subunit 4, 49kDa	1q12-q21	1	BC004273	Hs.516160	GeneID:10262	CNV_3313	0 (0%)	0 (0%)	no
	1556034_s_at	MTMR11	myotubularin related protein 11	1q12-q21	1	AK097000	Hs.425144	GeneID:10903	CNV_3313	0 (0%)	0 (0%)	no
	218990_s_at	SPRR3	small proline-rich protein 3	1q21-q22	1	NM_005416	Hs.139322	GeneID:6707		0 (0%)	0 (0%)	no
	206937_at	SPTA1	spectrin, alpha, erythrocytic 1 (elliptocytosis 2)	1q21	1	NM_003126	Hs.119825	GeneID:6708		0 (0%)	0 (0%)	no
	220664_at	SPRR2C	small proline-rich protein 2C (pseudogene)	1q21-q22	1	NM_006518	Hs.2421	GeneID:6702		0 (0%)	0 (0%)	no
	219465_at	APOA2	apolipoprotein A-II	1q21-q23	1	NM_001643	Hs.237658	GeneID:336		0 (0%)	0 (0%)	no
	204129_at	BCL9	B-cell CLL/lymphoma 9	1q21	1	NM_004326	Hs.415209	GeneID:607	CNV_4253	0 (0%)	0 (0%)	no
	200048_s_at	JTB	jumping translocation breakpoint	1q21	1	NM_006694	Hs.6396	GeneID:10899		0 (0%)	0 (0%)	no
	201771_at	SCAMP3	secretory carrier membrane protein 3	1q21	1	NM_005698	Hs.200600	GeneID:10067	CNV_3315	0 (0%)	0 (0%)	no
	210243_s_at	B4GALT3	UDP-Gal:betaGlcNAc beta 1,4- galactosyltransferase, polypeptide 3	1q21-q23	1	AF038661	Hs.321231	GeneID:8703		0 (0%)	0 (0%)	no
	203229_s_at	CLK2	CDC-like kinase 2	1q21	1	NM_003993	Hs.73986	GeneID:1196	CNV_3315	0 (0%)	0 (0%)	no
	1555515_a_at	C1orf2	chromosome 1 open reading frame 2	1q21	1	BC008854	Hs.348308	GeneID:10712	CNV_3315	0 (0%)	0 (0%)	no
	218270_at	MRPL24	mitochondrial ribosomal protein L24	1q21-q22	1	NM_024540	Hs.418233	GeneID:79590		0 (0%)	0 (0%)	no
	200660_at	S100A11	S100 calcium binding protein A11	1q21	1	NM_005620	Hs.417004	GeneID:6282		0 (0%)	0 (0%)	no
	1554783_s_at	ARHGEF2	rho/rac guanine nucleotide exchange factor (GEF) 2	1q21-q22	1	AF486838	Hs.655209	GeneID:9181	CNV_6789	0 (0%)	0 (0%)	no
	202913_at	ARHGEF11	Rho guanine nucleotide exchange factor (GEF) 11	1q21	1	AI090007	Hs.516954	GeneID:9826		0 (0%)	0 (0%)	no
	218795_at	ACP6	acid phosphatase 6, lysophosphatidic	1q21	1	NM_016361	Hs.562154	GeneID:51205		0 (0%)	0 (0%)	no
	200896_x_at	HDGF	hepatoma-derived growth factor (high-mobility group protein 1-like)	1q21-q23	1	NM_004494	Hs.506748	GeneID:3068		0 (0%)	0 (0%)	no
	222252_x_at	UBQLN4	ubiquilin 4	1q21	1	AK023354	Hs.283739	GeneID:56893		0 (0%)	0 (0%)	no
	217778_at	SLC39A1	solute carrier family 39 (zinc transporter), member 1	1q21	1	NM_014437	Hs.7854	GeneID:27173		0 (0%)	0 (0%)	no
	209093_s_at	GBA	glucosidase, beta; acid (includes glucosylceramidase)	1q21	1	K02920	Hs.282997	GeneID:2629	CNV_3315	0 (0%)	0 (0%)	no
	207847_s_at	MUC1	mucin 1, cell surface associated	1q21	1	NM_002456	Hs.89603	GeneID:4582	CNV_3315	0 (0%)	0 (0%)	no
	202598_at	S100A13	S100 calcium binding protein A13	1q21	1	NM_005979	Hs.516505	GeneID:6284		0 (0%)	0 (0%)	no
	210085_s_at	ANXA9	annexin A9	1q21	1	AF230929	Hs.653223	GeneID:8416		0 (0%)	0 (0%)	no
	205916_at	S100A7	S100 calcium binding protein A7	1q21	1	NM_002963	Hs.112408	GeneID:6278		0 (0%)	0 (0%)	no
	206680_at	CD5L	CD5 molecule-like	1q21-q23	1	NM_005894	Hs.134035	GeneID:922		0 (0%)	0 (0%)	no
	206949_s_at	RUSC1	RUN and SH3 domain containing 1	1q21-q22	1	NM_014328	Hs.226499	GeneID:23623	CNV_3315	0 (0%)	0 (0%)	no
	206766_at	ITGA10	integrin, alpha 10	1q21	1	AF112345	Hs.158237	GeneID:8515	CNV_2324	0 (0%)	0 (0%)	no
	200916_at	TAGLN2	transgelin 2	1q21-q25	1	NM_003564	Hs.517168	GeneID:8407		0 (0%)	0 (0%)	no
	200872_at	S100A10	S100 calcium binding protein A10	1q21	1	NM_002966	Hs.143873	GeneID:6281		0 (0%)	0 (0%)	no
	1569688_at	FMO5	flavin containing monooxygenase 5	1q21.1	1	BC020872	Hs.642706	GeneID:2330	CNV_3312	0 (0%)	0 (0%)	no
	214466_at	GJA5	gap junction protein, alpha 5, 40kDa	1q21.1	1	NM_005266	Hs.447968	GeneID:2702	CNV_34420	0 (0%)	0 (0%)	no
	202596_at	ENSA	endosulfine alpha	1q21.2	1	BC000436	Hs.632456	GeneID:2029		0 (0%)	0 (0%)	no
	216950_s_at	FCGR1A	Fc fragment of IgG, high affinity Ia, receptor (CD64)	1q21.2-q21.3	1	X14355	Hs.77424	GeneID:2209	CNV_3313	0 (0%)	0 (0%)	no
	218361_at	GOLPH3L	golgi phosphoprotein 3-like	1q21.2	1	NM_018178	Hs.203699	GeneID:55204		0 (0%)	0 (0%)	no
	212147_at	SMG5	Smg-5 homolog, nonsense mediated mRNA decay factor (C. elegans)	1q21.2	1	AB029012	Hs.516837	GeneID:23381		0 (0%)	0 (0%)	no
	220578_at	ADAMTSL4	ADAMTS-like 4	1q21.2	1	NM_025008	Hs.516243	GeneID:54507		0 (0%)	0 (0%)	no
	221856_s_at	FAM63A	family with sequence similarity 63, member A	1q21.2	1	AL561943	Hs.3346	GeneID:55793		0 (0%)	0 (0%)	no
	219506_at	C1orf54	chromosome 1 open reading frame 54	1q21.2	1	NM_024579	Hs.91283	GeneID:79630		0 (0%)	0 (0%)	no
	209197_at	SYT11	synaptotagmin XI	1q21.2	1	AA626780	Hs.32984	GeneID:23208	CNV_6789	0 (0%)	0 (0%)	no
	222212_s_at	LASS2	LAG1 homolog, ceramide synthase 2	1q21.2	1	AK001105	Hs.702049	GeneID:29956		0 (0%)	0 (0%)	no
	220510_at	RHBG	Rh family, B glycoprotein	1q21.3	1	NM_020407	Hs.131835	GeneID:57127		0 (0%)	0 (0%)	no
	202575_at	CRABP2	cellular retinoic acid binding protein 2	1q21.3	1	NM_001878	Hs.405662	GeneID:1382		0 (0%)	0 (0%)	no
	202559_x_at	C1orf77	chromosome 1 open reading frame 77	1q21.3	1	AW005776	Hs.611057	GeneID:26097		0 (0%)	0 (0%)	no
	210370_s_at	LY9	lymphocyte antigen 9	1q21.3-q22	1	AF244129	Hs.403857	GeneID:4063		0 (0%)	0 (0%)	no
	219259_at	SEMA4A	sema domain, immunoglobulin domain (Ig), transmembrane domain (TM) and short cytoplasmic domain, (semaphorin) 4A	1q22	1	NM_022367	Hs.408846	GeneID:64218		0 (0%)	0 (0%)	no
	218554_s_at	ASH1L	ash1 (absent, small, or homeotic)-like (Drosophila)	1q22	1	NM_018489	Hs.491060	GeneID:55870	CNV_6789	0 (0%)	0 (0%)	no
	205954_at	RXRG	retinoid X receptor, gamma	1q22-q23	1	NM_006917	Hs.26550	GeneID:6258		0 (0%)	0 (0%)	no
	217836_s_at	YY1AP1	YY1 associated protein 1	1q22	1	NM_018253	Hs.584927	GeneID:55249	CNV_6789	0 (0%)	0 (0%)	no
	208759_at	NCSTN	nicastrin	1q22-q23	1	AF240468	Hs.517249	GeneID:23385		0 (0%)	0 (0%)	no
	1554049_s_at	WDR42A	WD repeat domain 42A	1q22-q23	1	BC013107	Hs.632447	GeneID:50717		0 (0%)	0 (0%)	no
	201275_at	FDPS	farnesyl diphosphate synthase (farnesyl pyrophosphate synthetase, dimethylallyltranstransferase, geranyltranstransferase)	1q22	1	NM_002004	Hs.335918	GeneID:2224	CNV_3315	0 (0%)	0 (0%)	no
	204788_s_at	PPOX	protoporphyrinogen oxidase	1q22	1	NM_000309	Hs.517373	GeneID:5498		0 (0%)	0 (0%)	no
	209882_at	RIT1	Ras-like without CAAX 1	1q22	1	AF084462	Hs.491234	GeneID:6016	CNV_6789	0 (0%)	0 (0%)	no
	204563_at	SELL	selectin L	1q23-q25	1	NM_000655	Hs.82848	GeneID:6402		0 (0%)	0 (0%)	no
	1554899_s_at	FCER1G	Fc fragment of IgE, high affinity I, receptor for; gamma polypeptide	1q23	1	BC020763	Hs.433300	GeneID:2207		0 (0%)	0 (0%)	no
	201966_at	NDUFS2	NADH dehydrogenase (ubiquinone) Fe-S protein 2, 49kDa (NADH-coenzyme Q reductase)	1q23	1	NM_004550	Hs.173611	GeneID:4720		0 (0%)	0 (0%)	no
	201403_s_at	MGST3	microsomal glutathione S-transferase 3	1q23	1	NM_004528	Hs.191734	GeneID:4259		0 (0%)	0 (0%)	no
	1562537_at	FCER1A	Fc fragment of IgE, high affinity I, receptor for; alpha polypeptide	1q23	1	BC015185	Hs.897	GeneID:2205		0 (0%)	0 (0%)	no
	1565673_at	FCGR2A	Fc fragment of IgG, low affinity IIa, receptor (CD32)	1q23	1	AF416711	Hs.352642	GeneID:2212	CNV_2329	0 (0%)	0 (0%)	no
	209825_s_at	UCK2	uridine-cytidine kinase 2	1q23	1	BC002906	Hs.458360	GeneID:7371	CNV_9380	0 (0%)	0 (0%)	no
	204007_at	FCGR3B	Fc fragment of IgG, low affinity IIIb, receptor (CD16b)	1q23	1	J04162	---	GeneID:2215	CNV_2329	0 (0%)	0 (0%)	no
	1554500_a_at	RGS7	regulator of G-protein signaling 7	1q43|1q23.1	1	AF493931	Hs.655739	GeneID:6000		0 (0%)	0 (0%)	no
	218678_at	NES	nestin	1q23.1	1	NM_024609	Hs.527971	GeneID:10763		0 (0%)	0 (0%)	no
	219385_at	SLAMF8	SLAM family member 8	1q23.2	1	NM_020125	Hs.438683	GeneID:56833		0 (0%)	0 (0%)	no
	209681_at	SLC19A2	solute carrier family 19 (thiamine transporter), member 2	1q23.3	1	AF153330	Hs.30246	GeneID:10560		0 (0%)	0 (0%)	no
	210280_at	MPZ	myelin protein zero	1q23.3	1	D10537	Hs.591486	GeneID:4359		0 (0%)	0 (0%)	no
	202004_x_at	SDHC	succinate dehydrogenase complex, subunit C, integral membrane protein, 15kDa	1q23.3	1	NM_003001	Hs.444472	GeneID:6391		0 (0%)	0 (0%)	no
	205168_at	DDR2	discoidin domain receptor tyrosine kinase 2	1q23.3	1	NM_006182	Hs.593833	GeneID:4921		0 (0%)	0 (0%)	no
	211944_at	BAT2D1	BAT2 domain containing 1	1q23.3	1	BE729523	Hs.494614	GeneID:23215		0 (0%)	0 (0%)	no
	204337_at	RGS4	regulator of G-protein signaling 4	1q23.3	1	AL514445	Hs.386726	GeneID:5999		0 (0%)	0 (0%)	no
	218336_at	PFDN2	prefoldin subunit 2	1q23.3	1	NM_012394	Hs.492516	GeneID:5202		0 (0%)	0 (0%)	no
	207350_s_at	VAMP4	vesicle-associated membrane protein 4	1q24-q25	1	NM_003762	Hs.6651	GeneID:8674		0 (0%)	0 (0%)	no
	201381_x_at	CACYBP	calcyclin binding protein	1q24-q25	1	AF057356	Hs.508524	GeneID:27101		0 (0%)	0 (0%)	no
	1558560_s_at	BLZF1	basic leucine zipper nuclear factor 1	1q24	1	AI002966	Hs.130746	GeneID:8548		0 (0%)	0 (0%)	no
	1557432_at	RASAL2	RAS protein activator like 2	1q24	1	BQ003426	Hs.656823	GeneID:9462		0 (0%)	0 (0%)	no
	214822_at	FAM5B	family with sequence similarity 5, member B	1q24.1-q25.3	1	AF131833	Hs.495918	GeneID:57795		0 (0%)	0 (0%)	no
	203333_at	KIFAP3	kinesin-associated protein 3	1q24.2	1	NM_014970	Hs.433442	GeneID:22920		0 (0%)	0 (0%)	no
	217908_s_at	IQWD1	IQ motif and WD repeats 1	1q24.2	1	NM_018442	Hs.435741	GeneID:55827	CNV_6794	0 (0%)	0 (0%)	no
	201874_at	MPZL1	myelin protein zero-like 1	1q24.2	1	BF978611	Hs.493919	GeneID:9019		0 (0%)	0 (0%)	no
	206971_at	GPR161	G protein-coupled receptor 161	1q24.2	1	NM_007369	Hs.632453	GeneID:23432	CNV_6794	0 (0%)	0 (0%)	no
	1558501_at	DNM3	dynamin 3	1q24.3	1	AI631915	Hs.654775	GeneID:26052		0 (0%)	0 (0%)	no
	208432_s_at	CACNA1E	calcium channel, voltage-dependent, R type, alpha 1E subunit	1q25-q31	1	NM_000721	Hs.437444	GeneID:777		0 (0%)	0 (0%)	no
	221272_s_at	C1orf21	chromosome 1 open reading frame 21	1q25	1	NM_030806	Hs.497159	GeneID:81563		0 (0%)	0 (0%)	no
	218578_at	CDC73	cell division cycle 73, Paf1/RNA polymerase II complex component, homolog (S. cerevisiae)	1q25	1	NM_024529	Hs.576497	GeneID:79577		0 (0%)	0 (0%)	no
	206007_at	PRG4	proteoglycan 4	1q25-q31	1	NM_005807	Hs.647723	GeneID:10216		0 (0%)	0 (0%)	no
	217966_s_at	FAM129A	family with sequence similarity 129, member A	1q25	1	NM_022083	Hs.518662	GeneID:116496	CNV_34742	0 (0%)	0 (0%)	no
	200844_s_at	PRDX6	peroxiredoxin 6	1q25.1	1	BE869583	Hs.573688	GeneID:9588	CNV_4262	0 (0%)	0 (0%)	no
	215109_at	KIAA0492	KIAA0492 protein	1q25.1	1	R02172	Hs.656281	GeneID:57238		0 (0%)	0 (0%)	no
	213197_at	ASTN1	astrotactin 1	1q25.2	1	AB006627	Hs.495897	GeneID:460		0 (0%)	0 (0%)	no
	220338_at	RALGPS2	Ral GEF with PH domain and SH3 binding motif 2	1q25.2	1	NM_018037	Hs.644008	GeneID:55103		0 (0%)	0 (0%)	no
	215953_at	DKFZP564C196	DKFZP564C196 protein	1q25.3	1	AL050020	Hs.127384	GeneID:284649		0 (0%)	0 (0%)	no
	1555797_a_at	ARPC5	actin related protein 2/3 complex, subunit 5, 16kDa	1q25.3	1	AF017807	Hs.518609	GeneID:10092		0 (0%)	0 (0%)	no
	218253_s_at	LGTN	ligatin	1q31-q32	1	NM_006893	Hs.497581	GeneID:1939		0 (0%)	0 (0%)	no
	214797_s_at	PCTK3	PCTAIRE protein kinase 3	1q31-q32	1	BC000281	Hs.445402	GeneID:5129		0 (0%)	0 (0%)	no
	205927_s_at	CTSE	cathepsin E	1q31	1	NM_001910	Hs.701979	GeneID:1510		0 (0%)	0 (0%)	no
	205404_at	HSD11B1	hydroxysteroid (11-beta) dehydrogenase 1	1q32-q41	1	NM_005525	Hs.195040	GeneID:3290		0 (0%)	0 (0%)	no
	201235_s_at	BTG2	BTG family, member 2	1q32	1	BG339064	Hs.519162	GeneID:7832		0 (0%)	0 (0%)	no
	1569861_at	TRAF5	TNF receptor-associated factor 5	1q32	1	BC032830	Hs.523930	GeneID:7188		0 (0%)	0 (0%)	no
	204477_at	RABIF	RAB interacting factor	1q32-q41	1	U74324	Hs.90875	GeneID:5877		0 (0%)	0 (0%)	no
	1569111_at	SOX13	SRY (sex determining region Y)-box 13	1q32	1	BC040649	Hs.201671	GeneID:9580		0 (0%)	0 (0%)	no
	204223_at	PRELP	proline/arginine-rich end leucine-rich repeat protein	1q32	1	NM_002725	Hs.632481	GeneID:5549		0 (0%)	0 (0%)	no
	205724_at	PKP1	plakophilin 1 (ectodermal dysplasia/skin fragility syndrome)	1q32	1	NM_000299	Hs.497350	GeneID:5317		0 (0%)	0 (0%)	no
	1555950_a_at	CD55	CD55 molecule, decay accelerating factor for complement (Cromer blood group)	1q32	1	CA448665	Hs.527653	GeneID:1604		0 (0%)	0 (0%)	no
	219687_at	HHAT	hedgehog acyltransferase	1q32	1	NM_018194	Hs.58650	GeneID:55733	CNV_34771	0 (0%)	0 (0%)	no
	207828_s_at	CENPF	centromere protein F, 350/400ka (mitosin)	1q32-q41	1	NM_005196	Hs.497741	GeneID:1063		0 (0%)	0 (0%)	no
	204484_at	PIK3C2B	phosphoinositide-3-kinase, class 2, beta polypeptide	1q32	1	NM_002646	Hs.497487	GeneID:5287		0 (0%)	0 (0%)	no
	205655_at	MDM4	Mdm4 p53 binding protein homolog (mouse)	1q32	1	NM_002393	Hs.702385	GeneID:4194		0 (0%)	0 (0%)	no
	205410_s_at	ATP2B4	ATPase, Ca++ transporting, plasma membrane 4	1q32.1	1	NM_001684	Hs.343522	GeneID:493		0 (0%)	0 (0%)	no
	1554860_at	PTPN7	protein tyrosine phosphatase, non-receptor type 7	1q32.1	1	AF394064	Hs.402773	GeneID:5778		0 (0%)	0 (0%)	no
	205093_at	PLEKHA6	pleckstrin homology domain containing, family A member 6	1q32.1	1	NM_014935	Hs.253146	GeneID:22874		0 (0%)	0 (0%)	no
	219331_s_at	KLHDC8A	kelch domain containing 8A	1q32.1	1	NM_018203	Hs.10414	GeneID:55220		0 (0%)	0 (0%)	no
	209395_at	CHI3L1	chitinase 3-like 1 (cartilage glycoprotein-39)	1q32.1	1	M80927	Hs.382202	GeneID:1116		0 (0%)	0 (0%)	no
	213438_at	NFASC	neurofascin homolog (chicken)	1q32.1	1	AA995925	Hs.13349	GeneID:23114		0 (0%)	0 (0%)	no
	1555503_a_at	TMCC2	transmembrane and coiled-coil domain family 2	1q32.1	1	AB001596	Hs.6360	GeneID:9911		0 (0%)	0 (0%)	no
	1565867_a_at	ZC3H11A	zinc finger CCCH-type containing 11A	1q32.1	1	W01876	Hs.532399	GeneID:9877		0 (0%)	0 (0%)	no
	213785_at	IPO9	importin 9	1q32.1	1	AW269792	Hs.596014	GeneID:55705		0 (0%)	0 (0%)	no
	1556202_at	SRGAP2	SLIT-ROBO Rho GTPase activating protein 2	1q32.1	1	AI263819	Hs.497575	GeneID:23380		0 (0%)	0 (0%)	no
	206364_at	KIF14	kinesin family member 14	1q32.1	1	NM_014875	Hs.3104	GeneID:9928	CNV_2344	0 (0%)	0 (0%)	no
	201510_at	ELF3	E74-like factor 3 (ets domain transcription factor, epithelial-specific )	1q32.2	1	AF017307	Hs.67928	GeneID:1999	CNV_5543	0 (0%)	0 (0%)	no
	213524_s_at	G0S2	G0/G1switch 2	1q32.2|1q32.2-q41	1	NM_015714	Hs.432132	GeneID:50486		0 (0%)	0 (0%)	no
	218344_s_at	RCOR3	REST corepressor 3	1q32.2-q32.3	1	NM_018254	Hs.696152	GeneID:55758		0 (0%)	0 (0%)	no
	220745_at	IL19	interleukin 19	1q32.2	1	NM_013371	Hs.661017	GeneID:29949	CNV_2091	0 (0%)	0 (0%)	no
	207290_at	PLXNA2	plexin A2	1q32.2	1	NM_025179	Hs.497626	GeneID:5362	CNV_4269	0 (0%)	0 (0%)	no
	1555092_at	VASH2	vasohibin 2	1q32.3	1	BC028194	Hs.96885	GeneID:79805		0 (0%)	0 (0%)	no
	210261_at	KCNK2	potassium channel, subfamily K, member 2	1q41	1	AF004711	Hs.497745	GeneID:3776		0 (0%)	0 (0%)	no
	218865_at	MOSC1	MOCO sulphurase C-terminal domain containing 1	1q41	1	NM_022746	Hs.497816	GeneID:64757		0 (0%)	0 (0%)	no
	220435_at	SLC30A10	solute carrier family 30, member 10	1q41	1	NM_018713	Hs.284450	GeneID:55532		0 (0%)	0 (0%)	no
	200080_s_at	H3F3A	H3 histone, family 3A	1q41	1	AI955655	Hs.533624	GeneID:3020		0 (0%)	0 (0%)	no
	214438_at	HLX	H2.0-like homeobox	1q41-q42.1	1	M60721	Hs.74870	GeneID:3142		0 (0%)	0 (0%)	no
	218546_at	C1orf115	chromosome 1 open reading frame 115	1q41	1	NM_024709	Hs.519839	GeneID:79762		0 (0%)	0 (0%)	no
	219389_at	SUSD4	sushi domain containing 4	1q41	1	NM_017982	Hs.497841	GeneID:55061		0 (0%)	0 (0%)	no
	219527_at	MOSC2	MOCO sulphurase C-terminal domain containing 2	1q41	1	NM_017898	Hs.369042	GeneID:54996		0 (0%)	0 (0%)	no
	217900_at	IARS2	isoleucyl-tRNA synthetase 2, mitochondrial	1q41	1	NM_018060	Hs.262823	GeneID:55699		0 (0%)	0 (0%)	no
	218909_at	RPS6KC1	ribosomal protein S6 kinase, 52kDa, polypeptide 1	1q41	1	NM_012424	Hs.591416	GeneID:26750		0 (0%)	0 (0%)	no
	215501_s_at	DUSP10	dual specificity phosphatase 10	1q41	1	AK022513	Hs.497822	GeneID:11221		0 (0%)	0 (0%)	no
	207706_at	USH2A	Usher syndrome 2A (autosomal recessive, mild)	1q41	1	NM_007123	Hs.655974	GeneID:7399		0 (0%)	0 (0%)	no
	217787_s_at	GALNT2	UDP-N-acetyl-alpha-D-galactosamine:polypeptide N-acetylgalactosaminyltransferase 2 (GalNAc-T2)	1q41-q42	1	AL525086	Hs.654649	GeneID:2590		0 (0%)	0 (0%)	no
	208933_s_at	LGALS8	lectin, galactoside-binding, soluble, 8	1q42-q43	1	AI659005	Hs.4082	GeneID:3964		0 (0%)	0 (0%)	no
	204678_s_at	KCNK1	potassium channel, subfamily K, member 1	1q42-q43	1	U90065	Hs.208544	GeneID:3775		0 (0%)	0 (0%)	no
	204137_at	GPR137B	G protein-coupled receptor 137B	1q42-q43	1	NM_003272	Hs.498160	GeneID:7107		0 (0%)	0 (0%)	no
	203983_at	TSNAX	translin-associated factor X	1q42.1	1	NM_005999	Hs.96247	GeneID:7257	CNV_3334	0 (0%)	0 (0%)	no
	221497_x_at	EGLN1	egl nine homolog 1 (C. elegans)	1q42.1	1	BC005369	Hs.444450	GeneID:54583		0 (0%)	0 (0%)	no
	202017_at	EPHX1	epoxide hydrolase 1, microsomal (xenobiotic)	1q42.1	1	NM_000120	Hs.89649	GeneID:2052		0 (0%)	0 (0%)	no
	203120_at	TP53BP2	tumor protein p53 binding protein, 2	1q42.1	1	NM_005426	Hs.523968	GeneID:7159	CNV_3331	0 (0%)	0 (0%)	no
	207025_at	GJC2	gap junction protein, gamma 2, 47kDa	1q42.13	1	NM_020435	Hs.100072	GeneID:57165	CNV_6812	0 (0%)	0 (0%)	no
	219063_at	C1orf35	chromosome 1 open reading frame 35	1q42.13	1	NM_024319	Hs.445952	GeneID:79169	CNV_6812	0 (0%)	0 (0%)	no
	218168_s_at	CABC1	chaperone, ABC1 activity of bc1 complex homolog (S. pombe)	1q42.13	1	NM_020247	Hs.118241	GeneID:56997		0 (0%)	0 (0%)	no
	1554306_at	ITPKB	inositol 1,4,5-trisphosphate 3-kinase B	1q42.13	1	BC015009	Hs.528087	GeneID:3707		0 (0%)	0 (0%)	no
	1555765_a_at	GNG4	guanine nucleotide binding protein (G protein), gamma 4	1q42.3	1	AF493872	Hs.159711	GeneID:2786		0 (0%)	0 (0%)	no
	220794_at	GREM2	gremlin 2, cysteine knot superfamily, homolog (Xenopus laevis)	1q43	1	NM_022469	Hs.98206	GeneID:64388		0 (0%)	0 (0%)	no
	203774_at	MTR	5-methyltetrahydrofolate-homocysteine methyltransferase	1q43	1	NM_000254	Hs.498187	GeneID:4548		0 (0%)	0 (0%)	no
	1552717_s_at	CEP170	centrosomal protein 170kDa	1q44	1	NM_153243	Hs.408293	GeneID:9859	CNV_6814	0 (0%)	0 (0%)	no
	1555164_at	KIF26B	kinesin family member 26B	1q44	1	BC042481	Hs.368096	GeneID:55083		0 (0%)	0 (0%)	no
	203697_at	FRZB	frizzled-related protein	2qter	2	U91903	Hs.128453	GeneID:2487	CNV_3401	0 (0%)	0 (0%)	no
	217761_at	ADI1	acireductone dioxygenase 1	2p25.3	2	NM_018269	Hs.502773	GeneID:55256		0 (0%)	0 (0%)	no
	1554324_s_at	DYNC2LI1	dynein, cytoplasmic 2, light intermediate chain 1	2p25.1-p24.1	2	BC040558	Hs.371597	GeneID:51626		0 (0%)	0 (0%)	no
	212272_at	LPIN1	lipin 1	2p25.1	2	AA813260	Hs.467740	GeneID:23175		0 (0%)	0 (0%)	no
	200693_at	YWHAQ	tyrosine 3-monooxygenase/tryptophan 5-monooxygenase activation protein, theta polypeptide	2p25.1	2	NM_006826	Hs.74405	GeneID:10971	CNV_5969	0 (0%)	0 (0%)	no
	213288_at	MBOAT2	membrane bound O-acyltransferase domain containing 2	2p25.1	2	AI761250	---	GeneID:129642		0 (0%)	0 (0%)	no
	202478_at	TRIB2	tribbles homolog 2 (Drosophila)	2p25.1-p24.3	2	NM_021643	Hs.696139	GeneID:28951		0 (0%)	0 (0%)	no
	214690_at	TAF1B	TATA box binding protein (TBP)-associated factor, RNA polymerase I, B, 63kDa	2p25	2	AA004579	Hs.654508	GeneID:9014		0 (0%)	0 (0%)	no
	1554808_at	ACP1	acid phosphatase 1, soluble	2p25	2	BC020699	Hs.558296	GeneID:52	CNV_3341	0 (0%)	0 (0%)	no
	201890_at	RRM2	ribonucleotide reductase M2 polypeptide	2p25-p24	2	BE966236	Hs.226390	GeneID:6241		0 (0%)	0 (0%)	no
	212012_at	PXDN	peroxidasin homolog (Drosophila)	2p25	2	BF342851	Hs.332197	GeneID:7837		0 (0%)	0 (0%)	no
	210263_at	KCNF1	potassium voltage-gated channel, subfamily F, member 1	2p25	2	AF029780	Hs.23735	GeneID:3754		0 (0%)	0 (0%)	no
	201565_s_at	ID2	inhibitor of DNA binding 2, dominant negative helix-loop-helix protein	2p25	2	NM_002166	Hs.180919	GeneID:3398		0 (0%)	0 (0%)	no
	222203_s_at	RDH14	retinol dehydrogenase 14 (all-trans/9-cis/11-cis)	2p24.2	2	AK023625	Hs.288880	GeneID:57665	CNV_8365	0 (0%)	0 (0%)	no
	209756_s_at	MYCN	v-myc myelocytomatosis viral related oncogene, neuroblastoma derived (avian)	2p24.1	2	AI871354	Hs.25960	GeneID:4613		0 (0%)	0 (0%)	no
	1554261_at	KLHL29	kelch-like 29 (Drosophila)	2p24.1	2	BC015667	Hs.130593	GeneID:114818		0 (0%)	0 (0%)	no
	1555266_a_at	ASXL2	additional sex combs like 2 (Drosophila)	2p24.1	2	BC042999	Hs.700650	GeneID:55252	CNV_7261	0 (0%)	0 (0%)	no
	201286_at	SDC1	syndecan 1	2p24.1	2	Z48199	Hs.224607	GeneID:6382		0 (0%)	0 (0%)	no
	205108_s_at	APOB	apolipoprotein B (including Ag(x) antigen)	2p24-p23	2	NM_000384	Hs.120759	GeneID:338		0 (0%)	0 (0%)	no
	205968_at	KCNS3	potassium voltage-gated channel, delayed-rectifier, subfamily S, member 3	2p24	2	NM_002252	Hs.414489	GeneID:3790		0 (0%)	0 (0%)	no
	202926_at	NAG	neuroblastoma-amplified protein	2p24	2	NM_015909	Hs.467759	GeneID:51594	CNV_3345	0 (0%)	0 (0%)	no
	1553962_s_at	RHOB	ras homolog gene family, member B	2p24	2	BI668074	Hs.502876	GeneID:388		0 (0%)	0 (0%)	no
	219329_s_at	C2orf28	chromosome 2 open reading frame 28	2p23.3	2	NM_016085	Hs.9527	GeneID:51374		0 (0%)	0 (0%)	no
	204366_s_at	GTF3C2	general transcription factor IIIC, polypeptide 2, beta 110kDa	2p23.3	2	NM_001521	Hs.75782	GeneID:2976	CNV_35807	0 (0%)	0 (0%)	no
	205175_s_at	KHK	ketohexokinase (fructokinase)	2p23.3	2	NM_000221	Hs.567297	GeneID:3795	CNV_9399	0 (0%)	0 (0%)	no
	218843_at	FNDC4	fibronectin type III domain containing 4	2p23.3	2	NM_022823	Hs.27836	GeneID:64838	CNV_9400	0 (0%)	0 (0%)	no
	205409_at	FOSL2	FOS-like antigen 2	2p23.3	2	NM_005253	Hs.220971	GeneID:2355		0 (0%)	0 (0%)	no
	219944_at	CLIP4	CAP-GLY domain containing linker protein family, member 4	2p23.2	2	NM_024692	Hs.122927	GeneID:79745	CNV_2374	0 (0%)	0 (0%)	no
	1568768_s_at	BRE	brain and reproductive organ-expressed (TNFRSF1A modulator)	2p23.2	2	AW080339	Hs.11916	GeneID:9577	CNV_3347	0 (0%)	0 (0%)	no
	208211_s_at	ALK	anaplastic lymphoma receptor tyrosine kinase	2p23	2	U66559	Hs.654469	GeneID:238	CNV_2374	0 (0%)	0 (0%)	no
	205952_at	KCNK3	potassium channel, subfamily K, member 3	2p23	2	NM_002246	Hs.645288	GeneID:3777	CNV_35805	0 (0%)	0 (0%)	no
	209551_at	YIPF4	Yip1 domain family, member 4	2p22.3	2	BC004875	Hs.468099	GeneID:84272	CNV_5203	0 (0%)	0 (0%)	no
	203341_at	CEBPZ	CCAAT/enhancer binding protein (C/EBP), zeta	2p22.2	2	NM_005760	Hs.135406	GeneID:10153		0 (0%)	0 (0%)	no
	218311_at	MAP4K3	mitogen-activated protein kinase kinase kinase kinase 3	2p22.1	2	NM_003618	Hs.655750	GeneID:8491		0 (0%)	0 (0%)	no
	1564084_at	CAD	carbamoyl-phosphate synthetase 2, aspartate transcarbamylase, and dihydroorotase	2p22-p21	2	AL832309	Hs.377010	GeneID:790		0 (0%)	0 (0%)	no
	1556732_at	EML4	echinoderm microtubule associated protein like 4	2p22-p21	2	BC039354	Hs.593614	GeneID:27436		0 (0%)	0 (0%)	no
	202551_s_at	CRIM1	cysteine rich transmembrane BMP regulator 1 (chordin-like)	2p21	2	BG546884	Hs.699247	GeneID:51232	CNV_4281	0 (0%)	0 (0%)	no
	208127_s_at	SOCS5	suppressor of cytokine signaling 5	2p21	2	NM_014011	Hs.468426	GeneID:9655		0 (0%)	0 (0%)	no
	207243_s_at	CALM2	calmodulin 2 (phosphorylase kinase, delta)	2p21	2	NM_001743	Hs.643483	GeneID:805		0 (0%)	0 (0%)	no
	219055_at	SRBD1	S1 RNA binding domain 1	2p21	2	NM_018079	Hs.14229	GeneID:55133	CNV_8368	0 (0%)	0 (0%)	no
	201839_s_at	TACSTD1	tumor-associated calcium signal transducer 1	2p21	2	NM_002354	Hs.699160	GeneID:4072		0 (0%)	0 (0%)	no
	203781_at	MRPL33	mitochondrial ribosomal protein L33	2p21	2	NM_004891	Hs.515879	GeneID:9553		0 (0%)	0 (0%)	no
	209286_at	CDC42EP3	CDC42 effector protein (Rho GTPase binding) 3	2p21	2	AI754416	Hs.369574	GeneID:10602	CNV_3352	0 (0%)	0 (0%)	no
	218397_at	FANCL	Fanconi anemia, complementation group L	2p16.1	2	NM_018062	Hs.705609	GeneID:55120	CNV_9940	0 (0%)	0 (0%)	no
	1568627_at	SMEK2	SMEK homolog 2, suppressor of mek1 (Dictyostelium)	2p16.1	2	BC032531	Hs.516182	GeneID:57223	CNV_3357	0 (0%)	0 (0%)	no
	201842_s_at	EFEMP1	EGF-containing fibulin-like extracellular matrix protein 1	2p16	2	AI826799	Hs.76224	GeneID:2202		0 (0%)	0 (0%)	no
	205126_at	VRK2	vaccinia related kinase 2	2p16-p15	2	NM_006296	Hs.631890	GeneID:7444		0 (0%)	0 (0%)	no
	219326_s_at	B3GNT2	UDP-GlcNAc:betaGal beta-1,3-N-acetylglucosaminyltransferase 2	2p15	2	NM_006577	Hs.173203	GeneID:10678		0 (0%)	0 (0%)	no
	1555076_at	ARHGAP25	Rho GTPase activating protein 25	2p14	2	BC039591	Hs.531807	GeneID:9938		0 (0%)	0 (0%)	no
	219128_at	C2orf42	chromosome 2 open reading frame 42	2p14	2	NM_017880	Hs.413123	GeneID:54980		0 (0%)	0 (0%)	no
	202656_s_at	SERTAD2	SERTA domain containing 2	2p14	2	BG107456	Hs.693696	GeneID:9792	CNV_5025	1 (8%)	0 (0%)	yes	5
	217939_s_at	AFTPH	aftiphilin	2p14	2	NM_017657	Hs.655167	GeneID:54812		1 (8%)	0 (0%)	yes	1
	207791_s_at	RAB1A	RAB1A, member RAS oncogene family	2p14	2	NM_004161	Hs.310645	GeneID:5861		1 (8%)	0 (0%)	yes	8
	205268_s_at	ADD2	adducin 2 (beta)	2p14-p13	2	NM_017488	Hs.188528	GeneID:119		0 (0%)	0 (0%)	no
	1559477_s_at	MEIS1	Meis homeobox 1	2p14-p13	2	AL832770	Hs.526754	GeneID:4211		1 (8%)	0 (0%)	yes	4
	205644_s_at	SNRPG	small nuclear ribonucleoprotein polypeptide G	2p14	2	NM_003096	Hs.465167	GeneID:6637		0 (0%)	0 (0%)	no
	212458_at	SPRED2	sprouty-related, EVH1 domain containing 2	2p14	2	H97931	Hs.59332	GeneID:200734	CNV_5985	1 (8%)	0 (0%)	yes	2
	221868_at	PAIP2B	poly(A) binding protein interacting protein 2B	2p13.3	2	AB032981	Hs.416735	GeneID:400961		0 (0%)	0 (0%)	no
	218319_at	PELI1	pellino homolog 1 (Drosophila)	2p13.3	2	NM_020651	Hs.7886	GeneID:57162	CNV_3362	1 (8%)	0 (0%)	yes	10
	218458_at	GMCL1	germ cell-less homolog 1 (Drosophila)	2p13.3	2	NM_022471	Hs.293971	GeneID:64395		0 (0%)	0 (0%)	no
	209516_at	SMYD5	SMYD family member 5	2p13.2	2	U50383	Hs.631882	GeneID:10322		0 (0%)	0 (0%)	no
	208124_s_at	SEMA4F	sema domain, immunoglobulin domain (Ig), transmembrane domain (TM) and short cytoplasmic domain, (semaphorin) 4F	2p13.1	2	NM_004263	Hs.25887	GeneID:10505		0 (0%)	0 (0%)	no
	202274_at	ACTG2	actin, gamma 2, smooth muscle, enteric	2p13.1	2	NM_001615	Hs.516105	GeneID:72		0 (0%)	0 (0%)	no
	220092_s_at	ANTXR1	anthrax toxin receptor 1	2p13.1	2	NM_018153	Hs.165859	GeneID:84168	CNV_7279	0 (0%)	0 (0%)	no
	207767_s_at	EGR4	early growth response 4	2p13	2	NM_001965	Hs.3052	GeneID:1961		0 (0%)	0 (0%)	no
	202721_s_at	GFPT1	glutamine-fructose-6-phosphate transaminase 1	2p13	2	BE645771	Hs.645286	GeneID:2673	CNV_7279	0 (0%)	0 (0%)	no
	202934_at	HK2	hexokinase 2	2p13	2	AI761561	Hs.591588	GeneID:3099	CNV_8375	0 (0%)	0 (0%)	no
	211121_s_at	DOK1	docking protein 1, 62kDa (downstream of tyrosine kinase 1)	2p13	2	AF180527	Hs.103854	GeneID:1796		0 (0%)	0 (0%)	no
	202546_at	VAMP8	vesicle-associated membrane protein 8 (endobrevin)	2p12-p11.2	2	NM_003761	Hs.534373	GeneID:8673		0 (0%)	0 (0%)	no
	209810_at	SFTPB	surfactant protein B	2p12-p11.2	2	J02761	Hs.512690	GeneID:6439		0 (0%)	0 (0%)	no
	205886_at	REG1B	regenerating islet-derived 1 beta	2p12	2	NM_006507	Hs.4158	GeneID:5968	CNV_35857	0 (0%)	0 (0%)	no
	209752_at	REG1A	regenerating islet-derived 1 alpha	2p12	2	AF172331	Hs.49407	GeneID:5967	CNV_35858	0 (0%)	0 (0%)	no
	212478_at	RMND5A	required for meiotic nuclear division 5 homolog A (S. cerevisiae)	2p11.2	2	H65865	Hs.75277	GeneID:64795		0 (0%)	0 (0%)	no
	217874_at	SUCLG1	succinate-CoA ligase, alpha subunit	2p11.2	2	NM_003849	Hs.270428	GeneID:8802		0 (0%)	0 (0%)	no
	217938_s_at	KCMF1	potassium channel modulatory factor 1	2p11.2	2	NM_020122	Hs.654968	GeneID:56888		0 (0%)	0 (0%)	no
	218303_x_at	KRCC1	lysine-rich coiled-coil 1	2p11.2	2	NM_016618	Hs.469254	GeneID:51315		0 (0%)	0 (0%)	no
	203217_s_at	ST3GAL5	ST3 beta-galactoside alpha-2,3-sialyltransferase 5	2p11.2	2	NM_003896	Hs.415117	GeneID:8869		0 (0%)	0 (0%)	no
	201850_at	CAPG	capping protein (actin filament), gelsolin-like	2p11.2	2	NM_001747	Hs.516155	GeneID:822		0 (0%)	0 (0%)	no
	217733_s_at	TMSB10	thymosin beta 10	2p11.2	2	NM_021103	Hs.446574	GeneID:9168		0 (0%)	0 (0%)	no
	205892_s_at	FABP1	fatty acid binding protein 1, liver	2p11	2	NM_001443	Hs.380135	GeneID:2168		0 (0%)	0 (0%)	no
	202100_at	RALB	v-ral simian leukemia viral oncogene homolog B (ras related; GTP binding protein)	2cen-q13	2	BG169673	Hs.469820	GeneID:5899	CNV_4304	0 (0%)	0 (0%)	no
	200955_at	IMMT	inner membrane protein, mitochondrial (mitofilin)	2p11.2|2	2	NM_006839	Hs.148559	GeneID:10989	CNV_8380	0 (0%)	0 (0%)	no
	205342_s_at	SULT1C2	sulfotransferase family, cytosolic, 1C, member 2	2q11.1-q11.2	2	AF026303	Hs.436123	GeneID:6819	CNV_3382	0 (0%)	0 (0%)	no
	211116_at	SLC9A2	solute carrier family 9 (sodium/hydrogen exchanger), member 2	2q11.2	2	AF073299	Hs.250083	GeneID:6549		0 (0%)	0 (0%)	no
	200028_s_at	STARD7	StAR-related lipid transfer (START) domain containing 7	2q11.2	2	NM_020151	Hs.469331	GeneID:56910	CNV_4300	0 (0%)	0 (0%)	no
	212507_at	TMEM131	transmembrane protein 131	2q11.2	2	D87446	Hs.469376	GeneID:23505		0 (0%)	0 (0%)	no
	203583_at	UNC50	unc-50 homolog (C. elegans)	2q11.2	2	NM_014044	Hs.13370	GeneID:25972		0 (0%)	0 (0%)	no
	219039_at	SEMA4C	sema domain, immunoglobulin domain (Ig), transmembrane domain (TM) and short cytoplasmic domain, (semaphorin) 4C	2q11.2	2	NM_017789	Hs.516220	GeneID:54910		0 (0%)	0 (0%)	no
	213138_at	ARID5A	AT rich interactive domain 5A (MRF1-like)	2q11.2	2	M62324	Hs.920	GeneID:10865		0 (0%)	0 (0%)	no
	1558732_at	MAP4K4	mitogen-activated protein kinase kinase kinase kinase 4	2q11.2-q12	2	AK074900	Hs.431550	GeneID:9448		0 (0%)	0 (0%)	no
	203536_s_at	CIAO1	cytosolic iron-sulfur protein assembly 1 homolog (S. cerevisiae)	2q11.2	2	NM_004804	Hs.12109	GeneID:9391	CNV_4300	0 (0%)	0 (0%)	no
	207526_s_at	IL1RL1	interleukin 1 receptor-like 1	2q12	2	NM_003856	Hs.66	GeneID:9173	CNV_35703	0 (0%)	0 (0%)	no
	121_at	PAX8	paired box 8	2q12-q14	2	X69699	Hs.469728	GeneID:7849		0 (0%)	0 (0%)	no
	202949_s_at	FHL2	four and a half LIM domains 2	2q12-q14	2	NM_001450	Hs.443687	GeneID:2274		0 (0%)	0 (0%)	no
	202428_x_at	DBI	diazepam binding inhibitor (GABA receptor modulator, acyl-Coenzyme A binding protein)	2q12-q21	2	NM_020548	Hs.78888	GeneID:1622		0 (0%)	0 (0%)	no
	219662_at	C2orf49	chromosome 2 open reading frame 49	2q12.2	2	NM_024093	Hs.549577	GeneID:79074		0 (0%)	0 (0%)	no
	201711_x_at	RANBP2	RAN binding protein 2	2q12.3	2	AI681120	Hs.590897	GeneID:5903		0 (0%)	0 (0%)	no
	206259_at	PROC	protein C (inactivator of coagulation factors Va and VIIIa)	2q13-q14	2	NM_000312	Hs.224698	GeneID:5624		0 (0%)	0 (0%)	no
	220845_at	ACOXL	acyl-Coenzyme A oxidase-like	2q13	2	NM_018308	Hs.253320	GeneID:55289		0 (0%)	0 (0%)	no
	220559_at	EN1	engrailed homeobox 1	2q13-q21	2	NM_001426	Hs.271977	GeneID:2019		0 (0%)	0 (0%)	no
	1553088_a_at	BCL2L11	BCL2-like 11 (apoptosis facilitator)	2q13	2	NM_138626	Hs.469658	GeneID:10018	CNV_3384	0 (0%)	0 (0%)	no
	207034_s_at	GLI2	GLI-Kruppel family member GLI2	2q14	2	NM_030379	Hs.111867	GeneID:2736		0 (0%)	0 (0%)	no
	222223_s_at	IL1F5	interleukin 1 family, member 5 (delta)	2q14	2	AF216693	Hs.516301	GeneID:26525		0 (0%)	0 (0%)	no
	221729_at	COL5A2	collagen, type V, alpha 2	2q14-q32	2	AL575735	Hs.445827	GeneID:1290		0 (0%)	0 (0%)	no
	209688_s_at	CCDC93	coiled-coil domain containing 93	2q14.1	2	BC005078	Hs.107845	GeneID:54520		0 (0%)	0 (0%)	no
	200996_at	ACTR3	ARP3 actin-related protein 3 homolog (yeast)	2q14.1	2	NM_005721	Hs.433512	GeneID:10096		0 (0%)	0 (0%)	no
	218897_at	TMEM177	transmembrane protein 177	2q14.2	2	NM_030577	Hs.439991	GeneID:80775		0 (0%)	0 (0%)	no
	205171_at	PTPN4	protein tyrosine phosphatase, non-receptor type 4 (megakaryocyte)	2q14.2	2	NM_002830	Hs.469809	GeneID:5775		0 (0%)	0 (0%)	no
	219253_at	TMEM185B	transmembrane protein 185B (pseudogene)	2q14.2	2	NM_024121	Hs.376722	GeneID:79134	CNV_4304	0 (0%)	0 (0%)	no
	1554830_a_at	STEAP3	STEAP family member 3	2q14.2	2	AF262322	Hs.647822	GeneID:55240		0 (0%)	0 (0%)	no
	220765_s_at	LIMS2	LIM and senescent cell antigen-like domains 2	2q14.3	2	NM_017980	Hs.469881	GeneID:55679		0 (0%)	0 (0%)	no
	207864_at	SCN7A	sodium channel, voltage-gated, type VII, alpha	2q21-q23	2	NM_002976	Hs.695947	GeneID:6332		0 (0%)	0 (0%)	no
	202176_at	ERCC3	excision repair cross-complementing rodent repair deficiency, complementation group 3 (xeroderma pigmentosum group B complementing)	2q21	2	NM_000122	Hs.469872	GeneID:2071	CNV_3391	0 (0%)	0 (0%)	no
	216323_x_at	TUBA3D	tubulin, alpha 3d	2q21.1	2	K03460	Hs.503749	GeneID:113457	CNV_3393	0 (0%)	0 (0%)	no
	212909_at	LYPD1	LY6/PLAUR domain containing 1	2q21.2	2	AL567376	Hs.694844	GeneID:116372		0 (0%)	0 (0%)	no
	212932_at	RAB3GAP1	RAB3 GTPase activating protein subunit 1 (catalytic)	2q21.3	2	AK022494	Hs.306327	GeneID:22930		0 (0%)	0 (0%)	no
	201623_s_at	DARS	aspartyl-tRNA synthetase	2q21.3	2	BC000629	Hs.503787	GeneID:1615		0 (0%)	0 (0%)	no
	212098_at	LOC151162	hypothetical LOC151162	2q21.3	2	AL134724	Hs.4988	GeneID:151162		0 (0%)	0 (0%)	no
	203603_s_at	ZEB2	zinc finger E-box binding homeobox 2	2q22	2	NM_014795	Hs.34871	GeneID:9839	CNV_6003	0 (0%)	0 (0%)	no
	219770_at	GTDC1	glycosyltransferase-like domain containing 1	2q22.2-q22.3	2	NM_024659	Hs.44780	GeneID:79712		0 (0%)	0 (0%)	no
	205327_s_at	ACVR2A	activin A receptor, type IIA	2q22.3	2	NM_001616	Hs.470174	GeneID:92		0 (0%)	0 (0%)	no
	206830_at	SLC4A10	solute carrier family 4, sodium bicarbonate transporter, member 10	2q23-q24	2	NM_022058	Hs.333958	GeneID:57282		0 (0%)	0 (0%)	no
	209955_s_at	FAP	fibroblast activation protein, alpha	2q23	2	U76833	Hs.654370	GeneID:2191	CNV_4314	0 (0%)	0 (0%)	no
	203080_s_at	BAZ2B	bromodomain adjacent to zinc finger domain, 2B	2q23-q24	2	NM_013450	Hs.470369	GeneID:29994		0 (0%)	0 (0%)	no
	207415_at	PLA2R1	phospholipase A2 receptor 1, 180kDa	2q23-q24	2	NM_007366	Hs.410477	GeneID:22925		0 (0%)	0 (0%)	no
	220195_at	MBD5	methyl-CpG binding domain protein 5	2q23.1	2	NM_018328	Hs.458312	GeneID:55777	CNV_8391	0 (0%)	0 (0%)	no
	206025_s_at	TNFAIP6	tumor necrosis factor, alpha-induced protein 6	2q23.3	2	AW188198	Hs.437322	GeneID:7130	CNV_8961	0 (0%)	0 (0%)	no
	203397_s_at	GALNT3	UDP-N-acetyl-alpha-D-galactosamine:polypeptide N-acetylgalactosaminyltransferase 3 (GalNAc-T3)	2q24-q31	2	BF063271	Hs.170986	GeneID:2591		0 (0%)	0 (0%)	no
	205710_at	LRP2	low density lipoprotein-related protein 2	2q24-q31	2	NM_004525	Hs.657729	GeneID:4036	CNV_35758	0 (0%)	0 (0%)	no
	207616_s_at	TANK	TRAF family member-associated NFKB activator	2q24-q31	2	NM_004180	Hs.556496	GeneID:10010	CNV_1357	0 (0%)	0 (0%)	no
	220025_at	TBR1	T-box, brain, 1	2q24	2	NM_006593	Hs.705400	GeneID:10716		0 (0%)	0 (0%)	no
	210007_s_at	GPD2	glycerol-3-phosphate dehydrogenase 2 (mitochondrial)	2q24.1	2	U36310	Hs.512382	GeneID:2820		0 (0%)	0 (0%)	no
	201852_x_at	COL3A1	collagen, type III, alpha 1	2q31	2	AI813758	Hs.443625	GeneID:1281		0 (0%)	0 (0%)	no
	219106_s_at	KBTBD10	kelch repeat and BTB (POZ) domain containing 10	2q31.1	2	NM_006063	Hs.50550	GeneID:10324	CNV_9969	0 (0%)	0 (0%)	no
	212624_s_at	CHN1	chimerin (chimaerin) 1	2q31.1	2	BF339445	Hs.654534	GeneID:1123		0 (0%)	0 (0%)	no
	207812_s_at	GORASP2	golgi reassembly stacking protein 2, 55kDa	2q31.1-q31.2	2	NM_015530	Hs.431317	GeneID:26003		0 (0%)	0 (0%)	no
	202663_at	WIPF1	WAS/WASL interacting protein family, member 1	2q31.1	2	AI005043	Hs.654521	GeneID:7456		0 (0%)	0 (0%)	no
	1554742_at	PMS1	PMS1 postmeiotic segregation increased 1 (S. cerevisiae)	2q31-q33|2q31.1	2	BC008410	Hs.111749	GeneID:5378	CNV_6016	0 (0%)	0 (0%)	no
	219293_s_at	OLA1	Obg-like ATPase 1	2q31.1	2	NM_013341	Hs.157351	GeneID:29789		0 (0%)	0 (0%)	no
	206686_at	PDK1	pyruvate dehydrogenase kinase, isozyme 1	2q31.1	2	NM_002610	Hs.470633	GeneID:5163		0 (0%)	0 (0%)	no
	200066_at	IK	IK cytokine, down-regulator of HLA II	2p15-p14|5q31.3	2	AF182645	Hs.421245	GeneID:3550		0 (0%)	0 (0%)	no
	203371_s_at	NDUFB3	NADH dehydrogenase (ubiquinone) 1 beta subcomplex, 3, 12kDa	2q31.3	2	NM_002491	Hs.109760	GeneID:4709		0 (0%)	0 (0%)	no
	218711_s_at	SDPR	serum deprivation response (phosphatidylserine binding protein)	2q32-q33	2	NM_004657	Hs.26530	GeneID:8436		0 (0%)	0 (0%)	no
	207738_s_at	NCKAP1	NCK-associated protein 1	2q32	2	NM_013436	Hs.603732	GeneID:10787	CNV_3401	0 (0%)	0 (0%)	no
	207147_at	DLX2	distal-less homeobox 2	2q32	2	NM_004405	Hs.419	GeneID:1746		0 (0%)	0 (0%)	no
	1555420_a_at	KLF7	Kruppel-like factor 7 (ubiquitous)	2q32	2	BC012919	Hs.471221	GeneID:8609		0 (0%)	0 (0%)	no
	202500_at	DNAJB2	DnaJ (Hsp40) homolog, subfamily B, member 2	2q32-q34	2	NM_006736	Hs.77768	GeneID:3300		0 (0%)	0 (0%)	no
	1555146_at	ATF2	activating transcription factor 2	2q32	2	BC026175	Hs.705370	GeneID:1386		0 (0%)	0 (0%)	no
	221781_s_at	DNAJC10	DnaJ (Hsp40) homolog, subfamily C, member 10	2q32.1	2	BG168666	Hs.516632	GeneID:54431	CNV_3401	0 (0%)	0 (0%)	no
	201593_s_at	ZC3H15	zinc finger CCCH-type containing 15	2q32.1	2	AV716798	Hs.705426	GeneID:55854	CNV_3403	0 (0%)	0 (0%)	no
	208047_s_at	NAB1	NGFI-A binding protein 1 (EGR1 binding protein 1)	2q32.3-q33	2	NM_005966	Hs.570078	GeneID:4664		0 (0%)	0 (0%)	no
	214222_at	DNAH7	dynein, axonemal, heavy chain 7	2q32.3	2	AB023161	Hs.97403	GeneID:56171		0 (0%)	0 (0%)	no
	204235_s_at	GULP1	GULP, engulfment adaptor PTB domain containing 1	2q32.3-q33	2	AF200715	Hs.470887	GeneID:51454		0 (0%)	0 (0%)	no
	207268_x_at	ABI2	abl interactor 2	2q33	2	NM_005759	Hs.471156	GeneID:10152	CNV_35779	0 (0%)	0 (0%)	no
	200776_s_at	BZW1	basic leucine zipper and W2 domains 1	2q33	2	AL518328	Hs.529231	GeneID:9689		0 (0%)	0 (0%)	no
	1559268_at	ADAM23	ADAM metallopeptidase domain 23	2q33	2	AW022638	Hs.591643	GeneID:8745		0 (0%)	0 (0%)	no
	203705_s_at	FZD7	frizzled homolog 7 (Drosophila)	2q33	2	AI333651	Hs.173859	GeneID:8324		0 (0%)	0 (0%)	no
	215420_at	IHH	Indian hedgehog homolog (Drosophila)	2q33-q35	2	BE869172	Hs.654504	GeneID:3549		0 (0%)	0 (0%)	no
	218133_s_at	NIF3L1	NIF3 NGG1 interacting factor 3-like 1 (S. pombe)	2q33	2	NM_021824	Hs.145284	GeneID:60491		0 (0%)	0 (0%)	no
	207618_s_at	BCS1L	BCS1-like (yeast)	2q33	2	NM_004328	Hs.471401	GeneID:617		0 (0%)	0 (0%)	no
	212190_at	SERPINE2	serpin peptidase inhibitor, clade E (nexin, plasminogen activator inhibitor type 1), member 2	2q33-q35	2	AL541302	Hs.38449	GeneID:5270	CNV_6033	0 (0%)	0 (0%)	no
	221331_x_at	CTLA4	cytotoxic T-lymphocyte-associated protein 4	2q33	2	NM_005214	Hs.247824	GeneID:1493		0 (0%)	0 (0%)	no
	215617_at	LOC26010	viral DNA polymerase-transactivated protein 6	2q33.1	2	AU145711	Hs.120323	GeneID:26010		0 (0%)	0 (0%)	no
	1553917_at	PIP5K3	phosphatidylinositol-3-phosphate/phosphatidylinositol 5-kinase, type III	2q33.3	2	NM_152671	Hs.173939	GeneID:200576		0 (0%)	0 (0%)	no
	215465_at	ABCA12	ATP-binding cassette, sub-family A (ABC1), member 12	2q34	2	AL080207	Hs.134585	GeneID:26154		0 (0%)	0 (0%)	no
	1558199_at	FN1	fibronectin 1	2q34	2	W73431	Hs.203717	GeneID:2335	CNV_7247	0 (0%)	0 (0%)	no
	204312_x_at	CREB1	cAMP responsive element binding protein 1	2q34	2	AI655737	Hs.584750	GeneID:1385		0 (0%)	0 (0%)	no
	201660_at	ACSL3	acyl-CoA synthetase long-chain family member 3	2q34-q35	2	AL525798	Hs.471461	GeneID:2181		0 (0%)	0 (0%)	no
	1553510_s_at	RQCD1	RCD1 required for cell differentiation1 homolog (S. pombe)	2q35	2	NM_005444	Hs.148767	GeneID:9125		0 (0%)	0 (0%)	no
	202755_s_at	GPC1	glypican 1	2q35-q37	2	AI354864	Hs.328232	GeneID:2817	CNV_3409	0 (0%)	0 (0%)	no
	212775_at	OBSL1	obscurin-like 1	2q35	2	AI978623	Hs.526594	GeneID:23363		0 (0%)	0 (0%)	no
	1554943_at	VIL1	villin 1	2q35-q36	2	BC017303	Hs.654595	GeneID:7429		0 (0%)	0 (0%)	no
	207679_at	PAX3	paired box 3	2q35-q37|2q35	2	NM_000438	Hs.42146	GeneID:5077	CNV_4328	0 (0%)	0 (0%)	no
	218037_at	FAM134A	family with sequence similarity 134, member A	2q35	2	NM_024293	Hs.516707	GeneID:79137	CNV_35788	0 (0%)	0 (0%)	no
	220365_at	ALLC	allantoicase	2q35	2	NM_018436	Hs.97899	GeneID:55821	CNV_9394	0 (0%)	0 (0%)	no
	206568_at	TNP1	transition protein 1 (during histone to protamine replacement)	2q35-q36	2	NM_003284	Hs.3017	GeneID:7141		0 (0%)	0 (0%)	no
	202492_at	ATG9A	ATG9 autophagy related 9 homolog A (S. cerevisiae)	2q35	2	NM_024085	Hs.323363	GeneID:79065		0 (0%)	0 (0%)	no
	1559474_at	SPEG	SPEG complex locus	2q35	2	AB037718	Hs.21639	GeneID:10290	CNV_0030	0 (0%)	0 (0%)	no
	200772_x_at	PTMA	prothymosin, alpha	2q35-q36	2	BF686442	Hs.459927	GeneID:5757	CNV_3408	0 (0%)	0 (0%)	no
	206957_at	AGXT	alanine-glyoxylate aminotransferase	2q36-q37	2	NM_016236	Hs.144567	GeneID:189		0 (0%)	0 (0%)	no
	207988_s_at	ARPC2	actin related protein 2/3 complex, subunit 2, 34kDa	2q36.1	2	NM_005731	Hs.529303	GeneID:10109		0 (0%)	0 (0%)	no
	215151_at	DOCK10	dedicator of cytokinesis 10	2q36.2	2	AB014594	Hs.46578	GeneID:55619		0 (0%)	0 (0%)	no
	220637_at	FAM124B	family with sequence similarity 124B	2q36.2	2	NM_024785	Hs.147585	GeneID:79843		0 (0%)	0 (0%)	no
	201438_at	COL6A3	collagen, type VI, alpha 3	2q37	2	NM_004369	Hs.233240	GeneID:1293		0 (0%)	0 (0%)	no
	220736_at	SLC19A3	solute carrier family 19, member 3	2q37	2	NM_025243	Hs.221597	GeneID:80704		0 (0%)	0 (0%)	no
	212818_s_at	ASB1	ankyrin repeat and SOCS box-containing 1	2q37	2	AF055024	Hs.516788	GeneID:51665		0 (0%)	0 (0%)	no
	221004_s_at	ITM2C	integral membrane protein 2C	2q37	2	NM_030926	Hs.111577	GeneID:81618		0 (0%)	0 (0%)	no
	207140_at	ALPI	alkaline phosphatase, intestinal	2q37.1	2	NM_001631	Hs.37009	GeneID:248		0 (0%)	0 (0%)	no
	219997_s_at	COPS7B	COP9 constitutive photomorphogenic homolog subunit 7B (Arabidopsis)	2q37.1	2	NM_022730	Hs.335061	GeneID:64708	CNV_3408	0 (0%)	0 (0%)	no
	202863_at	SP100	SP100 nuclear antigen	2q37.1	2	NM_003113	Hs.369056	GeneID:6672		0 (0%)	0 (0%)	no
	202206_at	ARL4C	ADP-ribosylation factor-like 4C	2q37.1	2	AW450363	Hs.705494	GeneID:10123		0 (0%)	0 (0%)	no
	218726_at	HJURP	Holliday junction recognition protein	2q37.1	2	NM_018410	Hs.532968	GeneID:55355		0 (0%)	0 (0%)	no
	1554337_at	FARP2	FERM, RhoGEF and pleckstrin domain protein 2	2q37.3	2	BC021301	Hs.657318	GeneID:9855	CNV_3410	0 (0%)	0 (0%)	no
	214458_at	TRAF3IP1	TNF receptor-associated factor 3 interacting protein 1	2q37.3	2	AF230877	Hs.631898	GeneID:26146		0 (0%)	0 (0%)	no
	1554322_a_at	HDAC4	histone deacetylase 4	2q37.3	2	BC039904	Hs.20516	GeneID:9759	CNV_9443	0 (0%)	0 (0%)	no
	221454_at	BOK	BCL2-related ovarian killer	2q37.3	2	NM_014204	Hs.293753	GeneID:666	CNV_4331	0 (0%)	0 (0%)	no
	203849_s_at	KIF1A	kinesin family member 1A	2q37.3	2	BG473130	Hs.516802	GeneID:547	CNV_37221	0 (0%)	0 (0%)	no
	1554798_at	SNED1	sushi, nidogen and EGF-like domains 1	2q37.3	2	BC027939	Hs.471834	GeneID:25992		0 (0%)	0 (0%)	no
	203279_at	EDEM1	ER degradation enhancer, mannosidase alpha-like 1	3p26.2	3	NM_014674	Hs.224616	GeneID:9695		0 (0%)	0 (0%)	no
	204591_at	CHL1	cell adhesion molecule with homology to L1CAM (close homolog of L1)	3p26.1	3	NM_006614	Hs.148909	GeneID:10752	CNV_3412	0 (0%)	0 (0%)	no
	1562373_at	ITPR1	inositol 1,4,5-triphosphate receptor, type 1	3p26-p25	3	AL832701	Hs.567295	GeneID:3708		0 (0%)	0 (0%)	no
	204481_at	BRPF1	bromodomain and PHD finger containing, 1	3p26-p25	3	NM_004634	Hs.1004	GeneID:7862		0 (0%)	0 (0%)	no
	221926_s_at	IL17RC	interleukin 17 receptor C	3p25.3|3p25.3-p24.1	3	BF196320	Hs.129959	GeneID:84818		0 (0%)	0 (0%)	no
	1563595_at	SRGAP3	SLIT-ROBO Rho GTPase activating protein 3	3p25.3	3	AL390174	Hs.654743	GeneID:9901		0 (0%)	0 (0%)	no
	211672_s_at	ARPC4	actin related protein 2/3 complex, subunit 4, 20kDa	3p25.3	3	AF019888	Hs.323342	GeneID:10093		0 (0%)	0 (0%)	no
	201283_s_at	TRAK1	trafficking protein, kinesin binding 1	3p25.3-p24.1	3	J03068	Hs.535711	GeneID:22906	CNV_8982	0 (0%)	0 (0%)	no
	1569105_at	SETD5	SET domain containing 5	3p25.3	3	BI087313	Hs.288164	GeneID:55209		0 (0%)	0 (0%)	no
	219847_at	HDAC11	histone deacetylase 11	3p25.1	3	NM_024827	Hs.661908	GeneID:79885		0 (0%)	0 (0%)	no
	219503_s_at	TMEM40	transmembrane protein 40	3p25.1	3	NM_018306	Hs.475502	GeneID:55287	CNV_37239	0 (0%)	0 (0%)	no
	203886_s_at	FBLN2	fibulin 2	3p25.1	3	NM_001998	Hs.198862	GeneID:2199		0 (0%)	0 (0%)	no
	205920_at	SLC6A6	solute carrier family 6 (neurotransmitter transporter, taurine), member 6	3p25-p24	3	NM_003043	Hs.529488	GeneID:6533		0 (0%)	0 (0%)	no
	208510_s_at	PPARG	peroxisome proliferator-activated receptor gamma	3p25	3	NM_015869	Hs.162646	GeneID:5468	CNV_37239	0 (0%)	0 (0%)	no
	207707_s_at	SEC13	SEC13 homolog (S. cerevisiae)	3p25-p24	3	NM_030673	Hs.166924	GeneID:6396		0 (0%)	0 (0%)	no
	209375_at	XPC	xeroderma pigmentosum, complementation group C	3p25	3	D21089	Hs.475538	GeneID:7508		0 (0%)	0 (0%)	no
	201810_s_at	SH3BP5	SH3-domain binding protein 5 (BTK-associated)	3p24.3	3	AL562152	Hs.257761	GeneID:9467		0 (0%)	0 (0%)	no
	213309_at	PLCL2	phospholipase C-like 2	3p24.3	3	AL117515	Hs.202010	GeneID:23228		0 (0%)	0 (0%)	no
	221063_x_at	RNF123	ring finger protein 123	3p24.3	3	NM_022064	Hs.553723	GeneID:63891		0 (0%)	0 (0%)	no
	220117_at	ZNF385D	zinc finger protein 385D	3p24.3	3	NM_024697	Hs.21026	GeneID:79750	CNV_8418	0 (0%)	0 (0%)	no
	219133_at	OXSM	3-oxoacyl-ACP synthase, mitochondrial	3p24.2	3	NM_017897	Hs.55781	GeneID:54995		0 (0%)	0 (0%)	no
	217266_at	RPL15	ribosomal protein L15	3p24.2	3	Z97353	Hs.612317	GeneID:6138		0 (0%)	0 (0%)	no
	212519_at	UBE2E1	ubiquitin-conjugating enzyme E2E 1 (UBC4/5 homolog, yeast)	3p24.2	3	AL518159	Hs.164853	GeneID:7324		0 (0%)	0 (0%)	no
	209750_at	NR1D2	nuclear receptor subfamily 1, group D, member 2	3p24.2	3	N32859	Hs.37288	GeneID:9975		0 (0%)	0 (0%)	no
	203408_s_at	SATB1	SATB homeobox 1	3p23	3	NM_002971	Hs.517717	GeneID:6304		0 (0%)	0 (0%)	no
	201072_s_at	SMARCC1	SWI/SNF related, matrix associated, actin dependent regulator of chromatin, subfamily c, member 1	3p23-p21	3	AW152160	Hs.476179	GeneID:6599	CNV_0551	0 (0%)	0 (0%)	no
	212510_at	GPD1L	glycerol-3-phosphate dehydrogenase 1-like	3p22.3	3	AA135522	Hs.82432	GeneID:23171		0 (0%)	0 (0%)	no
	217746_s_at	PDCD6IP	programmed cell death 6 interacting protein	3p22.3	3	NM_013374	Hs.475896	GeneID:10015		0 (0%)	0 (0%)	no
	216755_at	OSBPL10	oxysterol binding protein-like 10	3p22.3	3	AK024945	Hs.150122	GeneID:114884	CNV_9990	0 (0%)	0 (0%)	no
	1565657_at	CMTM6	CKLF-like MARVEL transmembrane domain containing 6	3p22.3	3	BC042995	Hs.380627	GeneID:54918		0 (0%)	0 (0%)	no
	213801_x_at	RPSA	ribosomal protein SA	3p22.2	3	AW304232	Hs.530892	GeneID:3921		0 (0%)	0 (0%)	no
	201738_at	EIF1B	eukaryotic translation initiation factor 1B	3p22.1	3	NM_005875	Hs.315230	GeneID:10289		0 (0%)	0 (0%)	no
	217845_x_at	HIGD1A	HIG1 domain family, member 1A	3p22.1	3	NM_014056	Hs.7917	GeneID:25994	CNV_6174	0 (0%)	0 (0%)	no
	209124_at	MYD88	myeloid differentiation primary response gene (88)	3p22	3	U70451	Hs.82116	GeneID:4615		0 (0%)	0 (0%)	no
	206260_at	TGM4	transglutaminase 4 (prostate)	3p22-p21.33	3	NM_003241	Hs.438265	GeneID:7047		0 (0%)	0 (0%)	no
	202696_at	OXSR1	oxidative-stress responsive 1	3p22-p21.3	3	NM_005109	Hs.475970	GeneID:9943		0 (0%)	0 (0%)	no
	202545_at	PRKCD	protein kinase C, delta	3p21.31	3	NM_006254	Hs.155342	GeneID:5580		0 (0%)	0 (0%)	no
	222125_s_at	PH-4	hypoxia-inducible factor prolyl 4-hydroxylase	3p21.31	3	BC000580	Hs.654944	GeneID:54681		0 (0%)	0 (0%)	no
	1556017_at	NBEAL2	neurobeachin-like 2	3p21.31	3	AK092871	Hs.437043	GeneID:23218		0 (0%)	0 (0%)	no
	214674_at	USP19	ubiquitin specific peptidase 19	3p21.31	3	AW451502	Hs.255596	GeneID:10869		0 (0%)	0 (0%)	no
	1555523_a_at	FYCO1	FYVE and coiled-coil domain containing 1	3p21.31	3	BC007218	Hs.200227	GeneID:79443	CNV_2450	0 (0%)	0 (0%)	no
	201394_s_at	RBM5	RNA binding motif protein 5	3p21.3	3	U23946	---	GeneID:10181	CNV_9993	0 (0%)	0 (0%)	no
	201904_s_at	CTDSPL	CTD (carboxy-terminal domain, RNA polymerase II, polypeptide A) small phosphatase-like	3p21.3	3	BF031714	Hs.475963	GeneID:10217	CNV_3425	0 (0%)	0 (0%)	no
	1559432_at	CCBP2	chemokine binding protein 2	3p21.3	3	BC018716	Hs.656856	GeneID:1238		0 (0%)	0 (0%)	no
	218437_s_at	LZTFL1	leucine zipper transcription factor-like 1	3p21.3	3	NM_020347	Hs.30824	GeneID:54585		0 (0%)	0 (0%)	no
	210619_s_at	HYAL1	hyaluronoglucosaminidase 1	3p21.3-p21.2	3	AF173154	Hs.75619	GeneID:3373	CNV_3429	0 (0%)	0 (0%)	no
	202520_s_at	MLH1	mutL homolog 1, colon cancer, nonpolyposis type 2 (E. coli)	3p21.3	3	NM_000249	Hs.195364	GeneID:4292		0 (0%)	0 (0%)	no
	211728_s_at	HYAL3	hyaluronoglucosaminidase 3	3p21.3	3	BC005896	Hs.129910	GeneID:8372	CNV_3429	0 (0%)	0 (0%)	no
	1555814_a_at	RHOA	ras homolog gene family, member A	3p21.3	3	AF498970	Hs.247077	GeneID:387		0 (0%)	0 (0%)	no
	202787_s_at	MAPKAPK3	mitogen-activated protein kinase-activated protein kinase 3	3p21.3	3	U43784	Hs.234521	GeneID:7867		0 (0%)	0 (0%)	no
	219114_at	C3orf18	chromosome 3 open reading frame 18	3p21.3	3	NM_016210	Hs.517860	GeneID:51161		0 (0%)	0 (0%)	no
	1556672_a_at	RBM6	RNA binding motif protein 6	3p21.3	3	AI190489	Hs.439480	GeneID:10180		0 (0%)	0 (0%)	no
	206832_s_at	SEMA3F	sema domain, immunoglobulin domain (Ig), short basic domain, secreted, (semaphorin) 3F	3p21.3	3	NM_004186	Hs.32981	GeneID:6405	CNV_3429	0 (0%)	0 (0%)	no
	207408_at	SLC22A14	solute carrier family 22, member 14	3p21.3	3	NM_004803	Hs.165559	GeneID:9389		0 (0%)	0 (0%)	no
	213338_at	TMEM158	transmembrane protein 158	3p21.3	3	BF062629	Hs.35861	GeneID:25907	CNV_4333	0 (0%)	0 (0%)	no
	205714_s_at	ZMYND10	zinc finger, MYND-type containing 10	3p21.3	3	NM_015896	Hs.526735	GeneID:51364	CNV_4335	0 (0%)	0 (0%)	no
	201903_at	UQCRC1	ubiquinol-cytochrome c reductase core protein I	3p21.3	3	NM_003365	Hs.119251	GeneID:7384	CNV_9448	0 (0%)	0 (0%)	no
	213205_s_at	RAD54L2	RAD54-like 2 (S. cerevisiae)	3p21.2	3	AU159543	Hs.105399	GeneID:23132		0 (0%)	0 (0%)	no
	204294_at	AMT	aminomethyltransferase	3p21.2-p21.1	3	NM_000481	Hs.102	GeneID:275		0 (0%)	0 (0%)	no
	1559121_s_at	ARIH2	ariadne homolog 2 (Drosophila)	3p21.2-p21.3	3	AI767566	Hs.649132	GeneID:10425		0 (0%)	0 (0%)	no
	204376_at	VPRBP	Vpr (HIV-1) binding protein	3p21.2	3	NM_014703	Hs.118738	GeneID:9730	CNV_36154	0 (0%)	0 (0%)	no
	1554659_at	NEK4	NIMA (never in mitosis gene a)-related kinase 4	3p21.1	3	BC037286	Hs.631921	GeneID:6787	CNV_4339	0 (0%)	0 (0%)	no
	204516_at	ATXN7	ataxin 7	3p21.1-p12	3	BG390306	Hs.476595	GeneID:6314		0 (0%)	0 (0%)	no
	207547_s_at	FAM107A	family with sequence similarity 107, member A	3p21.1	3	NM_007177	Hs.506357	GeneID:11170		0 (0%)	0 (0%)	no
	219255_x_at	IL17RB	interleukin 17 receptor B	3p21.1	3	NM_018725	Hs.654970	GeneID:55540		0 (0%)	0 (0%)	no
	208911_s_at	PDHB	pyruvate dehydrogenase (lipoamide) beta	3p21.1-p14.2	3	M34055	Hs.161357	GeneID:5162		0 (0%)	0 (0%)	no
	201591_s_at	NISCH	nischarin	3p21.1	3	NM_007184	Hs.435290	GeneID:11188		0 (0%)	0 (0%)	no
	1561336_at	DNASE1L3	deoxyribonuclease I-like 3	3p21.1-p14.3	3	CA449306	Hs.476453	GeneID:1776		0 (0%)	0 (0%)	no
	1556894_at	NT5DC2	5'-nucleotidase domain containing 2	3p21.1	3	AI681702	Hs.84753	GeneID:64943		0 (0%)	0 (0%)	no
	219714_s_at	CACNA2D3	calcium channel, voltage-dependent, alpha 2/delta subunit 3	3p21.1	3	NM_018398	Hs.656687	GeneID:55799		0 (0%)	0 (0%)	no
	205614_x_at	MST1	macrophage stimulating 1 (hepatocyte growth factor-like)	3p21	3	NM_020998	Hs.512587	GeneID:4485		0 (0%)	0 (0%)	no
	221306_at	GPR27	G protein-coupled receptor 27	3p21-p14	3	NM_018971	Hs.591653	GeneID:2850		0 (0%)	0 (0%)	no
	206287_s_at	ITIH4	inter-alpha (globulin) inhibitor H4 (plasma Kallikrein-sensitive glycoprotein)	3p21-p14	3	NM_002218	Hs.702071	GeneID:3700	CNV_4339	0 (0%)	0 (0%)	no
	1294_at	UBA7	ubiquitin-like modifier activating enzyme 7	3p21	3	L13852	Hs.16695	GeneID:7318		0 (0%)	0 (0%)	no
	200835_s_at	MAP4	microtubule-associated protein 4	3p21	3	AI553791	Hs.517949	GeneID:4134		0 (0%)	0 (0%)	no
	220355_s_at	PBRM1	polybromo 1	3p21	3	NM_018165	Hs.189920	GeneID:55193		0 (0%)	0 (0%)	no
	216264_s_at	LAMB2	laminin, beta 2 (laminin S)	3p21	3	X79683	Hs.439726	GeneID:3913		0 (0%)	0 (0%)	no
	218501_at	ARHGEF3	Rho guanine nucleotide exchange factor (GEF) 3	3p21-p13	3	NM_019555	Hs.476402	GeneID:50650		0 (0%)	0 (0%)	no
	1554411_at	CTNNB1	catenin (cadherin-associated protein), beta 1, 88kDa	3p21	3	AB062292	Hs.476018	GeneID:1499		0 (0%)	0 (0%)	no
	205417_s_at	DAG1	dystroglycan 1 (dystrophin-associated glycoprotein 1)	3p21	3	NM_004393	Hs.76111	GeneID:1605	CNV_12301	0 (0%)	0 (0%)	no
	201040_at	GNAI2	guanine nucleotide binding protein (G protein), alpha inhibiting activity polypeptide 2	3p21	3	NM_002070	Hs.77269	GeneID:2771	CNV_3429	0 (0%)	0 (0%)	no
	206492_at	FHIT	fragile histidine triad gene	3p14.2	3	NM_002012	Hs.655995	GeneID:2272	CNV_8985	0 (0%)	0 (0%)	no
	1568603_at	CADPS	Ca++-dependent secretion activator	3p14.2	3	AI912173	Hs.654933	GeneID:8618	CNV_1055	0 (0%)	0 (0%)	no
	218334_at	THOC7	THO complex 7 homolog (Drosophila)	3p14.1	3	NM_025075	Hs.288151	GeneID:80145		0 (0%)	0 (0%)	no
	1555262_a_at	MAGI1	membrane associated guanylate kinase, WW and PDZ domain containing 1	3p14.1	3	AF401655	Hs.651939	GeneID:9223		0 (0%)	0 (0%)	no
	220126_at	TSP50	testes-specific protease 50	3p14-p12	3	NM_013270	Hs.120365	GeneID:29122	CNV_3428	0 (0%)	0 (0%)	no
	211596_s_at	LRIG1	leucine-rich repeats and immunoglobulin-like domains 1	3p14	3	AB050468	Hs.518055	GeneID:26018		0 (0%)	0 (0%)	no
	1555587_at	PDZRN3	PDZ domain containing ring finger 3	3p13	3	BC014432	Hs.434900	GeneID:23024		0 (0%)	0 (0%)	no
	203282_at	GBE1	glucan (1,4-alpha-), branching enzyme 1	3p12.3	3	NM_000158	Hs.436062	GeneID:2632	CNV_4343	0 (0%)	0 (0%)	no
	206861_s_at	CGGBP1	CGG triplet repeat binding protein 1	3p12-p11.1	3	NM_003663	Hs.444818	GeneID:8545		0 (0%)	0 (0%)	no
	202536_at	CHMP2B	chromatin modifying protein 2B	3p11.2	3	AK002165	Hs.476930	GeneID:25978		0 (0%)	0 (0%)	no
	1554774_at	MINA	MYC induced nuclear antigen	3q11.2	3	AB083191	Hs.607776	GeneID:84864		0 (0%)	0 (0%)	no
	207202_s_at	NR1I2	nuclear receptor subfamily 1, group I, member 2	3q12-q13.3	3	NM_003889	Hs.7303	GeneID:8856	CNV_0035	0 (0%)	0 (0%)	no
	200013_at	RPL24	ribosomal protein L24	3q12	3	NM_000986	Hs.477028	GeneID:6152		0 (0%)	0 (0%)	no
	1554149_at	CLDND1	claudin domain containing 1	3q12.1	3	BC013610	Hs.531371	GeneID:56650		0 (0%)	0 (0%)	no
	1554868_s_at	PCNP	PEST proteolytic signal containing nuclear protein	3q12.3	3	BC013916	Hs.654949	GeneID:57092		0 (0%)	0 (0%)	no
	214587_at	COL8A1	collagen, type VIII, alpha 1	3q12.3	3	BE877796	Hs.654548	GeneID:1295		0 (0%)	0 (0%)	no
	213325_at	PVRL3	poliovirus receptor-related 3	3q13	3	AA129716	Hs.293917	GeneID:25945		0 (0%)	0 (0%)	no
	219651_at	DPPA4	developmental pluripotency associated 4	3q13.13	3	NM_018189	Hs.317659	GeneID:55211		0 (0%)	0 (0%)	no
	207231_at	DZIP3	DAZ interacting protein 3, zinc finger	3q13.13	3	NM_014648	Hs.409210	GeneID:9666		0 (0%)	0 (0%)	no
	1570190_at	LSAMP	limbic system-associated membrane protein	3q13.2-q21	3	BC022345	Hs.657246	GeneID:4045	CNV_8989	0 (0%)	0 (0%)	no
	220237_at	ATG3	ATG3 autophagy related 3 homolog (S. cerevisiae)	3q13.2	3	NM_022488	Hs.477126	GeneID:64422		0 (0%)	0 (0%)	no
	217745_s_at	NAT13	N-acetyltransferase 13 (GCN5-related)	3q13.2	3	NM_025146	Hs.654706	GeneID:80218		0 (0%)	0 (0%)	no
	204743_at	TAGLN3	transgelin 3	3q13.2	3	NM_013259	Hs.169330	GeneID:29114		0 (0%)	0 (0%)	no
	219313_at	GRAMD1C	GRAM domain containing 1C	3q13.31	3	NM_017577	Hs.24583	GeneID:54762	CNV_4351	0 (0%)	0 (0%)	no
	205317_s_at	SLC15A2	solute carrier family 15 (H+/peptide transporter), member 2	3q13.33	3	NM_021082	Hs.518089	GeneID:6565	CNV_7357	0 (0%)	0 (0%)	no
	213970_at	RABL3	RAB, member of RAS oncogene family-like 3	3q13.33	3	AA744682	Hs.444360	GeneID:285282		0 (0%)	0 (0%)	no
	218587_s_at	KTELC1	KTEL (Lys-Tyr-Glu-Leu) containing 1	3q13.33	3	NM_020231	Hs.231750	GeneID:56983		0 (0%)	0 (0%)	no
	208782_at	FSTL1	follistatin-like 1	3q13.33	3	BC000055	Hs.269512	GeneID:11167		0 (0%)	0 (0%)	no
	219647_at	POPDC2	popeye domain containing 2	3q13.33	3	NM_022135	Hs.656031	GeneID:64091		0 (0%)	0 (0%)	no
	218615_s_at	TMEM39A	transmembrane protein 39A	3q13.33	3	NM_018266	Hs.656003	GeneID:55254		0 (0%)	0 (0%)	no
	210753_s_at	EPHB1	EPH receptor B1	3q21-q23	3	AF037334	Hs.116092	GeneID:2047		0 (0%)	0 (0%)	no
	204971_at	CSTA	cystatin A (stefin A)	3q21	3	NM_005213	Hs.518198	GeneID:1475	CNV_7357	0 (0%)	0 (0%)	no
	1557502_at	PCCB	propionyl Coenzyme A carboxylase, beta polypeptide	3q21-q22	3	AI985835	Hs.63788	GeneID:5096	CNV_36070	0 (0%)	0 (0%)	no
	218304_s_at	OSBPL11	oxysterol binding protein-like 11	3q21	3	NM_022776	Hs.477440	GeneID:114885		0 (0%)	0 (0%)	no
	219538_at	WDR5B	WD repeat domain 5B	3q21.1	3	NM_019069	Hs.567513	GeneID:54554		0 (0%)	0 (0%)	no
	205635_at	KALRN	kalirin, RhoGEF kinase	3q21.1-q21.2	3	NM_003947	Hs.8004	GeneID:8997		0 (0%)	0 (0%)	no
	201124_at	ITGB5	integrin, beta 5	3q21.2	3	AL048423	Hs.536663	GeneID:3693		0 (0%)	0 (0%)	no
	201677_at	C3orf37	chromosome 3 open reading frame 37	3q21.3	3	AI937543	Hs.458320	GeneID:56941		0 (0%)	0 (0%)	no
	217749_at	COPG	coatomer protein complex, subunit gamma	3q21.3	3	NM_016128	Hs.518250	GeneID:22820		0 (0%)	0 (0%)	no
	211026_s_at	MGLL	monoglyceride lipase	3q21.3	3	BC006230	Hs.277035	GeneID:11343	CNV_2471	0 (0%)	0 (0%)	no
	201011_at	RPN1	ribophorin I	3q21.3	3	NM_002950	Hs.518244	GeneID:6184	CNV_3447	0 (0%)	0 (0%)	no
	1563657_at	PLXND1	plexin D1	3q21.3	3	AL832710	Hs.301685	GeneID:23129		0 (0%)	0 (0%)	no
	221906_at	TXNRD3	thioredoxin reductase 3	3q21.3	3	BF513089	Hs.477475	GeneID:114112		0 (0%)	0 (0%)	no
	220006_at	CCDC48	coiled-coil domain containing 48	3q21.3	3	NM_024768	Hs.134807	GeneID:79825		0 (0%)	0 (0%)	no
	1558140_at	PLXNA1	plexin A1	3q21.3	3	X87832	Hs.432329	GeneID:5361		0 (0%)	0 (0%)	no
	209902_at	ATR	ataxia telangiectasia and Rad3 related	3q22-q24	3	U49844	Hs.271791	GeneID:545		0 (0%)	0 (0%)	no
	203400_s_at	TF	transferrin	3q22.1	3	NM_001063	Hs.518267	GeneID:7018		0 (0%)	0 (0%)	no
	212010_s_at	CDV3	CDV3 homolog (mouse)	3q22.1	3	AK025647	Hs.518265	GeneID:55573		0 (0%)	0 (0%)	no
	220643_s_at	FAIM	Fas apoptotic inhibitory molecule	3q22.3	3	NM_018147	Hs.173438	GeneID:55179		0 (0%)	0 (0%)	no
	206538_at	MRAS	muscle RAS oncogene homolog	3q22.3	3	NM_012219	Hs.527021	GeneID:22808		0 (0%)	0 (0%)	no
	203588_s_at	TFDP2	transcription factor Dp-2 (E2F dimerization partner 2)	3q23	3	BG034328	Hs.379018	GeneID:7029	CNV_3451	0 (0%)	0 (0%)	no
	202619_s_at	PLOD2	procollagen-lysine, 2-oxoglutarate 5-dioxygenase 2	3q23-q24	3	AI754404	Hs.477866	GeneID:5352		0 (0%)	0 (0%)	no
	202132_at	WWTR1	WW domain containing transcription regulator 1	3q23-q24	3	AA081084	Hs.699296	GeneID:25937	CNV_6215	0 (0%)	0 (0%)	no
	208836_at	ATP1B3	ATPase, Na+/K+ transporting, beta 3 polypeptide	3q23	3	U51478	Hs.477789	GeneID:483	CNV_11213	0 (0%)	0 (0%)	no
	211463_at	ZIC4	Zic family member 4	3q24	3	AF332509	Hs.415766	GeneID:84107		0 (0%)	0 (0%)	no
	205509_at	CPB1	carboxypeptidase B1 (tissue)	3q24	3	NM_001871	Hs.477891	GeneID:1360		0 (0%)	0 (0%)	no
	203921_at	CHST2	carbohydrate (N-acetylglucosamine-6-O) sulfotransferase 2	3q24	3	NM_004267	Hs.8786	GeneID:9435	CNV_3452	0 (0%)	0 (0%)	no
	1555594_a_at	MBNL1	muscleblind-like (Drosophila)	3q25	3	AF401998	Hs.478000	GeneID:4154	CNV_0037	0 (0%)	0 (0%)	no
	209339_at	SIAH2	seven in absentia homolog 2 (Drosophila)	3q25	3	U76248	Hs.477959	GeneID:6478		0 (0%)	0 (0%)	no
	204783_at	MLF1	myeloid leukemia factor 1	3q25.1	3	AI911434	Hs.85195	GeneID:4291		0 (0%)	0 (0%)	no
	200969_at	SERP1	stress-associated endoplasmic reticulum protein 1	3q25.1	3	BG107676	Hs.518326	GeneID:27230		0 (0%)	0 (0%)	no
	204992_s_at	PFN2	profilin 2	3q25.1-q25.2	3	NM_002628	Hs.91747	GeneID:5217		0 (0%)	0 (0%)	no
	217811_at	SELT	selenoprotein T	3q25.1	3	NM_016275	Hs.369052	GeneID:51714		0 (0%)	0 (0%)	no
	222121_at	SGEF	Src homology 3 domain-containing guanine nucleotide exchange factor	3q25.2	3	AU118383	Hs.570682	GeneID:26084	CNV_36092	0 (0%)	0 (0%)	no
	209653_at	KPNA4	karyopherin alpha 4 (importin alpha 3)	3q25.33	3	U93240	Hs.288193	GeneID:3840		0 (0%)	0 (0%)	no
	202687_s_at	TNFSF10	tumor necrosis factor (ligand) superfamily, member 10	3q26	3	U57059	Hs.478275	GeneID:8743		0 (0%)	0 (0%)	no
	206535_at	SLC2A2	solute carrier family 2 (facilitated glucose transporter), member 2	3q26.1-q26.2	3	NM_000340	Hs.167584	GeneID:6514		0 (0%)	0 (0%)	no
	206732_at	SLITRK3	SLIT and NTRK-like family, member 3	3q26.1	3	NM_014926	Hs.101745	GeneID:22865		0 (0%)	0 (0%)	no
	208213_s_at	KCNAB1	potassium voltage-gated channel, shaker-related subfamily, beta member 1	3q26.1	3	NM_003471	Hs.654519	GeneID:7881	CNV_4358	0 (0%)	0 (0%)	no
	221097_s_at	KCNMB2	potassium large conductance calcium-activated channel, subfamily M, beta member 2	3q26.2-q27.1	3	NM_005832	Hs.478368	GeneID:10242		0 (0%)	0 (0%)	no
	201525_at	APOD	apolipoprotein D	3q26.2-qter	3	NM_001647	Hs.522555	GeneID:347	CNV_3412	0 (0%)	0 (0%)	no
	1566108_at	MYNN	myoneurin	3q26.2	3	AK056483	Hs.507025	GeneID:55892	CNV_5376	0 (0%)	0 (0%)	no
	205356_at	USP13	ubiquitin specific peptidase 13 (isopeptidase T-3)	3q26.2-q26.3	3	NM_003940	Hs.591319	GeneID:8975		0 (0%)	0 (0%)	no
	1552644_a_at	PHC3	polyhomeotic homolog 3 (Drosophila)	3q26.2	3	NM_024947	Hs.529592	GeneID:80012		0 (0%)	0 (0%)	no
	205222_at	EHHADH	enoyl-Coenzyme A, hydratase/3-hydroxyacyl Coenzyme A dehydrogenase	3q26.3-q28	3	NM_001966	Hs.429879	GeneID:1962		0 (0%)	0 (0%)	no
	209677_at	PRKCI	protein kinase C, iota	3q26.3	3	L18964	Hs.478199	GeneID:5584	CNV_7384	0 (0%)	0 (0%)	no
	218413_s_at	ZNF639	zinc finger protein 639	3q26.32	3	NM_016331	Hs.632578	GeneID:51193		0 (0%)	0 (0%)	no
	206449_s_at	MASP1	mannan-binding lectin serine peptidase 1 (C4/C2 activating component of Ra-reactive factor)	3q27-q28	3	NM_001879	Hs.89983	GeneID:5648		0 (0%)	0 (0%)	no
	218440_at	MCCC1	methylcrotonoyl-Coenzyme A carboxylase 1 (alpha)	3q27	3	NM_020166	Hs.47649	GeneID:56922		0 (0%)	0 (0%)	no
	210520_at	FETUB	fetuin B	3q27	3	AB017551	Hs.81073	GeneID:26998	CNV_3467	0 (0%)	0 (0%)	no
	204551_s_at	AHSG	alpha-2-HS-glycoprotein	3q27	3	NM_001622	Hs.324746	GeneID:197		0 (0%)	0 (0%)	no
	1554556_a_at	ATP11B	ATPase, class VI, type 11B	3q27	3	BC033880	Hs.478429	GeneID:23200		0 (0%)	0 (0%)	no
	201907_x_at	DVL3	dishevelled, dsh homolog 3 (Drosophila)	3q27	3	U49262	Hs.388116	GeneID:1857	CNV_4364	0 (0%)	0 (0%)	no
	221713_s_at	MAP6D1	MAP6 domain containing 1	3q27.1	3	BC006434	Hs.478465	GeneID:79929		0 (0%)	0 (0%)	no
	206395_at	DGKG	diacylglycerol kinase, gamma 90kDa	3q27.2-q27.3	3	NM_001346	Hs.592771	GeneID:1608		0 (0%)	0 (0%)	no
	218182_s_at	CLDN1	claudin 1	3q28-q29	3	NM_021101	Hs.439060	GeneID:9076		0 (0%)	0 (0%)	no
	220332_at	CLDN16	claudin 16	3q28	3	NM_006580	Hs.251391	GeneID:10686		0 (0%)	0 (0%)	no
	207501_s_at	FGF12	fibroblast growth factor 12	3q28	3	NM_004113	Hs.584758	GeneID:2257	CNV_2490	0 (0%)	0 (0%)	no
	1555996_s_at	EIF4A2	eukaryotic translation initiation factor 4A, isoform 2	3q28	3	AI332397	Hs.700566	GeneID:1974	CNV_3467	0 (0%)	0 (0%)	no
	1556538_at	MFI2	antigen p97 (melanoma associated) identified by monoclonal antibodies 133.2 and 96.5	3q28-q29	3	AK096182	---	GeneID:4241	CNV_37243	0 (0%)	0 (0%)	no
	1558469_at	LPP	LIM domain containing preferred translocation partner in lipoma	3q28	3	AL833171	Hs.444362	GeneID:4026	CNV_8438	0 (0%)	0 (0%)	no
	203348_s_at	ETV5	ets variant 5	3q28	3	BF060791	Hs.43697	GeneID:2119		0 (0%)	0 (0%)	no
	1555581_a_at	TP63	tumor protein p63	3q28	3	AF075429	Hs.137569	GeneID:8626	CNV_36120	0 (0%)	0 (0%)	no
	201517_at	NCBP2	nuclear cap binding protein subunit 2, 20kDa	3q29	3	BC001255	Hs.591671	GeneID:22916	CNV_37243	0 (0%)	0 (0%)	no
	1559052_s_at	PAK2	p21 protein (Cdc42/Rac)-activated kinase 2	3q29	3	U25975	Hs.518530	GeneID:5062	CNV_37243	0 (0%)	0 (0%)	no
	1552960_at	LRRC15	leucine rich repeat containing 15	3q29	3	NM_130830	Hs.288467	GeneID:131578		0 (0%)	0 (0%)	no
	1557777_at	PDE6B	phosphodiesterase 6B, cGMP-specific, rod, beta	4p16.3	4	BC039412	Hs.623810	GeneID:5158	CNV_3475	0 (0%)	0 (0%)	no
	207562_at	DGKQ	diacylglycerol kinase, theta 110kDa	4p16.3	4	NM_001347	Hs.584858	GeneID:1609		0 (0%)	0 (0%)	no
	1559528_at	PCGF3	polycomb group ring finger 3	4p16.3	4	BC040652	Hs.701155	GeneID:10336	CNV_3475	0 (0%)	0 (0%)	no
	207922_s_at	MAEA	macrophage erythroblast attacher	4p16.3	4	NM_005882	Hs.139896	GeneID:10296		0 (0%)	0 (0%)	no
	218335_x_at	TNIP2	TNFAIP3 interacting protein 2	4p16.3	4	NM_024309	Hs.368551	GeneID:79155		0 (0%)	0 (0%)	no
	206052_s_at	SLBP	stem-loop binding protein	4p16.3	4	NM_006527	Hs.298345	GeneID:7884	CNV_3476	0 (0%)	0 (0%)	no
	1569487_at	TACC3	transforming, acidic coiled-coil containing protein 3	4p16.3	4	AF289576	Hs.104019	GeneID:10460	CNV_3476	0 (0%)	0 (0%)	no
	209052_s_at	WHSC1	Wolf-Hirschhorn syndrome candidate 1	4p16.3	4	BF111870	Hs.113876	GeneID:7468		0 (0%)	0 (0%)	no
	210054_at	C4orf15	chromosome 4 open reading frame 15	4p16.3	4	BC003648	---	GeneID:79441		0 (0%)	0 (0%)	no
	209569_x_at	D4S234E	DNA segment on chromosome 4 (unique) 234 expressed sequence	4p16.3	4	NM_014392	Hs.518595	GeneID:27065		0 (0%)	0 (0%)	no
	211062_s_at	CPZ	carboxypeptidase Z	4p16.1	4	BC006393	Hs.78068	GeneID:8532	CNV_3479	0 (0%)	0 (0%)	no
	207353_s_at	HMX1	H6 family homeobox 1	4p16.1	4	NM_018942	Hs.104134	GeneID:3166	CNV_0273	0 (0%)	0 (0%)	no
	200609_s_at	WDR1	WD repeat domain 1	4p16.1	4	NM_017491	Hs.128548	GeneID:9948	CNV_3479	0 (0%)	0 (0%)	no
	202517_at	CRMP1	collapsin response mediator protein 1	4p16.1-p15	4	NM_001313	Hs.135270	GeneID:1400		0 (0%)	0 (0%)	no
	212441_at	KIAA0232	KIAA0232	4p16.1	4	D86985	Hs.79276	GeneID:9778	CNV_36291	0 (0%)	0 (0%)	no
	205014_at	FGFBP1	fibroblast growth factor binding protein 1	4p16-p15	4	NM_005130	Hs.1690	GeneID:9982		0 (0%)	0 (0%)	no
	204351_at	S100P	S100 calcium binding protein P	4p16	4	NM_005980	Hs.2962	GeneID:6286		0 (0%)	0 (0%)	no
	203563_at	AFAP1	actin filament associated protein 1	4p16	4	NM_021638	Hs.529369	GeneID:60312		0 (0%)	0 (0%)	no
	1557375_at	EVC	Ellis van Creveld syndrome	4p16	4	BC036896	Hs.670028	GeneID:2121		0 (0%)	0 (0%)	no
	204304_s_at	PROM1	prominin 1	4p15.32	4	NM_006017	Hs.614734	GeneID:8842		0 (0%)	0 (0%)	no
	217933_s_at	LAP3	leucine aminopeptidase 3	4p15.32	4	NM_015907	Hs.570791	GeneID:51056	CNV_2503	0 (0%)	0 (0%)	no
	209123_at	QDPR	quinoid dihydropteridine reductase	4p15.31	4	BC000576	Hs.75438	GeneID:5860		0 (0%)	0 (0%)	no
	205236_x_at	SOD3	superoxide dismutase 3, extracellular	4p15.3-p15.1	4	NM_003102	Hs.2420	GeneID:6649		0 (0%)	0 (0%)	no
	212311_at	KIAA0746	KIAA0746 protein	4p15.2	4	AA522514	Hs.479384	GeneID:23231		0 (0%)	0 (0%)	no
	207785_s_at	RBPJ	recombination signal binding protein for immunoglobulin kappa J region	4p15.2	4	NM_015874	Hs.479396	GeneID:3516	CNV_4383	0 (0%)	0 (0%)	no
	219699_at	LGI2	leucine-rich repeat LGI family, member 2	4p15.2	4	NM_018176	Hs.12488	GeneID:55203		0 (0%)	0 (0%)	no
	205692_s_at	CD38	CD38 molecule	4p15	4	NM_001775	Hs.479214	GeneID:952		0 (0%)	0 (0%)	no
	1555314_at	WDR19	WD repeat domain 19	4p14	4	BC032578	Hs.438482	GeneID:57728		0 (0%)	0 (0%)	no
	213419_at	APBB2	amyloid beta (A4) precursor protein-binding, family B, member 2	4p14-p13	4	U62325	Hs.479602	GeneID:323	CNV_4390	0 (0%)	0 (0%)	no
	220356_at	CORIN	corin, serine peptidase	4p13-p12	4	NM_006587	Hs.518618	GeneID:10699	CNV_4392	0 (0%)	0 (0%)	no
	212325_at	LIMCH1	LIM and calponin homology domains 1	4p13	4	AK027231	Hs.335163	GeneID:22998	CNV_4391	0 (0%)	0 (0%)	no
	1554308_s_at	GABRA2	gamma-aminobutyric acid (GABA) A receptor, alpha 2	4p12	4	BC022488	Hs.116250	GeneID:2555		0 (0%)	0 (0%)	no
	204694_at	AFP	alpha-fetoprotein	4q11-q13	4	NM_001134	Hs.518808	GeneID:174		0 (0%)	0 (0%)	no
	219492_at	CHIC2	cysteine-rich hydrophobic domain 2	4q11	4	NM_012110	Hs.335393	GeneID:26511		0 (0%)	0 (0%)	no
	1565228_s_at	ALB	albumin	4q11-q13	4	D16931	Hs.418167	GeneID:213		0 (0%)	0 (0%)	no
	205051_s_at	KIT	v-kit Hardy-Zuckerman 4 feline sarcoma viral oncogene homolog	4q11-q12	4	NM_000222	Hs.479754	GeneID:3815		0 (0%)	0 (0%)	no
	1566139_at	HOPX	HOP homeobox	4q11-q12	4	AK096707	Hs.654864	GeneID:84525		0 (0%)	0 (0%)	no
	1555836_at	POLR2B	polymerase (RNA) II (DNA directed) polypeptide B, 140kDa	4q12	4	BE614461	Hs.602757	GeneID:5431		0 (0%)	0 (0%)	no
	201162_at	IGFBP7	insulin-like growth factor binding protein 7	4q12	4	NM_001553	Hs.479808	GeneID:3490		0 (0%)	0 (0%)	no
	222127_s_at	EXOC1	exocyst complex component 1	4q12	4	AK023461	Hs.269665	GeneID:55763		0 (0%)	0 (0%)	no
	201013_s_at	PAICS	phosphoribosylaminoimidazole carboxylase, phosphoribosylaminoimidazole succinocarboxamide synthetase	4q12	4	AA902652	Hs.518774	GeneID:10606		0 (0%)	0 (0%)	no
	218095_s_at	TMEM165	transmembrane protein 165	4q12	4	NM_018475	Hs.479766	GeneID:55858		0 (0%)	0 (0%)	no
	204980_at	CLOCK	clock homolog (mouse)	4q12	4	NM_004898	Hs.436975	GeneID:9575		0 (0%)	0 (0%)	no
	205120_s_at	SGCB	sarcoglycan, beta (43kDa dystrophin-associated glycoprotein)	4q12	4	U29586	Hs.438953	GeneID:6443	CNV_4395	0 (0%)	0 (0%)	no
	219142_at	RASL11B	RAS-like, family 11, member B	4q12	4	NM_023940	Hs.8035	GeneID:65997		0 (0%)	0 (0%)	no
	205239_at	AREG	amphiregulin	4q13-q21	4	NM_001657	Hs.645475	GeneID:374		0 (0%)	0 (0%)	no
	1554678_s_at	HNRPDL	heterogeneous nuclear ribonucleoprotein D-like	4q13-q21	4	AB066484	Hs.527105	GeneID:9987		0 (0%)	0 (0%)	no
	202859_x_at	IL8	interleukin 8	4q13-q21	4	NM_000584	Hs.624	GeneID:3576		0 (0%)	0 (0%)	no
	219948_x_at	UGT2A3	UDP glucuronosyltransferase 2 family, polypeptide A3	4q13.2	4	NM_024743	Hs.122583	GeneID:79799	CNV_3499	0 (0%)	0 (0%)	no
	1555441_at	UBA6	ubiquitin-like modifier activating enzyme 6	4q13.2	4	BC031637	Hs.212774	GeneID:55236		0 (0%)	0 (0%)	no
	1569583_at	EREG	epiregulin	4q13.3	4	BC035806	Hs.115263	GeneID:2069	CNV_6279	0 (0%)	0 (0%)	no
	204687_at	DKFZP564O0823	DKFZP564O0823 protein	4q13.3-q21.3	4	NM_015393	Hs.105460	GeneID:25849		0 (0%)	0 (0%)	no
	214913_at	ADAMTS3	ADAM metallopeptidase with thrombospondin type 1 motif, 3	4q13.3	4	AB002364	Hs.590919	GeneID:9508	CNV_2530	0 (0%)	0 (0%)	no
	203302_at	DCK	deoxycytidine kinase	4q13.3-q21.1	4	NM_000788	Hs.709	GeneID:1633		0 (0%)	0 (0%)	no
	202425_x_at	PPP3CA	protein phosphatase 3 (formerly 2B), catalytic subunit, alpha isoform	4q21-q24	4	NM_000944	Hs.435512	GeneID:5530		0 (0%)	0 (0%)	no
	204466_s_at	SNCA	synuclein, alpha (non A4 component of amyloid precursor)	4q21	4	BG260394	Hs.271771	GeneID:6622		0 (0%)	0 (0%)	no
	203688_at	PKD2	polycystic kidney disease 2 (autosomal dominant)	4q21-q23	4	NM_000297	Hs.181272	GeneID:5311	CNV_3501	0 (0%)	0 (0%)	no
	1554027_a_at	SLC4A4	solute carrier family 4, sodium bicarbonate cotransporter, member 4	4q21	4	BC030977	Hs.5462	GeneID:8671		0 (0%)	0 (0%)	no
	209614_at	ADH1C	alcohol dehydrogenase 1C (class I), gamma polypeptide	4q21-q23	4	AF153821	Hs.654537	GeneID:126		0 (0%)	0 (0%)	no
	206336_at	CXCL6	chemokine (C-X-C motif) ligand 6 (granulocyte chemotactic protein 2)	4q21	4	NM_002993	Hs.164021	GeneID:6372		0 (0%)	0 (0%)	no
	208655_at	CCNI	cyclin I	4q21.1	4	BG530368	Hs.518827	GeneID:10983		0 (0%)	0 (0%)	no
	215213_at	NUP54	nucleoporin 54kDa	4q21.1	4	AU146949	Hs.430435	GeneID:53371		0 (0%)	0 (0%)	no
	1557576_at	PAQR3	progestin and adipoQ receptor family member III	4q21.21	4	AI968693	Hs.657312	GeneID:152559		0 (0%)	0 (0%)	no
	220232_at	SCD5	stearoyl-CoA desaturase 5	4q21.22	4	NM_024906	Hs.379191	GeneID:79966	CNV_6287	0 (0%)	0 (0%)	no
	221030_s_at	ARHGAP24	Rho GTPase activating protein 24	4q21.23-q21.3	4	NM_031305	Hs.444229	GeneID:83478	CNV_6289	0 (0%)	0 (0%)	no
	204201_s_at	PTPN13	protein tyrosine phosphatase, non-receptor type 13 (APO-1/CD95 (Fas)-associated phosphatase)	4q21.3	4	NM_006264	Hs.436142	GeneID:5783	CNV_2534	0 (0%)	0 (0%)	no
	220277_at	CXXC4	CXXC finger 4	4q22-q24	4	NM_025212	Hs.12248	GeneID:80319		0 (0%)	0 (0%)	no
	209735_at	ABCG2	ATP-binding cassette, sub-family G (WHITE), member 2	4q22	4	AF098951	Hs.480218	GeneID:9429	CNV_3501	0 (0%)	0 (0%)	no
	210523_at	BMPR1B	bone morphogenetic protein receptor, type IB	4q22-q24	4	D89675	Hs.661426	GeneID:658		0 (0%)	0 (0%)	no
	1569024_at	FAM13A1	family with sequence similarity 13, member A1	4q22.1	4	BC041029	Hs.702033	GeneID:10144		0 (0%)	0 (0%)	no
	206726_at	PGDS	prostaglandin D2 synthase, hematopoietic	4q22.3	4	NM_014485	Hs.128433	GeneID:27306		0 (0%)	0 (0%)	no
	219237_s_at	DNAJB14	DnaJ (Hsp40) homolog, subfamily B, member 14	4q23	4	NM_024920	Hs.577426	GeneID:79982		0 (0%)	0 (0%)	no
	205675_at	MTTP	microsomal triglyceride transfer protein	4q24	4	AI623321	Hs.195799	GeneID:4547		0 (0%)	0 (0%)	no
	200667_at	UBE2D3	ubiquitin-conjugating enzyme E2D 3 (UBC4/5 homolog, yeast)	4q24	4	BF448062	Hs.518773	GeneID:7323	CNV_3505	0 (0%)	0 (0%)	no
	200853_at	H2AFZ	H2A histone family, member Z	4q24	4	NM_002106	Hs.119192	GeneID:3015		0 (0%)	0 (0%)	no
	1555564_a_at	CFI	complement factor I	4q25	4	BC020718	Hs.312485	GeneID:3426		0 (0%)	0 (0%)	no
	221008_s_at	AGXT2L1	alanine-glyoxylate aminotransferase 2-like 1	4q25	4	NM_031279	Hs.106576	GeneID:64850		0 (0%)	0 (0%)	no
	200026_at	RPL34	ribosomal protein L34	4q25	4	NM_000995	Hs.646587	GeneID:6164		0 (0%)	0 (0%)	no
	206254_at	EGF	epidermal growth factor (beta-urogastrone)	4q25	4	NM_001963	Hs.419815	GeneID:1950	CNV_6305	0 (0%)	0 (0%)	no
	202798_at	SEC24B	SEC24 family, member B (S. cerevisiae)	4q25	4	NM_006323	Hs.292472	GeneID:10427		0 (0%)	0 (0%)	no
	209790_s_at	CASP6	caspase 6, apoptosis-related cysteine peptidase	4q25	4	BC000305	Hs.654616	GeneID:839		0 (0%)	0 (0%)	no
	216775_at	USP53	ubiquitin specific peptidase 53	4q26	4	AK025301	Hs.431081	GeneID:54532		0 (0%)	0 (0%)	no
	201701_s_at	PGRMC2	progesterone receptor membrane component 2	4q26	4	NM_006320	Hs.507910	GeneID:10424		0 (0%)	0 (0%)	no
	215059_at	C4orf31	chromosome 4 open reading frame 31	4q27	4	AA053967	Hs.90250	GeneID:79625		0 (0%)	0 (0%)	no
	206425_s_at	TRPC3	transient receptor potential cation channel, subfamily C, member 3	4q27	4	NM_003305	Hs.150981	GeneID:7222		0 (0%)	0 (0%)	no
	204988_at	FGB	fibrinogen beta chain	4q28	4	NM_005141	Hs.300774	GeneID:2244		0 (0%)	0 (0%)	no
	219612_s_at	FGG	fibrinogen gamma chain	4q28	4	NM_000509	Hs.546255	GeneID:2266		0 (0%)	0 (0%)	no
	205649_s_at	FGA	fibrinogen alpha chain	4q28	4	NM_000508	Hs.351593	GeneID:2243		0 (0%)	0 (0%)	no
	200782_at	ANXA5	annexin A5	4q26-q28|4q28-q32	4	NM_001154	Hs.480653	GeneID:308		0 (0%)	0 (0%)	no
	212558_at	SPRY1	sprouty homolog 1, antagonist of FGF signaling (Drosophila)	4q28.1	4	BF508662	Hs.436944	GeneID:10252	CNV_3512	0 (0%)	0 (0%)	no
	1559520_at	GYPA	glycophorin A (MNS blood group)	4q28.2-q31.1	4	AL833104	Hs.434973	GeneID:2993	CNV_3519	0 (0%)	0 (0%)	no
	219980_at	C4orf29	chromosome 4 open reading frame 29	4q28.2	4	NM_025097	Hs.445817	GeneID:80167		0 (0%)	0 (0%)	no
	205830_at	CLGN	calmegin	4q28.3-q31.1	4	NM_004362	Hs.86368	GeneID:1047		0 (0%)	0 (0%)	no
	205475_at	SCRG1	scrapie responsive protein 1	4q31-q32	4	NM_007281	Hs.7122	GeneID:11341		0 (0%)	0 (0%)	no
	209814_at	ZNF330	zinc finger protein 330	4q31.1|4q31.1-q31.2	4	BC004421	Hs.120766	GeneID:27309	CNV_3518	0 (0%)	0 (0%)	no
	221942_s_at	GUCY1A3	guanylate cyclase 1, soluble, alpha 3	4q31.3-q33|4q31.1-q31.2	4	AI719730	Hs.24258	GeneID:2982		0 (0%)	0 (0%)	no
	205036_at	LSM6	LSM6 homolog, U6 small nuclear RNA associated (S. cerevisiae)	4q31.22	4	NM_007080	Hs.190520	GeneID:11157		0 (0%)	0 (0%)	no
	219431_at	ARHGAP10	Rho GTPase activating protein 10	4q31.23	4	NM_024605	Hs.368631	GeneID:79658		0 (0%)	0 (0%)	no
	204463_s_at	EDNRA	endothelin receptor type A	4q31.23	4	AU118882	Hs.183713	GeneID:1909		0 (0%)	0 (0%)	no
	205440_s_at	NPY1R	neuropeptide Y receptor Y1	4q31.3-q32	4	NM_000909	Hs.519057	GeneID:4886		0 (0%)	0 (0%)	no
	214483_s_at	ARFIP1	ADP-ribosylation factor interacting protein 1	4q31.3	4	AF124489	Hs.416089	GeneID:27236		0 (0%)	0 (0%)	no
	209760_at	KIAA0922	KIAA0922	4q31.3	4	AL136932	Hs.205572	GeneID:23240	CNV_0051	0 (0%)	0 (0%)	no
	203817_at	GUCY1B3	guanylate cyclase 1, soluble, beta 3	4q31.3-q33	4	W93728	Hs.77890	GeneID:2983	CNV_9497	0 (0%)	0 (0%)	no
	216724_at	DCLK2	doublecortin-like kinase 2	4q31.3	4	AL359602	Hs.591683	GeneID:166614		0 (0%)	0 (0%)	no
	205358_at	GRIA2	glutamate receptor, ionotropic, AMPA 2	4q32-q33	4	NM_000826	Hs.32763	GeneID:2891	CNV_3520	0 (0%)	0 (0%)	no
	204332_s_at	AGA	aspartylglucosaminidase	4q32-q33	4	M64073	Hs.207776	GeneID:175	CNV_3528	0 (0%)	0 (0%)	no
	1558452_at	TMEM144	transmembrane protein 144	4q32.1	4	BC035811	Hs.176227	GeneID:55314		0 (0%)	0 (0%)	no
	220373_at	DCHS2	dachsous 2 (Drosophila)	4q32.1	4	NM_017639	Hs.655664	GeneID:54798		0 (0%)	0 (0%)	no
	1554418_s_at	SPOCK3	sparc/osteonectin, cwcv and kazal-like domains proteoglycan (testican) 3	4q32.3	4	AB056866	Hs.481133	GeneID:50859	CNV_36223	0 (0%)	0 (0%)	no
	1562338_at	MARCH1	membrane-associated ring finger (C3HC4) 1	4q32.3	4	BQ718095	Hs.696248	GeneID:55016		0 (0%)	0 (0%)	no
	201732_s_at	CLCN3	chloride channel 3	4q33	4	AF029346	Hs.481186	GeneID:1182		0 (0%)	0 (0%)	no
	1556086_at	C4orf27	chromosome 4 open reading frame 27	4q33	4	AI244592	Hs.406756	GeneID:54969		0 (0%)	0 (0%)	no
	220480_at	HAND2	heart and neural crest derivatives expressed 2	4q33	4	NM_021973	Hs.388245	GeneID:9464		0 (0%)	0 (0%)	no
	219791_s_at	NBLA00301	Nbla00301	4q34.1	4	NM_024748	Hs.61435	GeneID:79804		0 (0%)	0 (0%)	no
	206271_at	TLR3	toll-like receptor 3	4q35	4	NM_003265	Hs.657724	GeneID:7098		0 (0%)	0 (0%)	no
	209621_s_at	PDLIM3	PDZ and LIM domain 3	4q35	4	AF002280	Hs.85862	GeneID:27295	CNV_3530	0 (0%)	0 (0%)	no
	218929_at	CDKN2AIP	CDKN2A interacting protein	4q35.1	4	NM_017632	Hs.699392	GeneID:55602		0 (0%)	0 (0%)	no
	205981_s_at	ING2	inhibitor of growth family, member 2	4q35.1	4	NM_001564	Hs.107153	GeneID:3622		0 (0%)	0 (0%)	no
	214454_at	ADAMTS2	ADAM metallopeptidase with thrombospondin type 1 motif, 2	5qter	5	NM_014244	Hs.591725	GeneID:9509	CNV_3590	0 (0%)	0 (0%)	no
	1568763_s_at	PDCD6	programmed cell death 6	5p15.33	5	BC020552	Hs.50823	GeneID:10016	CNV_3536	0 (0%)	0 (0%)	no
	212630_at	EXOC3	exocyst complex component 3	5p15.33	5	AF055006	Hs.646923	GeneID:11336	CNV_3536	0 (0%)	0 (0%)	no
	201818_at	LPCAT1	lysophosphatidylcholine acyltransferase 1	5p15.33	5	NM_024830	Hs.368853	GeneID:79888		0 (0%)	0 (0%)	no
	220155_s_at	BRD9	bromodomain containing 9	5p15.33	5	NM_023924	Hs.449278	GeneID:65980	CNV_3537	0 (0%)	0 (0%)	no
	209654_at	KIAA0947	KIAA0947 protein	5p15.32	5	BC004902	Hs.449296	GeneID:23379	CNV_3540	0 (0%)	0 (0%)	no
	219842_at	ARL15	ADP-ribosylation factor-like 15	5p15.2	5	NM_019087	Hs.659125	GeneID:54622		0 (0%)	0 (0%)	no
	209617_s_at	CTNND2	catenin (cadherin-associated protein), delta 2 (neural plakophilin-related arm-repeat protein)	5p15.2	5	AF035302	Hs.314543	GeneID:1501	CNV_10092	0 (0%)	0 (0%)	no
	208696_at	CCT5	chaperonin containing TCP1, subunit 5 (epsilon)	5p15.2	5	AF275798	Hs.1600	GeneID:22948	CNV_7462	0 (0%)	0 (0%)	no
	219421_at	TTC33	tetratricopeptide repeat domain 33	5p15.2-p12	5	NM_012382	Hs.348915	GeneID:23548		0 (0%)	0 (0%)	no
	219694_at	FAM105A	family with sequence similarity 105, member A	5p15.2	5	NM_019018	Hs.591751	GeneID:54491		0 (0%)	0 (0%)	no
	201095_at	DAP	death-associated protein	5p15.2	5	NM_004394	Hs.75189	GeneID:1611		0 (0%)	0 (0%)	no
	1560369_at	ANKH	ankylosis, progressive homolog (mouse)	5p15.1	5	AL833238	Hs.156727	GeneID:56172		0 (0%)	0 (0%)	no
	218510_x_at	FAM134B	family with sequence similarity 134, member B	5p15.1	5	AI816291	Hs.481704	GeneID:54463		0 (0%)	0 (0%)	no
	1554026_a_at	MYO10	myosin X	5p15.1-p14.3	5	BC041694	Hs.481720	GeneID:4651		0 (0%)	0 (0%)	no
	202391_at	BASP1	brain abundant, membrane attached signal protein 1	5p15.1-p14	5	NM_006317	Hs.201641	GeneID:10409		0 (0%)	0 (0%)	no
	218066_at	SLC12A7	solute carrier family 12 (potassium/chloride transporters), member 7	5p15	5	NM_006598	Hs.172613	GeneID:10723	CNV_3537	0 (0%)	0 (0%)	no
	212857_x_at	SUB1	SUB1 homolog (S. cerevisiae)	5p13.3	5	BG231551	Hs.229641	GeneID:10923	CNV_3552	0 (0%)	0 (0%)	no
	220245_at	SLC45A2	solute carrier family 45, member 2	5p13.3	5	NM_016180	Hs.278962	GeneID:51151		0 (0%)	0 (0%)	no
	201856_s_at	ZFR	zinc finger RNA binding protein	5p13.3	5	BC000376	Hs.696117	GeneID:51663	CNV_3552	0 (0%)	0 (0%)	no
	202052_s_at	RAI14	retinoic acid induced 14	5p13.3-p13.2	5	NM_015577	Hs.431400	GeneID:26064		0 (0%)	0 (0%)	no
	209493_at	PDZD2	PDZ domain containing 2	5p13.3	5	AF338650	Hs.481819	GeneID:23037	CNV_3551	0 (0%)	0 (0%)	no
	1562387_at	C5orf42	chromosome 5 open reading frame 42	5p13.2	5	BU189724	Hs.643420	GeneID:65250		0 (0%)	0 (0%)	no
	206550_s_at	NUP155	nucleoporin 155kDa	5p13.1	5	NM_004298	Hs.547696	GeneID:9631	CNV_6395	0 (0%)	0 (0%)	no
	202780_at	OXCT1	3-oxoacid CoA transferase 1	5p13.1	5	NM_000436	Hs.278277	GeneID:5019		0 (0%)	0 (0%)	no
	205876_at	LIFR	leukemia inhibitory factor receptor alpha	5p13-p12	5	NM_002310	Hs.133421	GeneID:3977		0 (0%)	0 (0%)	no
	209424_s_at	AMACR	alpha-methylacyl-CoA racemase	5p13	5	AI796120	Hs.508343	GeneID:23600	CNV_7496	0 (0%)	0 (0%)	no
	208051_s_at	PAIP1	poly(A) binding protein interacting protein 1	5p12	5	NM_006451	Hs.482038	GeneID:10605		0 (0%)	0 (0%)	no
	1557384_at	ZNF131	zinc finger protein 131	5p12-p11	5	AL832081	Hs.535804	GeneID:7690		0 (0%)	0 (0%)	no
	219029_at	C5orf28	chromosome 5 open reading frame 28	5p12	5	NM_022483	Hs.558531	GeneID:64417		0 (0%)	0 (0%)	no
	218392_x_at	SFXN1	sideroflexin 1	5	5	NM_022754	Hs.369440	GeneID:94081	CNV_2092	0 (0%)	0 (0%)	no
	1554030_at	ARSB	arylsulfatase B	5q11-q13	5	BC029051	Hs.149103	GeneID:411	CNV_7504	0 (0%)	0 (0%)	no
	204948_s_at	FST	follistatin	5q11.2	5	NM_013409	Hs.9914	GeneID:10468	CNV_6399	0 (0%)	0 (0%)	no
	214786_at	MAP3K1	mitogen-activated protein kinase kinase kinase 1	5q11.2	5	AA361361	Hs.657756	GeneID:4214		0 (0%)	0 (0%)	no
	220112_at	ANKRD55	ankyrin repeat domain 55	5q11.2	5	NM_024669	Hs.436214	GeneID:79722	CNV_6405	0 (0%)	0 (0%)	no
	212648_at	DHX29	DEAH (Asp-Glu-Ala-His) box polypeptide 29	5q11.2	5	AL079292	Hs.696182	GeneID:54505		0 (0%)	0 (0%)	no
	208394_x_at	ESM1	endothelial cell-specific molecule 1	5q11.2	5	NM_007036	Hs.129944	GeneID:11082		0 (0%)	0 (0%)	no
	201340_s_at	ENC1	ectodermal-neural cortex (with BTB-like domain)	5q12-q13.3	5	AF010314	Hs.104925	GeneID:8507		0 (0%)	0 (0%)	no
	206307_s_at	FOXD1	forkhead box D1	5q12-q13	5	NM_004472	Hs.519385	GeneID:2297		0 (0%)	0 (0%)	no
	1560033_at	MCCC2	methylcrotonoyl-Coenzyme A carboxylase 2 (beta)	5q12-q13	5	AK090834	Hs.604789	GeneID:64087	CNV_4453	0 (0%)	0 (0%)	no
	218769_s_at	ANKRA2	ankyrin repeat, family A (RFXANK-like), 2	5q12-q13	5	NM_023039	Hs.239154	GeneID:57763		0 (0%)	0 (0%)	no
	201939_at	PLK2	polo-like kinase 2 (Drosophila)	5q12.1-q13.2	5	NM_006622	Hs.398157	GeneID:10769		0 (0%)	0 (0%)	no
	211297_s_at	CDK7	cyclin-dependent kinase 7	5q12.1	5	L20320	Hs.184298	GeneID:1022	CNV_0283	0 (0%)	0 (0%)	no
	205833_s_at	PART1	prostate androgen-regulated transcript 1	5q12.1	5	AI770098	Hs.661347	GeneID:25859		0 (0%)	0 (0%)	no
	204732_s_at	TRIM23	tripartite motif-containing 23	5q12.3	5	AI021991	Hs.792	GeneID:373		0 (0%)	0 (0%)	no
	215396_at	GPR98	G protein-coupled receptor 98	5q13	5	AB014586	Hs.591777	GeneID:84059		0 (0%)	0 (0%)	no
	212233_at	MAP1B	microtubule-associated protein 1B	5q13	5	AL523076	Hs.637017	GeneID:4131		0 (0%)	0 (0%)	no
	1569642_at	F2R	coagulation factor II (thrombin) receptor	5q13	5	BG026194	Hs.482562	GeneID:2149		0 (0%)	0 (0%)	no
	1563970_at	MRPS27	mitochondrial ribosomal protein S27	5q13.2	5	AK095964	Hs.482491	GeneID:23107		0 (0%)	0 (0%)	no
	1554003_at	RGNEF	Rho-guanine nucleotide exchange factor	5q13.2	5	BC012946	Hs.482521	GeneID:64283		0 (0%)	0 (0%)	no
	203474_at	IQGAP2	IQ motif containing GTPase activating protein 2	5q13.3	5	NM_006633	Hs.291030	GeneID:10788		0 (0%)	0 (0%)	no
	205295_at	CKMT2	creatine kinase, mitochondrial 2 (sarcomeric)	5q13.3	5	NM_001825	Hs.80691	GeneID:1160		0 (0%)	0 (0%)	no
	202336_s_at	PAM	peptidylglycine alpha-amidating monooxygenase	5q14-q21	5	NM_000919	Hs.369430	GeneID:5066	CNV_4470	0 (0%)	0 (0%)	no
	1558643_s_at	EDIL3	EGF-like repeats and discoidin I-like domains 3	5q14	5	AA297258	Hs.482730	GeneID:10085		0 (0%)	0 (0%)	no
	1554789_a_at	PDE8B	phosphodiesterase 8B	5q14.1	5	AB085825	Hs.584830	GeneID:8622		0 (0%)	0 (0%)	no
	212658_at	LHFPL2	lipoma HMGIC fusion partner-like 2	5q14.1	5	N66633	Hs.79299	GeneID:10184		0 (0%)	0 (0%)	no
	1559820_at	ATG10	ATG10 autophagy related 10 homolog (S. cerevisiae)	5q14.2	5	BC018651	Hs.700785	GeneID:83734	CNV_8490	0 (0%)	0 (0%)	no
	206653_at	POLR3G	polymerase (RNA) III (DNA directed) polypeptide G (32kD)	5q14.3	5	BF062139	Hs.282387	GeneID:10622		0 (0%)	0 (0%)	no
	209662_at	CETN3	centrin, EF-hand protein, 3 (CDC31 homolog, yeast)	5q14.3	5	BC005383	Hs.591767	GeneID:1070		0 (0%)	0 (0%)	no
	204619_s_at	VCAN	versican	5q14.3	5	BF590263	Hs.695930	GeneID:1462		0 (0%)	0 (0%)	no
	205825_at	PCSK1	proprotein convertase subtilisin/kexin type 1	5q15-q21	5	NM_000439	Hs.78977	GeneID:5122		0 (0%)	0 (0%)	no
	1554272_at	ERAP2	endoplasmic reticulum aminopeptidase 2	5q15	5	BC017927	Hs.591249	GeneID:64167		0 (0%)	0 (0%)	no
	207301_at	EFNA5	ephrin-A5	5q21	5	NM_001962	Hs.658451	GeneID:1946		0 (0%)	0 (0%)	no
	221823_at	C5orf30	chromosome 5 open reading frame 30	5q21.1	5	AL565741	Hs.482976	GeneID:90355		0 (0%)	0 (0%)	no
	1554345_a_at	GIN1	gypsy retrotransposon integrase 1	5q21.1	5	BC015325	Hs.24088	GeneID:54826		0 (0%)	0 (0%)	no
	210349_at	CAMK4	calcium/calmodulin-dependent protein kinase IV	5q21.3	5	L24959	Hs.591269	GeneID:814		0 (0%)	0 (0%)	no
	201133_s_at	PJA2	praja 2, RING-H2 motif containing	5q21.3	5	AA142966	Hs.483036	GeneID:9867		0 (0%)	0 (0%)	no
	204154_at	CDO1	cysteine dioxygenase, type I	5q22-q23	5	NM_001801	Hs.442378	GeneID:1036		0 (0%)	0 (0%)	no
	213341_at	FEM1C	fem-1 homolog c (C. elegans)	5q22	5	AI862658	Hs.47367	GeneID:56929		0 (0%)	0 (0%)	no
	212833_at	SLC25A46	solute carrier family 25, member 46	5q22.1	5	M74089	Hs.75639	GeneID:91137	CNV_2594	0 (0%)	0 (0%)	no
	201309_x_at	C5orf13	chromosome 5 open reading frame 13	5q22.1	5	U36189	Hs.36053	GeneID:9315		0 (0%)	0 (0%)	no
	206288_at	PGGT1B	protein geranylgeranyltransferase type I, beta subunit	5q22.3	5	NM_005023	Hs.254006	GeneID:5229	CNV_4473	0 (0%)	0 (0%)	no
	206879_s_at	NRG2	neuregulin 2	5q23-q33	5	NM_013982	Hs.408515	GeneID:9542		0 (0%)	0 (0%)	no
	202113_s_at	SNX2	sorting nexin 2	5q23	5	AF043453	Hs.696016	GeneID:6643		0 (0%)	0 (0%)	no
	203538_at	CAMLG	calcium modulating ligand	5q23	5	NM_001745	Hs.529846	GeneID:819		0 (0%)	0 (0%)	no
	1554737_at	FBN2	fibrillin 2	5q23-q31	5	AF193046	Hs.519294	GeneID:2201		0 (0%)	0 (0%)	no
	208296_x_at	TNFAIP8	tumor necrosis factor, alpha-induced protein 8	5q23.1	5	NM_014350	Hs.656274	GeneID:25816		0 (0%)	0 (0%)	no
	1558338_at	SEMA6A	sema domain, transmembrane domain (TM), and cytoplasmic domain, (semaphorin) 6A	5q23.1	5	AB002453	Hs.156967	GeneID:57556		0 (0%)	0 (0%)	no
	204298_s_at	LOX	lysyl oxidase	5q23.2	5	NM_002317	Hs.102267	GeneID:4015		0 (0%)	0 (0%)	no
	221734_at	PRRC1	proline-rich coiled-coil 1	5q23.2	5	BE328312	Hs.483259	GeneID:133619		0 (0%)	0 (0%)	no
	218705_s_at	SNX24	sorting nexin 24	5q23.2	5	NM_014035	Hs.483200	GeneID:28966		0 (0%)	0 (0%)	no
	204404_at	SLC12A2	solute carrier family 12 (sodium/potassium/chloride transporters), member 2	5q23.3	5	NM_001046	Hs.162585	GeneID:6558	CNV_36344	0 (0%)	0 (0%)	no
	203276_at	LMNB1	lamin B1	5q23.3-q31.1	5	NM_005573	Hs.89497	GeneID:4001		0 (0%)	0 (0%)	no
	204020_at	PURA	purine-rich element binding protein A	5q31	5	BF739943	Hs.443121	GeneID:5813		0 (0%)	0 (0%)	no
	216326_s_at	HDAC3	histone deacetylase 3	5q31	5	AF059650	Hs.519632	GeneID:8841		0 (0%)	0 (0%)	no
	201054_at	HNRNPA0	heterogeneous nuclear ribonucleoprotein A0	5q31	5	BE966599	Hs.96996	GeneID:10949		0 (0%)	0 (0%)	no
	202363_at	SPOCK1	sparc/osteonectin, cwcv and kazal-like domains proteoglycan (testican) 1	5q31	5	AF231124	Hs.654695	GeneID:6695	CNV_36347	0 (0%)	0 (0%)	no
	1555435_at	AFF4	AF4/FMR2 family, member 4	5q31	5	BC025700	Hs.519313	GeneID:27125		0 (0%)	0 (0%)	no
	201023_at	TAF7	TAF7 RNA polymerase II, TATA box binding protein (TBP)-associated factor, 55kDa	5q31	5	NM_005642	Hs.438838	GeneID:6879	CNV_3578	0 (0%)	0 (0%)	no
	201643_x_at	JMJD1B	jumonji domain containing 1B	5q31	5	NM_016604	Hs.483486	GeneID:51780		0 (0%)	0 (0%)	no
	1555110_a_at	KLHL3	kelch-like 3 (Drosophila)	5q31	5	BC034035	Hs.655084	GeneID:26249		0 (0%)	0 (0%)	no
	220751_s_at	C5orf4	chromosome 5 open reading frame 4	5q31-q32	5	NM_016348	Hs.519694	GeneID:10826		0 (0%)	0 (0%)	no
	1558214_s_at	CTNNA1	catenin (cadherin-associated protein), alpha 1, 102kDa	5q31	5	BG330076	Hs.534797	GeneID:1495	CNV_2595	0 (0%)	0 (0%)	no
	205331_s_at	REEP2	receptor accessory protein 2	5q31	5	NM_016606	Hs.416090	GeneID:51308		0 (0%)	0 (0%)	no
	204650_s_at	APBB3	amyloid beta (A4) precursor protein-binding, family B, member 3	5q31	5	NM_006051	Hs.529449	GeneID:10307		0 (0%)	0 (0%)	no
	1552721_a_at	FGF1	fibroblast growth factor 1 (acidic)	5q31	5	NM_033136	Hs.483635	GeneID:2246		0 (0%)	0 (0%)	no
	208950_s_at	ALDH7A1	aldehyde dehydrogenase 7 family, member A1	5q31	5	BC002515	Hs.483239	GeneID:501		0 (0%)	0 (0%)	no
	208202_s_at	PHF15	PHD finger protein 15	5q31.1	5	NM_015288	Hs.483419	GeneID:23338		0 (0%)	0 (0%)	no
	205254_x_at	TCF7	transcription factor 7 (T-cell specific, HMG-box)	5q31.1	5	AW027359	Hs.573153	GeneID:6932		0 (0%)	0 (0%)	no
	205896_at	SLC22A4	solute carrier family 22 (organic cation/ergothioneine transporter), member 4	5q31.1	5	NM_003059	Hs.310591	GeneID:6583		0 (0%)	0 (0%)	no
	1559399_s_at	ZCCHC10	zinc finger, CCHC domain containing 10	5q31.1	5	BC015986	Hs.29700	GeneID:54819		0 (0%)	0 (0%)	no
	211564_s_at	PDLIM4	PDZ and LIM domain 4	5q31.1	5	BC003096	Hs.424312	GeneID:8572		0 (0%)	0 (0%)	no
	203024_s_at	C5orf15	chromosome 5 open reading frame 15	5q31.1	5	NM_020199	Hs.355177	GeneID:56951		0 (0%)	0 (0%)	no
	212900_at	SEC24A	SEC24 family, member A (S. cerevisiae)	5q31.1	5	AJ131244	Hs.595540	GeneID:10802		0 (0%)	0 (0%)	no
	201568_at	UQCRQ	ubiquinol-cytochrome c reductase, complex III subunit VII, 9.5kDa	5q31.1	5	NM_014402	Hs.146602	GeneID:27089		0 (0%)	0 (0%)	no
	1554482_a_at	SAR1B	SAR1 homolog B (S. cerevisiae)	5q31.1	5	BC002847	Hs.432984	GeneID:51128		0 (0%)	0 (0%)	no
	201743_at	CD14	CD14 molecule	5q22-q32|5q31.1	5	NM_000591	Hs.163867	GeneID:929		0 (0%)	0 (0%)	no
	208814_at	HSPA4	heat shock 70kDa protein 4	5q31.1-q31.2	5	AA043348	Hs.90093	GeneID:3308		0 (0%)	0 (0%)	no
	1568612_at	GABRG2	gamma-aminobutyric acid (GABA) A receptor, gamma 2	5q31.1-q33.1	5	BC036030	Hs.7195	GeneID:2566		0 (0%)	0 (0%)	no
	1555960_at	HINT1	histidine triad nucleotide binding protein 1	5q31.2	5	AK054976	Hs.483305	GeneID:3094	CNV_3576	0 (0%)	0 (0%)	no
	201865_x_at	NR3C1	nuclear receptor subfamily 3, group C, member 1 (glucocorticoid receptor)	5q31.3	5	AI432196	Hs.122926	GeneID:2908	CNV_7475	0 (0%)	0 (0%)	no
	217800_s_at	NDFIP1	Nedd4 family interacting protein 1	5q31.3	5	NM_030571	Hs.9788	GeneID:80762		0 (0%)	0 (0%)	no
	200665_s_at	SPARC	secreted protein, acidic, cysteine-rich (osteonectin)	5q31.3-q32	5	NM_003118	Hs.111779	GeneID:6678		0 (0%)	0 (0%)	no
	220983_s_at	SPRY4	sprouty homolog 4 (Drosophila)	5q31.3	5	NM_030964	Hs.323308	GeneID:81848		0 (0%)	0 (0%)	no
	208153_s_at	FAT2	FAT tumor suppressor homolog 2 (Drosophila)	5q32-q33	5	NM_001447	Hs.591255	GeneID:2196		0 (0%)	0 (0%)	no
	208796_s_at	CCNG1	cyclin G1	5q32-q34	5	BC000196	Hs.79101	GeneID:900		0 (0%)	0 (0%)	no
	1556006_s_at	CSNK1A1	casein kinase 1, alpha 1	5q32	5	BQ025347	Hs.529862	GeneID:1452		0 (0%)	0 (0%)	no
	209765_at	ADAM19	ADAM metallopeptidase domain 19 (meltrin beta)	5q32-q33	5	Y13786	Hs.483944	GeneID:8728		0 (0%)	0 (0%)	no
	210329_s_at	SGCD	sarcoglycan, delta (35kDa dystrophin-associated glycoprotein)	5q33-q34	5	U58331	Hs.591727	GeneID:6444	CNV_11249	0 (0%)	0 (0%)	no
	203104_at	CSF1R	colony stimulating factor 1 receptor	5q33-q35	5	NM_005211	Hs.654394	GeneID:1436		0 (0%)	0 (0%)	no
	202796_at	SYNPO	synaptopodin	5q33.1	5	NM_007286	Hs.435228	GeneID:11346	CNV_3580	0 (0%)	0 (0%)	no
	1553070_a_at	MYOZ3	myozenin 3	5q33.1	5	NM_133371	Hs.91626	GeneID:91977	CNV_3580	0 (0%)	0 (0%)	no
	207357_s_at	GALNT10	UDP-N-acetyl-alpha-D-galactosamine:polypeptide N-acetylgalactosaminyltransferase 10 (GalNAc-T10)	5q33.2	5	NM_017540	Hs.655011	GeneID:55568		0 (0%)	0 (0%)	no
	219129_s_at	SAP30L	SAP30-like	5q33.2	5	NM_024632	Hs.483906	GeneID:79685		0 (0%)	0 (0%)	no
	210966_x_at	LARP1	La ribonucleoprotein domain family, member 1	5q33.2	5	BC001460	Hs.292078	GeneID:23367		0 (0%)	0 (0%)	no
	219227_at	CCNJL	cyclin J-like	5q33.3	5	NM_024565	Hs.14070	GeneID:79616		0 (0%)	0 (0%)	no
	208006_at	FOXI1	forkhead box I1	5q34	5	NM_012188	Hs.87236	GeneID:2299		0 (0%)	0 (0%)	no
	217993_s_at	MAT2B	methionine adenosyltransferase II, beta	5q34-q35	5	NM_013283	Hs.696057	GeneID:27430		0 (0%)	0 (0%)	no
	219661_at	RANBP17	RAN binding protein 17	5q34	5	NM_022897	Hs.410810	GeneID:64901		0 (0%)	0 (0%)	no
	205100_at	GFPT2	glutamine-fructose-6-phosphate transaminase 2	5q34-q35	5	NM_005110	Hs.696497	GeneID:9945	CNV_3591	0 (0%)	0 (0%)	no
	218433_at	PANK3	pantothenate kinase 3	5q34	5	NM_024594	Hs.591729	GeneID:79646		0 (0%)	0 (0%)	no
	206678_at	GABRA1	gamma-aminobutyric acid (GABA) A receptor, alpha 1	5q34-q35	5	NM_000806	Hs.175934	GeneID:2554		0 (0%)	0 (0%)	no
	203813_s_at	SLIT3	slit homolog 3 (Drosophila)	5q35	5	NM_003062	Hs.604116	GeneID:6586		0 (0%)	0 (0%)	no
	220189_s_at	MGAT4B	mannosyl (alpha-1,3-)-glycoprotein beta-1,4-N-acetylglucosaminyltransferase, isozyme B	5q35	5	NM_014275	Hs.567419	GeneID:11282		0 (0%)	0 (0%)	no
	201126_s_at	MGAT1	mannosyl (alpha-1,3-)-glycoprotein beta-1,2-N-acetylglucosaminyltransferase	5q35	5	NM_002406	Hs.519818	GeneID:4245	CNV_2612	0 (0%)	0 (0%)	no
	1554961_at	FGFR4	fibroblast growth factor receptor 4	5q35.1-qter	5	AF359241	Hs.165950	GeneID:2264		0 (0%)	0 (0%)	no
	1554511_at	WWC1	WW and C2 domain containing 1	5q35.1	5	BC042553	Hs.484047	GeneID:23286		0 (0%)	0 (0%)	no
	203554_x_at	PTTG1	pituitary tumor-transforming 1	5q35.1	5	NM_004219	Hs.350966	GeneID:9232		0 (0%)	0 (0%)	no
	203047_at	STK10	serine/threonine kinase 10	5q35.1	5	NM_005990	Hs.519756	GeneID:6793	CNV_3586	0 (0%)	0 (0%)	no
	206368_at	CPLX2	complexin 2	5q35.2	5	NM_006650	Hs.193235	GeneID:10814		0 (0%)	0 (0%)	no
	200096_s_at	ATP6V0E1	ATPase, H+ transporting, lysosomal 9kDa, V0 subunit e1	5q35.2	5	AI862255	Hs.484188	GeneID:8992		0 (0%)	0 (0%)	no
	218623_at	HMP19	HMP19 protein	5q35.2	5	NM_015980	Hs.559412	GeneID:51617		0 (0%)	0 (0%)	no
	203286_at	RNF44	ring finger protein 44	5q35.2	5	NM_014901	Hs.650059	GeneID:22838		0 (0%)	0 (0%)	no
	220609_at	LOC202181	hypothetical protein LOC202181	5q35.3	5	NM_024651	---	GeneID:202181		0 (0%)	0 (0%)	no
	218920_at	FLJ10404	hypothetical protein FLJ10404	5q35.3	5	NM_019057	Hs.484289	GeneID:54540	CNV_36374	0 (0%)	0 (0%)	no
	206431_x_at	TBC1D9B	TBC1 domain family, member 9B (with GRAM domain)	5q35.3	5	NM_015043	Hs.155829	GeneID:23061		0 (0%)	0 (0%)	no
	213297_at	RMND5B	required for meiotic nuclear division 5 homolog B (S. cerevisiae)	5q35.3	5	AW131783	Hs.519804	GeneID:64777		0 (0%)	0 (0%)	no
	1563975_at	RNF130	ring finger protein 130	5q35.3	5	AL831873	Hs.484363	GeneID:55819		0 (0%)	0 (0%)	no
	1569149_at	PDLIM7	PDZ and LIM domain 7 (enigma)	5q35.3	5	BC023629	Hs.533040	GeneID:9260		0 (0%)	0 (0%)	no
	221619_s_at	MTCH1	mitochondrial carrier homolog 1 (C. elegans)	6pter-p24.1	6	AF189289	Hs.485262	GeneID:23787		0 (0%)	0 (0%)	no
	218845_at	DUSP22	dual specificity phosphatase 22	6p25.3	6	NM_020185	Hs.29106	GeneID:56940	CNV_3593	0 (0%)	0 (0%)	no
	209941_at	RIPK1	receptor (TNFRSF)-interacting serine-threonine kinase 1	6p25.2	6	U50062	Hs.519842	GeneID:8737		0 (0%)	0 (0%)	no
	212268_at	SERPINB1	serpin peptidase inhibitor, clade B (ovalbumin), member 1	6p25	6	NM_030666	Hs.381167	GeneID:1992		0 (0%)	0 (0%)	no
	205750_at	BPHL	biphenyl hydrolase-like (serine hydrolase)	6p25	6	NM_004332	Hs.10136	GeneID:670		0 (0%)	0 (0%)	no
	204141_at	TUBB2A	tubulin, beta 2A	6p25	6	NM_001069	Hs.654543	GeneID:7280		0 (0%)	0 (0%)	no
	221253_s_at	TXNDC5	thioredoxin domain containing 5	6p24.3	6	NM_030810	Hs.150837	GeneID:81567		0 (0%)	0 (0%)	no
	213712_at	ELOVL2	elongation of very long chain fatty acids (FEN1/Elo2, SUR4/Elo3, yeast)-like 2	6p24.2	6	BF508639	Hs.656436	GeneID:54898		0 (0%)	0 (0%)	no
	1564630_at	EDN1	endothelin 1	6p24.1	6	BC036851	Hs.700715	GeneID:1906		0 (0%)	0 (0%)	no
	213638_at	PHACTR1	phosphatase and actin regulator 1	6p24.1	6	AW054711	Hs.436996	GeneID:221692	CNV_36459	0 (0%)	0 (0%)	no
	203297_s_at	JARID2	jumonji, AT rich interactive domain 2	6p24-p23	6	BG029530	Hs.696068	GeneID:3720		0 (0%)	0 (0%)	no
	1560485_at	HIVEP1	human immunodeficiency virus type I enhancer binding protein 1	6p24-p22.3	6	BC028111	Hs.567284	GeneID:3096		0 (0%)	0 (0%)	no
	204440_at	CD83	CD83 molecule	6p23	6	NM_004233	Hs.654558	GeneID:9308		0 (0%)	0 (0%)	no
	1569938_at	SIRT5	sirtuin (silent mating type information regulation 2 homolog) 5 (S. cerevisiae)	6p23	6	BC035196	Hs.567431	GeneID:23408		0 (0%)	0 (0%)	no
	220319_s_at	MYLIP	myosin regulatory light chain interacting protein	6p23-p22.3	6	NM_013262	Hs.484738	GeneID:29116		0 (0%)	0 (0%)	no
	204187_at	GMPR	guanosine monophosphate reductase	6p23	6	NM_006877	Hs.484741	GeneID:2766		0 (0%)	0 (0%)	no
	220777_at	KIF13A	kinesin family member 13A	6p23	6	NM_022113	Hs.189915	GeneID:63971	CNV_4486	0 (0%)	0 (0%)	no
	203671_at	TPMT	thiopurine S-methyltransferase	6p22.3	6	BF196891	Hs.444319	GeneID:7172		0 (0%)	0 (0%)	no
	205697_at	SCGN	secretagogin, EF-hand calcium binding protein	6p22.3-p22.1	6	NM_006998	Hs.116428	GeneID:10590		0 (0%)	0 (0%)	no
	212551_at	CAP2	CAP, adenylate cyclase-associated protein, 2 (yeast)	6p22.3	6	NM_006366	Hs.132902	GeneID:10486		0 (0%)	0 (0%)	no
	206017_at	KIAA0319	KIAA0319	6p22.3-p22.2	6	NM_014809	Hs.26441	GeneID:9856		0 (0%)	0 (0%)	no
	1567906_at	SOX4	SRY (sex determining region Y)-box 4	6p22.3	6	X65661	Hs.699195	GeneID:6659		0 (0%)	0 (0%)	no
	208809_s_at	C6orf62	chromosome 6 open reading frame 62	6p22.2	6	AL136632	Hs.519930	GeneID:81688		0 (0%)	0 (0%)	no
	205445_at	PRL	prolactin	6p22.2-p21.3	6	NM_000948	Hs.1905	GeneID:5617		0 (0%)	0 (0%)	no
	203944_x_at	BTN2A1	butyrophilin, subfamily 2, member A1	6p22.1	6	NM_007049	Hs.159028	GeneID:11120		0 (0%)	0 (0%)	no
	207485_x_at	BTN3A1	butyrophilin, subfamily 3, member A1	6p22.1	6	NM_007048	Hs.191510	GeneID:11119		0 (0%)	0 (0%)	no
	1562303_at	ZKSCAN3	zinc finger with KRAB and SCAN domains 3	6p22.1	6	AK091225	Hs.485004	GeneID:80317	CNV_4491	0 (0%)	0 (0%)	no
	218405_at	ABT1	activator of basal transcription 1	6p22.1	6	NM_013375	Hs.254406	GeneID:29777		0 (0%)	0 (0%)	no
	1564684_at	BTN2A2	butyrophilin, subfamily 2, member A2	6p22.1	6	AL832800	Hs.373938	GeneID:10385		0 (0%)	0 (0%)	no
	209291_at	ID4	inhibitor of DNA binding 4, dominant negative helix-loop-helix protein	6p22-p21	6	AW157094	Hs.519601	GeneID:3400	CNV_5038	0 (0%)	0 (0%)	no
	205682_x_at	APOM	apolipoprotein M	6p21.33	6	NM_019101	Hs.534468	GeneID:55937		0 (0%)	0 (0%)	no
	218874_s_at	C6orf134	chromosome 6 open reading frame 134	6p21.33	6	NM_024909	Hs.654798	GeneID:79969		0 (0%)	0 (0%)	no
	209026_x_at	TUBB	tubulin, beta	6p21.33	6	AF141349	Hs.636480	GeneID:203068	CNV_3600	0 (0%)	0 (0%)	no
	203146_s_at	GABBR1	gamma-aminobutyric acid (GABA) B receptor, 1	6p21.31	6	NM_001470	Hs.167017	GeneID:2550	CNV_3598	0 (0%)	0 (0%)	no
	200095_x_at	RPS10	ribosomal protein S10	6p21.31	6	AA320764	Hs.645317	GeneID:6204	CNV_3605	0 (0%)	0 (0%)	no
	208286_x_at	POU5F1	POU class 5 homeobox 1	6p21.31	6	NM_002701	Hs.450254	GeneID:5460	CNV_3601	0 (0%)	0 (0%)	no
	212747_at	ANKS1A	ankyrin repeat and sterile alpha motif domain containing 1A	6p21.31	6	AI990523	Hs.656492	GeneID:23294		0 (0%)	0 (0%)	no
	1007_s_at	DDR1	discoidin domain receptor tyrosine kinase 1	6p21.3	6	U48705	Hs.631988	GeneID:780		0 (0%)	0 (0%)	no
	210081_at	AGER	advanced glycosylation end product-specific receptor	6p21.3	6	AB036432	Hs.700564	GeneID:177	CNV_3602	0 (0%)	0 (0%)	no
	208371_s_at	RING1	ring finger protein 1	6p21.3	6	NM_002931	Hs.631989	GeneID:6015		0 (0%)	0 (0%)	no
	214585_s_at	VPS52	vacuolar protein sorting 52 homolog (S. cerevisiae)	6p21.3	6	AL390171	Hs.480356	GeneID:6293		0 (0%)	0 (0%)	no
	207097_s_at	SLC17A2	solute carrier family 17 (sodium phosphate), member 2	6p21.3	6	NM_005835	Hs.591802	GeneID:10246		0 (0%)	0 (0%)	no
	201796_s_at	VARS	valyl-tRNA synthetase	6p21.3	6	BE790854	Hs.520026	GeneID:7407		0 (0%)	0 (0%)	no
	203160_s_at	RNF8	ring finger protein 8	6p21.3	6	AK022075	Hs.485278	GeneID:9025		0 (0%)	0 (0%)	no
	1557151_at	TRIM31	tripartite motif-containing 31	6p21.3	6	BC038744	Hs.493275	GeneID:11074		0 (0%)	0 (0%)	no
	201255_x_at	BAT3	HLA-B associated transcript 3	6p21.3	6	NM_004639	Hs.440900	GeneID:7917		0 (0%)	0 (0%)	no
	208451_s_at	C4A	complement component 4A (Rodgers blood group)	6p21.3	6	NM_000592	Hs.534847	GeneID:720	CNV_3602	0 (0%)	0 (0%)	no
	204820_s_at	BTN3A3	butyrophilin, subfamily 3, member A3	6p21.3	6	NM_006994	Hs.376046	GeneID:10384		0 (0%)	0 (0%)	no
	213441_x_at	SPDEF	SAM pointed domain containing ets transcription factor	6p21.3	6	AI745526	Hs.485158	GeneID:25803	CNV_3605	0 (0%)	0 (0%)	no
	204522_at	DOM3Z	dom-3 homolog Z (C. elegans)	6p21.3	6	NM_005510	Hs.153299	GeneID:1797	CNV_3602	0 (0%)	0 (0%)	no
	202579_x_at	HMGN4	high mobility group nucleosomal binding domain 4	6p21.3	6	NM_006353	Hs.236774	GeneID:10473		0 (0%)	0 (0%)	no
	206579_at	ZNF192	zinc finger protein 192	6p21.3	6	NM_006298	Hs.57679	GeneID:7745		0 (0%)	0 (0%)	no
	206705_at	TULP1	tubby like protein 1	6p21.3	6	NM_003322	Hs.485208	GeneID:7287	CNV_3607	0 (0%)	0 (0%)	no
	200681_at	GLO1	glyoxalase I	6p21.3-p21.1	6	NM_006708	Hs.268849	GeneID:2739	CNV_3608	0 (0%)	0 (0%)	no
	209148_at	RXRB	retinoid X receptor, beta	6p21.3	6	BC001167	Hs.388034	GeneID:6257		0 (0%)	0 (0%)	no
	206683_at	ZNF165	zinc finger protein 165	6p21.3	6	NM_003447	Hs.535177	GeneID:7718	CNV_7557	0 (0%)	0 (0%)	no
	205247_at	NOTCH4	Notch homolog 4 (Drosophila)	6p21.3	6	AI743713	Hs.436100	GeneID:4855	CNV_3602	0 (0%)	0 (0%)	no
	201137_s_at	HLA-DPB1	major histocompatibility complex, class II, DP beta 1	6p21.3	6	NM_002121	Hs.485130	GeneID:3115		0 (0%)	0 (0%)	no
	1559754_at	LTB	lymphotoxin beta (TNF superfamily, member 3)	6p21.3	6	BC018898	Hs.376208	GeneID:4050		0 (0%)	0 (0%)	no
	204806_x_at	HLA-F	major histocompatibility complex, class I, F	6p21.3	6	NM_018950	Hs.519972	GeneID:3134		0 (0%)	0 (0%)	no
	204090_at	STK19	serine/threonine kinase 19	6p21.3	6	NM_004197	Hs.654371	GeneID:8859	CNV_3602	0 (0%)	0 (0%)	no
	1566301_at	PPP1R11	protein phosphatase 1, regulatory (inhibitor) subunit 11	6p21.3	6	AV755778	Hs.82887	GeneID:6992		0 (0%)	0 (0%)	no
	209196_at	WDR46	WD repeat domain 46	6p21.3	6	BC000388	Hs.520063	GeneID:9277		0 (0%)	0 (0%)	no
	200036_s_at	RPL10A	ribosomal protein L10a	6p21.3-p21.2	6	NM_007104	Hs.546269	GeneID:4736		0 (0%)	0 (0%)	no
	219916_s_at	RNF39	ring finger protein 39	6p21.3	6	NM_025236	Hs.121178	GeneID:80352		0 (0%)	0 (0%)	no
	209398_at	HIST1H1C	histone cluster 1, H1c	6p21.3	6	BC002649	Hs.7644	GeneID:3006		0 (0%)	0 (0%)	no
	217600_at	SCUBE3	signal peptide, CUB domain, EGF-like 3	6p21.3	6	BF511678	Hs.12923	GeneID:222663	CNV_3606	0 (0%)	0 (0%)	no
	209680_s_at	KIFC1	kinesin family member C1	6p21.3	6	BC000712	Hs.436912	GeneID:3833		0 (0%)	0 (0%)	no
	1558967_s_at	TRIM26	tripartite motif-containing 26	6p21.3	6	BM799976	Hs.485041	GeneID:7726		0 (0%)	0 (0%)	no
	202307_s_at	TAP1	transporter 1, ATP-binding cassette, sub-family B (MDR/TAP)	6p21.3	6	NM_000593	Hs.352018	GeneID:6890		0 (0%)	0 (0%)	no
	206313_at	HLA-DOA	major histocompatibility complex, class II, DO alpha	6p21.3	6	NM_002119	Hs.631991	GeneID:3111	CNV_0076	0 (0%)	0 (0%)	no
	202928_s_at	PHF1	PHD finger protein 1	6p21.3	6	NM_024165	Hs.166204	GeneID:5252		0 (0%)	0 (0%)	no
	201390_s_at	CSNK2B	casein kinase 2, beta polypeptide	6p21-p12|6p21.3	6	NM_001320	Hs.73527	GeneID:1460		0 (0%)	0 (0%)	no
	217323_at	HLA-DRB6	major histocompatibility complex, class II, DR beta 6 (pseudogene)	6p21.3	6	AF005487	---	GeneID:3128	CNV_3603	1 (8%)	0 (0%)	yes	10
	208748_s_at	FLOT1	flotillin 1	6p21.3	6	AA507012	Hs.179986	GeneID:10211	CNV_3600	0 (0%)	0 (0%)	no
	1555186_at	CDKN1A	cyclin-dependent kinase inhibitor 1A (p21, Cip1)	6p21.2	6	AY008263	Hs.370771	GeneID:1026		0 (0%)	0 (0%)	no
	201801_s_at	SLC29A1	solute carrier family 29 (nucleoside transporters), member 1	6p21.2-p21.1	6	AF079117	Hs.25450	GeneID:2030	CNV_36526	0 (0%)	0 (0%)	no
	1553906_s_at	FGD2	FYVE, RhoGEF and PH domain containing 2	6p21.2	6	NM_173558	Hs.509664	GeneID:221472		0 (0%)	0 (0%)	no
	218784_s_at	C6orf64	chromosome 6 open reading frame 64	6p21.2	6	NM_018322	Hs.58382	GeneID:55776		0 (0%)	0 (0%)	no
	209454_s_at	TEAD3	TEA domain family member 3	6p21.2	6	AF142482	Hs.485205	GeneID:7005		0 (0%)	0 (0%)	no
	1555324_at	PTK7	PTK7 protein tyrosine kinase 7	6p21.1-p12.2	6	BC046109	Hs.90572	GeneID:5754		0 (0%)	0 (0%)	no
	213208_at	KIAA0240	KIAA0240	6p21.1	6	AI801951	Hs.658033	GeneID:23506		0 (0%)	0 (0%)	no
	204545_at	PEX6	peroxisomal biogenesis factor 6	6p21.1	6	NM_000287	Hs.656425	GeneID:5190		0 (0%)	0 (0%)	no
	1554383_a_at	TRAM2	translocation associated membrane protein 2	6p21.1-p12	6	BC028121	Hs.520182	GeneID:9697		0 (0%)	0 (0%)	no
	219907_at	FRS3	fibroblast growth factor receptor substrate 3	6p21.1	6	NM_006653	Hs.194208	GeneID:10817		0 (0%)	0 (0%)	no
	206506_s_at	SUPT3H	suppressor of Ty 3 homolog (S. cerevisiae)	6p21.1-p21.3	6	NM_003599	Hs.368325	GeneID:8464	CNV_3610	0 (0%)	0 (0%)	no
	1567222_x_at	ELOVL5	ELOVL family member 5, elongation of long chain fatty acids (FEN1/Elo2, SUR4/Elo3-like, yeast)	6p21.1-p12.1	6	D17207	Hs.520189	GeneID:60481		0 (0%)	0 (0%)	no
	203558_at	CUL7	cullin 7	6p21.1	6	NM_014780	Hs.520136	GeneID:9820		0 (0%)	0 (0%)	no
	208784_s_at	KLHDC3	kelch domain containing 3	6p21.1	6	BC001793	Hs.412468	GeneID:116138		0 (0%)	0 (0%)	no
	219725_at	TREM2	triggering receptor expressed on myeloid cells 2	6p21.1	6	NM_018965	Hs.435295	GeneID:54209		0 (0%)	0 (0%)	no
	203927_at	NFKBIE	nuclear factor of kappa light polypeptide gene enhancer in B-cells inhibitor, epsilon	6p21.1	6	NM_004556	Hs.458276	GeneID:4794		0 (0%)	0 (0%)	no
	213485_s_at	ABCC10	ATP-binding cassette, sub-family C (CFTR/MRP), member 10	6p21.1	6	AK000002	Hs.55879	GeneID:89845		0 (0%)	0 (0%)	no
	208165_s_at	PRSS16	protease, serine, 16 (thymus)	6p21	6	NM_005865	Hs.274407	GeneID:10279		0 (0%)	0 (0%)	no
	210262_at	CRISP2	cysteine-rich secretory protein 2	6p21-qter	6	M25532	Hs.2042	GeneID:7180		0 (0%)	0 (0%)	no
	1562028_at	CCND3	cyclin D3	6p21	6	AL833425	Hs.534307	GeneID:896		0 (0%)	0 (0%)	no
	202899_s_at	SFRS3	splicing factor, arginine/serine-rich 3	6p21	6	NM_003017	Hs.405144	GeneID:6428		0 (0%)	0 (0%)	no
	205375_at	MDFI	MyoD family inhibitor	6p21	6	NM_005586	Hs.520119	GeneID:4188	CNV_3609	0 (0%)	0 (0%)	no
	221050_s_at	GTPBP2	GTP binding protein 2	6p21-p12	6	NM_019096	Hs.485449	GeneID:54676		0 (0%)	0 (0%)	no
	209055_s_at	CDC5L	CDC5 cell division cycle 5-like (S. pombe)	6p21	6	AW268817	Hs.485471	GeneID:988		0 (0%)	0 (0%)	no
	215536_at	HLA-DQB2	major histocompatibility complex, class II, DQ beta 2	6p21	6	X87344	---	GeneID:3120		0 (0%)	0 (0%)	no
	208096_s_at	COL21A1	collagen, type XXI, alpha 1	6p12.3-p11.2|6p12.3-p11.2	6	NM_030820	Hs.47629	GeneID:81578		0 (0%)	0 (0%)	no
	1559094_at	FBXO9	F-box protein 9	6p12.3-p11.2	6	AK095307	Hs.216653	GeneID:26268		0 (0%)	0 (0%)	no
	219833_s_at	EFHC1	EF-hand domain (C-terminal) containing 1	6p12.3	6	NM_018100	Hs.403171	GeneID:114327		0 (0%)	0 (0%)	no
	207790_at	LRRC1	leucine rich repeat containing 1	6p12.1	6	NM_025168	---	GeneID:55227		0 (0%)	0 (0%)	no
	222102_at	GSTA3	glutathione S-transferase alpha 3	6p12.1	6	NM_000847	Hs.102484	GeneID:2940		0 (0%)	0 (0%)	no
	206269_at	GCM1	glial cells missing homolog 1 (Drosophila)	6p12.1	6	AB026493	Hs.28346	GeneID:8521		0 (0%)	0 (0%)	no
	218877_s_at	TRMT11	tRNA methyltransferase 11 homolog (S. cerevisiae)	6q11.1-q22.33	6	NM_021820	Hs.404186	GeneID:60487		0 (0%)	0 (0%)	no
	200730_s_at	PTP4A1	protein tyrosine phosphatase type IVA, member 1	6q12	6	BF576710	Hs.227777	GeneID:7803		0 (0%)	0 (0%)	no
	1552922_at	RIMS1	regulating synaptic membrane exocytosis 1	6q12-q13	6	NM_014989	Hs.485729	GeneID:22999	CNV_6501	0 (0%)	0 (0%)	no
	204058_at	ME1	malic enzyme 1, NADP(+)-dependent, cytosolic	6q12	6	AL049699	Hs.21160	GeneID:4199		0 (0%)	0 (0%)	no
	215718_s_at	PHF3	PHD finger protein 3	6q12	6	AI949220	Hs.348921	GeneID:23469		0 (0%)	0 (0%)	no
	202318_s_at	SENP6	SUMO1/sentrin specific peptidase 6	6q13-q14.3	6	AF306508	Hs.485784	GeneID:26054		0 (0%)	0 (0%)	no
	218716_x_at	MTO1	mitochondrial translation optimization 1 homolog (S. cerevisiae)	6q13	6	NM_012123	Hs.347614	GeneID:25821		0 (0%)	0 (0%)	no
	219598_s_at	RWDD1	RWD domain containing 1	6q13-q22.33	6	NM_016104	Hs.532164	GeneID:51389		0 (0%)	0 (0%)	no
	204822_at	TTK	TTK protein kinase	6q13-q21	6	NM_003318	Hs.169840	GeneID:7272		0 (0%)	0 (0%)	no
	218137_s_at	SMAP1	small ArfGAP 1	6q13	6	NM_021940	Hs.485717	GeneID:60682	CNV_0086	0 (0%)	0 (0%)	no
	220324_at	C6orf155	chromosome 6 open reading frame 155	6q13	6	NM_024882	---	GeneID:79940	CNV_37276	0 (0%)	0 (0%)	no
	221766_s_at	FAM46A	family with sequence similarity 46, member A	6q14	6	AW246673	Hs.10784	GeneID:55603		0 (0%)	0 (0%)	no
	203476_at	TPBG	trophoblast glycoprotein	6q14-q15	6	NM_006670	Hs.82128	GeneID:7162		0 (0%)	0 (0%)	no
	209377_s_at	HMGN3	high mobility group nucleosomal binding domain 3	6q14.1	6	AF274949	Hs.77558	GeneID:9324		0 (0%)	0 (0%)	no
	204671_s_at	ANKRD6	ankyrin repeat domain 6	6q14.2-q16.1	6	BE677131	Hs.702213	GeneID:22881		0 (0%)	0 (0%)	no
	204953_at	SNAP91	synaptosomal-associated protein, 91kDa homolog (mouse)	6q14.2	6	NM_014841	Hs.368046	GeneID:9892		0 (0%)	0 (0%)	no
	1562991_at	ZNF292	zinc finger protein 292	6q15	6	BC040712	Hs.656621	GeneID:23036	CNV_3626	0 (0%)	0 (0%)	no
	1569484_s_at	MDN1	MDN1, midasin homolog (yeast)	6q15	6	AL603301	Hs.529948	GeneID:23195		0 (0%)	0 (0%)	no
	221523_s_at	RRAGD	Ras-related GTP binding D	6q15-q16	6	AL138717	Hs.485938	GeneID:58528		0 (0%)	0 (0%)	no
	209034_at	PNRC1	proline-rich nuclear receptor coactivator 1	6q15	6	AF279899	Hs.75969	GeneID:10957		0 (0%)	0 (0%)	no
	221234_s_at	BACH2	BTB and CNC homology 1, basic leucine zipper transcription factor 2	6q15	6	NM_021813	Hs.269764	GeneID:60468		0 (0%)	0 (0%)	no
	207084_at	POU3F2	POU class 3 homeobox 2	6q16	6	NM_005604	Hs.182505	GeneID:5454		0 (0%)	0 (0%)	no
	206853_s_at	MAP3K7	mitogen-activated protein kinase kinase kinase 7	6q16.1-q16.3	6	AL121964	Hs.644143	GeneID:6885		0 (0%)	0 (0%)	no
	1555191_a_at	FHL5	four and a half LIM domains 5	6q16.1-q16.3	6	BC021723	Hs.632608	GeneID:9457		0 (0%)	0 (0%)	no
	1554629_at	EPHA7	EPH receptor A7	6q16.1	6	BC027940	Hs.73962	GeneID:2045		0 (0%)	0 (0%)	no
	1555375_at	GRIK2	glutamate receptor, ionotropic, kainate 2	6q16.3-q21	6	BC037954	Hs.654523	GeneID:2898	CNV_36442	0 (0%)	0 (0%)	no
	212176_at	SFRS18	splicing factor, arginine/serine-rich 18	6q16.3	6	AA902326	Hs.520287	GeneID:25957		0 (0%)	0 (0%)	no
	218346_s_at	SESN1	sestrin 1	6q21	6	NM_014454	Hs.591336	GeneID:27244		0 (0%)	0 (0%)	no
	208070_s_at	REV3L	REV3-like, catalytic subunit of DNA polymerase zeta (yeast)	6q21	6	NM_002912	Hs.232021	GeneID:5980		0 (0%)	0 (0%)	no
	203376_at	CDC40	cell division cycle 40 homolog (S. cerevisiae)	6q21	6	BG528818	Hs.428147	GeneID:51362	CNV_2651	0 (0%)	0 (0%)	no
	207418_s_at	DDO	D-aspartate oxidase	6q21	6	NM_003649	Hs.591348	GeneID:8528		0 (0%)	0 (0%)	no
	204165_at	WASF1	WAS protein family, member 1	6q21-q22	6	NM_003931	Hs.75850	GeneID:8936	CNV_2651	0 (0%)	0 (0%)	no
	211706_s_at	CDC2L6	cell division cycle 2-like 6 (CDK8-like)	6q21	6	AY028424	Hs.584867	GeneID:23097		0 (0%)	0 (0%)	no
	1559101_at	FYN	FYN oncogene related to SRC, FGR, YES	6q21	6	AK090692	Hs.390567	GeneID:2534	CNV_8527	0 (0%)	0 (0%)	no
	1555886_at	PDSS2	prenyl (decaprenyl) diphosphate synthase, subunit 2	6q21	6	BC029491	Hs.486095	GeneID:57107	CNV_4504	0 (0%)	0 (0%)	no
	209397_at	ME2	malic enzyme 2, NAD(+)-dependent, mitochondrial	6p25-p24|18q21	6	BC000147	Hs.699163	GeneID:4200		0 (0%)	0 (0%)	no
	205622_at	SMPD2	sphingomyelin phosphodiesterase 2, neutral membrane (neutral sphingomyelinase)	6q21	6	NM_003080	Hs.55235	GeneID:6610		0 (0%)	0 (0%)	no
	202202_s_at	LAMA4	laminin, alpha 4	6q21	6	NM_002290	Hs.654572	GeneID:3910		0 (0%)	0 (0%)	no
	219743_at	HEY2	hairy/enhancer-of-split related with YRPW motif 2	6q21	6	NM_012259	Hs.144287	GeneID:23493		0 (0%)	0 (0%)	no
	201667_at	GJA1	gap junction protein, alpha 1, 43kDa	6q21-q23.2	6	NM_000165	Hs.74471	GeneID:2697		0 (0%)	0 (0%)	no
	218376_s_at	MICAL1	microtubule associated monoxygenase, calponin and LIM domain containing 1	6q21	6	NM_022765	Hs.33476	GeneID:64780		0 (0%)	0 (0%)	no
	205029_s_at	FABP7	fatty acid binding protein 7, brain	6q22-q23	6	NM_001446	Hs.26770	GeneID:2173		0 (0%)	0 (0%)	no
	204798_at	MYB	v-myb myeloblastosis viral oncogene homolog (avian)	6q22-q23	6	NM_005375	Hs.654446	GeneID:4602		0 (0%)	0 (0%)	no
	218854_at	DSE	dermatan sulfate epimerase	6q22	6	NM_013352	---	GeneID:29940		0 (0%)	0 (0%)	no
	205116_at	LAMA2	laminin, alpha 2	6q22-q23	6	NM_000426	Hs.200841	GeneID:3908	CNV_7523	0 (0%)	0 (0%)	no
	203786_s_at	TPD52L1	tumor protein D52-like 1	6q22-q23	6	NM_003287	Hs.591347	GeneID:7164		0 (0%)	0 (0%)	no
	208116_s_at	MAN1A1	mannosidase, alpha, class 1A, member 1	6q22	6	NM_005907	Hs.102788	GeneID:4121		0 (0%)	0 (0%)	no
	203038_at	PTPRK	protein tyrosine phosphatase, receptor type, K	6q22.2-q22.3	6	NM_002844	Hs.155919	GeneID:5796	CNV_36453	0 (0%)	0 (0%)	no
	201668_x_at	MARCKS	myristoylated alanine-rich protein kinase C substrate	6q22.2	6	AW163148	Hs.519909	GeneID:4082		0 (0%)	0 (0%)	no
	203427_at	ASF1A	ASF1 anti-silencing function 1 homolog A (S. cerevisiae)	6q22.31	6	NM_014034	Hs.292316	GeneID:25842		0 (0%)	0 (0%)	no
	205496_at	KIAA0408	KIAA0408	6q22.33	6	NM_014702	---	GeneID:9729		0 (0%)	0 (0%)	no
	209314_s_at	HBS1L	HBS1-like (S. cerevisiae)	6q23-q24	6	AK024258	Hs.378532	GeneID:10767		0 (0%)	0 (0%)	no
	202643_s_at	TNFAIP3	tumor necrosis factor, alpha-induced protein 3	6q23	6	AI738896	Hs.591338	GeneID:7128		0 (0%)	0 (0%)	no
	201739_at	SGK1	serum/glucocorticoid regulated kinase 1	6q23	6	NM_005627	Hs.510078	GeneID:6446	CNV_6512	0 (0%)	0 (0%)	no
	218603_at	HECA	headcase homolog (Drosophila)	6q23-q24	6	NM_016217	Hs.197644	GeneID:51696		0 (0%)	0 (0%)	no
	203457_at	STX7	syntaxin 7	6q23.1	6	NM_003569	Hs.593148	GeneID:8417		0 (0%)	0 (0%)	no
	1556990_at	PERP	PERP, TP53 apoptosis effector	6q24	6	AL832743	Hs.520421	GeneID:64065		0 (0%)	0 (0%)	no
	205231_s_at	EPM2A	epilepsy, progressive myoclonus type 2A, Lafora disease (laforin)	6q24	6	NM_005670	Hs.486696	GeneID:7957		0 (0%)	0 (0%)	no
	1555395_at	AKAP12	A kinase (PRKA) anchor protein 12	6q24-q25	6	BC046095	Hs.371240	GeneID:9590		0 (0%)	0 (0%)	no
	1553025_at	GPR126	G protein-coupled receptor 126	6q24.1	6	NM_020455	Hs.318894	GeneID:57211		0 (0%)	0 (0%)	no
	221263_s_at	SF3B5	splicing factor 3b, subunit 5, 10kDa	6q24.2	6	NM_031287	Hs.110695	GeneID:83443		0 (0%)	0 (0%)	no
	215560_x_at	MTRF1L	mitochondrial translational release factor 1-like	6q25-q26	6	AU145135	Hs.225836	GeneID:54516		0 (0%)	0 (0%)	no
	218184_at	TULP4	tubby like protein 4	6q25-q26	6	NM_020245	Hs.486993	GeneID:56995	CNV_2660	0 (0%)	0 (0%)	no
	219007_at	NUP43	nucleoporin 43kDa	6q25.1	6	NM_024647	Hs.510375	GeneID:348995		0 (0%)	0 (0%)	no
	205138_s_at	UST	uronyl-2-sulfotransferase	6q25.1	6	AW418882	Hs.657370	GeneID:10090		0 (0%)	0 (0%)	no
	218195_at	C6orf211	chromosome 6 open reading frame 211	6q25.1	6	NM_024573	Hs.15929	GeneID:79624		0 (0%)	0 (0%)	no
	205526_s_at	KATNA1	katanin p60 (ATPase-containing) subunit A 1	6q25.1	6	NM_007044	Hs.450175	GeneID:11104		0 (0%)	0 (0%)	no
	201999_s_at	DYNLT1	dynein, light chain, Tctex-type 1	6q25.2-q25.3	6	NM_006519	Hs.445999	GeneID:6993		0 (0%)	0 (0%)	no
	208621_s_at	EZR	ezrin	6q25.2-q26	6	BF663141	Hs.487027	GeneID:7430		0 (0%)	0 (0%)	no
	209608_s_at	ACAT2	acetyl-Coenzyme A acetyltransferase 2	6q25.3	6	BC000408	Hs.571037	GeneID:39	CNV_3647	0 (0%)	0 (0%)	no
	1555009_a_at	SYNJ2	synaptojanin 2	6q25.3	6	BC043277	Hs.434494	GeneID:8871		0 (0%)	0 (0%)	no
	204089_x_at	MAP3K4	mitogen-activated protein kinase kinase kinase 4	6q26	6	NM_006724	Hs.390428	GeneID:4216	CNV_5227	0 (0%)	0 (0%)	no
	219693_at	AGPAT4	1-acylglycerol-3-phosphate O-acyltransferase 4 (lysophosphatidic acid acyltransferase, delta)	6q26	6	NM_020133	Hs.353175	GeneID:56895	CNV_8531	0 (0%)	0 (0%)	no
	211170_s_at	PDE10A	phosphodiesterase 10A	6q26	6	AF127480	Hs.584856	GeneID:10846	CNV_9553	0 (0%)	0 (0%)	no
	203135_at	TBP	TATA box binding protein	6q27	6	NM_003194	Hs.590872	GeneID:6908	CNV_3658	0 (0%)	0 (0%)	no
	214382_at	UNC93A	unc-93 homolog A (C. elegans)	6q27	6	AL021331	Hs.567508	GeneID:54346	CNV_3653	0 (0%)	0 (0%)	no
	203083_at	THBS2	thrombospondin 2	6q27	6	NM_003247	Hs.371147	GeneID:7058		0 (0%)	0 (0%)	no
	208512_s_at	MLLT4	myeloid/lymphoid or mixed-lineage leukemia (trithorax homolog, Drosophila); translocated to, 4	6q27	6	NM_005936	Hs.644024	GeneID:4301	CNV_5235	0 (0%)	0 (0%)	no
	1555862_s_at	MICALL2	MICAL-like 2	7p22.3	7	AK091986	Hs.376617	GeneID:79778	CNV_3660	0 (0%)	0 (0%)	no
	215270_at	LFNG	LFNG O-fucosylpeptide 3-beta-N-acetylglucosaminyltransferase	7p22.2	7	U94354	Hs.159142	GeneID:3955		0 (0%)	0 (0%)	no
	200698_at	KDELR2	KDEL (Lys-Asp-Glu-Leu) endoplasmic reticulum protein retention receptor 2	7p22.1	7	AL542253	Hs.654552	GeneID:11014	CNV_37290	0 (0%)	0 (0%)	no
	220261_s_at	ZDHHC4	zinc finger, DHHC-type containing 4	7p22.1	7	NM_018106	Hs.5268	GeneID:55146	CNV_37290	0 (0%)	0 (0%)	no
	206201_s_at	MEOX2	mesenchyme homeobox 2	7p22.1-p21.3	7	NM_005924	Hs.170355	GeneID:4223		0 (0%)	0 (0%)	no
	209507_at	RPA3	replication protein A3, 14kDa	7p22	7	BC005264	Hs.487540	GeneID:6119	CNV_8546	0 (0%)	0 (0%)	no
	204766_s_at	NUDT1	nudix (nucleoside diphosphate linked moiety X)-type motif 1	7p22	7	NM_002452	Hs.534331	GeneID:4521		0 (0%)	0 (0%)	no
	202138_x_at	JTV1	JTV1 gene	7p22	7	NM_006303	Hs.301613	GeneID:7965	CNV_37290	0 (0%)	0 (0%)	no
	218927_s_at	CHST12	carbohydrate (chondroitin 4) sulfotransferase 12	7p22	7	NM_018641	Hs.213088	GeneID:55501		0 (0%)	0 (0%)	no
	204002_s_at	ICA1	islet cell autoantigen 1, 69kDa	7p22	7	NM_022307	Hs.487561	GeneID:3382	CNV_8547	0 (0%)	0 (0%)	no
	206501_x_at	ETV1	ets variant 1	7p21.3	7	NM_004956	Hs.22634	GeneID:2115	CNV_0292	0 (0%)	0 (0%)	no
	213943_at	TWIST1	twist homolog 1 (Drosophila)	7p21.2	7	X99268	Hs.66744	GeneID:7291	CNV_0100	0 (0%)	0 (0%)	no
	205020_s_at	ARL4A	ADP-ribosylation factor-like 4A	7p21-p15.3	7	NM_005738	Hs.245540	GeneID:10124		0 (0%)	0 (0%)	no
	206663_at	SP4	Sp4 transcription factor	7p15.3	7	NM_003112	Hs.88013	GeneID:6671	CNV_4527	0 (0%)	0 (0%)	no
	207161_at	KIAA0087	KIAA0087	7p15.2	7	NM_014769	Hs.69749	GeneID:9808		0 (0%)	0 (0%)	no
	218404_at	SNX10	sorting nexin 10	7p15.2	7	NM_013322	Hs.571296	GeneID:29887		0 (0%)	0 (0%)	no
	1555920_at	CBX3	chromobox homolog 3 (HP1 gamma homolog, Drosophila)	7p15.2	7	BU683892	Hs.381189	GeneID:11335		0 (0%)	0 (0%)	no
	205150_s_at	KIAA0644	KIAA0644 gene product	7p15.1	7	AV724192	Hs.21572	GeneID:9865		0 (0%)	0 (0%)	no
	1557050_at	HOXA2	homeobox A2	7p15-p14	7	CA448125	Hs.445239	GeneID:3199		0 (0%)	0 (0%)	no
	205429_s_at	MPP6	membrane protein, palmitoylated 6 (MAGUK p55 subfamily member 6)	7p15	7	NM_016447	Hs.533355	GeneID:51678		0 (0%)	0 (0%)	no
	208604_s_at	HOXA3	homeobox A3	7p15-p14	7	NM_030661	Hs.659337	GeneID:3200		0 (0%)	0 (0%)	no
	220231_at	C7orf16	chromosome 7 open reading frame 16	7p15	7	NM_006658	Hs.227011	GeneID:10842	CNV_8553	0 (0%)	0 (0%)	no
	206289_at	HOXA4	homeobox A4	7p15-p14	7	NM_002141	Hs.654466	GeneID:3201		0 (0%)	0 (0%)	no
	202820_at	AHR	aryl hydrocarbon receptor	7p15	7	NM_001621	Hs.171189	GeneID:196	CNV_3668	0 (0%)	0 (0%)	no
	208146_s_at	CPVL	carboxypeptidase, vitellogenic-like	7p15-p14	7	NM_031311	Hs.233389	GeneID:54504		0 (0%)	0 (0%)	no
	204926_at	INHBA	inhibin, beta A	7p15-p13	7	NM_002192	Hs.583348	GeneID:3624		0 (0%)	0 (0%)	no
	208693_s_at	GARS	glycyl-tRNA synthetase	7p15	7	D30658	Hs.404321	GeneID:2617		0 (0%)	0 (0%)	no
	200976_s_at	TAX1BP1	Tax1 (human T-cell leukemia virus type I) binding protein 1	7p15	7	NM_006024	Hs.34576	GeneID:8887	CNV_3672	0 (0%)	0 (0%)	no
	209626_s_at	OSBPL3	oxysterol binding protein-like 3	7p15	7	AI202969	Hs.520259	GeneID:26031		0 (0%)	0 (0%)	no
	201462_at	SCRN1	secernin 1	7p14.3-p14.1	7	NM_014766	Hs.520740	GeneID:9805		0 (0%)	0 (0%)	no
	1560915_at	DPY19L1	dpy-19-like 1 (C. elegans)	7p14.3	7	AJ011911	Hs.408623	GeneID:23333		0 (0%)	0 (0%)	no
	1565823_at	39326	septin 7	7p14.3-p14.1	7	BF855173	Hs.191346	GeneID:989	CNV_3674	0 (0%)	0 (0%)	no
	204051_s_at	SFRP4	secreted frizzled-related protein 4	7p14.1	7	AW089415	Hs.658169	GeneID:6424		0 (0%)	0 (0%)	no
	207450_s_at	POU6F2	POU class 6 homeobox 2	7p14-p13	7	NM_007252	Hs.137106	GeneID:11281		0 (0%)	0 (0%)	no
	207542_s_at	AQP1	aquaporin 1 (Colton blood group)	7p14	7	NM_000385	Hs.76152	GeneID:358		0 (0%)	0 (0%)	no
	220789_s_at	TBRG4	transforming growth factor beta regulator 4	7p14-p13	7	NM_004749	Hs.231411	GeneID:9238		0 (0%)	0 (0%)	no
	203771_s_at	BLVRA	biliverdin reductase A	7p14-cen	7	AA740186	Hs.488143	GeneID:644		0 (0%)	0 (0%)	no
	1569342_at	GLI3	GLI-Kruppel family member GLI3	7p13	7	BC032660	Hs.21509	GeneID:2737		0 (0%)	0 (0%)	no
	218601_at	URG4	up-regulated gene 4	7p13	7	NM_017920	Hs.284286	GeneID:55665	CNV_4531	0 (0%)	0 (0%)	no
	207318_s_at	CDC2L5	cell division cycle 2-like 5 (cholinesterase-related cell division controller)	7p13	7	AJ297710	Hs.233552	GeneID:8621	CNV_2692	0 (0%)	0 (0%)	no
	220106_at	NPC1L1	NPC1 (Niemann-Pick disease, type C1, gene)-like 1	7p13	7	NM_013389	Hs.567486	GeneID:29881		0 (0%)	0 (0%)	no
	217754_at	DDX56	DEAD (Asp-Glu-Ala-Asp) box polypeptide 56	7p13	7	NM_019082	Hs.654762	GeneID:54606		0 (0%)	0 (0%)	no
	202487_s_at	H2AFV	H2A histone family, member V	7p13	7	NM_012412	Hs.488189	GeneID:94239		0 (0%)	0 (0%)	no
	217853_at	TNS3	tensin 3	7p12.3	7	NM_022748	Hs.520814	GeneID:64759	CNV_6543	0 (0%)	0 (0%)	no
	205311_at	DDC	dopa decarboxylase (aromatic L-amino acid decarboxylase)	7p12.2	7	NM_000790	Hs.359698	GeneID:1644		0 (0%)	0 (0%)	no
	1552496_a_at	COBL	cordon-bleu homolog (mouse)	7p12.1	7	NM_015198	Hs.99141	GeneID:23242	CNV_12930	0 (0%)	0 (0%)	no
	1565483_at	EGFR	epidermal growth factor receptor (erythroblastic leukemia viral (v-erb-b) oncogene homolog, avian)	7p12	7	AF277897	Hs.488293	GeneID:1956	CNV_36681	0 (0%)	0 (0%)	no
	202693_s_at	STK17A	serine/threonine kinase 17a	7p12-p14	7	AW194730	Hs.699353	GeneID:9263		0 (0%)	0 (0%)	no
	203484_at	SEC61G	Sec61 gamma subunit	7p11.2	7	NM_014302	Hs.488282	GeneID:23480		0 (0%)	0 (0%)	no
	218982_s_at	MRPS17	mitochondrial ribosomal protein S17	7p11	7	NM_015969	Hs.44298	GeneID:51373		0 (0%)	0 (0%)	no
	204608_at	ASL	argininosuccinate lyase	7cen-q11.2	7	NM_000048	Hs.632015	GeneID:435		0 (0%)	0 (0%)	no
	209036_s_at	MDH2	malate dehydrogenase 2, NAD (mitochondrial)	7cen-q22	7	BC001917	Hs.520967	GeneID:4191	CNV_3686	0 (0%)	0 (0%)	no
	212599_at	AUTS2	autism susceptibility candidate 2	7q11.22	7	AK025298	Hs.700600	GeneID:26053	CNV_3684	0 (0%)	0 (0%)	no
	202006_at	PTPN12	protein tyrosine phosphatase, non-receptor type 12	7q11.23	7	NM_002835	Hs.61812	GeneID:5782		0 (0%)	0 (0%)	no
	218321_x_at	STYXL1	serine/threonine/tyrosine interacting-like 1	7q11.23	7	NM_016086	Hs.11615	GeneID:51657	CNV_3686	0 (0%)	0 (0%)	no
	203953_s_at	CLDN3	claudin 3	7q11.23	7	BE791251	Hs.647023	GeneID:1365	CNV_4542	0 (0%)	0 (0%)	no
	210650_s_at	PCLO	piccolo (presynaptic cytomatrix protein)	7q11.23-q21.3	7	BC001304	Hs.12376	GeneID:27445	CNV_8571	0 (0%)	0 (0%)	no
	221163_s_at	MLXIPL	MLX interacting protein-like	7q11.23	7	NM_015977	Hs.647055	GeneID:51085		0 (0%)	0 (0%)	no
	206763_at	FKBP6	FK506 binding protein 6, 36kDa	7q11.23	7	NM_003602	Hs.661266	GeneID:8468	CNV_3685	0 (0%)	0 (0%)	no
	1569421_at	CLDN4	claudin 4	7q11.23	7	BC015647	Hs.647036	GeneID:1364	CNV_4542	0 (0%)	0 (0%)	no
	206621_s_at	EIF4H	eukaryotic translation initiation factor 4H	7q11.23	7	NM_022170	Hs.520943	GeneID:7458		0 (0%)	0 (0%)	no
	204834_at	FGL2	fibrinogen-like 2	7q11.23	7	NM_006682	Hs.520989	GeneID:10875	CNV_3686	0 (0%)	0 (0%)	no
	218412_s_at	GTF2IRD1	GTF2I repeat domain containing 1	7q11.23	7	NM_016328	Hs.647056	GeneID:9569	CNV_3686	0 (0%)	0 (0%)	no
	207639_at	FZD9	frizzled homolog 9 (Drosophila)	7q11.23	7	NM_003508	Hs.647029	GeneID:8326	CNV_3685	0 (0%)	0 (0%)	no
	1554409_at	WBSCR16	Williams-Beuren syndrome chromosome region 16	7q11.23	7	BC040695	Hs.699252	GeneID:81554	CNV_3686	0 (0%)	0 (0%)	no
	204729_s_at	STX1A	syntaxin 1A (brain)	7q11.23	7	NM_004603	Hs.647024	GeneID:6804		0 (0%)	0 (0%)	no
	212670_at	ELN	elastin	7q11.23	7	AA479278	Hs.647061	GeneID:2006		0 (0%)	0 (0%)	no
	211031_s_at	CLIP2	CAP-GLY domain containing linker protein 2	7q11.23	7	BC006259	Hs.647018	GeneID:7461	CNV_4543	0 (0%)	0 (0%)	no
	1555024_at	ADAM22	ADAM metallopeptidase domain 22	7q21	7	BC036029	Hs.592282	GeneID:53616		1 (8%)	0 (0%)	yes	1
	208481_at	ASB4	ankyrin repeat and SOCS box-containing 4	7q21-q22	7	NM_016116	Hs.666357	GeneID:51666		0 (0%)	0 (0%)	no
	205939_at	CYP3A7	cytochrome P450, family 3, subfamily A, polypeptide 7	7q21-q22.1	7	NM_000765	Hs.111944	GeneID:1551		0 (0%)	0 (0%)	no
	205542_at	STEAP1	six transmembrane epithelial antigen of the prostate 1	7q21	7	NM_012449	Hs.61635	GeneID:26872	CNV_8573	0 (0%)	0 (0%)	no
	204451_at	FZD1	frizzled homolog 1 (Drosophila)	7q21	7	NM_003505	Hs.94234	GeneID:8321		0 (0%)	0 (0%)	no
	204688_at	SGCE	sarcoglycan, epsilon	7q21-q22	7	NM_003919	Hs.371199	GeneID:8910	CNV_5243	0 (0%)	0 (0%)	no
	209993_at	ABCB1	ATP-binding cassette, sub-family B (MDR/TAP), member 1	7q21.1	7	AF016535	Hs.489033	GeneID:5243		0 (0%)	0 (0%)	no
	208920_at	SRI	sorcin	7q21.1	7	AV752215	Hs.489040	GeneID:6717		1 (8%)	0 (0%)	yes	1
	204573_at	CROT	carnitine O-octanoyltransferase	7q21.1	7	NM_021151	Hs.125039	GeneID:54677		0 (0%)	0 (0%)	no
	205998_x_at	CYP3A4	cytochrome P450, family 3, subfamily A, polypeptide 4	7q21.1	7	NM_017460	Hs.654391	GeneID:1576		0 (0%)	0 (0%)	no
	205716_at	SLC25A40	solute carrier family 25, member 40	7q21.12	7	NM_018843	Hs.208414	GeneID:55972		1 (8%)	0 (0%)	yes	3
	1569843_at	DYNC1I1	dynein, cytoplasmic 1, intermediate chain 1	7q21.3-q22.1	7	BC012504	Hs.440364	GeneID:1780		0 (0%)	0 (0%)	no
	219342_at	CASD1	CAS1 domain containing 1	7q21.3	7	NM_022900	Hs.260041	GeneID:64921	CNV_5243	0 (0%)	0 (0%)	no
	213695_at	PON3	paraoxonase 3	7q21.3	7	L48516	Hs.440967	GeneID:5446		0 (0%)	0 (0%)	no
	206344_at	PON1	paraoxonase 1	7q21.3	7	U53784	Hs.370995	GeneID:5444		0 (0%)	0 (0%)	no
	205047_s_at	ASNS	asparagine synthetase	7q21.3	7	NM_001673	Hs.489207	GeneID:440	CNV_3691	0 (0%)	0 (0%)	no
	220371_s_at	SLC12A9	solute carrier family 12 (potassium/chloride transporters), member 9	7q22	7	NM_020246	Hs.521087	GeneID:56996	CNV_3692	0 (0%)	0 (0%)	no
	202465_at	PCOLCE	procollagen C-endopeptidase enhancer	7q22	7	NM_002593	Hs.202097	GeneID:5118	CNV_4550	0 (0%)	0 (0%)	no
	205377_s_at	ACHE	acetylcholinesterase (Yt blood group)	7q22	7	AI190022	Hs.154495	GeneID:43	CNV_3692	0 (0%)	0 (0%)	no
	202146_at	IFRD1	interferon-related developmental regulator 1	7q22-q31	7	AA747426	Hs.7879	GeneID:3475	CNV_5246	0 (0%)	0 (0%)	no
	205367_at	SH2B2	SH2B adaptor protein 2	7q22	7	NM_020979	Hs.489448	GeneID:10603	CNV_3693	0 (0%)	0 (0%)	no
	213707_s_at	DLX5	distal-less homeobox 5	7q22	7	NM_005221	Hs.99348	GeneID:1749		0 (0%)	0 (0%)	no
	209482_at	POP7	processing of precursor 7, ribonuclease P/MRP subunit (S. cerevisiae)	7q22	7	BC001430	Hs.416994	GeneID:10248	CNV_4550	0 (0%)	0 (0%)	no
	202185_at	PLOD3	procollagen-lysine, 2-oxoglutarate 5-dioxygenase 3	7q22	7	NM_001084	Hs.153357	GeneID:8985	CNV_5245	0 (0%)	0 (0%)	no
	207257_at	EPO	erythropoietin	7q22	7	NM_000799	Hs.2303	GeneID:2056	CNV_4550	0 (0%)	0 (0%)	no
	221289_at	DLX6	distal-less homeobox 6	7q22	7	NM_005222	Hs.249196	GeneID:1750		0 (0%)	0 (0%)	no
	205923_at	RELN	reelin	7q22	7	NM_005045	Hs.655654	GeneID:5649		0 (0%)	0 (0%)	no
	219070_s_at	MOSPD3	motile sperm domain containing 3	7q22	7	NM_023948	Hs.521086	GeneID:64598	CNV_4550	0 (0%)	0 (0%)	no
	202894_at	EPHB4	EPH receptor B4	7q22	7	NM_004444	Hs.437008	GeneID:2050	CNV_3692	0 (0%)	0 (0%)	no
	209309_at	AZGP1	alpha-2-glycoprotein 1, zinc-binding	7q22.1	7	D90427	Hs.546239	GeneID:563	CNV_7656	0 (0%)	0 (0%)	no
	204957_at	ORC5L	origin recognition complex, subunit 5-like (yeast)	7q22.1	7	NM_002553	Hs.432948	GeneID:5001		0 (0%)	0 (0%)	no
	218034_at	FIS1	fission 1 (mitochondrial outer membrane) homolog (S. cerevisiae)	7q22.1	7	NM_016068	Hs.423968	GeneID:51024	CNV_5245	0 (0%)	0 (0%)	no
	203572_s_at	TAF6	TAF6 RNA polymerase II, TATA box binding protein (TBP)-associated factor, 80kDa	7q22.1	7	NM_005641	Hs.489309	GeneID:6878	CNV_2104	0 (0%)	0 (0%)	no
	205195_at	AP1S1	adaptor-related protein complex 1, sigma 1 subunit	7q22.1	7	NM_001283	Hs.563509	GeneID:1174	CNV_5245	0 (0%)	0 (0%)	no
	1570542_a_at	PMPCB	peptidase (mitochondrial processing) beta	7q22.1	7	AF520796	Hs.184211	GeneID:9512		0 (0%)	0 (0%)	no
	1558179_at	ATP5J2	ATP synthase, H+ transporting, mitochondrial F0 complex, subunit F2	7q22.1	7	BG981988	Hs.521056	GeneID:9551	CNV_4548	0 (0%)	0 (0%)	no
	219753_at	STAG3	stromal antigen 3	7q22.1	7	NM_012447	Hs.592283	GeneID:10734		0 (0%)	0 (0%)	no
	202367_at	CUX1	cut-like homeobox 1	7q22.1	7	NM_001913	Hs.654389	GeneID:1523	CNV_4552	0 (0%)	0 (0%)	no
	201954_at	ARPC1B	actin related protein 2/3 complex, subunit 1B, 41kDa	7q22.1	7	NM_005720	Hs.489284	GeneID:10095	CNV_4547	0 (0%)	0 (0%)	no
	206112_at	ANKRD7	ankyrin repeat domain 7	7q31	7	NM_019644	---	GeneID:56311		0 (0%)	0 (0%)	no
	203502_at	BPGM	2,3-bisphosphoglycerate mutase	7q31-q34	7	NM_001724	Hs.198365	GeneID:669		0 (0%)	0 (0%)	no
	207524_at	ST7	suppression of tumorigenicity 7	7q31.1-q31.3	7	NM_021908	Hs.368131	GeneID:7982		0 (0%)	0 (0%)	no
	206895_at	PPP1R3A	protein phosphatase 1, regulatory (inhibitor) subunit 3A	7q31.1	7	NM_002711	Hs.458309	GeneID:5506		0 (0%)	0 (0%)	no
	205648_at	WNT2	wingless-type MMTV integration site family member 2	7q31.2	7	NM_003391	Hs.567356	GeneID:7472		0 (0%)	0 (0%)	no
	1569450_at	CAPZA2	capping protein (actin filament) muscle Z-line, alpha 2	7q31.2-q31.3	7	BC015963	Hs.695918	GeneID:830		0 (0%)	0 (0%)	no
	202719_s_at	TES	testis derived transcript (3 LIM domains)	7q31.2	7	BC001451	Hs.592286	GeneID:26136		0 (0%)	0 (0%)	no
	219572_at	CADPS2	Ca++-dependent secretion activator 2	7q31.3	7	NM_017954	Hs.649459	GeneID:93664		0 (0%)	0 (0%)	no
	210536_s_at	SPAM1	sperm adhesion molecule 1 (PH-20 hyaluronidase, zona pellucida binding)	7q31.3	7	S67798	Hs.121494	GeneID:6677		0 (0%)	0 (0%)	no
	201526_at	ARF5	ADP-ribosylation factor 5	7q31.3	7	NM_001662	Hs.653202	GeneID:381		0 (0%)	0 (0%)	no
	220032_at	C7orf58	chromosome 7 open reading frame 58	7q31.31	7	NM_024913	Hs.189652	GeneID:79974	CNV_2710	0 (0%)	0 (0%)	no
	205615_at	CPA1	carboxypeptidase A1 (pancreatic)	7q32	7	NM_001868	Hs.2879	GeneID:1357		0 (0%)	0 (0%)	no
	201304_at	NDUFA5	NADH dehydrogenase (ubiquinone) 1 alpha subcomplex, 5, 13kDa	7q32	7	NM_005000	Hs.651219	GeneID:4698		0 (0%)	0 (0%)	no
	217799_x_at	UBE2H	ubiquitin-conjugating enzyme E2H (UBC8 homolog, yeast)	7q32	7	NM_003344	Hs.700585	GeneID:7328	CNV_6572	0 (0%)	0 (0%)	no
	205468_s_at	IRF5	interferon regulatory factor 5	7q32	7	AI028035	Hs.521181	GeneID:3663	CNV_4559	0 (0%)	0 (0%)	no
	207876_s_at	FLNC	filamin C, gamma (actin binding protein 280)	7q32-q35	7	NM_001458	Hs.58414	GeneID:2318	CNV_4559	0 (0%)	0 (0%)	no
	200755_s_at	CALU	calumenin	7q32.1	7	BF939365	Hs.702061	GeneID:813		0 (0%)	0 (0%)	no
	218629_at	SMO	smoothened homolog (Drosophila)	7q32.3	7	NM_005631	Hs.437846	GeneID:6608		0 (0%)	0 (0%)	no
	206806_at	DGKI	diacylglycerol kinase, iota	7q32.3-q33	7	NM_004717	Hs.242947	GeneID:9162	CNV_7603	0 (0%)	0 (0%)	no
	220949_s_at	C7orf49	chromosome 7 open reading frame 49	7q33	7	NM_024033	Hs.521213	GeneID:78996		0 (0%)	0 (0%)	no
	204718_at	EPHB6	EPH receptor B6	7q33-q35	7	NM_004445	Hs.380089	GeneID:2051	CNV_3707	0 (0%)	0 (0%)	no
	204765_at	ARHGEF5	Rho guanine nucleotide exchange factor (GEF) 5	7q33-q35	7	NM_005435	Hs.334	GeneID:7984	CNV_3708	0 (0%)	0 (0%)	no
	201615_x_at	CALD1	caldesmon 1	7q33	7	AI685060	Hs.490203	GeneID:800		0 (0%)	0 (0%)	no
	208408_at	PTN	pleiotrophin	7q33-q34	7	NM_002825	Hs.371249	GeneID:5764	CNV_7603	0 (0%)	0 (0%)	no
	218200_s_at	NDUFB2	NADH dehydrogenase (ubiquinone) 1 beta subcomplex, 2, 8kDa	7q34	7	NM_004546	Hs.655788	GeneID:4708		0 (0%)	0 (0%)	no
	203559_s_at	ABP1	amiloride binding protein 1 (amine oxidase (copper-containing))	7q34-q36	7	NM_001091	Hs.647097	GeneID:26	CNV_3711	0 (0%)	0 (0%)	no
	221218_s_at	TPK1	thiamin pyrophosphokinase 1	7q34-q35	7	NM_022445	Hs.660232	GeneID:27010	CNV_3708	0 (0%)	0 (0%)	no
	205977_s_at	EPHA1	EPH receptor A1	7q34	7	NM_005232	Hs.89839	GeneID:2041		0 (0%)	0 (0%)	no
	1554672_at	TTC26	tetratricopeptide repeat domain 26	7q34	7	BC013912	Hs.659165	GeneID:79989	CNV_4562	0 (0%)	0 (0%)	no
	221885_at	DENND2A	DENN/MADD domain containing 2A	7q34	7	AI131051	Hs.6385	GeneID:27147		0 (0%)	0 (0%)	no
	204099_at	SMARCD3	SWI/SNF related, matrix associated, actin dependent regulator of chromatin, subfamily d, member 3	7q35-q36	7	NM_003078	Hs.647067	GeneID:6604		0 (0%)	0 (0%)	no
	207561_s_at	ACCN3	amiloride-sensitive cation channel 3	7q35	7	NM_020322	Hs.647113	GeneID:9311	CNV_4574	0 (0%)	0 (0%)	no
	202676_x_at	FASTK	Fas-activated serine/threonine kinase	7q35	7	NM_006712	Hs.647094	GeneID:10922	CNV_4574	0 (0%)	0 (0%)	no
	202111_at	SLC4A2	solute carrier family 4, anion exchanger, member 2 (erythrocyte membrane protein band 3-like 1)	7q35-q36	7	NM_003040	Hs.647069	GeneID:6522	CNV_4574	0 (0%)	0 (0%)	no
	203029_s_at	PTPRN2	protein tyrosine phosphatase, receptor type, N polypeptide 2	7q36	7	NM_002847	Hs.490789	GeneID:5799	CNV_8585	0 (0%)	0 (0%)	no
	207622_s_at	ABCF2	ATP-binding cassette, sub-family F (GCN20), member 2	7q36	7	NM_005692	Hs.654958	GeneID:10061	CNV_4574	0 (0%)	0 (0%)	no
	212825_at	PAXIP1	PAX interacting (with transcription-activation domain) protein 1	7q36	7	AI357401	Hs.443881	GeneID:22976	CNV_0111	0 (0%)	0 (0%)	no
	205581_s_at	NOS3	nitric oxide synthase 3 (endothelial cell)	7q36	7	NM_000603	Hs.699165	GeneID:4846		0 (0%)	0 (0%)	no
	204247_s_at	CDK5	cyclin-dependent kinase 5	7q36	7	NM_004935	Hs.647078	GeneID:1020	CNV_4574	0 (0%)	0 (0%)	no
	1556224_a_at	ZNF783	zinc finger family member 783	7q36.1	7	AK094035	Hs.490512	GeneID:155060		0 (0%)	0 (0%)	no
	207614_s_at	CUL1	cullin 1	7q36.1	7	NM_003592	Hs.146806	GeneID:8454		0 (0%)	0 (0%)	no
	1555487_a_at	ACTR3B	ARP3 actin-related protein 3 homolog B (yeast)	7q36.1	7	BC015207	Hs.647117	GeneID:57180		0 (0%)	0 (0%)	no
	215231_at	PRKAG2	protein kinase, AMP-activated, gamma 2 non-catalytic subunit	7q36.1	7	AU144309	Hs.647072	GeneID:51422		0 (0%)	0 (0%)	no
	219243_at	GIMAP4	GTPase, IMAP family member 4	7q36.1	7	NM_018326	Hs.647101	GeneID:55303	CNV_3710	0 (0%)	0 (0%)	no
	203985_at	ZNF212	zinc finger protein 212	7q36.1	7	NM_012256	Hs.490510	GeneID:7988		0 (0%)	0 (0%)	no
	218345_at	TMEM176A	transmembrane protein 176A	7q36.1	7	NM_018487	Hs.647116	GeneID:55365		0 (0%)	0 (0%)	no
	209496_at	RARRES2	retinoic acid receptor responder (tazarotene induced) 2	7q36.1	7	BC000069	Hs.647064	GeneID:5919		0 (0%)	0 (0%)	no
	203354_s_at	PSD3	pleckstrin and Sec7 domain containing 3	8pter-p23.3	8	AW117368	Hs.434255	GeneID:23362	CNV_2744	0 (0%)	0 (0%)	no
	205826_at	MYOM2	myomesin (M-protein) 2, 165kDa	8p23.3	8	NM_003970	Hs.443683	GeneID:9172	CNV_5253	0 (0%)	0 (0%)	no
	1553131_a_at	GATA4	GATA binding protein 4	8p23.1-p22	8	D78260	Hs.243987	GeneID:2626	CNV_37303	0 (0%)	0 (0%)	no
	1556046_a_at	LOC157627	hypothetical LOC157627	8p23.1	8	AL832535	Hs.12513	GeneID:157627	CNV_37303	0 (0%)	0 (0%)	no
	206115_at	EGR3	early growth response 3	8p23-p21	8	NM_004430	Hs.534313	GeneID:1960	CNV_3726	0 (0%)	0 (0%)	no
	207269_at	DEFA4	defensin, alpha 4, corticostatin	8p23	8	NM_001925	Hs.591391	GeneID:1669	CNV_8592	0 (0%)	0 (0%)	no
	209294_x_at	TNFRSF10B	tumor necrosis factor receptor superfamily, member 10b	8p22-p21	8	BC001281	Hs.521456	GeneID:8795	CNV_3726	0 (0%)	0 (0%)	no
	209227_at	TUSC3	tumor suppressor candidate 3	8p22	8	AU158251	Hs.591845	GeneID:7991	CNV_2741	0 (0%)	0 (0%)	no
	1558541_at	C8orf79	chromosome 8 open reading frame 79	8p22	8	BC035082	Hs.202521	GeneID:57604	CNV_2737	0 (0%)	0 (0%)	no
	206222_at	TNFRSF10C	tumor necrosis factor receptor superfamily, member 10c, decoy without an intracellular domain	8p22-p21	8	NM_003841	Hs.655801	GeneID:8794	CNV_3726	0 (0%)	0 (0%)	no
	205305_at	FGL1	fibrinogen-like 1	8p22|8p22-p21.3	8	NM_004467	Hs.491143	GeneID:2267		0 (0%)	0 (0%)	no
	207626_s_at	SLC7A2	solute carrier family 7 (cationic amino acid transporter, y+ system), member 2	8p22-p21.3	8	NM_003046	Hs.448520	GeneID:6542	CNV_3724	0 (0%)	0 (0%)	no
	212093_s_at	MTUS1	mitochondrial tumor suppressor 1	8p22	8	AI695017	Hs.7946	GeneID:57509	CNV_3724	0 (0%)	0 (0%)	no
	208422_at	MSR1	macrophage scavenger receptor 1	8p22	8	NM_002445	Hs.147635	GeneID:4481	CNV_34641	0 (0%)	0 (0%)	no
	200838_at	CTSB	cathepsin B	8p22	8	NM_001908	Hs.520898	GeneID:1508	CNV_37303	0 (0%)	0 (0%)	no
	200762_at	DPYSL2	dihydropyrimidinase-like 2	8p22-p21	8	NM_001386	Hs.173381	GeneID:1808		0 (0%)	0 (0%)	no
	203036_s_at	MTSS1	metastasis suppressor 1	8p22	8	AI027678	Hs.336994	GeneID:9788		0 (0%)	0 (0%)	no
	205325_at	PHYHIP	phytanoyl-CoA 2-hydroxylase interacting protein	8p21.3	8	NM_014759	Hs.334688	GeneID:9796	CNV_3726	0 (0%)	0 (0%)	no
	1557582_at	BIN3	bridging integrator 3	8p21.3	8	AI570261	Hs.696034	GeneID:55909	CNV_3726	0 (0%)	0 (0%)	no
	205721_at	GFRA2	GDNF family receptor alpha 2	8p21.3	8	U97145	Hs.441202	GeneID:2675	CNV_3726	0 (0%)	0 (0%)	no
	1555358_a_at	ENTPD4	ectonucleoside triphosphate diphosphohydrolase 4	8p21.3	8	BC034477	Hs.444389	GeneID:9583		0 (0%)	0 (0%)	no
	214054_at	DOK2	docking protein 2, 56kDa	8p21.3	8	AI828929	Hs.71215	GeneID:9046	CNV_3726	0 (0%)	0 (0%)	no
	210086_at	HR	hairless homolog (mouse)	8p21.2	8	AF039196	Hs.272367	GeneID:55806	CNV_3726	0 (0%)	0 (0%)	no
	209597_s_at	PNMA2	paraneoplastic antigen MA2	8p21.2	8	AF286487	Hs.702013	GeneID:10687		0 (0%)	0 (0%)	no
	218125_s_at	CCDC25	coiled-coil domain containing 25	8p21.1	8	NM_018246	Hs.445512	GeneID:55246		0 (0%)	0 (0%)	no
	209706_at	NKX3-1	NK3 homeobox 1	8p21	8	AF247704	Hs.55999	GeneID:4824		0 (0%)	0 (0%)	no
	221801_x_at	NEFL	neurofilament, light polypeptide	8p21	8	AL566528	Hs.521461	GeneID:4747		0 (0%)	0 (0%)	no
	208791_at	CLU	clusterin	8p21-p12	8	M25915	Hs.436657	GeneID:1191		0 (0%)	0 (0%)	no
	202035_s_at	SFRP1	secreted frizzled-related protein 1	8p12-p11.1	8	AI332407	Hs.695991	GeneID:6422	CNV_7687	0 (0%)	0 (0%)	no
	202744_at	SLC20A2	solute carrier family 20 (phosphate transporter), member 2	8p12-p11	8	NM_006749	Hs.653173	GeneID:6575	CNV_6616	0 (0%)	0 (0%)	no
	221539_at	EIF4EBP1	eukaryotic translation initiation factor 4E binding protein 1	8p12	8	AB044548	Hs.411641	GeneID:1978		0 (0%)	0 (0%)	no
	1555326_a_at	ADAM9	ADAM metallopeptidase domain 9 (meltrin gamma)	8p11.23	8	AF495383	Hs.591852	GeneID:8754		0 (0%)	0 (0%)	no
	219877_at	ZMAT4	zinc finger, matrin type 4	8p11.21	8	NM_024645	Hs.591850	GeneID:79698		0 (0%)	0 (0%)	no
	1554167_a_at	GOLGA7	golgi autoantigen, golgin subfamily a, 7	8p11.21	8	BC012032	Hs.654773	GeneID:51125		0 (0%)	0 (0%)	no
	218173_s_at	WHSC1L1	Wolf-Hirschhorn syndrome candidate 1-like 1	8p11.2	8	NM_017778	Hs.700599	GeneID:54904		0 (0%)	0 (0%)	no
	207822_at	FGFR1	fibroblast growth factor receptor 1	8p11.2-p11.1	8	NM_023107	Hs.264887	GeneID:2260		0 (0%)	0 (0%)	no
	221542_s_at	ERLIN2	ER lipid raft associated 2	8p11.2	8	T90773	Hs.705490	GeneID:11160		0 (0%)	0 (0%)	no
	208844_at	VDAC3	voltage-dependent anion channel 3	8p11.2	8	BC002456	---	GeneID:7419		0 (0%)	0 (0%)	no
	1569053_at	AP3M2	adaptor-related protein complex 3, mu 2 subunit	8p11.2	8	BG110196	Hs.654529	GeneID:10947		0 (0%)	0 (0%)	no
	200090_at	FNTA	farnesyltransferase, CAAX box, alpha	8p11	8	BG168896	Hs.370312	GeneID:2339		0 (0%)	0 (0%)	no
	213139_at	SNAI2	snail homolog 2 (Drosophila)	8q11	8	AI572079	Hs.360174	GeneID:6591		0 (0%)	0 (0%)	no
	1557585_at	ATP6V1H	ATPase, H+ transporting, lysosomal 50/57kDa, V1 subunit H	8q11.2	8	AW468382	Hs.491737	GeneID:51606	CNV_3734	0 (0%)	0 (0%)	no
	212141_at	MCM4	minichromosome maintenance complex component 4	8q11.2	8	AA604621	Hs.460184	GeneID:4173	CNV_3730	0 (0%)	0 (0%)	no
	212523_s_at	KIAA0146	KIAA0146	8q11.21	8	D63480	Hs.381058	GeneID:23514	CNV_37299	0 (0%)	0 (0%)	no
	203007_x_at	LYPLA1	lysophospholipase I	8q11.23	8	AF077198	Hs.435850	GeneID:10434	CNV_3735	0 (0%)	0 (0%)	no
	200958_s_at	SDCBP	syndecan binding protein (syntenin)	8q12	8	NM_005625	Hs.200804	GeneID:6386	CNV_6623	0 (0%)	0 (0%)	no
	218642_s_at	CHCHD7	coiled-coil-helix-coiled-coil-helix domain containing 7	8q12.1	8	NM_024300	Hs.436913	GeneID:79145		0 (0%)	0 (0%)	no
	218516_s_at	IMPAD1	inositol monophosphatase domain containing 1	8q12.1	8	NM_017813	Hs.438689	GeneID:54928		0 (0%)	0 (0%)	no
	221959_at	FAM110B	family with sequence similarity 110, member B	8q12.1	8	BE672313	Hs.154652	GeneID:90362		0 (0%)	0 (0%)	no
	218829_s_at	CHD7	chromodomain helicase DNA binding protein 7	8q12.2	8	NM_017780	Hs.20395	GeneID:55636		0 (0%)	0 (0%)	no
	219312_s_at	ZBTB10	zinc finger and BTB domain containing 10	8q13-q21.1	8	NM_023929	Hs.591868	GeneID:65986		0 (0%)	0 (0%)	no
	202625_at	LYN	v-yes-1 Yamaguchi sarcoma viral related oncogene homolog	8q13	8	AI356412	Hs.699154	GeneID:4067	CNV_8604	0 (0%)	0 (0%)	no
	202955_s_at	ARFGEF1	ADP-ribosylation factor guanine nucleotide-exchange factor 1(brefeldin A-inhibited)	8q13	8	AF084520	Hs.656902	GeneID:10565	CNV_8606	0 (0%)	0 (0%)	no
	205629_s_at	CRH	corticotropin releasing hormone	8q13	8	BC002599	Hs.75294	GeneID:1392		0 (0%)	0 (0%)	no
	212344_at	SULF1	sulfatase 1	8q13.2-q13.3	8	AW043713	Hs.409602	GeneID:23213		0 (0%)	0 (0%)	no
	205731_s_at	NCOA2	nuclear receptor coactivator 2	8q13.3	8	AW027474	Hs.446678	GeneID:10499		0 (0%)	0 (0%)	no
	201398_s_at	TRAM1	translocation associated membrane protein 1	8q13.3	8	BC000687	Hs.491988	GeneID:23471		0 (0%)	0 (0%)	no
	207012_at	MMP16	matrix metallopeptidase 16 (membrane-inserted)	8q21	8	U79292	Hs.546267	GeneID:4325	CNV_3739	0 (0%)	0 (0%)	no
	208361_s_at	POLR3D	polymerase (RNA) III (DNA directed) polypeptide D, 44kDa	8q21	8	NM_001722	Hs.148342	GeneID:661	CNV_3726	0 (0%)	0 (0%)	no
	209928_s_at	MSC	musculin (activated B-cell factor-1)	8q21	8	AF060154	Hs.442619	GeneID:9242	CNV_7705	0 (0%)	0 (0%)	no
	1554414_a_at	OSGIN2	oxidative stress induced growth inhibitor family member 2	8q21	8	BC031054	Hs.436445	GeneID:734		0 (0%)	0 (0%)	no
	221279_at	GDAP1	ganglioside-induced differentiation-associated protein 1	8q21.11	8	NM_018972	Hs.168950	GeneID:54332		0 (0%)	0 (0%)	no
	202823_at	TCEB1	transcription elongation factor B (SIII), polypeptide 1 (15kDa, elongin C)	8q21.11	8	N89607	Hs.554594	GeneID:6921		0 (0%)	0 (0%)	no
	1555217_at	UBE2W	ubiquitin-conjugating enzyme E2W (putative)	8q21.11	8	BC010900	Hs.696026	GeneID:55284		0 (0%)	0 (0%)	no
	218919_at	ZFAND1	zinc finger, AN1-type domain 1	8q21.13	8	NM_024699	Hs.655453	GeneID:79752		0 (0%)	0 (0%)	no
	206826_at	PMP2	peripheral myelin protein 2	8q21.3-q22.1	8	NM_002677	Hs.571512	GeneID:5375		0 (0%)	0 (0%)	no
	219494_at	RAD54B	RAD54 homolog B (S. cerevisiae)	8q21.3-q22	8	NM_012415	Hs.30561	GeneID:25788		0 (0%)	0 (0%)	no
	218549_s_at	FAM82B	family with sequence similarity 82, member B	8q21.3	8	NM_016033	Hs.145386	GeneID:51115		0 (0%)	0 (0%)	no
	208697_s_at	EIF3E	eukaryotic translation initiation factor 3, subunit E	8q22-q23	8	BC000734	Hs.405590	GeneID:3646		0 (0%)	0 (0%)	no
	220483_s_at	RNF19A	ring finger protein 19A	8q22	8	NM_015435	Hs.292882	GeneID:25897		0 (0%)	0 (0%)	no
	201433_s_at	PTDSS1	phosphatidylserine synthase 1	8q22	8	NM_014754	Hs.292579	GeneID:9791		0 (0%)	0 (0%)	no
	212154_at	SDC2	syndecan 2	8q22-q23	8	AI380298	Hs.1501	GeneID:6383		0 (0%)	0 (0%)	no
	218273_s_at	PPM2C	protein phosphatase 2C, magnesium-dependent, catalytic subunit	8q22.1	8	NM_018444	Hs.22265	GeneID:54704		0 (0%)	0 (0%)	no
	209847_at	CDH17	cadherin 17, LI cadherin (liver-intestine)	8q22.1	8	U07969	Hs.591853	GeneID:1015	CNV_36895	0 (0%)	0 (0%)	no
	218049_s_at	MRPL13	mitochondrial ribosomal protein L13	8q22.1-q22.3	8	NM_014078	Hs.333823	GeneID:28998		0 (0%)	0 (0%)	no
	1554679_a_at	LAPTM4B	lysosomal protein transmembrane 4 beta	8q22.1	8	AF317417	Hs.492314	GeneID:55353		0 (0%)	0 (0%)	no
	213391_at	DPY19L4	dpy-19-like 4 (C. elegans)	8q22.1	8	AI669947	Hs.567828	GeneID:286148		0 (0%)	0 (0%)	no
	202393_s_at	KLF10	Kruppel-like factor 10	8q22.2	8	NM_005655	Hs.435001	GeneID:7071	CNV_7659	0 (0%)	0 (0%)	no
	204068_at	STK3	serine/threonine kinase 3 (STE20 homolog, yeast)	8q22.2	8	NM_006281	Hs.492333	GeneID:6788		0 (0%)	0 (0%)	no
	1560770_at	PABPC1	poly(A) binding protein, cytoplasmic 1	8q22.2-q23	8	BQ719658	Hs.387804	GeneID:26986		0 (0%)	0 (0%)	no
	1553852_at	VPS13B	vacuolar protein sorting 13 homolog B (yeast)	8q22.2	8	NM_152564	Hs.191540	GeneID:157680	CNV_3744	0 (0%)	0 (0%)	no
	202872_at	ATP6V1C1	ATPase, H+ transporting, lysosomal 42kDa, V1 subunit C1	8q22.3	8	AW024925	Hs.86905	GeneID:528	CNV_7659	0 (0%)	0 (0%)	no
	214485_at	ODF1	outer dense fiber of sperm tails 1	8q22.3	8	NM_024410	Hs.159274	GeneID:4956	CNV_7659	0 (0%)	0 (0%)	no
	219388_at	GRHL2	grainyhead-like 2 (Drosophila)	8q22.3	8	NM_024915	Hs.661088	GeneID:79977	CNV_6649	0 (0%)	0 (0%)	no
	221020_s_at	SLC25A32	solute carrier family 25, member 32	8q22.3	8	NM_030780	Hs.654812	GeneID:81034		0 (0%)	0 (0%)	no
	212731_at	ANKRD46	ankyrin repeat domain 46	8q22.3	8	U79297	Hs.530199	GeneID:157567		0 (0%)	0 (0%)	no
	213791_at	PENK	proenkephalin	8q23-q24	8	NM_006211	Hs.339831	GeneID:5179		0 (0%)	0 (0%)	no
	203584_at	TTC35	tetratricopeptide repeat domain 35	8q23.1	8	NM_014673	Hs.654351	GeneID:9694		0 (0%)	0 (0%)	no
	206796_at	WISP1	WNT1 inducible signaling pathway protein 1	8q24.1-q24.3	8	NM_003882	Hs.492974	GeneID:8840		0 (0%)	0 (0%)	no
	209781_s_at	KHDRBS3	KH domain containing, RNA binding, signal transduction associated 3	8q24.2	8	AF069681	Hs.444558	GeneID:10656		0 (0%)	0 (0%)	no
	217534_at	FAM49B	family with sequence similarity 49, member B	8q24.21	8	AA845825	Hs.126941	GeneID:51571		0 (0%)	0 (0%)	no
	202431_s_at	MYC	v-myc myelocytomatosis viral oncogene homolog (avian)	8q24.21	8	NM_002467	Hs.202453	GeneID:4609	CNV_37296	0 (0%)	0 (0%)	no
	1554472_a_at	PHF20L1	PHD finger protein 20-like 1	8q24.22	8	BC015211	Hs.304362	GeneID:51105		0 (0%)	0 (0%)	no
	213072_at	CYHR1	cysteine/histidine-rich 1	8q24.3	8	AI928387	Hs.459379	GeneID:50626	CNV_3752	0 (0%)	0 (0%)	no
	219801_at	ZNF34	zinc finger protein 34	8q24.3	8	NM_030580	Hs.631854	GeneID:80778		0 (0%)	0 (0%)	no
	220973_s_at	SHARPIN	SHANK-associated RH domain interactor	8q24.3	8	NM_030974	---	GeneID:81858	CNV_3751	0 (0%)	0 (0%)	no
	201618_x_at	GPAA1	glycosylphosphatidylinositol anchor attachment protein 1 homolog (yeast)	8q24.3	8	NM_003801	Hs.627962	GeneID:8733	CNV_3751	0 (0%)	0 (0%)	no
	202145_at	LY6E	lymphocyte antigen 6 complex, locus E	8q24.3	8	NM_002346	Hs.521903	GeneID:4061		0 (0%)	0 (0%)	no
	200632_s_at	NDRG1	N-myc downstream regulated 1	8q24.3	8	NM_006096	Hs.372914	GeneID:10397		0 (0%)	0 (0%)	no
	212090_at	GRINA	glutamate receptor, ionotropic, N-methyl D-aspartate-associated protein 1 (glutamate binding)	8q24.3	8	AL571424	Hs.594634	GeneID:2907		0 (0%)	0 (0%)	no
	201644_at	TSTA3	tissue specific transplantation antigen P35B	8q24.3	8	NM_003313	Hs.404119	GeneID:7264	CNV_4612	0 (0%)	0 (0%)	no
	206574_s_at	PTP4A3	protein tyrosine phosphatase type IVA, member 3	8q24.3	8	NM_007079	Hs.43666	GeneID:11156	CNV_36767	0 (0%)	0 (0%)	no
	218679_s_at	VPS28	vacuolar protein sorting 28 homolog (S. cerevisiae)	8q24.3	8	NM_016208	Hs.418175	GeneID:51160	CNV_3752	0 (0%)	0 (0%)	no
	203169_at	RGP1	RGP1 retrograde golgi transport homolog (S. cerevisiae)	9pter-p22.1	9	NM_014785	Hs.493804	GeneID:9827		0 (0%)	0 (0%)	no
	220175_s_at	CBWD1	COBW domain containing 1	9p24.3	9	NM_020667	Hs.597638	GeneID:55871	CNV_3770	0 (0%)	0 (0%)	no
	1554707_at	C9orf68	chromosome 9 open reading frame 68	9p24.2-p24.1	9	BC034293	Hs.179615	GeneID:55064		0 (0%)	0 (0%)	no
	214519_s_at	RLN2	relaxin 2	9p24.1	9	NM_005059	Hs.127032	GeneID:6019	CNV_2786	0 (0%)	0 (0%)	no
	206426_at	MLANA	melan-A	9p24.1	9	NM_005511	Hs.154069	GeneID:2315		0 (0%)	0 (0%)	no
	209289_at	NFIB	nuclear factor I/B	9p24.1	9	AI700518	Hs.644095	GeneID:4781		0 (0%)	0 (0%)	no
	218544_s_at	RCL1	RNA terminal phosphate cyclase-like 1	9p24.1-p23	9	NM_005772	Hs.194121	GeneID:10171		0 (0%)	0 (0%)	no
	219343_at	CDC37L1	cell division cycle 37 homolog (S. cerevisiae)-like 1	9p24.1	9	NM_017913	Hs.561954	GeneID:55664		0 (0%)	0 (0%)	no
	205079_s_at	MPDZ	multiple PDZ domain protein	9p24-p22	9	NM_003829	Hs.169378	GeneID:8777	CNV_5261	0 (0%)	0 (0%)	no
	206396_at	SLC1A1	solute carrier family 1 (neuronal/epithelial high affinity glutamate transporter, system Xag), member 1	9p24	9	NM_004170	Hs.444915	GeneID:6505	CNV_10284	0 (0%)	0 (0%)	no
	205694_at	TYRP1	tyrosinase-related protein 1	9p23	9	NM_000550	Hs.270279	GeneID:7306	CNV_5261	0 (0%)	0 (0%)	no
	213117_at	KLHL9	kelch-like 9 (Drosophila)	9p22	9	AW138594	Hs.522029	GeneID:55958		0 (0%)	0 (0%)	no
	205751_at	SH3GL2	SH3-domain GRB2-like 2	9p22	9	NM_003026	Hs.75149	GeneID:6456	CNV_8622	0 (0%)	0 (0%)	no
	1569652_at	MLLT3	myeloid/lymphoid or mixed-lineage leukemia (trithorax homolog, Drosophila); translocated to, 3	9p22	9	BC030550	Hs.591085	GeneID:4300		0 (0%)	0 (0%)	no
	207071_s_at	ACO1	aconitase 1, soluble	9p22-q32|9p21.1	9	NM_002197	Hs.699191	GeneID:48		0 (0%)	0 (0%)	no
	200081_s_at	RPS6	ribosomal protein S6	9p21	9	BE741754	Hs.408073	GeneID:6194		0 (0%)	0 (0%)	no
	204956_at	MTAP	methylthioadenosine phosphorylase	9p21	9	NM_002451	Hs.193268	GeneID:4507		0 (0%)	0 (0%)	no
	213636_at	KIAA1045	KIAA1045	9p13.3	9	AB028968	Hs.7989	GeneID:23349		0 (0%)	0 (0%)	no
	206815_at	SPAG8	sperm associated antigen 8	9p13.3	9	NM_012436	Hs.256747	GeneID:26206		0 (0%)	0 (0%)	no
	207839_s_at	C9orf127	chromosome 9 open reading frame 127	9p13.3	9	NM_016446	Hs.493808	GeneID:51754		0 (0%)	0 (0%)	no
	1558115_at	RECK	reversion-inducing-cysteine-rich protein with kazal motifs	9p13.3	9	BC032240	Hs.388918	GeneID:8434		0 (0%)	0 (0%)	no
	208648_at	VCP	valosin-containing protein	9p13.3	9	W60953	Hs.529782	GeneID:7415		0 (0%)	0 (0%)	no
	207453_s_at	DNAJB5	DnaJ (Hsp40) homolog, subfamily B, member 5	9p13.3	9	NM_012266	Hs.237506	GeneID:25822		0 (0%)	0 (0%)	no
	215925_s_at	CD72	CD72 molecule	9p13.3	9	AF283777	Hs.116481	GeneID:971		0 (0%)	0 (0%)	no
	207765_s_at	KIAA1539	KIAA1539	9p13.3	9	NM_025182	Hs.301696	GeneID:80256		0 (0%)	0 (0%)	no
	1557458_s_at	SHB	Src homology 2 domain containing adaptor protein B	9p13.2-p13.1	9	BU685917	Hs.521482	GeneID:6461	CNV_2127	0 (0%)	0 (0%)	no
	207955_at	CCL27	chemokine (C-C motif) ligand 27	9p13	9	NM_006664	Hs.648124	GeneID:10850	CNV_9615	0 (0%)	0 (0%)	no
	1552646_at	IL11RA	interleukin 11 receptor, alpha	9p13	9	NM_147162	Hs.591088	GeneID:3590	CNV_9615	0 (0%)	0 (0%)	no
	203179_at	GALT	galactose-1-phosphate uridylyltransferase	9p13	9	NM_000155	Hs.522090	GeneID:2592	CNV_9615	0 (0%)	0 (0%)	no
	200880_at	DNAJA1	DnaJ (Hsp40) homolog, subfamily A, member 1	9p13-p12	9	AL534104	Hs.445203	GeneID:3301	CNV_1822	0 (0%)	0 (0%)	no
	203564_at	FANCG	Fanconi anemia, complementation group G	9p13	9	NM_004629	Hs.591084	GeneID:2189		0 (0%)	0 (0%)	no
	204106_at	TESK1	testis-specific kinase 1	9p13	9	NM_006285	Hs.699324	GeneID:7016		0 (0%)	0 (0%)	no
	203254_s_at	TLN1	talin 1	9p13	9	NM_006289	Hs.471014	GeneID:7094		0 (0%)	0 (0%)	no
	202893_at	UNC13B	unc-13 homolog B (C. elegans)	9p12-p11	9	NM_006377	Hs.493791	GeneID:10497	CNV_4618	0 (0%)	0 (0%)	no
	209645_s_at	ALDH1B1	aldehyde dehydrogenase 1 family, member B1	9p11.1	9	NM_000692	Hs.436219	GeneID:219		0 (0%)	0 (0%)	no
	201012_at	ANXA1	annexin A1	9q12-q21.2|9q12-q21.2	9	NM_000700	Hs.494173	GeneID:301		0 (0%)	0 (0%)	no
	201347_x_at	GRHPR	glyoxylate reductase/hydroxypyruvate reductase	9q12	9	NM_012203	Hs.155742	GeneID:9380		0 (0%)	0 (0%)	no
	219845_at	BARX1	BARX homeobox 1	9q12	9	NM_021570	Hs.164960	GeneID:56033		0 (0%)	0 (0%)	no
	203541_s_at	KLF9	Kruppel-like factor 9	9q13	9	BF438302	Hs.150557	GeneID:687		0 (0%)	0 (0%)	no
	205505_at	GCNT1	glucosaminyl (N-acetyl) transferase 1, core 2 (beta-1,6-N-acetylglucosaminyltransferase)	9q13	9	NM_001490	Hs.521568	GeneID:2650		0 (0%)	0 (0%)	no
	205632_s_at	PIP5K1B	phosphatidylinositol-4-phosphate 5-kinase, type I, beta	9q13	9	NM_003558	Hs.534371	GeneID:8395	CNV_5262	0 (0%)	0 (0%)	no
	1554560_at	PGM5	phosphoglucomutase 5	9q13	9	BC033073	Hs.307835	GeneID:5239	CNV_3770	0 (0%)	0 (0%)	no
	203477_at	COL15A1	collagen, type XV, alpha 1	9q21-q22	9	NM_001855	Hs.409034	GeneID:1306		0 (0%)	0 (0%)	no
	202087_s_at	CTSL1	cathepsin L1	9q21-q22	9	NM_001912	Hs.418123	GeneID:1514	CNV_3775	0 (0%)	0 (0%)	no
	212224_at	ALDH1A1	aldehyde dehydrogenase 1 family, member A1	9q21.13	9	NM_000689	Hs.76392	GeneID:216		0 (0%)	0 (0%)	no
	220285_at	FAM108B1	family with sequence similarity 108, member B1	9q21.13	9	NM_016014	Hs.380389	GeneID:51104		0 (0%)	0 (0%)	no
	204704_s_at	ALDOB	aldolase B, fructose-bisphosphate	9q21.3-q22.2	9	BF195998	Hs.530274	GeneID:229		0 (0%)	0 (0%)	no
	219362_at	MAK10	MAK10 homolog, amino-acid N-acetyltransferase subunit (S. cerevisiae)	9q21.33	9	NM_024635	Hs.436098	GeneID:60560		0 (0%)	0 (0%)	no
	219092_s_at	IPPK	inositol 1,3,4,5,6-pentakisphosphate 2-kinase	9q21.33-q22.31	9	NM_022755	Hs.459896	GeneID:64768		0 (0%)	0 (0%)	no
	1558248_at	GOLM1	golgi membrane protein 1	9q21.33	9	BE872433	Hs.696129	GeneID:51280		0 (0%)	0 (0%)	no
	203574_at	NFIL3	nuclear factor, interleukin 3 regulated	9q22	9	NM_005384	Hs.79334	GeneID:4783		0 (0%)	0 (0%)	no
	219087_at	ASPN	asporin	9q22	9	NM_017680	Hs.435655	GeneID:54829		0 (0%)	0 (0%)	no
	205578_at	ROR2	receptor tyrosine kinase-like orphan receptor 2	9q22	9	NM_004560	Hs.98255	GeneID:4920		0 (0%)	0 (0%)	no
	206985_at	HSD17B3	hydroxysteroid (17-beta) dehydrogenase 3	9q22	9	NM_000197	Hs.477	GeneID:3293		0 (0%)	0 (0%)	no
	204170_s_at	CKS2	CDC28 protein kinase regulatory subunit 2	9q22	9	NM_001827	Hs.83758	GeneID:1164		0 (0%)	0 (0%)	no
	206943_at	TGFBR1	transforming growth factor, beta receptor 1	9q22	9	NM_004612	Hs.494622	GeneID:7046		0 (0%)	0 (0%)	no
	207152_at	NTRK2	neurotrophic tyrosine kinase, receptor, type 2	9q22.1	9	NM_006180	Hs.494312	GeneID:4915		0 (0%)	0 (0%)	no
	218265_at	SECISBP2	SECIS binding protein 2	9q22.2	9	NM_024077	Hs.59804	GeneID:79048		0 (0%)	0 (0%)	no
	219619_at	DIRAS2	DIRAS family, GTP-binding RAS-like 2	9q22.2	9	NM_017594	Hs.165636	GeneID:54769		0 (0%)	0 (0%)	no
	210074_at	CTSL2	cathepsin L2	9q22.2	9	AF070448	Hs.660866	GeneID:1515	CNV_4646	0 (0%)	0 (0%)	no
	206913_at	BAAT	bile acid Coenzyme A: amino acid N-acyltransferase (glycine N-choloyltransferase)	9q22.3	9	NM_001701	Hs.284712	GeneID:570	CNV_36898	0 (0%)	0 (0%)	no
	205538_at	CORO2A	coronin, actin binding protein, 2A	9q22.3	9	NM_003389	Hs.113094	GeneID:7464		0 (0%)	0 (0%)	no
	218244_at	NOL8	nucleolar protein 8	9q22.31	9	NM_017948	Hs.442199	GeneID:55035		0 (0%)	0 (0%)	no
	207138_at	PHF2	PHD finger protein 2	9q22.31	9	NM_005392	Hs.211441	GeneID:5253		0 (0%)	0 (0%)	no
	1553021_s_at	BICD2	bicaudal D homolog 2 (Drosophila)	9q22.31	9	NM_015250	Hs.436939	GeneID:23299		0 (0%)	0 (0%)	no
	213082_s_at	SLC35D2	solute carrier family 35, member D2	9q22.32	9	AJ005866	Hs.654897	GeneID:11046		0 (0%)	0 (0%)	no
	212848_s_at	C9orf3	chromosome 9 open reading frame 3	9q22.32	9	BG036668	Hs.434253	GeneID:84909		0 (0%)	0 (0%)	no
	206053_at	ZNF510	zinc finger protein 510	9q22.33	9	NM_014930	Hs.75264	GeneID:22869		0 (0%)	0 (0%)	no
	220501_at	ACTL7A	actin-like 7A	9q31	9	NM_006687	Hs.123530	GeneID:10881		0 (0%)	0 (0%)	no
	203997_at	PTPN3	protein tyrosine phosphatase, non-receptor type 3	9q31	9	NM_002829	Hs.436429	GeneID:5774	CNV_3778	0 (0%)	0 (0%)	no
	220498_at	ACTL7B	actin-like 7B	9q31	9	NM_006686	Hs.534390	GeneID:10880		0 (0%)	0 (0%)	no
	205122_at	TMEFF1	transmembrane protein with EGF-like and two follistatin-like domains 1	9q31	9	BF439316	Hs.657066	GeneID:8577		0 (0%)	0 (0%)	no
	204240_s_at	SMC2	structural maintenance of chromosomes 2	9q31.1	9	NM_006444	Hs.119023	GeneID:10592	CNV_10305	0 (0%)	0 (0%)	no
	1570279_at	ABCA1	ATP-binding cassette, sub-family A (ABC1), member 1	9q31.1	9	BC034824	Hs.429294	GeneID:19	CNV_0650	0 (0%)	0 (0%)	no
	1558702_at	TEX10	testis expressed 10	9q31.1	9	BG622833	Hs.494648	GeneID:54881		0 (0%)	0 (0%)	no
	201921_at	GNG10	guanine nucleotide binding protein (G protein), gamma 10	9q31.3	9	NM_004125	Hs.534196	GeneID:2790		0 (0%)	0 (0%)	no
	221887_s_at	DFNB31	deafness, autosomal recessive 31	9q32-q34	9	BE045998	Hs.93836	GeneID:25861	CNV_5264	0 (0%)	0 (0%)	no
	1553129_at	SVEP1	sushi, von Willebrand factor type A, EGF and pentraxin domain containing 1	9q32	9	NM_024500	---	GeneID:79987	CNV_8630	0 (0%)	0 (0%)	no
	221256_s_at	HDHD3	haloacid dehalogenase-like hydrolase domain containing 3	9q32	9	NM_031219	Hs.7739	GeneID:81932		0 (0%)	0 (0%)	no
	220781_at	DEC1	deleted in esophageal cancer 1	9q32	9	NM_017418	Hs.148841	GeneID:50514		0 (0%)	0 (0%)	no
	1555457_at	DBC1	deleted in bladder cancer 1	9q32-q33	9	BC021560	Hs.532316	GeneID:1620		0 (0%)	0 (0%)	no
	200927_s_at	RAB14	RAB14, member RAS oncogene family	9q32-q34.11	9	AA919115	Hs.371563	GeneID:51552		0 (0%)	0 (0%)	no
	218792_s_at	BSPRY	B-box and SPRY domain containing	9q32	9	NM_017688	Hs.632677	GeneID:54836		0 (0%)	0 (0%)	no
	204180_s_at	ZBTB43	zinc finger and BTB domain containing 43	9q33-q34	9	AI745225	Hs.591903	GeneID:23099	CNV_4655	0 (0%)	0 (0%)	no
	207889_at	SARDH	sarcosine dehydrogenase	9q33-q34	9	NM_007101	Hs.198003	GeneID:1757	CNV_0132	0 (0%)	0 (0%)	no
	208611_s_at	SPTAN1	spectrin, alpha, non-erythrocytic 1 (alpha-fodrin)	9q33-q34	9	U83867	Hs.372331	GeneID:6709		0 (0%)	0 (0%)	no
	200696_s_at	GSN	gelsolin (amyloidosis, Finnish type)	9q33	9	NM_000177	Hs.522373	GeneID:2934		0 (0%)	0 (0%)	no
	205642_at	CEP110	centrosomal protein 110kDa	9q33-q34	9	NM_007018	Hs.653263	GeneID:11064		0 (0%)	0 (0%)	no
	205599_at	TRAF1	TNF receptor-associated factor 1	9q33-q34	9	NM_005658	Hs.531251	GeneID:7185	CNV_3780	0 (0%)	0 (0%)	no
	201645_at	TNC	tenascin C	9q33	9	NM_002160	Hs.143250	GeneID:3371		0 (0%)	0 (0%)	no
	203447_at	PSMD5	proteasome (prosome, macropain) 26S subunit, non-ATPase, 5	9q33.2	9	AU157008	Hs.193725	GeneID:5711		0 (0%)	0 (0%)	no
	203529_at	PPP6C	protein phosphatase 6, catalytic subunit	9q33.3	9	NM_016294	Hs.584019	GeneID:5537		0 (0%)	0 (0%)	no
	1554065_at	FAM125B	family with sequence similarity 125, member B	9q33.3	9	BC028675	Hs.162659	GeneID:89853		0 (0%)	0 (0%)	no
	213075_at	OLFML2A	olfactomedin-like 2A	9q33.3	9	AL050002	Hs.357004	GeneID:169611		0 (0%)	0 (0%)	no
	220050_at	C9orf9	chromosome 9 open reading frame 9	9q34	9	NM_018956	Hs.62595	GeneID:11092		0 (0%)	0 (0%)	no
	207372_s_at	ENTPD2	ectonucleoside triphosphate diphosphohydrolase 2	9q34	9	NM_001246	Hs.123036	GeneID:954	CNV_5415	0 (0%)	0 (0%)	no
	218813_s_at	SH3GLB2	SH3-domain GRB2-like endophilin B2	9q34	9	NM_020145	---	GeneID:56904		0 (0%)	0 (0%)	no
	218266_s_at	FREQ	frequenin homolog (Drosophila)	9q34	9	NM_014286	Hs.705395	GeneID:23413		0 (0%)	0 (0%)	no
	207076_s_at	ASS1	argininosuccinate synthetase 1	9q34.1	9	NM_000050	Hs.160786	GeneID:445	CNV_36921	0 (0%)	0 (0%)	no
	201060_x_at	STOM	stomatin	9q34.1	9	AI537887	Hs.253903	GeneID:2040		0 (0%)	0 (0%)	no
	221817_at	DOLPP1	dolichyl pyrophosphate phosphatase 1	9q34.1	9	AI684664	Hs.21701	GeneID:57171	CNV_9623	0 (0%)	0 (0%)	no
	200002_at	RPL35	ribosomal protein L35	9q34.1	9	NM_007209	Hs.182825	GeneID:11224		0 (0%)	0 (0%)	no
	209519_at	NCBP1	nuclear cap binding protein subunit 1, 80kDa	9q34.1	9	BG108193	Hs.595669	GeneID:4686		0 (0%)	0 (0%)	no
	203139_at	DAPK1	death-associated protein kinase 1	9q34.1	9	NM_004938	Hs.380277	GeneID:1612	CNV_3775	0 (0%)	0 (0%)	no
	205536_at	VAV2	vav 2 guanine nucleotide exchange factor	9q34.1	9	NM_003371	Hs.369921	GeneID:7410	CNV_4658	0 (0%)	0 (0%)	no
	212691_at	NUP188	nucleoporin 188kDa	9q34.11	9	AW131863	---	GeneID:23511		0 (0%)	0 (0%)	no
	218328_at	COQ4	coenzyme Q4 homolog (S. cerevisiae)	9q34.11	9	NM_016035	Hs.98541	GeneID:51117		0 (0%)	0 (0%)	no
	218596_at	TBC1D13	TBC1 domain family, member 13	9q34.11	9	NM_018201	Hs.3376	GeneID:54662		0 (0%)	0 (0%)	no
	210415_s_at	ODF2	outer dense fiber of sperm tails 2	9q34.11	9	AF053970	Hs.129055	GeneID:4957		0 (0%)	0 (0%)	no
	211977_at	GPR107	G protein-coupled receptor 107	9q34.11	9	AK024651	Hs.512461	GeneID:57720		0 (0%)	0 (0%)	no
	200786_at	PSMB7	proteasome (prosome, macropain) subunit, beta type, 7	9q34.11-q34.12	9	NM_002799	Hs.213470	GeneID:5695		0 (0%)	0 (0%)	no
	201964_at	SETX	senataxin	9q34.13	9	N64643	Hs.460317	GeneID:23064		0 (0%)	0 (0%)	no
	206593_s_at	MED22	mediator complex subunit 22	9q34.2	9	NM_006752	Hs.78354	GeneID:6837		0 (0%)	0 (0%)	no
	204295_at	SURF1	surfeit 1	9q34.2	9	NM_003172	Hs.512464	GeneID:6834		0 (0%)	0 (0%)	no
	203325_s_at	COL5A1	collagen, type V, alpha 1	9q34.2-q34.3	9	AI130969	Hs.210283	GeneID:1289	CNV_9627	0 (0%)	0 (0%)	no
	204706_at	INPP5E	inositol polyphosphate-5-phosphatase, 72 kDa	9q34.3	9	NM_019892	Hs.120998	GeneID:56623	CNV_0133	0 (0%)	0 (0%)	no
	205914_s_at	GRIN1	glutamate receptor, ionotropic, N-methyl D-aspartate 1	9q34.3	9	NM_007327	Hs.558334	GeneID:2902	CNV_5415	0 (0%)	0 (0%)	no
	218086_at	NPDC1	neural proliferation, differentiation and control, 1	9q34.3	9	NM_015392	Hs.105547	GeneID:56654	CNV_5415	0 (0%)	0 (0%)	no
	221946_at	C9orf116	chromosome 9 open reading frame 116	9q34.3	9	AU160041	Hs.414028	GeneID:138162		0 (0%)	0 (0%)	no
	219828_at	C9orf86	chromosome 9 open reading frame 86	9q34.3	9	NM_024718	Hs.567803	GeneID:55684	CNV_3785	0 (0%)	0 (0%)	no
	204543_at	RAPGEF1	Rap guanine nucleotide exchange factor (GEF) 1	9q34.3	9	NM_005312	Hs.127897	GeneID:2889	CNV_2839	0 (0%)	0 (0%)	no
	218902_at	NOTCH1	Notch homolog 1, translocation-associated (Drosophila)	9q34.3	9	NM_017617	Hs.495473	GeneID:4851	CNV_0133	0 (0%)	0 (0%)	no
	202426_s_at	RXRA	retinoid X receptor, alpha	9q34.3	9	BE675800	Hs.590886	GeneID:6256	CNV_4660	0 (0%)	0 (0%)	no
	221214_s_at	NELF	nasal embryonic LHRH factor	9q34.3	9	NM_015537	Hs.455336	GeneID:26012		0 (0%)	0 (0%)	no
	205705_at	ANKRD26	ankyrin repeat domain 26	10pter-q22.1	10	AL137351	Hs.361041	GeneID:22852		0 (0%)	0 (0%)	no
	210019_at	CALML3	calmodulin-like 3	10pter-p13	10	M36707	Hs.239600	GeneID:810	CNV_2845	0 (0%)	0 (0%)	no
	201991_s_at	KIF5B	kinesin family member 5B	10pter-q22.1	10	BF223224	Hs.644646	GeneID:3799		0 (0%)	0 (0%)	no
	207606_s_at	ARHGAP12	Rho GTPase activating protein 12	10pter-cen	10	NM_018287	Hs.499264	GeneID:94134		0 (0%)	0 (0%)	no
	1565680_at	DIP2C	DIP2 disco-interacting protein 2 homolog C (Drosophila)	10p15.3	10	AK093390	Hs.432397	GeneID:22982	CNV_9632	0 (0%)	0 (0%)	no
	201037_at	PFKP	phosphofructokinase, platelet	10p15.3-p15.2	10	NM_002627	Hs.26010	GeneID:5214	CNV_3789	0 (0%)	0 (0%)	no
	220648_at	ADARB2	adenosine deaminase, RNA-specific, B2 (RED2 homolog rat)	10p15.3	10	NM_018702	Hs.657984	GeneID:105	CNV_34861	0 (0%)	0 (0%)	no
	218862_at	ASB13	ankyrin repeat and SOCS box-containing 13	10p15.1	10	NM_024701	Hs.445899	GeneID:79754	CNV_2845	0 (0%)	0 (0%)	no
	206308_at	TRDMT1	tRNA aspartic acid methyltransferase 1	10p15.1	10	AJ223333	Hs.351665	GeneID:1787		0 (0%)	0 (0%)	no
	1556758_at	C10orf18	chromosome 10 open reading frame 18	10p15.1	10	N27868	Hs.699500	GeneID:54906	CNV_3790	0 (0%)	0 (0%)	no
	204987_at	ITIH2	inter-alpha (globulin) inhibitor H2	10p15	10	NM_002216	Hs.75285	GeneID:3698		0 (0%)	0 (0%)	no
	206341_at	IL2RA	interleukin 2 receptor, alpha	10p15-p14	10	NM_000417	Hs.231367	GeneID:3559		0 (0%)	0 (0%)	no
	1554158_at	ZMYND11	zinc finger, MYND domain containing 11	10p14	10	BC034784	Hs.292265	GeneID:10771	CNV_3788	0 (0%)	0 (0%)	no
	209916_at	DHTKD1	dehydrogenase E1 and transketolase domain containing 1	10p14	10	BC002477	Hs.104980	GeneID:55526	CNV_9635	0 (0%)	0 (0%)	no
	1554376_s_at	PTPLA	protein tyrosine phosphatase-like (proline instead of catalytic arginine), member A	10p14-p13	10	BC027709	Hs.114062	GeneID:9200		0 (0%)	0 (0%)	no
	202464_s_at	PFKFB3	6-phosphofructo-2-kinase/fructose-2,6-biphosphatase 3	10p14-p15	10	NM_004566	Hs.195471	GeneID:5209		0 (0%)	0 (0%)	no
	1554509_a_at	C10orf97	chromosome 10 open reading frame 97	10p13	10	BC020605	Hs.590985	GeneID:80013	CNV_4667	0 (0%)	0 (0%)	no
	219212_at	HSPA14	heat shock 70kDa protein 14	10p13	10	NM_016299	Hs.534169	GeneID:51182		0 (0%)	0 (0%)	no
	219678_x_at	DCLRE1C	DNA cross-link repair 1C (PSO2 homolog, S. cerevisiae)	10p13	10	NM_022487	Hs.656065	GeneID:64421		0 (0%)	0 (0%)	no
	1554569_a_at	CUGBP2	CUG triplet repeat, RNA binding protein 2	10p13	10	BC036391	Hs.309288	GeneID:10659	CNV_1217	0 (0%)	0 (0%)	no
	218409_s_at	DNAJC1	DnaJ (Hsp40) homolog, subfamily C, member 1	10p12.31	10	NM_022365	Hs.499000	GeneID:64215		0 (0%)	0 (0%)	no
	205570_at	PIP4K2A	phosphatidylinositol-5-phosphate 4-kinase, type II, alpha	10p12.2	10	NM_005028	Hs.57079	GeneID:5305	CNV_4670	0 (0%)	0 (0%)	no
	1555098_a_at	CACNB2	calcium channel, voltage-dependent, beta 2 subunit	10p12	10	AF465485	Hs.699270	GeneID:783	CNV_8641	0 (0%)	0 (0%)	no
	202265_at	BMI1	BMI1 polycomb ring finger oncogene	10p11.23	10	NM_005180	Hs.496613	GeneID:648		0 (0%)	0 (0%)	no
	213316_at	KIAA1462	KIAA1462	10p11.23	10	AL050154	Hs.533953	GeneID:57608		0 (0%)	0 (0%)	no
	1568601_at	GAD2	glutamate decarboxylase 2 (pancreatic islets and brain, 65kDa)	10p11.23	10	BQ128302	Hs.231829	GeneID:2572		0 (0%)	0 (0%)	no
	210094_s_at	PARD3	par-3 partitioning defective 3 homolog (C. elegans)	10p11.22-p11.21	10	AF196186	Hs.131489	GeneID:56288		0 (0%)	0 (0%)	no
	216587_s_at	FZD8	frizzled homolog 8 (Drosophila)	10p11.21	10	AL121749	Hs.302634	GeneID:8325		0 (0%)	0 (0%)	no
	202565_s_at	SVIL	supervillin	10p11.2	10	NM_003174	Hs.499209	GeneID:6840	CNV_4673	0 (0%)	0 (0%)	no
	1569186_at	MYO3A	myosin IIIA	10p11.1	10	BM128772	Hs.662630	GeneID:53904		0 (0%)	0 (0%)	no
	217742_s_at	WAC	WW domain containing adaptor with coiled-coil	10	10	NM_016628	Hs.435610	GeneID:51322		0 (0%)	0 (0%)	no
	203666_at	CXCL12	chemokine (C-X-C motif) ligand 12 (stromal cell-derived factor 1)	10q11.1	10	NM_000609	Hs.522891	GeneID:6387		0 (0%)	0 (0%)	no
	217848_s_at	PPA1	pyrophosphatase (inorganic) 1	10q11.1-q24	10	NM_021129	Hs.437403	GeneID:5464	CNV_6879	0 (0%)	0 (0%)	no
	207430_s_at	MSMB	microseminoprotein, beta-	10q11.2	10	NM_002443	Hs.255462	GeneID:4477	CNV_3800	0 (0%)	0 (0%)	no
	210318_at	RBP3	retinol binding protein 3, interstitial	10q11.2	10	J03912	Hs.591928	GeneID:5949	CNV_3798	0 (0%)	0 (0%)	no
	221578_at	RASSF4	Ras association (RalGDS/AF-6) domain family member 4	10q11.21	10	AF260335	Hs.522895	GeneID:83937		0 (0%)	0 (0%)	no
	1560764_at	ARHGAP22	Rho GTPase activating protein 22	10q11.22	10	BC043540	Hs.655672	GeneID:58504		0 (0%)	0 (0%)	no
	219277_s_at	OGDHL	oxoglutarate dehydrogenase-like	10q11.23	10	NM_018245	Hs.17860	GeneID:55753		0 (0%)	0 (0%)	no
	203176_s_at	TFAM	transcription factor A, mitochondrial	10q21	10	BE552470	Hs.642966	GeneID:7019		0 (0%)	0 (0%)	no
	202441_at	ERLIN1	ER lipid raft associated 1	10q21-q22	10	AL568449	Hs.150087	GeneID:10613		0 (0%)	0 (0%)	no
	208381_s_at	SGPL1	sphingosine-1-phosphate lyase 1	10q21	10	NM_003901	Hs.499984	GeneID:8879		0 (0%)	0 (0%)	no
	201366_at	ANXA7	annexin A7	10q21.1-q21.2	10	NM_004034	Hs.631827	GeneID:310		0 (0%)	0 (0%)	no
	201807_at	VPS26A	vacuolar protein sorting 26 homolog A (S. pombe)	10q21.1	10	NM_004896	Hs.499925	GeneID:9559		0 (0%)	0 (0%)	no
	212651_at	RHOBTB1	Rho-related BTB domain containing 1	10q21.2	10	AB018283	Hs.148670	GeneID:9886		0 (0%)	0 (0%)	no
	220585_at	HKDC1	hexokinase domain containing 1	10q21.3	10	NM_025130	Hs.522988	GeneID:80201		0 (0%)	0 (0%)	no
	218878_s_at	SIRT1	sirtuin (silent mating type information regulation 2 homolog) 1 (S. cerevisiae)	10q21.3	10	NM_012238	Hs.369779	GeneID:23411		0 (0%)	0 (0%)	no
	218693_at	TSPAN15	tetraspanin 15	10q21.3	10	NM_012339	Hs.499941	GeneID:23555		0 (0%)	0 (0%)	no
	208690_s_at	PDLIM1	PDZ and LIM domain 1	10q22-q26.3	10	BC000915	Hs.368525	GeneID:9124		0 (0%)	0 (0%)	no
	218976_at	DNAJC12	DnaJ (Hsp40) homolog, subfamily C, member 12	10q22.1	10	NM_021800	Hs.260720	GeneID:56521		0 (0%)	0 (0%)	no
	212359_s_at	KIAA0913	KIAA0913	10q22.2	10	W89120	Hs.65135	GeneID:23053		0 (0%)	0 (0%)	no
	213371_at	LDB3	LIM domain binding 3	10q22.3-q23.2	10	AI803302	Hs.657271	GeneID:11155		0 (0%)	0 (0%)	no
	212124_at	ZMIZ1	zinc finger, MIZ-type containing 1	10q22.3	10	AF070622	Hs.193118	GeneID:57178	CNV_4704	0 (0%)	0 (0%)	no
	206932_at	CH25H	cholesterol 25-hydroxylase	10q23	10	NM_003956	Hs.47357	GeneID:9023	CNV_4708	0 (0%)	0 (0%)	no
	208027_s_at	TLL2	tolloid-like 2	10q23-q24	10	NM_012465	Hs.154296	GeneID:7093		0 (0%)	0 (0%)	no
	1554510_s_at	GHITM	growth hormone inducible transmembrane protein	10q23.1	10	AB009685	Hs.352656	GeneID:27069		0 (0%)	0 (0%)	no
	1561557_at	LIPA	lipase A, lysosomal acid, cholesterol esterase	10q23.2-q23.3	10	BC040833	Hs.643030	GeneID:3988	CNV_3816	0 (0%)	0 (0%)	no
	211705_s_at	SORBS1	sorbin and SH3 domain containing 1	10q23.3-q24.1	10	AF356525	Hs.696027	GeneID:10580		0 (0%)	0 (0%)	no
	204053_x_at	PTEN	phosphatase and tensin homolog	10q23.3	10	U96180	Hs.500466	GeneID:5728		0 (0%)	0 (0%)	no
	220564_at	C10orf59	chromosome 10 open reading frame 59	10q23.31	10	NM_018363	Hs.149849	GeneID:55328		0 (0%)	0 (0%)	no
	203595_s_at	IFIT5	interferon-induced protein with tetratricopeptide repeats 5	10q23.31	10	N47725	Hs.252839	GeneID:24138		0 (0%)	0 (0%)	no
	218582_at	MARCH5	membrane-associated ring finger (C3HC4) 5	10q23.32	10	NM_017824	Hs.573490	GeneID:54708		0 (0%)	0 (0%)	no
	204291_at	ZNF518A	zinc finger protein 518A	10q23.33	10	NM_014803	Hs.657337	GeneID:9849		0 (0%)	0 (0%)	no
	212121_at	TCTN3	tectonic family member 3	10q23.33	10	BE962354	Hs.438991	GeneID:26123		0 (0%)	0 (0%)	no
	202167_s_at	MMS19	MMS19 nucleotide excision repair homolog (S. cerevisiae)	10q24-q25	10	NM_022362	Hs.500721	GeneID:64210		0 (0%)	0 (0%)	no
	219547_at	COX15	COX15 homolog, cytochrome c oxidase assembly protein (yeast)	10q24	10	NM_004376	Hs.591916	GeneID:1355		0 (0%)	0 (0%)	no
	201439_at	GBF1	golgi-specific brefeldin A resistance factor 1	10q24	10	NM_004193	Hs.290243	GeneID:8729		0 (0%)	0 (0%)	no
	1555230_a_at	KCNIP2	Kv channel interacting protein 2	10q24	10	AF367019	Hs.97044	GeneID:30819		0 (0%)	0 (0%)	no
	1557166_at	PDCD4	programmed cell death 4 (neoplastic transformation inhibitor)	10q24	10	BC043171	Hs.232543	GeneID:27250		0 (0%)	0 (0%)	no
	206155_at	ABCC2	ATP-binding cassette, sub-family C (CFTR/MRP), member 2	10q24	10	NM_000392	Hs.368243	GeneID:1244		0 (0%)	0 (0%)	no
	1553528_a_at	TAF5	TAF5 RNA polymerase II, TATA box binding protein (TBP)-associated factor, 100kDa	10q24-q25.2	10	NM_139052	Hs.96103	GeneID:6877		0 (0%)	0 (0%)	no
	207535_s_at	NFKB2	nuclear factor of kappa light polypeptide gene enhancer in B-cells 2 (p49/p100)	10q24	10	NM_002502	Hs.73090	GeneID:4791		0 (0%)	0 (0%)	no
	207691_x_at	ENTPD1	ectonucleoside triphosphate diphosphohydrolase 1	10q24	10	NM_001776	Hs.576612	GeneID:953		0 (0%)	0 (0%)	no
	219172_at	UBTD1	ubiquitin domain containing 1	10q24.1	10	NM_024954	Hs.500724	GeneID:80019		0 (0%)	0 (0%)	no
	212738_at	ARHGAP19	Rho GTPase activating protein 19	10q24.1	10	AV717623	Hs.80305	GeneID:84986	CNV_4709	0 (0%)	0 (0%)	no
	1559126_at	RRP12	ribosomal RNA processing 12 homolog (S. cerevisiae)	10q24.1	10	BC042908	Hs.434251	GeneID:23223	CNV_4709	0 (0%)	0 (0%)	no
	217758_s_at	TM9SF3	transmembrane 9 superfamily member 3	10q24.1	10	NM_020123	Hs.500674	GeneID:56889		0 (0%)	0 (0%)	no
	208813_at	GOT1	glutamic-oxaloacetic transaminase 1, soluble (aspartate aminotransferase 1)	10q24.1-q25.1	10	BC000498	Hs.500756	GeneID:2805		0 (0%)	0 (0%)	no
	206256_at	CPN1	carboxypeptidase N, polypeptide 1	10q24.2	10	NM_001308	Hs.2246	GeneID:1369		0 (0%)	0 (0%)	no
	201034_at	ADD3	adducin 3 (gamma)	10q24.2-q24.3	10	BE545756	Hs.501012	GeneID:120		0 (0%)	0 (0%)	no
	218970_s_at	CUTC	cutC copper transporter homolog (E. coli)	10q24.2	10	NM_015960	Hs.16606	GeneID:51076		0 (0%)	0 (0%)	no
	220166_at	CNNM1	cyclin M1	10q24.2	10	NM_020348	Hs.274579	GeneID:26507		0 (0%)	0 (0%)	no
	204636_at	COL17A1	collagen, type XVII, alpha 1	10q24.3	10	NM_000494	Hs.117938	GeneID:1308		0 (0%)	0 (0%)	no
	1431_at	CYP2E1	cytochrome P450, family 2, subfamily E, polypeptide 1	10q24.3-qter	10	J02843	Hs.12907	GeneID:1571	CNV_2896	0 (0%)	0 (0%)	no
	1563620_at	BTRC	beta-transducin repeat containing	10q24.32	10	AL833133	Hs.696242	GeneID:8945	CNV_8666	0 (0%)	0 (0%)	no
	200720_s_at	ACTR1A	ARP1 actin-related protein 1 homolog A, centractin alpha (yeast)	10q24.32	10	AL532341	Hs.153961	GeneID:10121		0 (0%)	0 (0%)	no
	1554522_at	CNNM2	cyclin M2	10q24.32	10	BC021222	Hs.696431	GeneID:54805		0 (0%)	0 (0%)	no
	202808_at	C10orf26	chromosome 10 open reading frame 26	10q24.32	10	AK000161	Hs.500897	GeneID:54838		0 (0%)	0 (0%)	no
	207661_s_at	SH3PXD2A	SH3 and PX domains 2A	10q24.33	10	NM_014631	Hs.702124	GeneID:9644		0 (0%)	0 (0%)	no
	201619_at	PRDX3	peroxiredoxin 3	10q25-q26	10	NM_006793	Hs.523302	GeneID:10935		0 (0%)	0 (0%)	no
	218322_s_at	ACSL5	acyl-CoA synthetase long-chain family member 5	10q25.1-q25.2	10	NM_016234	Hs.11638	GeneID:51703	CNV_34847	0 (0%)	0 (0%)	no
	220919_s_at	C10orf79	chromosome 10 open reading frame 79	10q25.1	10	NM_025145	Hs.288927	GeneID:80217		0 (0%)	0 (0%)	no
	206875_s_at	SLK	STE20-like kinase (yeast)	10q25.1	10	NM_014720	Hs.591922	GeneID:9748		0 (0%)	0 (0%)	no
	204888_s_at	NEURL	neuralized homolog (Drosophila)	10q25.1	10	AA772093	Hs.594708	GeneID:9148		0 (0%)	0 (0%)	no
	221802_s_at	KIAA1598	KIAA1598	10q25.3	10	AU157109	Hs.501140	GeneID:57698		0 (0%)	0 (0%)	no
	212759_s_at	TCF7L2	transcription factor 7-like 2 (T-cell specific, HMG-box)	10q25.3	10	AI703074	Hs.593995	GeneID:6934	CNV_1232	0 (0%)	0 (0%)	no
	211766_s_at	PNLIPRP2	pancreatic lipase-related protein 2	10q25.3	10	BC005989	Hs.423598	GeneID:5408		0 (0%)	0 (0%)	no
	1569796_s_at	ATRNL1	attractin-like 1	10q26	10	BC035157	Hs.501127	GeneID:26033	CNV_5614	0 (0%)	0 (0%)	no
	205492_s_at	DPYSL4	dihydropyrimidinase-like 4	10q26	10	AW090187	Hs.100058	GeneID:10570	CNV_4717	0 (0%)	0 (0%)	no
	203066_at	GALNAC4S-6ST	B cell RAG associated protein	10q26	10	NM_014863	Hs.287537	GeneID:51363		0 (0%)	0 (0%)	no
	205696_s_at	GFRA1	GDNF family receptor alpha 1	10q26	10	NM_005264	Hs.591913	GeneID:2674		0 (0%)	0 (0%)	no
	208115_x_at	C10orf137	chromosome 10 open reading frame 137	10q26.13-q26.2	10	NM_030897	Hs.468688	GeneID:26098		0 (0%)	0 (0%)	no
	219024_at	PLEKHA1	pleckstrin homology domain containing, family A (phosphoinositide binding specific) member 1	10q26.13	10	NM_021622	Hs.643512	GeneID:59338		0 (0%)	0 (0%)	no
	203187_at	DOCK1	dedicator of cytokinesis 1	10q26.13-q26.3	10	NM_001380	Hs.645702	GeneID:1793	CNV_3826	0 (0%)	0 (0%)	no
	207376_at	VENTX	VENT homeobox homolog (Xenopus laevis)	10q26.3	10	NM_014468	Hs.125231	GeneID:27287	CNV_3829	0 (0%)	0 (0%)	no
	202952_s_at	ADAM12	ADAM metallopeptidase domain 12	10q26.3	10	NM_003474	Hs.655388	GeneID:8038	CNV_3825	0 (0%)	0 (0%)	no
	203523_at	LSP1	lymphocyte-specific protein 1	11p15.5	11	NM_002339	Hs.56729	GeneID:4046	CNV_0410	0 (0%)	0 (0%)	no
	221562_s_at	SIRT3	sirtuin (silent mating type information regulation 2 homolog) 3 (S. cerevisiae)	11p15.5	11	AF083108	Hs.592292	GeneID:23410	CNV_6912	0 (0%)	0 (0%)	no
	202409_at	IGF2	insulin-like growth factor 2 (somatomedin A)	11p15.5	11	X07868	Hs.272259	GeneID:3481		0 (0%)	0 (0%)	no
	1569986_x_at	TNNT3	troponin T type 3 (skeletal, fast)	11p15.5	11	BF789882	Hs.73454	GeneID:7140	CNV_37117	0 (0%)	0 (0%)	no
	210013_at	HPX	hemopexin	11p15.5-p15.4	11	BC005395	Hs.426485	GeneID:3263		0 (0%)	0 (0%)	no
	1559132_at	TMEM80	transmembrane protein 80	11p15.5	11	BC038383	---	GeneID:283232	CNV_3831	0 (0%)	0 (0%)	no
	215293_s_at	FRAG1	FGF receptor activating protein 1	11p15.5	11	AL049261	Hs.133968	GeneID:27315		0 (0%)	0 (0%)	no
	218180_s_at	EPS8L2	EPS8-like 2	11p15.5	11	NM_022772	Hs.55016	GeneID:64787	CNV_3831	0 (0%)	0 (0%)	no
	221640_s_at	LRDD	leucine-rich repeats and death domain containing	11p15.5	11	AF274972	Hs.592290	GeneID:55367	CNV_3831	0 (0%)	0 (0%)	no
	202764_at	STIM1	stromal interaction molecule 1	11p15.5	11	NM_003156	Hs.501735	GeneID:6786	CNV_3834	0 (0%)	0 (0%)	no
	209407_s_at	DEAF1	deformed epidermal autoregulatory factor 1 (Drosophila)	11p15.5	11	AF068892	Hs.243994	GeneID:10522	CNV_3831	0 (0%)	0 (0%)	no
	212983_at	HRAS	v-Ha-ras Harvey rat sarcoma viral oncogene homolog	11p15.5	11	NM_005343	Hs.37003	GeneID:3265	CNV_3831	0 (0%)	0 (0%)	no
	201463_s_at	TALDO1	transaldolase 1	11p15.5-p15.4	11	NM_006755	Hs.438678	GeneID:6888	CNV_3831	0 (0%)	0 (0%)	no
	206097_at	SLC22A18AS	solute carrier family 22 (organic cation transporter), member 18 antisense	11p15.5	11	NM_007105	Hs.300076	GeneID:5003	CNV_3832	0 (0%)	0 (0%)	no
	206393_at	TNNI2	troponin I type 2 (skeletal, fast)	11p15.5	11	NM_003282	Hs.523403	GeneID:7136		0 (0%)	0 (0%)	no
	213182_x_at	CDKN1C	cyclin-dependent kinase inhibitor 1C (p57, Kip2)	11p15.5	11	R78668	Hs.106070	GeneID:1028	CNV_3832	0 (0%)	0 (0%)	no
	220282_at	RIC3	resistance to inhibitors of cholinesterase 3 homolog (C. elegans)	11p15.4	11	NM_024557	Hs.655660	GeneID:79608		0 (0%)	0 (0%)	no
	213748_at	TRIM66	tripartite motif-containing 66	11p15.4	11	AW271713	Hs.130836	GeneID:9866	CNV_9175	0 (0%)	0 (0%)	no
	200650_s_at	LDHA	lactate dehydrogenase A	11p15.4	11	NM_005566	Hs.2795	GeneID:3939		0 (0%)	0 (0%)	no
	1565544_at	RNF141	ring finger protein 141	11p15.4	11	AI758773	---	GeneID:50862		0 (0%)	0 (0%)	no
	218892_at	DCHS1	dachsous 1 (Drosophila)	11p15.4	11	NM_024542	Hs.199850	GeneID:8642		0 (0%)	0 (0%)	no
	206428_s_at	ZNF143	zinc finger protein 143	11p15.4	11	NM_003442	Hs.523471	GeneID:7702	CNV_35030	0 (0%)	0 (0%)	no
	221518_s_at	USP47	ubiquitin specific peptidase 47	11p15.3	11	BE966019	Hs.577256	GeneID:55031	CNV_0144	0 (0%)	0 (0%)	no
	212533_at	WEE1	WEE1 homolog (S. pombe)	11p15.3-p15.1	11	X62048	Hs.249441	GeneID:7465		0 (0%)	0 (0%)	no
	1563458_at	PARVA	parvin, alpha	11p15.3	11	AL832682	Hs.607144	GeneID:55742		0 (0%)	0 (0%)	no
	1553322_s_at	TEAD1	TEA domain family member 1 (SV40 transcriptional enhancer factor)	11p15.2	11	NM_021961	Hs.655331	GeneID:7003	CNV_11539	0 (0%)	0 (0%)	no
	202196_s_at	DKK3	dickkopf homolog 3 (Xenopus laevis)	11p15.2	11	NM_013253	Hs.292156	GeneID:27122		0 (0%)	0 (0%)	no
	200084_at	C11orf58	chromosome 11 open reading frame 58	11p15.1	11	BE748698	Hs.546339	GeneID:10944		0 (0%)	0 (0%)	no
	208607_s_at	SAA1	serum amyloid A1	11p15.1	11	NM_030754	Hs.632144	GeneID:6288		0 (0%)	0 (0%)	no
	201676_x_at	PSMA1	proteasome (prosome, macropain) subunit, alpha type, 1	11p15.1	11	NM_002786	Hs.102798	GeneID:5682		0 (0%)	0 (0%)	no
	213293_s_at	TRIM22	tripartite motif-containing 22	11p15	11	AA083478	Hs.501778	GeneID:10346	CNV_34458	0 (0%)	0 (0%)	no
	210705_s_at	TRIM5	tripartite motif-containing 5	11p15	11	AF220028	Hs.370515	GeneID:85363	CNV_34458	0 (0%)	0 (0%)	no
	202440_s_at	ST5	suppression of tumorigenicity 5	11p15	11	NM_005418	Hs.117715	GeneID:6764	CNV_3837	0 (0%)	0 (0%)	no
	209824_s_at	ARNTL	aryl hydrocarbon receptor nuclear translocator-like	11p15	11	AB000812	Hs.65734	GeneID:406		0 (0%)	0 (0%)	no
	220422_at	UBQLN3	ubiquilin 3	11p15	11	NM_017481	Hs.189184	GeneID:50613	CNV_34458	0 (0%)	0 (0%)	no
	205363_at	BBOX1	butyrobetaine (gamma), 2-oxoglutarate dioxygenase (gamma-butyrobetaine hydroxylase) 1	11p14.2	11	NM_003986	Hs.591996	GeneID:8424		0 (0%)	0 (0%)	no
	219705_at	QSER1	glutamine and serine rich 1	11p13	11	NM_024774	Hs.369368	GeneID:79832	CNV_3843	0 (0%)	0 (0%)	no
	201432_at	CAT	catalase	11p13	11	NM_001752	Hs.502302	GeneID:847		0 (0%)	0 (0%)	no
	203067_at	PDHX	pyruvate dehydrogenase complex, component X	11p13	11	NM_003477	Hs.502315	GeneID:8050	CNV_2917	0 (0%)	0 (0%)	no
	1558009_at	SLC1A2	solute carrier family 1 (glial high affinity glutamate transporter), member 2	11p13-p12	11	AV722518	Hs.502338	GeneID:6506	CNV_3845	0 (0%)	0 (0%)	no
	1555486_a_at	FLJ14213	protor-2	11p13-p12	11	BC008922	Hs.19987	GeneID:79899	CNV_5274	0 (0%)	0 (0%)	no
	218072_at	COMMD9	COMM domain containing 9	11p13	11	NM_014186	Hs.279836	GeneID:29099	CNV_5274	0 (0%)	0 (0%)	no
	213497_at	ABTB2	ankyrin repeat and BTB (POZ) domain containing 2	11p13	11	AL050374	Hs.23361	GeneID:25841	CNV_2916	0 (0%)	0 (0%)	no
	201063_at	RCN1	reticulocalbin 1, EF-hand calcium binding domain	11p13	11	NM_002901	Hs.97887	GeneID:5954	CNV_4734	0 (0%)	0 (0%)	no
	214772_at	C11orf41	chromosome 11 open reading frame 41	11p13	11	H08993	Hs.502266	GeneID:25758		0 (0%)	0 (0%)	no
	213661_at	DKFZP586H2123	regeneration associated muscle protease	11p13	11	AI671186	Hs.55044	GeneID:25891	CNV_3845	0 (0%)	0 (0%)	no
	203409_at	DDB2	damage-specific DNA binding protein 2, 48kDa	11p12-p11	11	NM_000107	Hs.702063	GeneID:1643		0 (0%)	0 (0%)	no
	218972_at	TTC17	tetratricopeptide repeat domain 17	11p12-p11.2	11	NM_018259	Hs.696109	GeneID:55761		0 (0%)	0 (0%)	no
	201267_s_at	PSMC3	proteasome (prosome, macropain) 26S subunit, ATPase, 3	11p12-p13	11	AL545523	Hs.250758	GeneID:5702		0 (0%)	0 (0%)	no
	202117_at	ARHGAP1	Rho GTPase activating protein 1	11p12-q12	11	BG468434	Hs.138860	GeneID:392		0 (0%)	0 (0%)	no
	208330_at	ALX4	ALX homeobox 4	11p11.2	11	NM_021926	Hs.436055	GeneID:60529		0 (0%)	0 (0%)	no
	211570_s_at	RAPSN	receptor-associated protein of the synapse	11p11.2-p11.1	11	BC004196	Hs.81218	GeneID:5913		0 (0%)	0 (0%)	no
	203363_s_at	KIAA0652	KIAA0652	11p11.2	11	AU153525	Hs.410092	GeneID:9776		0 (0%)	0 (0%)	no
	218485_s_at	SLC35C1	solute carrier family 35, member C1	11p11.2	11	NM_018389	Hs.12211	GeneID:55343		0 (0%)	0 (0%)	no
	203257_s_at	C11orf49	chromosome 11 open reading frame 49	11p11.2	11	NM_024113	Hs.368296	GeneID:79096	CNV_34963	0 (0%)	0 (0%)	no
	209035_at	MDK	midkine (neurite growth-promoting factor 2)	11p11.2	11	M69148	Hs.82045	GeneID:4192		0 (0%)	0 (0%)	no
	201740_at	NDUFS3	NADH dehydrogenase (ubiquinone) Fe-S protein 3, 30kDa (NADH-coenzyme Q reductase)	11p11.11	11	NM_004551	Hs.502528	GeneID:4722	CNV_4741	0 (0%)	0 (0%)	no
	1555467_a_at	CUGBP1	CUG triplet repeat, RNA binding protein 1	11p11	11	AF267533	Hs.632137	GeneID:10658	CNV_4741	0 (0%)	0 (0%)	no
	219046_s_at	PKNOX2	PBX/knotted 1 homeobox 2	11	11	NM_022062	Hs.696454	GeneID:63876	CNV_5037	0 (0%)	0 (0%)	no
	205513_at	TCN1	transcobalamin I (vitamin B12 binding protein, R binder family)	11q11-q12	11	NM_001062	Hs.2012	GeneID:6947		0 (0%)	0 (0%)	no
	210692_s_at	SLC43A3	solute carrier family 43, member 3	11q11	11	BC003163	Hs.99962	GeneID:29015		0 (0%)	0 (0%)	no
	205577_at	PYGM	phosphorylase, glycogen, muscle	11q12-q13.2	11	NM_005609	Hs.154084	GeneID:5837	CNV_9667	0 (0%)	0 (0%)	no
	204073_s_at	C11orf9	chromosome 11 open reading frame 9	11q12-q13.1	11	NM_013279	Hs.473109	GeneID:745		0 (0%)	0 (0%)	no
	202218_s_at	FADS2	fatty acid desaturase 2	11q12-q13.1	11	NM_004265	Hs.502745	GeneID:9415		0 (0%)	0 (0%)	no
	204257_at	FADS3	fatty acid desaturase 3	11q12-q13.1	11	NM_021727	Hs.21765	GeneID:3995		0 (0%)	0 (0%)	no
	220964_s_at	RAB1B	RAB1B, member RAS oncogene family	11q12	11	NM_030981	Hs.300816	GeneID:81876		0 (0%)	0 (0%)	no
	201119_s_at	COX8A	cytochrome c oxidase subunit 8A (ubiquitous)	11q12-q13	11	NM_004074	Hs.433901	GeneID:1351		0 (0%)	0 (0%)	no
	219579_at	RAB3IL1	RAB3A interacting protein (rabin3)-like 1	11q12-q13.1	11	NM_013401	Hs.13759	GeneID:5866		0 (0%)	0 (0%)	no
	1555764_s_at	TIMM10	translocase of inner mitochondrial membrane 10 homolog (yeast)	11q12.1-q12.3	11	AF152354	Hs.235750	GeneID:26519		0 (0%)	0 (0%)	no
	212611_at	DTX4	deltex 4 homolog (Drosophila)	11q12.1	11	AV728526	Hs.523696	GeneID:23220	CNV_3853	0 (0%)	0 (0%)	no
	218248_at	FAM111A	family with sequence similarity 111, member A	11q12.1	11	NM_022074	Hs.150651	GeneID:63901	CNV_3853	0 (0%)	0 (0%)	no
	216250_s_at	LPXN	leupaxin	11q12.1	11	X77598	Hs.125474	GeneID:9404		0 (0%)	0 (0%)	no
	219666_at	MS4A6A	membrane-spanning 4-domains, subfamily A, member 6A	11q12.1	11	NM_022349	Hs.523702	GeneID:64231	CNV_6929	0 (0%)	0 (0%)	no
	209238_at	STX3	syntaxin 3	11q12.1	11	BE966922	Hs.180711	GeneID:6809		0 (0%)	0 (0%)	no
	218965_s_at	TUT1	terminal uridylyl transferase 1, U6 snRNA-specific	11q12.2	11	NM_022830	Hs.256184	GeneID:64852	CNV_4749	0 (0%)	0 (0%)	no
	218688_at	DAK	dihydroxyacetone kinase 2 homolog (S. cerevisiae)	11q12.2	11	NM_015533	Hs.6278	GeneID:26007	CNV_4748	0 (0%)	0 (0%)	no
	201361_at	TMEM109	transmembrane protein 109	11q12.2	11	NM_024092	Hs.13662	GeneID:79073		0 (0%)	0 (0%)	no
	208962_s_at	FADS1	fatty acid desaturase 1	11q12.2-q13.1	11	BE540552	Hs.503546	GeneID:3992		0 (0%)	0 (0%)	no
	1560059_at	VPS37C	vacuolar protein sorting 37 homolog C (S. cerevisiae)	11q12.2	11	BM452172	Hs.523715	GeneID:55048	CNV_4747	0 (0%)	0 (0%)	no
	221818_at	INTS5	integrator complex subunit 5	11q12.3	11	BF446693	Hs.458390	GeneID:80789	CNV_4749	0 (0%)	0 (0%)	no
	211934_x_at	GANAB	glucosidase, alpha; neutral AB	11q12.3	11	W87689	Hs.595071	GeneID:23193	CNV_4749	0 (0%)	0 (0%)	no
	218857_s_at	ASRGL1	asparaginase like 1	11q12.3	11	NM_025080	Hs.535326	GeneID:80150		0 (0%)	0 (0%)	no
	213209_at	TAF6L	TAF6-like RNA polymerase II, p300/CBP-associated factor (PCAF)-associated factor, 65kDa	11q12.3	11	BF058726	Hs.131846	GeneID:10629	CNV_0150	0 (0%)	0 (0%)	no
	220934_s_at	MGC3196	hypothetical protein MGC3196	11q12.3	11	NM_024084	Hs.530463	GeneID:79064	CNV_0150	0 (0%)	0 (0%)	no
	200924_s_at	SLC3A2	solute carrier family 3 (activators of dibasic and neutral amino acid transport), member 2	11q13	11	NM_002394	Hs.502769	GeneID:6520	CNV_0150	0 (0%)	0 (0%)	no
	205806_at	ROM1	retinal outer segment membrane protein 1	11q13	11	NM_000327	Hs.281564	GeneID:6094	CNV_4749	0 (0%)	0 (0%)	no
	203657_s_at	CTSF	cathepsin F	11q13	11	NM_003793	Hs.11590	GeneID:8722		0 (0%)	0 (0%)	no
	1487_at	ESRRA	estrogen-related receptor alpha	11q13	11	L38487	Hs.110849	GeneID:2101		0 (0%)	0 (0%)	no
	200997_at	RBM4	RNA binding motif protein 4	11q13	11	NM_002896	Hs.533712	GeneID:5936		0 (0%)	0 (0%)	no
	203522_at	CCS	copper chaperone for superoxide dismutase	11q13	11	NM_005125	Hs.502917	GeneID:9973		0 (0%)	0 (0%)	no
	205332_at	RCE1	RCE1 homolog, prenyl protein peptidase (S. cerevisiae)	11q13	11	AF121951	Hs.654972	GeneID:9986		0 (0%)	0 (0%)	no
	203378_at	PCF11	PCF11, cleavage and polyadenylation factor subunit, homolog (S. cerevisiae)	11q13	11	AB020631	Hs.128959	GeneID:51585	CNV_6945	0 (0%)	0 (0%)	no
	204941_s_at	ALDH3B2	aldehyde dehydrogenase 3 family, member B2	11q13	11	AA071510	Hs.87539	GeneID:222	CNV_5275	0 (0%)	0 (0%)	no
	204164_at	SIPA1	signal-induced proliferation-associated 1	11q13	11	NM_006747	Hs.530477	GeneID:6494		0 (0%)	0 (0%)	no
	206378_at	SCGB2A2	secretoglobin, family 2A, member 2	11q13	11	NM_002411	Hs.46452	GeneID:4250	CNV_6930	0 (0%)	0 (0%)	no
	205155_s_at	SPTBN2	spectrin, beta, non-erythrocytic 2	11q13	11	NM_006946	Hs.26915	GeneID:6712		0 (0%)	0 (0%)	no
	201783_s_at	RELA	v-rel reticuloendotheliosis viral oncogene homolog A (avian)	11q13	11	NM_021975	Hs.502875	GeneID:5970		0 (0%)	0 (0%)	no
	207349_s_at	UCP3	uncoupling protein 3 (mitochondrial, proton carrier)	11q13	11	NM_022803	Hs.101337	GeneID:7352		0 (0%)	0 (0%)	no
	219549_s_at	RTN3	reticulon 3	11q13	11	NM_006054	Hs.473761	GeneID:10313		0 (0%)	0 (0%)	no
	217928_s_at	SAPS3	SAPS domain family, member 3	11q13	11	NM_018312	Hs.503022	GeneID:55291		0 (0%)	0 (0%)	no
	203826_s_at	PITPNM1	phosphatidylinositol transfer protein, membrane-associated 1	11q13	11	NM_004910	Hs.372295	GeneID:9600	CNV_5275	0 (0%)	0 (0%)	no
	1565731_at	ALDH3B1	aldehyde dehydrogenase 3 family, member B1	11q13	11	AK092029	Hs.523841	GeneID:221	CNV_2931	0 (0%)	0 (0%)	no
	208711_s_at	CCND1	cyclin D1	11q13	11	BC000076	Hs.523852	GeneID:595	CNV_4755	0 (0%)	0 (0%)	no
	208997_s_at	UCP2	uncoupling protein 2 (mitochondrial, proton carrier)	11q13	11	U82819	Hs.80658	GeneID:7351		0 (0%)	0 (0%)	no
	203683_s_at	VEGFB	vascular endothelial growth factor B	11q13	11	NM_003377	Hs.78781	GeneID:7423		0 (0%)	0 (0%)	no
	1558984_at	MAP3K11	mitogen-activated protein kinase kinase kinase 11	11q13.1-q13.3	11	AK092015	Hs.502872	GeneID:4296		0 (0%)	0 (0%)	no
	203114_at	SSSCA1	Sjogren syndrome/scleroderma autoantigen 1	11q13.1	11	NM_006396	Hs.654840	GeneID:10534		0 (0%)	0 (0%)	no
	203188_at	B3GNT1	UDP-GlcNAc:betaGal beta-1,3-N-acetylglucosaminyltransferase 1	11q13.1	11	NM_006876	Hs.8526	GeneID:11041		0 (0%)	0 (0%)	no
	206891_at	ACTN3	actinin, alpha 3	11q13.1	11	NM_001104	Hs.654432	GeneID:89		0 (0%)	0 (0%)	no
	203391_at	FKBP2	FK506 binding protein 2, 13kDa	11q13.1-q13.3	11	NM_004470	Hs.227729	GeneID:2286		0 (0%)	0 (0%)	no
	202041_s_at	FIBP	fibroblast growth factor (acidic) intracellular binding protein	11q13.1	11	NM_004214	Hs.7768	GeneID:9158	CNV_3855	0 (0%)	0 (0%)	no
	219162_s_at	MRPL11	mitochondrial ribosomal protein L11	11q13.3	11	NM_016050	Hs.418450	GeneID:65003		0 (0%)	0 (0%)	no
	201781_s_at	AIP	aryl hydrocarbon receptor interacting protein	11q13.3	11	AL558532	Hs.412433	GeneID:9049	CNV_5275	0 (0%)	0 (0%)	no
	1559174_at	RAB6A	RAB6A, member RAS oncogene family	11q13.3	11	BC034996	Hs.503222	GeneID:5870		0 (0%)	0 (0%)	no
	203258_at	DRAP1	DR1-associated protein 1 (negative cofactor 2 alpha)	11q13.3	11	NM_006442	Hs.356742	GeneID:10589	CNV_3855	0 (0%)	0 (0%)	no
	219021_at	RNF121	ring finger protein 121	11q13.4	11	NM_018320	Hs.368554	GeneID:55298	CNV_3857	0 (0%)	0 (0%)	no
	209468_at	LRP5	low density lipoprotein receptor-related protein 5	11q13.4	11	AB017498	Hs.6347	GeneID:4041		0 (0%)	0 (0%)	no
	221845_s_at	CLPB	ClpB caseinolytic peptidase B homolog (E. coli)	11q13.4	11	AI655698	Hs.523877	GeneID:81570	CNV_35014	0 (0%)	0 (0%)	no
	1558756_at	C2CD3	C2 calcium-dependent domain containing 3	11q13.4	11	AK092089	Hs.694798	GeneID:26005		0 (0%)	0 (0%)	no
	206277_at	P2RY2	purinergic receptor P2Y, G-protein coupled, 2	11q13.5-q14.1	11	NM_002564	Hs.339	GeneID:5029		0 (0%)	0 (0%)	no
	209323_at	PRKRIR	protein-kinase, interferon-inducible double stranded RNA dependent inhibitor, repressor of (P58 repressor)	11q13.5	11	AF081567	Hs.503315	GeneID:5612		0 (0%)	0 (0%)	no
	209504_s_at	PLEKHB1	pleckstrin homology domain containing, family B (evectins) member 1	11q13.5-q14.1	11	AF081583	Hs.445489	GeneID:58473		0 (0%)	0 (0%)	no
	206737_at	WNT11	wingless-type MMTV integration site family, member 11	11q13.5	11	NM_004626	Hs.108219	GeneID:7481		0 (0%)	0 (0%)	no
	207714_s_at	SERPINH1	serpin peptidase inhibitor, clade H (heat shock protein 47), member 1, (collagen binding protein 1)	11q13.5	11	NM_004353	Hs.596449	GeneID:871	CNV_2933	0 (0%)	0 (0%)	no
	1555504_at	TYR	tyrosinase (oculocutaneous albinism IA)	11q14-q21	11	BC027179	Hs.503555	GeneID:7299	CNV_6951	0 (0%)	0 (0%)	no
	203134_at	PICALM	phosphatidylinositol binding clathrin assembly protein	11q14	11	NM_007166	Hs.163893	GeneID:8301		0 (0%)	0 (0%)	no
	218101_s_at	NDUFC2	NADH dehydrogenase (ubiquinone) 1, subcomplex unknown, 2, 14.5kDa	11q14.1	11	NM_004549	Hs.407860	GeneID:4718		0 (0%)	0 (0%)	no
	209572_s_at	EED	embryonic ectoderm development	11q14.2-q22.3	11	AF080227	Hs.503510	GeneID:8726		0 (0%)	0 (0%)	no
	1565389_s_at	GRM5	glutamate receptor, metabotropic 5	11q14.2-q14.3	11	S64316	Hs.147361	GeneID:2915	CNV_9193	0 (0%)	0 (0%)	no
	219773_at	NOX4	NADPH oxidase 4	11q14.2-q21	11	NM_016931	Hs.371036	GeneID:50507	CNV_6951	0 (0%)	0 (0%)	no
	218789_s_at	C11orf71	chromosome 11 open reading frame 71	11q14.2-q14.3	11	NM_019021	Hs.91816	GeneID:54494		0 (0%)	0 (0%)	no
	218566_s_at	CHORDC1	cysteine and histidine-rich domain (CHORD)-containing 1	11q14.3	11	NM_012124	Hs.22857	GeneID:26973		0 (0%)	0 (0%)	no
	1554504_at	NAALAD2	N-acetylated alpha-linked acidic dipeptidase 2	11q14.3-q21	11	BC038840	Hs.503560	GeneID:10003	CNV_3862	0 (0%)	0 (0%)	no
	203491_s_at	CEP57	centrosomal protein 57kDa	11q21	11	AI123527	Hs.101014	GeneID:9702		0 (0%)	0 (0%)	no
	1554785_at	CCDC82	coiled-coil domain containing 82	11q21	11	BC018663	Hs.525088	GeneID:79780		0 (0%)	0 (0%)	no
	219069_at	ANKRD49	ankyrin repeat domain 49	11q21	11	NM_017704	Hs.29052	GeneID:54851		0 (0%)	0 (0%)	no
	206927_s_at	GUCY1A2	guanylate cyclase 1, soluble, alpha 2	11q21-q22	11	NM_000855	Hs.654555	GeneID:2977	CNV_34909	0 (0%)	0 (0%)	no
	212570_at	ENDOD1	endonuclease domain containing 1	11q21	11	AL573201	Hs.167115	GeneID:23052		0 (0%)	0 (0%)	no
	204715_at	PANX1	pannexin 1	11q21	11	NM_015368	Hs.591976	GeneID:24145		0 (0%)	0 (0%)	no
	202076_at	BIRC2	baculoviral IAP repeat-containing 2	11q22	11	NM_001166	Hs.696238	GeneID:329		0 (0%)	0 (0%)	no
	202169_s_at	AASDHPPT	aminoadipate-semialdehyde dehydrogenase-phosphopantetheinyl transferase	11q22	11	AF302110	Hs.524009	GeneID:60496		0 (0%)	0 (0%)	no
	221438_s_at	TEX12	testis expressed 12	11q22	11	NM_031275	Hs.524039	GeneID:56158		0 (0%)	0 (0%)	no
	1553387_at	ATM	ataxia telangiectasia mutated	11q22-q23	11	NM_138293	Hs.367437	GeneID:472		0 (0%)	0 (0%)	no
	203211_s_at	MTMR2	myotubularin related protein 2	11q22	11	AK027038	Hs.181326	GeneID:8898		0 (0%)	0 (0%)	no
	205824_at	HSPB2	heat shock 27kDa protein 2	11q22-q23	11	NM_001541	Hs.97013	GeneID:3316		0 (0%)	0 (0%)	no
	211967_at	TMEM123	transmembrane protein 123	11q22.1	11	BG538627	Hs.503709	GeneID:114908		0 (0%)	0 (0%)	no
	219304_s_at	PDGFD	platelet derived growth factor D	11q22.3	11	NM_025208	Hs.352298	GeneID:80310	CNV_8695	0 (0%)	0 (0%)	no
	205828_at	MMP3	matrix metallopeptidase 3 (stromelysin 1, progelatinase)	11q22.3	11	NM_002422	Hs.375129	GeneID:4314		0 (0%)	0 (0%)	no
	205680_at	MMP10	matrix metallopeptidase 10 (stromelysin 2)	11q22.3	11	NM_002425	Hs.2258	GeneID:4319		0 (0%)	0 (0%)	no
	208552_at	GRIK4	glutamate receptor, ionotropic, kainate 4	11q22.3	11	NM_014619	Hs.568901	GeneID:2900		0 (0%)	0 (0%)	no
	205959_at	MMP13	matrix metallopeptidase 13 (collagenase 3)	11q22.3	11	NM_002427	Hs.2936	GeneID:4322		0 (0%)	0 (0%)	no
	209283_at	CRYAB	crystallin, alpha B	11q22.3-q23.1	11	AF007162	Hs.408767	GeneID:1410		0 (0%)	0 (0%)	no
	208850_s_at	THY1	Thy-1 cell surface antigen	11q22.3-q23	11	AL558479	Hs.653181	GeneID:7070		0 (0%)	0 (0%)	no
	206590_x_at	DRD2	dopamine receptor D2	11q23	11	NM_000795	Hs.73893	GeneID:1813		0 (0%)	0 (0%)	no
	203292_s_at	VPS11	vacuolar protein sorting 11 homolog (S. cerevisiae)	11q23	11	NM_021729	Hs.234282	GeneID:55823		0 (0%)	0 (0%)	no
	204969_s_at	RDX	radixin	11q23	11	NM_002906	Hs.263671	GeneID:5962		0 (0%)	0 (0%)	no
	202026_at	SDHD	succinate dehydrogenase complex, subunit D, integral membrane protein	11q23	11	NM_003002	Hs.356270	GeneID:6392		0 (0%)	0 (0%)	no
	205456_at	CD3E	CD3e molecule, epsilon (CD3-TCR complex)	11q23	11	NM_000733	Hs.3003	GeneID:916		0 (0%)	0 (0%)	no
	212484_at	FAM89B	family with sequence similarity 89, member B	11q23	11	BF974389	Hs.25723	GeneID:23625		0 (0%)	0 (0%)	no
	203118_at	PCSK7	proprotein convertase subtilisin/kexin type 7	11q23-q24	11	NM_004716	Hs.443752	GeneID:9159		0 (0%)	0 (0%)	no
	211150_s_at	DLAT	dihydrolipoamide S-acetyltransferase	11q23.1	11	J03866	Hs.335551	GeneID:1737		0 (0%)	0 (0%)	no
	202237_at	NNMT	nicotinamide N-methyltransferase	11q23.1	11	NM_006169	Hs.503911	GeneID:4837		0 (0%)	0 (0%)	no
	218379_at	RBM7	RNA binding motif protein 7	11q23.1-q23.2	11	NM_016090	Hs.533736	GeneID:10179		0 (0%)	0 (0%)	no
	218357_s_at	TIMM8B	translocase of inner mitochondrial membrane 8 homolog B (yeast)	11q23.1-q23.2	11	NM_012459	Hs.279915	GeneID:26521		0 (0%)	0 (0%)	no
	1556056_at	SNF1LK2	SNF1-like kinase 2	11q23.1	11	BM982514	Hs.269128	GeneID:23235		0 (0%)	0 (0%)	no
	1562699_at	NCAM1	neural cell adhesion molecule 1	11q23.1	11	AL833634	Hs.568910	GeneID:4684		0 (0%)	0 (0%)	no
	1555724_s_at	TAGLN	transgelin	11q23.2	11	BC010946	Hs.632099	GeneID:6876		0 (0%)	0 (0%)	no
	202830_s_at	SLC37A4	solute carrier family 37 (glucose-6-phosphate transporter), member 4	11q23.3	11	NM_001467	Hs.132760	GeneID:2542		0 (0%)	0 (0%)	no
	212134_at	PHLDB1	pleckstrin homology-like domain, family B, member 1	11q23.3	11	AB014538	Hs.504062	GeneID:23187		0 (0%)	0 (0%)	no
	217958_at	TRAPPC4	trafficking protein particle complex 4	11q23.3	11	NM_016146	Hs.524078	GeneID:51399		0 (0%)	0 (0%)	no
	1558953_s_at	CEP164	centrosomal protein 164kDa	11q23.3	11	BC000602	Hs.504009	GeneID:22897	CNV_5647	0 (0%)	0 (0%)	no
	207378_at	TREH	trehalase (brush-border membrane glycoprotein)	11q23.3	11	NM_007180	Hs.129712	GeneID:11181		0 (0%)	0 (0%)	no
	218483_s_at	C11orf60	chromosome 11 open reading frame 60	11q23.3	11	NM_020153	Hs.533738	GeneID:56912	CNV_37114	0 (0%)	0 (0%)	no
	202038_at	UBE4A	ubiquitination factor E4A (UFD2 homolog, yeast)	11q23.3	11	NM_004788	Hs.75275	GeneID:9354		0 (0%)	0 (0%)	no
	209509_s_at	DPAGT1	dolichyl-phosphate (UDP-N-acetylglucosamine) N-acetylglucosaminephosphotransferase 1 (GlcNAc-1-P transferase)	11q23.3	11	BC000325	Hs.524081	GeneID:1798		0 (0%)	0 (0%)	no
	208455_at	PVRL1	poliovirus receptor-related 1 (herpesvirus entry mediator C)	11q23.3	11	NM_002855	Hs.334846	GeneID:5818		0 (0%)	0 (0%)	no
	1555490_s_at	PDZD3	PDZ domain containing 3	11q23.3	11	AY047359	Hs.374726	GeneID:79849		0 (0%)	0 (0%)	no
	209086_x_at	MCAM	melanoma cell adhesion molecule	11q23.3	11	BE964361	Hs.599039	GeneID:4162		0 (0%)	0 (0%)	no
	202223_at	STT3A	STT3, subunit of the oligosaccharyltransferase complex, homolog A (S. cerevisiae)	11q23.3	11	NM_002219	Hs.504237	GeneID:3703	CNV_6905	0 (0%)	0 (0%)	no
	204081_at	NRGN	neurogranin (protein kinase C substrate, RC3)	11q24	11	NM_006176	Hs.524116	GeneID:4900		0 (0%)	0 (0%)	no
	203431_s_at	RICS	Rho GTPase-activating protein	11q24-q25	11	NM_014715	Hs.440379	GeneID:9743		0 (0%)	0 (0%)	no
	208687_x_at	HSPA8	heat shock 70kDa protein 8	11q24.1	11	AF352832	Hs.702021	GeneID:3312		0 (0%)	0 (0%)	no
	204236_at	FLI1	Friend leukemia virus integration 1	11q24.1-q24.3	11	NM_002017	Hs.504281	GeneID:2313		0 (0%)	0 (0%)	no
	212906_at	GRAMD1B	GRAM domain containing 1B	11q24.1	11	BE044440	Hs.144725	GeneID:57476	CNV_3868	0 (0%)	0 (0%)	no
	205406_s_at	SPA17	sperm autoantigenic protein 17	11q24.2	11	NM_017425	Hs.286233	GeneID:53340		0 (0%)	0 (0%)	no
	220758_s_at	ROBO4	roundabout homolog 4, magic roundabout (Drosophila)	11q24.2	11	NM_019055	Hs.524121	GeneID:54538		0 (0%)	0 (0%)	no
	203759_at	ST3GAL4	ST3 beta-galactoside alpha-2,3-sialyltransferase 4	11q24.2	11	NM_006278	Hs.591947	GeneID:6484		0 (0%)	0 (0%)	no
	1554469_at	ZBTB44	zinc finger and BTB domain containing 44	11q24.3	11	BC030580	Hs.178499	GeneID:29068	CNV_3869	0 (0%)	0 (0%)	no
	1554986_a_at	SNX19	sorting nexin 19	11q25	11	BC031620	Hs.444024	GeneID:399979		0 (0%)	0 (0%)	no
	218491_s_at	THYN1	thymocyte nuclear protein 1	11q25	11	NM_014174	Hs.13645	GeneID:29087	CNV_4764	0 (0%)	0 (0%)	no
	219521_at	B3GAT1	beta-1,3-glucuronyltransferase 1 (glucuronosyltransferase P)	11q25	11	NM_018644	Hs.381050	GeneID:27087	CNV_5280	0 (0%)	0 (0%)	no
	221669_s_at	ACAD8	acyl-Coenzyme A dehydrogenase family, member 8	11q25	11	BC001964	Hs.14791	GeneID:27034	CNV_4764	0 (0%)	0 (0%)	no
	1556872_s_at	IQSEC3	IQ motif and Sec7 domain 3	12p13.33	12	BI712372	Hs.536319	GeneID:440073		0 (0%)	0 (0%)	no
	220589_s_at	ITFG2	integrin alpha FG-GAP repeat containing 2	12p13.33	12	NM_018463	Hs.446098	GeneID:55846	CNV_4766	0 (0%)	0 (0%)	no
	1553682_at	FBXL14	F-box and leucine-rich repeat protein 14	12p13.33	12	NM_152441	Hs.367956	GeneID:144699		0 (0%)	0 (0%)	no
	205665_at	TSPAN9	tetraspanin 9	12p13.33-p13.32	12	NM_006675	Hs.504517	GeneID:10867	CNV_0161	0 (0%)	0 (0%)	no
	208479_at	KCNA1	potassium voltage-gated channel, shaker-related subfamily, member 1 (episodic ataxia with myokymia)	12p13.32	12	NM_000217	Hs.416139	GeneID:3736		0 (0%)	0 (0%)	no
	218983_at	C1RL	complement component 1, r subcomponent-like	12p13.31	12	NM_016546	Hs.631730	GeneID:51279		0 (0%)	0 (0%)	no
	203244_at	PEX5	peroxisomal biogenesis factor 5	12p13.31	12	NM_000319	Hs.567327	GeneID:5830		0 (0%)	0 (0%)	no
	1558450_at	A2M	alpha-2-macroglobulin	12p13.3-p12.3	12	BF056828	Hs.212838	GeneID:2	CNV_4768	0 (0%)	0 (0%)	no
	1552663_a_at	ERC1	ELKS/RAB6-interacting/CAST family member 1	12p13.3	12	NM_015064	Hs.658200	GeneID:23085	CNV_35033	0 (0%)	0 (0%)	no
	203645_s_at	CD163	CD163 molecule	12p13.3	12	NM_004244	Hs.504641	GeneID:9332		0 (0%)	0 (0%)	no
	221029_s_at	WNT5B	wingless-type MMTV integration site family, member 5B	12p13.3	12	NM_030775	Hs.306051	GeneID:81029	CNV_4765	0 (0%)	0 (0%)	no
	201005_at	CD9	CD9 molecule	12p13.3	12	NM_001769	Hs.114286	GeneID:928	CNV_9678	0 (0%)	0 (0%)	no
	208868_s_at	GABARAPL1	GABA(A) receptor-associated protein like 1	12p13.2	12	BF125756	Hs.524250	GeneID:23710		0 (0%)	0 (0%)	no
	204146_at	RAD51AP1	RAD51 associated protein 1	12p13.2-p13.1	12	BE966146	Hs.705500	GeneID:10635		0 (0%)	0 (0%)	no
	219761_at	CLEC1A	C-type lectin domain family 1, member A	12p13.2	12	NM_016511	Hs.29549	GeneID:51267		0 (0%)	0 (0%)	no
	202291_s_at	MGP	matrix Gla protein	12p13.1-p12.3	12	NM_000900	Hs.365706	GeneID:4256		0 (0%)	0 (0%)	no
	1559302_at	KIAA1467	KIAA1467	12p13.1	12	AL832902	Hs.132660	GeneID:57613		0 (0%)	0 (0%)	no
	220890_s_at	DDX47	DEAD (Asp-Glu-Ala-Asp) box polypeptide 47	12p13.1	12	NM_016355	Hs.504828	GeneID:51202		0 (0%)	0 (0%)	no
	209112_at	CDKN1B	cyclin-dependent kinase inhibitor 1B (p27, Kip1)	12p13.1-p12	12	BC001971	Hs.238990	GeneID:1027		0 (0%)	0 (0%)	no
	200948_at	MLF2	myeloid leukemia factor 2	12p13	12	NM_005439	Hs.524214	GeneID:8079		0 (0%)	0 (0%)	no
	218044_x_at	PTMS	parathymosin	12p13	12	M24398	Hs.504613	GeneID:5763		0 (0%)	0 (0%)	no
	206047_at	GNB3	guanine nucleotide binding protein (G protein), beta polypeptide 3	12p13	12	NM_002075	Hs.631657	GeneID:2784		0 (0%)	0 (0%)	no
	203453_at	SCNN1A	sodium channel, nonvoltage-gated 1 alpha	12p13	12	NM_001038	Hs.591047	GeneID:6337	CNV_8705	0 (0%)	0 (0%)	no
	207220_at	ART4	ADP-ribosyltransferase 4 (Dombrock blood group)	12p13-p12	12	NM_021071	Hs.655792	GeneID:420		0 (0%)	0 (0%)	no
	1560419_at	CHD4	chromodomain helicase DNA binding protein 4	12p13	12	AK096395	Hs.162233	GeneID:1108		0 (0%)	0 (0%)	no
	201988_s_at	CREBL2	cAMP responsive element binding protein-like 2	12p13	12	BF438056	Hs.591156	GeneID:1389	CNV_3876	0 (0%)	0 (0%)	no
	201600_at	PHB2	prohibitin 2	12p13	12	NM_007273	Hs.504620	GeneID:11331		0 (0%)	0 (0%)	no
	1559458_at	LTBR	lymphotoxin beta receptor (TNFR superfamily, member 3)	12p13	12	L04489	Hs.1116	GeneID:4055	CNV_8705	0 (0%)	0 (0%)	no
	1558002_at	STRAP	serine/threonine kinase receptor associated protein	12p12.3	12	BQ944989	Hs.504895	GeneID:11171		0 (0%)	0 (0%)	no
	1565936_a_at	LMO3	LIM domain only 3 (rhombotin-like 2)	12p12.3	12	T24091	Hs.504908	GeneID:55885		0 (0%)	0 (0%)	no
	1555811_at	ARHGDIB	Rho GDP dissociation inhibitor (GDI) beta	12p12.3	12	AF498927	Hs.504877	GeneID:397		0 (0%)	0 (0%)	no
	1564796_at	EMP1	epithelial membrane protein 1	12p12.3	12	BC017854	Hs.705477	GeneID:2012		0 (0%)	0 (0%)	no
	218102_at	DERA	2-deoxyribose-5-phosphate aldolase homolog (C. elegans)	12p12.3	12	NM_015954	Hs.39429	GeneID:51071		0 (0%)	0 (0%)	no
	1569638_at	SOX5	SRY (sex determining region Y)-box 5	12p12.1	12	BC014929	Hs.657542	GeneID:6660	CNV_5294	0 (0%)	0 (0%)	no
	218111_s_at	CMAS	cytidine monophosphate N-acetylneuraminic acid synthetase	12p12.1	12	NM_018686	Hs.311346	GeneID:55907	CNV_3879	0 (0%)	0 (0%)	no
	1557374_at	ABCC9	ATP-binding cassette, sub-family C (CFTR/MRP), member 9	12p12.1	12	AK056519	Hs.446050	GeneID:10060		0 (0%)	0 (0%)	no
	215129_at	PIK3C2G	phosphoinositide-3-kinase, class 2, gamma polypeptide	12p12	12	AJ000008	Hs.22500	GeneID:5288	CNV_1250	0 (0%)	0 (0%)	no
	220952_s_at	PLEKHA5	pleckstrin homology domain containing, family A member 5	12p12	12	NM_019012	Hs.188614	GeneID:54477	CNV_5297	0 (0%)	0 (0%)	no
	206388_at	PDE3A	phosphodiesterase 3A, cGMP-inhibited	12p12	12	U36798	Hs.591150	GeneID:5139		0 (0%)	0 (0%)	no
	207308_at	SLCO1A2	solute carrier organic anion transporter family, member 1A2	12p12	12	NM_021094	Hs.46440	GeneID:6579		0 (0%)	0 (0%)	no
	212369_at	ZNF384	zinc finger protein 384	12p12	12	AI264312	Hs.103315	GeneID:171017		0 (0%)	0 (0%)	no
	210411_s_at	GRIN2B	glutamate receptor, ionotropic, N-methyl D-aspartate 2B	12p12	12	U90278	Hs.654430	GeneID:2904		0 (0%)	0 (0%)	no
	205091_x_at	RECQL	RecQ protein-like (DNA helicase Q1-like)	12p12	12	NM_002907	Hs.235069	GeneID:5965		0 (0%)	0 (0%)	no
	221530_s_at	BHLHB3	basic helix-loop-helix domain containing, class B, 3	12p11.23-p12.1	12	BE857425	Hs.177841	GeneID:79365		0 (0%)	0 (0%)	no
	1569464_at	PPFIBP1	PTPRF interacting protein, binding protein 1 (liprin beta 1)	12p11.23-p11.22	12	BC001560	Hs.172445	GeneID:8496	CNV_35069	0 (0%)	0 (0%)	no
	205303_at	KCNJ8	potassium inwardly-rectifying channel, subfamily J, member 8	12p11.23	12	BF514158	Hs.102308	GeneID:3764	CNV_4772	0 (0%)	0 (0%)	no
	203105_s_at	DNM1L	dynamin 1-like	12p11.21	12	NM_012062	Hs.556296	GeneID:10059		0 (0%)	0 (0%)	no
	205701_at	IPO8	importin 8	12p11.21	12	NM_006390	Hs.505136	GeneID:10526		0 (0%)	0 (0%)	no
	1561517_at	SSPN	sarcospan (Kras oncogene-associated gene)	12p11.2	12	BC041929	Hs.183428	GeneID:8082		0 (0%)	0 (0%)	no
	202660_at	ITPR2	inositol 1,4,5-triphosphate receptor, type 2	12p11	12	AA834576	Hs.512235	GeneID:3709		0 (0%)	0 (0%)	no
	1555608_at	CAPRIN2	caprin family member 2	12p11	12	AF326778	Hs.234355	GeneID:65981		0 (0%)	0 (0%)	no
	203372_s_at	SOCS2	suppressor of cytokine signaling 2	12q	12	AB004903	Hs.485572	GeneID:8835		0 (0%)	0 (0%)	no
	220157_x_at	PLEKHA9	pleckstrin homology domain containing, family A (phosphoinositide binding specific) member 9	12q	12	NM_015899	Hs.558495	GeneID:51054		0 (0%)	0 (0%)	no
	221447_s_at	GLT8D2	glycosyltransferase 8 domain containing 2	12q	12	NM_031302	Hs.631650	GeneID:83468		0 (0%)	0 (0%)	no
	218041_x_at	SLC38A2	solute carrier family 38, member 2	12q	12	NM_018573	Hs.221847	GeneID:54407		0 (0%)	0 (0%)	no
	214095_at	SHMT2	serine hydroxymethyltransferase 2 (mitochondrial)	12q12-q14	12	AW190316	Hs.75069	GeneID:6472		0 (0%)	0 (0%)	no
	206238_s_at	YAF2	YY1 associated factor 2	12q12	12	NM_005748	Hs.699313	GeneID:10138		0 (0%)	0 (0%)	no
	213240_s_at	KRT4	keratin 4	12q12-q13	12	X07695	Hs.654610	GeneID:3851		0 (0%)	0 (0%)	no
	221025_x_at	PUS7L	pseudouridylate synthase 7 homolog (S. cerevisiae)-like	12q12	12	NM_031292	Hs.445814	GeneID:83448		0 (0%)	0 (0%)	no
	203677_s_at	TARBP2	TAR (HIV-1) RNA binding protein 2	12q12-q13	12	NM_004178	Hs.326	GeneID:6895		0 (0%)	0 (0%)	no
	201745_at	TWF1	twinfilin, actin-binding protein, homolog 1 (Drosophila)	12q12	12	NM_002822	Hs.189075	GeneID:5756		0 (0%)	0 (0%)	no
	1563034_at	GPD1	glycerol-3-phosphate dehydrogenase 1 (soluble)	12q12-q13	12	BC017429	Hs.524418	GeneID:2819		0 (0%)	0 (0%)	no
	220595_at	PDZRN4	PDZ domain containing ring finger 4	12q12	12	NM_013377	Hs.380044	GeneID:29951	CNV_4776	0 (0%)	0 (0%)	no
	205900_at	KRT1	keratin 1	12q12-q13	12	NM_006121	Hs.80828	GeneID:3848		0 (0%)	0 (0%)	no
	201820_at	KRT5	keratin 5	12q12-q13	12	NM_000424	Hs.694210	GeneID:3852		0 (0%)	0 (0%)	no
	201331_s_at	STAT6	signal transducer and activator of transcription 6, interleukin-4 induced	12q13	12	BC004973	Hs.524518	GeneID:6778		0 (0%)	0 (0%)	no
	204188_s_at	RARG	retinoic acid receptor, gamma	12q13	12	M57707	Hs.1497	GeneID:5916		0 (0%)	0 (0%)	no
	206444_at	PDE1B	phosphodiesterase 1B, calmodulin-dependent	12q13	12	NM_000924	Hs.530871	GeneID:5153		0 (0%)	0 (0%)	no
	209008_x_at	KRT8	keratin 8	12q13	12	U76549	Hs.533782	GeneID:3856		0 (0%)	0 (0%)	no
	205209_at	ACVR1B	activin A receptor, type IB	12q13	12	BC000254	Hs.438918	GeneID:91		0 (0%)	0 (0%)	no
	1555353_at	LRP1	low density lipoprotein-related protein 1 (alpha-2-macroglobulin receptor)	12q13-q14	12	BC045107	Hs.162757	GeneID:4035		0 (0%)	0 (0%)	no
	204854_at	LEPREL2	leprecan-like 2	12q13	12	NM_014262	Hs.631655	GeneID:10536		0 (0%)	0 (0%)	no
	209930_s_at	NFE2	nuclear factor (erythroid-derived 2), 45kDa	12q13	12	L13974	Hs.75643	GeneID:4778		0 (0%)	0 (0%)	no
	215189_at	KRT86	keratin 86	12q13	12	X99142	Hs.278658	GeneID:3892	CNV_3889	0 (0%)	0 (0%)	no
	218075_at	AAAS	achalasia, adrenocortical insufficiency, alacrimia (Allgrove, triple-A)	12q13	12	NM_015665	Hs.369144	GeneID:8086		0 (0%)	0 (0%)	no
	1561973_at	SMARCC2	SWI/SNF related, matrix associated, actin dependent regulator of chromatin, subfamily c, member 2	12q13-q14	12	AL833124	Hs.236030	GeneID:6601	CNV_0164	0 (0%)	0 (0%)	no
	207057_at	SLC16A7	solute carrier family 16, member 7 (monocarboxylic acid transporter 2)	12q13	12	NM_004731	Hs.439643	GeneID:9194		0 (0%)	0 (0%)	no
	209848_s_at	SILV	silver homolog (mouse)	12q13-q14	12	U01874	Hs.95972	GeneID:6490		0 (0%)	0 (0%)	no
	208472_at	IKZF4	IKAROS family zinc finger 4 (Eos)	12q13	12	NM_022465	Hs.553221	GeneID:64375		0 (0%)	0 (0%)	no
	206684_s_at	ATF7	activating transcription factor 7	12q13	12	NM_006856	Hs.12286	GeneID:11016		0 (0%)	0 (0%)	no
	205053_at	PRIM1	primase, DNA, polypeptide 1 (49kDa)	12q13	12	NM_000946	Hs.534339	GeneID:5557		0 (0%)	0 (0%)	no
	209663_s_at	ITGA7	integrin, alpha 7	12q13	12	AF072132	Hs.524484	GeneID:3679		0 (0%)	0 (0%)	no
	202592_at	BLOC1S1	biogenesis of lysosomal organelles complex-1, subunit 1	12q13-q14	12	NM_001487	Hs.94672	GeneID:2647		0 (0%)	0 (0%)	no
	202340_x_at	NR4A1	nuclear receptor subfamily 4, group A, member 1	12q13	12	NM_002135	Hs.524430	GeneID:3164		0 (0%)	0 (0%)	no
	210051_at	RAPGEF3	Rap guanine nucleotide exchange factor (GEF) 3	12q13.1	12	U78168	Hs.8578	GeneID:10411		0 (0%)	0 (0%)	no
	1553685_s_at	SP1	Sp1 transcription factor	12q13.1	12	NM_138473	Hs.649191	GeneID:6667		0 (0%)	0 (0%)	no
	200016_x_at	HNRNPA1	heterogeneous nuclear ribonucleoprotein A1	12q13.1	12	NM_002136	Hs.699190	GeneID:3178		0 (0%)	0 (0%)	no
	209383_at	DDIT3	DNA-damage-inducible transcript 3	12q13.1-q13.2	12	BC003637	Hs.505777	GeneID:1649	CNV_3891	0 (0%)	0 (0%)	no
	209734_at	NCKAP1L	NCK-associated protein 1-like	12q13.1	12	BC001604	Hs.182014	GeneID:3071		0 (0%)	0 (0%)	no
	201764_at	TMEM106C	transmembrane protein 106C	12q13.1	12	NM_024056	Hs.596726	GeneID:79022		0 (0%)	0 (0%)	no
	203413_at	NELL2	NEL-like 2 (chicken)	12q13.11-q13.12	12	NM_006159	Hs.505326	GeneID:4753		0 (0%)	0 (0%)	no
	1568620_at	CSAD	cysteine sulfinic acid decarboxylase	12q13.11-q14.3	12	BC018042	Hs.279815	GeneID:51380		0 (0%)	0 (0%)	no
	218237_s_at	SLC38A1	solute carrier family 38, member 1	12q13.11	12	NM_030674	Hs.533770	GeneID:81539		0 (0%)	0 (0%)	no
	213492_at	COL2A1	collagen, type II, alpha 1	12q13.11	12	X06268	Hs.408182	GeneID:1280		0 (0%)	0 (0%)	no
	214788_x_at	DDN	dendrin	12q13.12	12	AA731713	Hs.591044	GeneID:23109	CNV_4777	0 (0%)	0 (0%)	no
	205718_at	ITGB7	integrin, beta 7	12q13.13	12	NM_000889	Hs.654470	GeneID:3695		0 (0%)	0 (0%)	no
	211937_at	EIF4B	eukaryotic translation initiation factor 4B	12q13.13	12	NM_001417	Hs.648394	GeneID:1975		0 (0%)	0 (0%)	no
	204173_at	MYL6B	myosin, light chain 6B, alkali, smooth muscle and non-muscle	12q13.13	12	NM_002475	Hs.632731	GeneID:140465		0 (0%)	0 (0%)	no
	209715_at	CBX5	chromobox homolog 5 (HP1 alpha homolog, Drosophila)	12q13.13	12	L07515	Hs.632724	GeneID:23468		0 (0%)	0 (0%)	no
	203117_s_at	PAN2	PAN2 polyA specific ribonuclease subunit homolog (S. cerevisiae)	12q13.2-q13.3	12	NM_014871	Hs.273397	GeneID:9924	CNV_0164	0 (0%)	0 (0%)	no
	221318_at	NEUROD4	neurogenic differentiation 4	12q13.2	12	NM_021191	Hs.591024	GeneID:58158		0 (0%)	0 (0%)	no
	205170_at	STAT2	signal transducer and activator of transcription 2, 113kDa	12q13.2	12	NM_005419	Hs.530595	GeneID:6773		0 (0%)	0 (0%)	no
	205228_at	RBMS2	RNA binding motif, single stranded interacting protein 2	12q13.3	12	NM_002898	Hs.645521	GeneID:5939		0 (0%)	0 (0%)	no
	221967_at	NXPH4	neurexophilin 4	12q13.3	12	AI933199	Hs.534396	GeneID:11247		0 (0%)	0 (0%)	no
	218484_at	NDUFA4L2	NADH dehydrogenase (ubiquinone) 1 alpha subcomplex, 4-like 2	12q13.3	12	NM_020142	Hs.221447	GeneID:56901		0 (0%)	0 (0%)	no
	206250_x_at	AVPR1A	arginine vasopressin receptor 1A	12q14-q15	12	AI005066	Hs.2131	GeneID:552	CNV_2171	0 (0%)	0 (0%)	no
	212582_at	OSBPL8	oxysterol binding protein-like 8	12q14	12	AL049923	Hs.430849	GeneID:114882		0 (0%)	0 (0%)	no
	1568706_s_at	AVIL	advillin	12q14.1	12	AF318328	Hs.584854	GeneID:10677	CNV_3891	0 (0%)	0 (0%)	no
	212754_s_at	MON2	MON2 homolog (S. cerevisiae)	12q14.1	12	AI760249	Hs.389378	GeneID:23041	CNV_0311	0 (0%)	0 (0%)	no
	219937_at	TRHDE	thyrotropin-releasing hormone degrading enzyme	12q15-q21	12	NM_013381	Hs.199814	GeneID:29953	CNV_5311	0 (0%)	0 (0%)	no
	221308_at	FRS2	fibroblast growth factor receptor substrate 2	12q15	12	NM_006654	Hs.593446	GeneID:10818		0 (0%)	0 (0%)	no
	218768_at	NUP107	nucleoporin 107kDa	12q15	12	NM_020401	Hs.524574	GeneID:57122		0 (0%)	0 (0%)	no
	206439_at	EPYC	epiphycan	12q21	12	NM_004950	Hs.435680	GeneID:1833		0 (0%)	0 (0%)	no
	206440_at	LIN7A	lin-7 homolog A (C. elegans)	12q21	12	NM_004664	Hs.144333	GeneID:8825		0 (0%)	0 (0%)	no
	206302_s_at	NUDT4	nudix (nucleoside diphosphate linked moiety X)-type motif 4	12q21	12	NM_019094	Hs.601274	GeneID:11163		0 (0%)	0 (0%)	no
	207030_s_at	CSRP2	cysteine and glycine-rich protein 2	12q21.1	12	NM_001321	Hs.530904	GeneID:1466		0 (0%)	0 (0%)	no
	206837_at	ALX1	ALX homeobox 1	12q21.3-q22	12	NM_006982	Hs.41683	GeneID:8092		0 (0%)	0 (0%)	no
	209281_s_at	ATP2B1	ATPase, Ca++ transporting, plasma membrane 1	12q21.3	12	M95541	Hs.506276	GeneID:490		0 (0%)	0 (0%)	no
	1558295_a_at	PPFIA2	protein tyrosine phosphatase, receptor type, f polypeptide (PTPRF), interacting protein (liprin), alpha 2	12q21.31	12	AA885753	Hs.506216	GeneID:8499	CNV_4774	0 (0%)	0 (0%)	no
	213701_at	C12orf29	chromosome 12 open reading frame 29	12q21.32	12	AW299245	Hs.591009	GeneID:91298		0 (0%)	0 (0%)	no
	209540_at	IGF1	insulin-like growth factor 1 (somatomedin C)	12q22-q23	12	AU144912	Hs.160562	GeneID:3479		0 (0%)	0 (0%)	no
	208771_s_at	LTA4H	leukotriene A4 hydrolase	12q22	12	J02959	Hs.524648	GeneID:4048		0 (0%)	0 (0%)	no
	202366_at	ACADS	acyl-Coenzyme A dehydrogenase, C-2 to C-3 short chain	12q22-qter	12	NM_000017	Hs.507076	GeneID:35		0 (0%)	0 (0%)	no
	209861_s_at	METAP2	methionyl aminopeptidase 2	12q22	12	U13261	Hs.591005	GeneID:10988		0 (0%)	0 (0%)	no
	203432_at	TMPO	thymopoietin	12q22	12	AW272611	Hs.11355	GeneID:7112		0 (0%)	0 (0%)	no
	205719_s_at	PAH	phenylalanine hydroxylase	12q22-q24.2	12	NM_000277	Hs.643451	GeneID:5053		0 (0%)	0 (0%)	no
	208891_at	DUSP6	dual specificity phosphatase 6	12q22-q23	12	BC003143	Hs.298654	GeneID:1848		0 (0%)	0 (0%)	no
	207263_x_at	VEZT	vezatin, adherens junctions transmembrane protein	12q22	12	NM_017599	Hs.24135	GeneID:55591		0 (0%)	0 (0%)	no
	206311_s_at	PLA2G1B	phospholipase A2, group IB (pancreas)	12q23-q24.1	12	NM_000928	Hs.992	GeneID:5319		0 (0%)	0 (0%)	no
	206127_at	ELK3	ELK3, ETS-domain protein (SRF accessory protein 2)	12q23	12	NM_005230	Hs.591015	GeneID:2004		0 (0%)	0 (0%)	no
	1554375_a_at	NR1H4	nuclear receptor subfamily 1, group H, member 4	12q23.1	12	AF478446	Hs.282735	GeneID:9971		0 (0%)	0 (0%)	no
	219989_s_at	ANKS1B	ankyrin repeat and sterile alpha motif domain containing 1B	12q23.1	12	NM_020140	Hs.506458	GeneID:56899	CNV_6997	0 (0%)	0 (0%)	no
	218627_at	DRAM	damage-regulated autophagy modulator	12q23.2	12	NM_018370	Hs.525634	GeneID:55332		0 (0%)	0 (0%)	no
	218622_at	NUP37	nucleoporin 37kDa	12q23.2	12	NM_024057	Hs.444276	GeneID:79023		0 (0%)	0 (0%)	no
	201657_at	ARL1	ADP-ribosylation factor-like 1	12q23.2	12	BE890745	Hs.372616	GeneID:400		0 (0%)	0 (0%)	no
	207637_at	WSCD2	WSC domain containing 2	12q23.3	12	NM_014653	Hs.143591	GeneID:9671		0 (0%)	0 (0%)	no
	220114_s_at	STAB2	stabilin 2	12q23.3	12	NM_017564	Hs.408249	GeneID:55576		0 (0%)	0 (0%)	no
	204589_at	NUAK1	NUAK family, SNF1-like kinase, 1	12q23.3	12	NM_014840	Hs.524692	GeneID:9891		0 (0%)	0 (0%)	no
	209922_at	BRAP	BRCA1 associated protein	12q24	12	AF035620	Hs.577448	GeneID:8315		0 (0%)	0 (0%)	no
	206024_at	HPD	4-hydroxyphenylpyruvate dioxygenase	12q24-qter	12	NM_002150	Hs.2899	GeneID:3242		0 (0%)	0 (0%)	no
	203320_at	SH2B3	SH2B adaptor protein 3	12q24	12	NM_005475	Hs.506784	GeneID:10019		0 (0%)	0 (0%)	no
	207091_at	P2RX7	purinergic receptor P2X, ligand-gated ion channel, 7	12q24	12	NM_002562	Hs.507102	GeneID:5027	CNV_3899	0 (0%)	0 (0%)	no
	209879_at	SELPLG	selectin P ligand	12q24	12	AI741056	Hs.591014	GeneID:6404		0 (0%)	0 (0%)	no
	212801_at	CIT	citron (rho-interacting, serine/threonine kinase 21)	12q24	12	AI861788	Hs.119594	GeneID:11113		0 (0%)	0 (0%)	no
	209075_s_at	ISCU	iron-sulfur cluster scaffold homolog (E. coli)	12q24.1	12	AY009128	Hs.615131	GeneID:23479		0 (0%)	0 (0%)	no
	1563018_at	TBX5	T-box 5	12q24.1	12	BC011028	Hs.381715	GeneID:6910		0 (0%)	0 (0%)	no
	206333_at	MSI1	musashi homolog 1 (Drosophila)	12q24.1-q24.31	12	NM_002442	Hs.158311	GeneID:4440		0 (0%)	0 (0%)	no
	221676_s_at	CORO1C	coronin, actin binding protein, 1C	12q24.1	12	BC002342	Hs.701585	GeneID:23603		0 (0%)	0 (0%)	no
	202622_s_at	ATXN2	ataxin 2	12q24.1	12	NM_002973	Hs.76253	GeneID:6311		0 (0%)	0 (0%)	no
	200726_at	PPP1CC	protein phosphatase 1, catalytic subunit, gamma isoform	12q24.1-q24.2	12	NM_002710	Hs.79081	GeneID:5501		0 (0%)	0 (0%)	no
	1556864_at	TCTN1	tectonic family member 1	12q24.11	12	BC030993	Hs.211511	GeneID:79600		0 (0%)	0 (0%)	no
	219267_at	GLTP	glycolipid transfer protein	12q24.11	12	NM_016433	Hs.381256	GeneID:51228		0 (0%)	0 (0%)	no
[truncated: 1,073 more rows]
