# Supplementary material for: Gene Expression Profiling of Solitary Fibrous Tumors
Source: PLoS One. 2013 May 29;8(5):e64497. doi: 10.1371/journal.pone.0064497 (PMC3667191; doi:10.1371/journal.pone.0064497)
Supplement: Table S7 — Analysis of DNA CNA in the 2,014 genes differentially expressed between SFTs vs. genetically-simple STSs, not located on sexual chromosomes and present on our Agilent aCGH chips. (XLS) [file pone.0064497.s009.xls]

## Sheet: SupTtable 7
Table S7: Analysis of DNA CNA in the 2.618 genes differentially expressed between SFTs vs. genetically-simple STSs, not located on sexual chromosomes and present on our Agilent array-CGH chips. .
	Symbol	Title	Cytoband	CHR	Representative.Public.ID	UniGene.ID	GeneID	CNV	% of SFT with Gain	% of SFT with Loss	CNA present	Rank of RNA expression level in the tumor(s) with CNA within the 12 SFT
	PPAP2B	phosphatidic acid phosphatase type 2B	1pter-p22.1	1	AB000889	Hs.619002	8613		0 (0%)	0 (0%)	no
	SDC3	syndecan 3	1pter-p22.3	1	AF248634	Hs.158287	9672		0 (0%)	0 (0%)	no
	ISG15	ISG15 ubiquitin-like modifier	1p36.33	1	NM_005101	Hs.458485	9636	CNV_3274	0 (0%)	0 (0%)	no
	AGRN	agrin	1p36.33	1	AI424797	Hs.273330	375790	CNV_3274	0 (0%)	0 (0%)	no
	SDF4	stromal cell derived factor 4	1p36.33	1	NM_016547	Hs.42806	51150	CNV_0001	0 (0%)	0 (0%)	no
	MORN1	MORN repeat containing 1	1p36.33-p36.32	1	BC021704	Hs.642701	79906	CNV_4193	0 (0%)	0 (0%)	no
	AJAP1	adherens junctions associated protein 1	1p36.32	1	NM_018836	Hs.25924	55966		0 (0%)	0 (0%)	no
	HES2	hairy and enhancer of split 2 (Drosophila)	1p36.31-p36.11	1	NM_019089	Hs.118727	54626		0 (0%)	0 (0%)	no
	CAMTA1	calmodulin binding transcription activator 1	1p36.31-p36.23	1	AF111804	Hs.397705	23261	CNV_4203	0 (0%)	0 (0%)	no
	GABRD	gamma-aminobutyric acid (GABA) A receptor, delta	1p|1p36.3	1	NM_000815	Hs.113882	2563	CNV_3276	0 (0%)	0 (0%)	no
	MEGF6	multiple EGF-like-domains 6	1p36.3	1	AL134303	Hs.593645	1953	CNV_3278	0 (0%)	0 (0%)	no
	KCNAB2	potassium voltage-gated channel, shaker-related subfamily, beta member 2	1p36.3	1	AL520102	Hs.440497	8514	CNV_4199	0 (0%)	0 (0%)	no
	CASP9	caspase 9, apoptosis-related cysteine peptidase	1p36.3-p36.1	1	U60521	Hs.329502	842		0 (0%)	0 (0%)	no
	SCNN1D	sodium channel, nonvoltage-gated 1, delta	1p36.3-p36.2	1	NM_002978	Hs.512681	6339	CNV_0001	0 (0%)	0 (0%)	no
	MASP2	mannan-binding lectin serine peptidase 2	1p36.3-p36.2	1	NM_006610	Hs.655645	10747		0 (0%)	0 (0%)	no
	GPR157	G protein-coupled receptor 157	1p36.23	1	NM_024980	Hs.632367	80045	CNV_5198	0 (0%)	0 (0%)	no
	HSPB7	heat shock 27kDa protein family, member 7 (cardiovascular)	1p36.23-p34.3	1	NM_014424	Hs.502612	27129		0 (0%)	0 (0%)	no
	SPSB1	splA/ryanodine receptor domain and SOCS box containing 1	1p36.22	1	NM_025106	Hs.721335	80176	CNV_8316	0 (0%)	0 (0%)	no
	TARDBP	TAR DNA binding protein	1p36.22	1	NM_007375	Hs.300624	23435		0 (0%)	0 (0%)	no
	RP5-1077B9.4	invasion inhibitory protein 45	1p36.22	1	NM_021933	Hs.8595	60672		0 (0%)	0 (0%)	no
	ICMT	isoprenylcysteine carboxyl methyltransferase	1p36.21	1	AL578502	Hs.515688	23463	CNV_4200	0 (0%)	0 (0%)	no
	TMEM51	transmembrane protein 51	1p36.21	1	NM_018022	Hs.465305	55092	CNV_8319	0 (0%)	0 (0%)	no
	CA6	carbonic anhydrase VI	1p36.2	1	BC034350	Hs.100322	765		0 (0%)	0 (0%)	no
	CDA	cytidine deaminase	1p36.2-p35	1	NM_001785	Hs.466910	978		0 (0%)	0 (0%)	no
	RERE	arginine-glutamic acid dipeptide (RE) repeats	1p36.2-p36.1	1	AK096094	Hs.463041	473	CNV_0003	0 (0%)	0 (0%)	no
	AHDC1	AT hook, DNA binding motif, containing 1	1p36.13	1	NM_015699	Hs.469280	27245		0 (0%)	0 (0%)	no
	NBPF1	neuroblastoma breakpoint family, member 1	1p36.13	1	BM041211	Hs.676059	55672	CNV_34489	0 (0%)	0 (0%)	no
	NBL1	neuroblastoma, suppression of tumorigenicity 1	1p36.13|1p36.13-p36.11	1	NM_005380	Hs.654502	4681		0 (0%)	0 (0%)	no
	APH1A	anterior pharynx defective 1 homolog A (C. elegans)	1p36.13-q31.3	1	AY113699	Hs.108408	51107		0 (0%)	0 (0%)	no
	ADIPOR1	adiponectin receptor 1	1p36.13-q41	1	NM_015999	Hs.5298	51094		0 (0%)	0 (0%)	no
	CYB5R1	cytochrome b5 reductase 1	1p36.13-q41	1	AK027319	Hs.334832	51706		0 (0%)	0 (0%)	no
	CAMK2N1	calcium/calmodulin-dependent protein kinase II inhibitor 1	1p36.12	1	NM_018584	Hs.197922	55450		0 (0%)	0 (0%)	no
	ALPL	alkaline phosphatase, liver/bone/kidney	1p36.12	1	S76738	Hs.75431	249	CNV_3285	0 (0%)	0 (0%)	no
	HSPC157	hypothetical LOC29092	1p36.12	1	NM_014179	Hs.279842	29092	CNV_3286	0 (0%)	0 (0%)	no
	FUSIP1	FUS interacting protein (serine/arginine-rich) 1	1p36.11	1	NM_021993	Hs.3530	10772		0 (0%)	0 (0%)	no
	IL22RA1	interleukin 22 receptor, alpha 1	1p36.11	1	NM_021258	Hs.110915	58985		0 (0%)	0 (0%)	no
	SRRM1	serine/arginine repetitive matrix 1	1p36.11	1	AU147713	Hs.18192	10250	CNV_5479	0 (0%)	0 (0%)	no
	RHD	Rh blood group, D antigen	1p36.11	1	X63097	Hs.647623	6007	CNV_0680	0 (0%)	0 (0%)	no
	PIGV	phosphatidylinositol glycan anchor biosynthesis, class V	1p36.11	1	NM_017837	Hs.259605	55650		0 (0%)	0 (0%)	no
	WDTC1	WD and tetratricopeptide repeats 1	1p36.11	1	AK023778	Hs.469154	23038		0 (0%)	0 (0%)	no
	RSC1A1	regulatory solute carrier protein, family 1, member 1	1p36.1	1	AI268381	Hs.718857	6248		0 (0%)	0 (0%)	no
	CAPZB	capping protein (actin filament) muscle Z-line, beta	1p36.1	1	AL572341	Hs.432760	832		0 (0%)	0 (0%)	no
	ECE1	endothelin converting enzyme 1	1p36.1	1	BF969352	Hs.195080	1889		0 (0%)	0 (0%)	no
	EXTL1	exostoses (multiple)-like 1	1p36.1	1	NM_004455	Hs.150956	2134		0 (0%)	0 (0%)	no
	RCC1	regulator of chromosome condensation 1	1p36.1	1	NM_001269	Hs.469723	1104		0 (0%)	0 (0%)	no
	PRKACB	protein kinase, cAMP-dependent, catalytic, beta	1p36.1	1	AA130247	Hs.487325	5567		0 (0%)	0 (0%)	no
	HSPG2	heparan sulfate proteoglycan 2	1p36.1-p34	1	AI991033	Hs.562227	3339	CNV_4215	0 (0%)	0 (0%)	no
	MFAP2	microfibrillar-associated protein 2	1p36.1-p35	1	NM_017459	Hs.389137	4237	CNV_3284	0 (0%)	0 (0%)	no
	STMN1	stathmin 1/oncoprotein 18	1p36.1-p35	1	NM_005563	Hs.209983	3925		0 (0%)	0 (0%)	no
	ATP13A2	ATPase type 13A2	1p36	1	NM_022089	Hs.128866	23400	CNV_3284	0 (0%)	0 (0%)	no
	PINK1	PTEN induced putative kinase 1	1p36	1	BF432478	Hs.389171	65018		0 (0%)	0 (0%)	no
	H6PD	hexose-6-phosphate dehydrogenase (glucose 1-dehydrogenase)	1p36	1	AY142148	Hs.463511	9563	CNV_8316	0 (0%)	0 (0%)	no
	SRM	spermidine synthase	1p36-p22	1	NM_003132	Hs.76244	6723		0 (0%)	0 (0%)	no
	UBIAD1	UbiA prenyltransferase domain containing 1	1p36-p34.1	1	NM_013319	Hs.522933	29914		0 (0%)	0 (0%)	no
	HTR6	5-hydroxytryptamine (serotonin) receptor 6	1p36-p35	1	NM_000871	Hs.22180	3362		0 (0%)	0 (0%)	no
	C1orf38	chromosome 1 open reading frame 38	1p35.3	1	NM_004848	Hs.10649	9473		0 (0%)	0 (0%)	no
	RCAN3	RCAN family member 3	1p35.3-p33	1	NM_013441	Hs.656799	11123		0 (0%)	0 (0%)	no
	C1orf149	chromosome 1 open reading frame 149	1p35.3-p33	1	NM_022756	Hs.17118	64769	CNV_0006	0 (0%)	0 (0%)	no
	GPATCH3	G patch domain containing 3	1p35.3-p35.1	1	NM_022078	Hs.10903	63906	CNV_4218	0 (0%)	0 (0%)	no
	PTPRU	protein tyrosine phosphatase, receptor type, U	1p35.3-p35.1	1	U71075	Hs.19718	10076		0 (0%)	0 (0%)	no
	PUM1	pumilio homolog 1 (Drosophila)	1p35.2	1	BG474429	Hs.281707	9698		0 (0%)	0 (0%)	no
	TXLNA	taxilin alpha	1p35.1	1	AI768249	Hs.17987	200081		0 (0%)	0 (0%)	no
	RBBP4	retinoblastoma binding protein 4	1p35.1	1	BC003092	Hs.16003	5928	CNV_5484	0 (0%)	0 (0%)	no
	YARS	tyrosyl-tRNA synthetase	1p35.1	1	AW245400	Hs.213264	8565		0 (0%)	0 (0%)	no
	RNF19B	ring finger protein 19B	1p35.1	1	AL031602	Hs.591504	127544		0 (0%)	0 (0%)	no
	DNALI1	dynein, axonemal, light intermediate chain 1	1p35.1	1	NM_003462	Hs.406050	7802	CNV_0006	0 (0%)	0 (0%)	no
	PLA2G2A	phospholipase A2, group IIA (platelets, synovial fluid)	1p35	1	NM_000300	Hs.466804	5320		0 (0%)	0 (0%)	no
	RPA2	replication protein A2, 32kDa	1p35	1	NM_002946	Hs.79411	6118		0 (0%)	0 (0%)	no
	SLC2A1	solute carrier family 2 (facilitated glucose transporter), member 1	1p35-p31.3	1	AI091047	Hs.473721	6513		0 (0%)	0 (0%)	no
	COL16A1	collagen, type XVI, alpha 1	1p35-p34	1	NM_001856	Hs.368921	1307	CNV_2304	0 (0%)	0 (0%)	no
	MRPS15	mitochondrial ribosomal protein S15	1p35-p34.1	1	NM_031280	Hs.352839	64960		0 (0%)	0 (0%)	no
	CSF3R	colony stimulating factor 3 receptor (granulocyte)	1p35-p34.3	1	NM_172313	Hs.524517	1441		0 (0%)	0 (0%)	no
	NCDN	neurochondrin	1p34.3	1	AB011179	Hs.121870	23154		0 (0%)	0 (0%)	no
	C1orf216	chromosome 1 open reading frame 216	1p34.3	1	AL042729	Hs.112023	127703		0 (0%)	0 (0%)	no
	EIF2C4	eukaryotic translation initiation factor 2C, 4	1p34.3	1	BC016012	Hs.724569	192670		0 (0%)	0 (0%)	no
	MAP7D1	MAP7 domain containing 1	1p34.3	1	NM_018067	Hs.356096	55700	CNV_3288	0 (0%)	0 (0%)	no
	SNIP1	Smad nuclear interacting protein 1	1p34.3	1	NM_024700	Hs.471951	79753	CNV_0006	0 (0%)	0 (0%)	no
	YRDC	yrdC domain containing (E. coli)	1p34.3	1	NM_024640	Hs.301564	79693		0 (0%)	0 (0%)	no
	SF3A3	splicing factor 3a, subunit 3, 60kDa	1p34.3	1	NM_006802	Hs.77897	10946		0 (0%)	0 (0%)	no
	UTP11L	UTP11-like, U3 small nucleolar ribonucleoprotein, (yeast)	1p34.3	1	NM_016037	Hs.472038	51118		0 (0%)	0 (0%)	no
	ZMYM6	zinc finger, MYM-type 6	1p34.2	1	NM_145310	Hs.533986	9204		0 (0%)	0 (0%)	no
	MYCL1	v-myc myelocytomatosis viral oncogene homolog 1, lung carcinoma derived (avian)	1p34.2	1	M19720	Hs.437922	4610	CNV_3289	0 (0%)	0 (0%)	no
	PPCS	phosphopantothenoylcysteine synthetase	1p34.2	1	NM_024664	Hs.710166	79717		0 (0%)	0 (0%)	no
	ELOVL1	elongation of very long chain fatty acids (FEN1/Elo2, SUR4/Elo3, yeast)-like 1	1p34.2	1	NM_016031	Hs.25597	64834		0 (0%)	0 (0%)	no
	MED8	mediator complex subunit 8	1p34.2	1	BG230758	Hs.301756	112950		0 (0%)	0 (0%)	no
	NDUFS5	NADH dehydrogenase (ubiquinone) Fe-S protein 5, 15kDa (NADH-coenzyme Q reductase)	1p34.2-p33	1	NM_004552	Hs.534404	4725		0 (0%)	0 (0%)	no
	CTPS	CTP synthase	1p34.1	1	NM_001905	Hs.473087	1503	CNV_34824	0 (0%)	0 (0%)	no
	TMEM53	transmembrane protein 53	1p34.1	1	BC007521	Hs.22157	79639		0 (0%)	0 (0%)	no
	KIF2C	kinesin family member 2C	1p34.1	1	U63743	Hs.720061	11004		0 (0%)	0 (0%)	no
	EIF2B3	eukaryotic translation initiation factor 2B, subunit 3 gamma, 58kDa	1p34.1	1	NM_020365	Hs.533549	8891		0 (0%)	0 (0%)	no
	MAST2	microtubule associated serine/threonine kinase 2	1p34.1	1	AB047005	Hs.319481	23139	CNV_4222	0 (0%)	0 (0%)	no
	PIK3R3	phosphoinositide-3-kinase, regulatory subunit 3 (gamma)	1p34.1	1	BE622627	Hs.655387	8503		0 (0%)	0 (0%)	no
	POMGNT1	protein O-linked mannose beta1,2-N-acetylglucosaminyltransferase	1p34.1	1	NM_017739	Hs.525134	55624		0 (0%)	0 (0%)	no
	GJB3	gap junction protein, beta 3, 31kDa	1p34	1	BF060667	Hs.620718	2707		0 (0%)	0 (0%)	no
	PTPRF	protein tyrosine phosphatase, receptor type, F	1p34	1	AU145351	Hs.272062	5792		0 (0%)	0 (0%)	no
	MTF1	metal-regulatory transcription factor 1	1p33	1	AW182367	Hs.471991	4520		0 (0%)	0 (0%)	no
	DHCR24	24-dehydrocholesterol reductase	1p33-p31.1	1	NM_014762	Hs.498727	1718	CNV_2307	0 (0%)	0 (0%)	no
	ELTD1	EGF, latrophilin and seven transmembrane domain containing 1	1p33-p32	1	NM_022159	Hs.132314	64123		0 (0%)	0 (0%)	no
	ZFYVE9	zinc finger, FYVE domain containing 9	1p32.3	1	NM_004799	Hs.532345	9372		0 (0%)	0 (0%)	no
	ZCCHC11	zinc finger, CCHC domain containing 11	1p32.3	1	AI049962	Hs.655407	23318		0 (0%)	0 (0%)	no
	ECHDC2	enoyl Coenzyme A hydratase domain containing 2	1p32.3	1	NM_018281	Hs.476319	55268	CNV_4225	0 (0%)	0 (0%)	no
	KHDRBS1	KH domain containing, RNA binding, signal transduction associated 1	1p32	1	NM_006559	Hs.445893	10657		0 (0%)	0 (0%)	no
	TESK2	testis-specific kinase 2	1p32	1	NM_007170	Hs.591499	10420	CNV_8915	0 (0%)	0 (0%)	no
	JUN	jun oncogene	1p32-p31	1	BG491844	Hs.723911	3725		0 (0%)	0 (0%)	no
	SLC35D1	solute carrier family 35 (UDP-glucuronic acid/UDP-N-acetylgalactosamine dual transporter), member D1	1p32-p31	1	N80922	Hs.213642	23169		0 (0%)	0 (0%)	no
	VCAM1	vascular cell adhesion molecule 1	1p32-p31	1	NM_001078	Hs.109225	7412		0 (0%)	0 (0%)	no
	ZMYM4	zinc finger, MYM-type 4	1p32-p34	1	AA521508	Hs.269211	9202	CNV_9880	0 (0%)	0 (0%)	no
	TM2D1	TM2 domain containing 1	1p31.3	1	AF353990	Hs.656790	83941		0 (0%)	0 (0%)	no
	CYP2J2	cytochrome P450, family 2, subfamily J, polypeptide 2	1p31.3-p31.2	1	NM_000775	Hs.152096	1573		0 (0%)	0 (0%)	no
	HHLA3	HERV-H LTR-associating 3	1p31.1	1	NM_007071	Hs.142245	11147		0 (0%)	0 (0%)	no
	PIGK	phosphatidylinositol glycan anchor biosynthesis, class K	1p31.1	1	BC026186	Hs.178305	10026		0 (0%)	0 (0%)	no
	LPHN2	latrophilin 2	1p31.1	1	NM_012302	Hs.24212	23266		0 (0%)	0 (0%)	no
	TTLL7	tubulin tyrosine ligase-like family, member 7	1p31.1	1	NM_024686	Hs.445826	79739		0 (0%)	0 (0%)	no
	LEPR	leptin receptor	1p31	1	BC035120	Hs.723178	3953	CNV_34828	0 (0%)	0 (0%)	no
	DIRAS3	DIRAS family, GTP-binding RAS-like 3	1p31	1	AK021882	Hs.194695	9077		0 (0%)	0 (0%)	no
	DNASE2B	deoxyribonuclease II beta	1p22.3	1	NM_021233	Hs.129142	58511		0 (0%)	0 (0%)	no
	SSX2IP	synovial sarcoma, X breakpoint 2 interacting protein	1p22.3	1	AW136988	Hs.22587	117178		0 (0%)	0 (0%)	no
	MCOLN3	mucolipin 3	1p22.3	1	AW665790	Hs.535239	55283		0 (0%)	0 (0%)	no
	LMO4	LIM domain only 4	1p22.3	1	AI824831	Hs.436792	8543		0 (0%)	0 (0%)	no
	GBP1	guanylate binding protein 1, interferon-inducible, 67kDa	1p22.2	1	BC002666	Hs.62661	2633	CNV_3298	0 (0%)	0 (0%)	no
	GBP2	guanylate binding protein 2, interferon-inducible	1p22.2	1	NM_004120	Hs.386567	2634		0 (0%)	0 (0%)	no
	KIAA1107	KIAA1107	1p22.1	1	BC037317	Hs.21554	23285		0 (0%)	0 (0%)	no
	DR1	down-regulator of transcription 1, TBP-binding (negative cofactor 2)	1p22.1	1	NM_001938	Hs.348418	1810		0 (0%)	0 (0%)	no
	GCLM	glutamate-cysteine ligase, modifier subunit	1p22.1	1	NM_002061	Hs.315562	2730		0 (0%)	0 (0%)	no
	ABCA4	ATP-binding cassette, sub-family A (ABC1), member 4	1p22.1-p21	1	U66691	Hs.416707	24		0 (0%)	0 (0%)	no
	GNG5	guanine nucleotide binding protein (G protein), gamma 5	1p22	1	NM_005274	Hs.645427	2787		0 (0%)	0 (0%)	no
	DPYD	dihydropyrimidine dehydrogenase	1p22	1	BC008379	Hs.335034	1806	CNV_4236	0 (0%)	0 (0%)	no
	CSDE1	cold shock domain containing E1, RNA-binding	1p22	1	AA167775	Hs.69855	7812	CNV_3306	0 (0%)	0 (0%)	no
	GTF2B	general transcription factor IIB	1p22-p21	1	NM_001514	Hs.481852	2959		0 (0%)	0 (0%)	no
	F3	coagulation factor III (thromboplastin, tissue factor)	1p22-p21	1	NM_001993	Hs.62192	2152		0 (0%)	0 (0%)	no
	GPR88	G protein-coupled receptor 88	1p21.3	1	NM_022049	Hs.170053	54112		0 (0%)	0 (0%)	no
	CDC14A	CDC14 cell division cycle 14 homolog A (S. cerevisiae)	1p21	1	NM_003672	Hs.127411	8556		0 (0%)	0 (0%)	no
	COL11A1	collagen, type XI, alpha 1	1p21	1	NM_001854	Hs.523446	1301		0 (0%)	0 (0%)	no
	SLC25A24	solute carrier family 25 (mitochondrial carrier; phosphate carrier), member 24	1p13.3	1	BC029905	Hs.656870	29957	CNV_3305	0 (0%)	0 (0%)	no
	GSTM4	glutathione S-transferase mu 4	1p13.3	1	NM_000850	Hs.348387	2948	CNV_34678	0 (0%)	0 (0%)	no
	GSTM2	glutathione S-transferase mu 2 (muscle)	1p13.3	1	NM_000848	Hs.279837	2946		0 (0%)	0 (0%)	no
	GSTM5	glutathione S-transferase mu 5	1p13.3	1	NM_000851	Hs.75652	2949	CNV_34683	0 (0%)	0 (0%)	no
	RAP1A	RAP1A, member of RAS oncogene family	1p13.3	1	AB051846	Hs.190334	5906		0 (0%)	0 (0%)	no
	DCLRE1B	DNA cross-link repair 1B (PSO2 homolog, S. cerevisiae)	1p13.2	1	NM_022836	Hs.591412	64858	CNV_3306	0 (0%)	0 (0%)	no
	CTTNBP2NL	CTTNBP2 N-terminal like	1p13.2	1	AB037854	---	55917		0 (0%)	0 (0%)	no
	GNAT2	guanine nucleotide binding protein (G protein), alpha transducing activity polypeptide 2	1p13.1	1	BC000233	Hs.36973	2780		0 (0%)	0 (0%)	no
	TRIM33	tripartite motif-containing 33	1p13.1	1	AF220137	Hs.26837	51592	CNV_3306	0 (0%)	0 (0%)	no
	PHTF1	putative homeodomain transcription factor 1	1p13	1	NM_006608	Hs.655824	10745	CNV_3306	0 (0%)	0 (0%)	no
	AMPD1	adenosine monophosphate deaminase 1 (isoform M)	1p13	1	NM_000036	Hs.89570	270	CNV_3306	0 (0%)	0 (0%)	no
	IGSF3	immunoglobulin superfamily, member 3	1p13	1	NM_001542	Hs.171057	3321	CNV_4243	0 (0%)	0 (0%)	no
	MAN1A2	mannosidase, alpha, class 1A, member 2	1p13	1	NM_006699	Hs.435938	10905		0 (0%)	0 (0%)	no
	RBM15	RNA binding motif protein 15	1p13	1	AF364037	Hs.435947	64783		0 (0%)	0 (0%)	no
	WDR3	WD repeat domain 3	1p13-p12	1	NM_006784	Hs.310809	10885		0 (0%)	0 (0%)	no
	ZNF358	zinc finger protein 358	1	1	NM_018083	Hs.133475	140467	CNV_8863	0 (0%)	0 (0%)	no
	MTMR11	myotubularin related protein 11	1q12-q21	1	AK097000	Hs.425144	10903	CNV_3313	0 (0%)	0 (0%)	no
	ITGA10	integrin, alpha 10	1q21	1	AF112345	Hs.158237	8515	CNV_2324	0 (0%)	0 (0%)	no
	ACP6	acid phosphatase 6, lysophosphatidic	1q21	1	NM_016361	Hs.562154	51205		0 (0%)	0 (0%)	no
	CTSS	cathepsin S	1q21	1	BC002642	Hs.181301	1520		0 (0%)	0 (0%)	no
	SETDB1	SET domain, bifurcated 1	1q21	1	NM_012432	Hs.643565	9869		0 (0%)	0 (0%)	no
	ANXA9	annexin A9	1q21	1	AF230929	Hs.3346	8416		0 (0%)	0 (0%)	no
	PRUNE	prune homolog (Drosophila)	1q21	1	AF123539	Hs.78524	58497		0 (0%)	0 (0%)	no
	S100A10	S100 calcium binding protein A10	1q21	1	NM_002966	Hs.143873	6281		0 (0%)	0 (0%)	no
	S100A7	S100 calcium binding protein A7	1q21	1	NM_002963	Hs.112408	6278		0 (0%)	0 (0%)	no
	SLC39A1	solute carrier family 39 (zinc transporter), member 1	1q21	1	NM_014437	Hs.7854	27173		0 (0%)	0 (0%)	no
	JTB	jumping translocation breakpoint	1q21	1	NM_006694	Hs.6396	10899		0 (0%)	0 (0%)	no
	CLK2	CDC-like kinase 2	1q21	1	NM_003993	Hs.73986	1196	CNV_3315	0 (0%)	0 (0%)	no
	UBQLN4	ubiquilin 4	1q21	1	AK023354	Hs.283739	56893		0 (0%)	0 (0%)	no
	SPTA1	spectrin, alpha, erythrocytic 1 (elliptocytosis 2)	1q21	1	NM_003126	Hs.119825	6708		0 (0%)	0 (0%)	no
	SPRR3	small proline-rich protein 3	1q21-q22	1	NM_005416	Hs.139322	6707		0 (0%)	0 (0%)	no
	RUSC1	RUN and SH3 domain containing 1	1q21-q22	1	NM_014328	Hs.226499	23623	CNV_3315	0 (0%)	0 (0%)	no
	MRPL24	mitochondrial ribosomal protein L24	1q21-q22	1	NM_024540	Hs.418233	79590		0 (0%)	0 (0%)	no
	CD5L	CD5 molecule-like	1q21-q23	1	NM_005894	Hs.134035	922		0 (0%)	0 (0%)	no
	B4GALT3	UDP-Gal:betaGlcNAc beta 1,4- galactosyltransferase, polypeptide 3	1q21-q23	1	AF038661	Hs.321231	8703		0 (0%)	0 (0%)	no
	APOA2	apolipoprotein A-II	1q21-q23	1	NM_001643	Hs.237658	336		0 (0%)	0 (0%)	no
	TAGLN2	transgelin 2	1q21-q25	1	NM_003564	Hs.517168	8407		0 (0%)	0 (0%)	no
	FMO5	flavin containing monooxygenase 5	1q21.1	1	BC020872	Hs.642706	2330	CNV_3312	0 (0%)	0 (0%)	no
	GJA5	gap junction protein, alpha 5, 40kDa	1q21.1	1	NM_005266	Hs.447968	2702	CNV_34420	0 (0%)	0 (0%)	no
	PEA15	phosphoprotein enriched in astrocytes 15	1q21.1	1	BC002426	Hs.517216	8682		0 (0%)	0 (0%)	no
	ANP32E	acidic (leucine-rich) nuclear phosphoprotein 32 family, member E	1q21.2	1	NM_030920	Hs.656466	81611		0 (0%)	0 (0%)	no
	C1orf54	chromosome 1 open reading frame 54	1q21.2	1	NM_024579	Hs.91283	79630		0 (0%)	0 (0%)	no
	ENSA	endosulfine alpha	1q21.2	1	BC000436	Hs.632456	2029		0 (0%)	0 (0%)	no
	LASS2	LAG1 homolog, ceramide synthase 2	1q21.2	1	AK001105	Hs.713103	29956		0 (0%)	0 (0%)	no
	FAM63A	family with sequence similarity 63, member A	1q21.2	1	AL561943	Hs.723127	55793		0 (0%)	0 (0%)	no
	SMG5	Smg-5 homolog, nonsense mediated mRNA decay factor (C. elegans)	1q21.2	1	AB029012	Hs.516837	23381		0 (0%)	0 (0%)	no
	C1orf77	chromosome 1 open reading frame 77	1q21.3	1	AW005776	Hs.611057	26097		0 (0%)	0 (0%)	no
	SLC27A3	solute carrier family 27 (fatty acid transporter), member 3	1q21.3	1	BC003654	Hs.438723	11000		0 (0%)	0 (0%)	no
	UBE2Q1	ubiquitin-conjugating enzyme E2Q family member 1	1q21.3	1	NM_017582	Hs.607928	55585		0 (0%)	0 (0%)	no
	LY9	lymphocyte antigen 9	1q21.3-q22	1	AF244129	Hs.403857	4063		0 (0%)	0 (0%)	no
	FDPS	farnesyl diphosphate synthase (farnesyl pyrophosphate synthetase, dimethylallyltranstransferase, geranyltranstransferase)	1q22	1	NM_002004	Hs.335918	2224	CNV_3315	0 (0%)	0 (0%)	no
	ASH1L	ash1 (absent, small, or homeotic)-like (Drosophila)	1q22	1	NM_018489	Hs.491060	55870	CNV_6789	0 (0%)	0 (0%)	no
	YY1AP1	YY1 associated protein 1	1q22	1	NM_018253	Hs.584927	55249	CNV_6789	0 (0%)	0 (0%)	no
	SEMA4A	sema domain, immunoglobulin domain (Ig), transmembrane domain (TM) and short cytoplasmic domain, (semaphorin) 4A	1q22	1	NM_022367	Hs.408846	64218		0 (0%)	0 (0%)	no
	IFI16	interferon, gamma-inducible protein 16	1q22	1	NM_005531	Hs.380250	3428	CNV_34723	0 (0%)	0 (0%)	no
	AIM2	absent in melanoma 2	1q22	1	NM_004833	Hs.281898	9447		0 (0%)	0 (0%)	no
	PPOX	protoporphyrinogen oxidase	1q22	1	NM_000309	Hs.517373	5498		0 (0%)	0 (0%)	no
	CD1A	CD1a molecule	1q22-q23	1	M28825	Hs.1309	909		0 (0%)	0 (0%)	no
	NCSTN	nicastrin	1q22-q23	1	AF240468	Hs.517249	23385		0 (0%)	0 (0%)	no
	FCER1A	Fc fragment of IgE, high affinity I, receptor for; alpha polypeptide	1q23	1	BC015185	Hs.897	2205		0 (0%)	0 (0%)	no
	NDUFS2	NADH dehydrogenase (ubiquinone) Fe-S protein 2, 49kDa (NADH-coenzyme Q reductase)	1q23	1	NM_004550	Hs.173611	4720		0 (0%)	0 (0%)	no
	MGST3	microsomal glutathione S-transferase 3	1q23	1	NM_004528	Hs.191734	4259		0 (0%)	0 (0%)	no
	SELL	selectin L	1q23-q25	1	NM_000655	Hs.82848	6402		0 (0%)	0 (0%)	no
	NES	nestin	1q23.1	1	NM_024609	Hs.527971	10763		0 (0%)	0 (0%)	no
	RGS7	regulator of G-protein signaling 7	1q43|1q23.1	1	AF493931	Hs.655739	6000		0 (0%)	0 (0%)	no
	PFDN2	prefoldin subunit 2	1q23.3	1	NM_012394	Hs.492516	5202		0 (0%)	0 (0%)	no
	UAP1	UDP-N-acteylglucosamine pyrophosphorylase 1	1q23.3	1	S73498	Hs.492859	6675		0 (0%)	0 (0%)	no
	RGS4	regulator of G-protein signaling 4	1q23.3	1	AL514445	Hs.386726	5999		0 (0%)	0 (0%)	no
	SLC19A2	solute carrier family 19 (thiamine transporter), member 2	1q23.3	1	AF153330	Hs.30246	10560		0 (0%)	0 (0%)	no
	CREG1	cellular repressor of E1A-stimulated genes 1	1q24	1	NM_003851	Hs.5710	8804		0 (0%)	0 (0%)	no
	BLZF1	basic leucine zipper nuclear factor 1	1q24	1	AI002966	Hs.130746	8548		0 (0%)	0 (0%)	no
	C1orf114	chromosome 1 open reading frame 114	1q24	1	BC026073	Hs.567557	57821		0 (0%)	0 (0%)	no
	RASAL2	RAS protein activator like 2	1q24	1	BQ003426	Hs.496139	9462		0 (0%)	0 (0%)	no
	VAMP4	vesicle-associated membrane protein 4	1q24-q25	1	NM_003762	Hs.6651	8674		0 (0%)	0 (0%)	no
	CACYBP	calcyclin binding protein	1q24-q25	1	AF057356	Hs.508524	27101		0 (0%)	0 (0%)	no
	KIAA0040	KIAA0040	1q24-q25	1	T79953	Hs.518138	9674		0 (0%)	0 (0%)	no
	FAM5B	family with sequence similarity 5, member B	1q24.1-q25.3	1	AF131833	Hs.495918	57795		0 (0%)	0 (0%)	no
	MPZL1	myelin protein zero-like 1	1q24.2	1	BF978611	Hs.493919	9019		0 (0%)	0 (0%)	no
	GPR161	G protein-coupled receptor 161	1q24.2	1	NM_007369	Hs.632453	23432	CNV_6794	0 (0%)	0 (0%)	no
	DNM3	dynamin 3	1q24.3	1	AI631915	Hs.654775	26052		0 (0%)	0 (0%)	no
	NMNAT2	nicotinamide nucleotide adenylyltransferase 2	1q25	1	NM_170706	Hs.497123	23057		0 (0%)	0 (0%)	no
	C1orf21	chromosome 1 open reading frame 21	1q25	1	NM_030806	Hs.497159	81563		0 (0%)	0 (0%)	no
	SOAT1	sterol O-acyltransferase 1	1q25	1	L21934	Hs.496383	6646		0 (0%)	0 (0%)	no
	CACNA1E	calcium channel, voltage-dependent, R type, alpha 1E subunit	1q25-q31	1	NM_000721	Hs.437444	777		0 (0%)	0 (0%)	no
	PRDX6	peroxiredoxin 6	1q25.1	1	BE869583	Hs.120	9588	CNV_4262	0 (0%)	0 (0%)	no
	KIAA0492	KIAA0492 protein	1q25.1	1	R02172	---	57238		0 (0%)	0 (0%)	no
	ASTN1	astrotactin 1	1q25.2	1	AB006627	Hs.495897	460		0 (0%)	0 (0%)	no
	IER5	immediate early response 5	1q25.3	1	NM_016545	Hs.15725	51278		0 (0%)	0 (0%)	no
	DKFZP564C196	DKFZP564C196 protein	1q25.3	1	AL050020	Hs.127384	284649		0 (0%)	0 (0%)	no
	GLUL	glutamate-ammonia ligase (glutamine synthetase)	1q31	1	NM_002065	Hs.518525	2752		0 (0%)	0 (0%)	no
	PHLDA3	pleckstrin homology-like domain, family A, member 3	1q31	1	NM_012396	Hs.268557	23612		0 (0%)	0 (0%)	no
	CTSE	cathepsin E	1q31	1	NM_001910	Hs.644082	1510		0 (0%)	0 (0%)	no
	GLRX2	glutaredoxin 2	1q31.2-q31.3	1	NM_016066	Hs.458283	51022		0 (0%)	0 (0%)	no
	NEK7	NIMA (never in mitosis gene a)-related kinase 7	1q31.3	1	AL080111	Hs.24119	140609		0 (0%)	0 (0%)	no
	PKP1	plakophilin 1 (ectodermal dysplasia/skin fragility syndrome)	1q32	1	NM_000299	Hs.497350	5317		0 (0%)	0 (0%)	no
	LMOD1	leiomodin 1 (smooth muscle)	1q32	1	NM_012134	Hs.519075	25802		0 (0%)	0 (0%)	no
	BTG2	BTG family, member 2	1q32	1	BG339064	Hs.519162	7832		0 (0%)	0 (0%)	no
	SNRPE	small nuclear ribonucleoprotein polypeptide E	1q32	1	NM_003094	Hs.334612	6635		0 (0%)	0 (0%)	no
	PIK3C2B	phosphoinositide-3-kinase, class 2, beta polypeptide	1q32	1	NM_002646	Hs.497487	5287		0 (0%)	0 (0%)	no
	MDM4	Mdm4 p53 binding protein homolog (mouse)	1q32	1	NM_002393	Hs.497492	4194		0 (0%)	0 (0%)	no
	CD46	CD46 molecule, complement regulatory protein	1q32	1	NM_002389	Hs.510402	4179	CNV_3328	0 (0%)	0 (0%)	no
	HHAT	hedgehog acyltransferase	1q32	1	NM_018194	Hs.58650	55733	CNV_34771	0 (0%)	0 (0%)	no
	TRAF5	TNF receptor-associated factor 5	1q32	1	BC032830	Hs.523930	7188		0 (0%)	0 (0%)	no
	HSD11B1	hydroxysteroid (11-beta) dehydrogenase 1	1q32-q41	1	NM_005525	Hs.195040	3290		0 (0%)	0 (0%)	no
	KIF14	kinesin family member 14	1q32.1	1	NM_014875	Hs.3104	9928	CNV_2344	0 (0%)	0 (0%)	no
	IPO9	importin 9	1q32.1	1	AW269792	Hs.596014	55705		0 (0%)	0 (0%)	no
	PTPN7	protein tyrosine phosphatase, non-receptor type 7	1q32.1	1	AF394064	Hs.402773	5778		0 (0%)	0 (0%)	no
	PPP1R12B	protein phosphatase 1, regulatory (inhibitor) subunit 12B	1q32.1	1	BC034430	Hs.444403	4660	CNV_4267	0 (0%)	0 (0%)	no
	CHI3L1	chitinase 3-like 1 (cartilage glycoprotein-39)	1q32.1	1	M80927	Hs.382202	1116		0 (0%)	0 (0%)	no
	ATP2B4	ATPase, Ca++ transporting, plasma membrane 4	1q32.1	1	NM_001684	Hs.343522	493		0 (0%)	0 (0%)	no
	ZC3H11A	zinc finger CCCH-type containing 11A	1q32.1	1	W01876	Hs.532399	9877		0 (0%)	0 (0%)	no
	PLEKHA6	pleckstrin homology domain containing, family A member 6	1q32.1	1	NM_014935	Hs.253146	22874		0 (0%)	0 (0%)	no
	TMCC2	transmembrane and coiled-coil domain family 2	1q32.1	1	AB001596	Hs.6360	9911		0 (0%)	0 (0%)	no
	SRGAP2	SLIT-ROBO Rho GTPase activating protein 2	1q32.1	1	AI263819	Hs.497575	23380		0 (0%)	0 (0%)	no
	FAIM3	Fas apoptotic inhibitory molecule 3	1q32.1	1	AI084226	Hs.723317	9214		0 (0%)	0 (0%)	no
	ELF3	E74-like factor 3 (ets domain transcription factor, epithelial-specific )	1q32.2	1	AF017307	Hs.67928	1999	CNV_5543	0 (0%)	0 (0%)	no
	C1orf107	chromosome 1 open reading frame 107	1q32.2	1	N30910	Hs.194754	27042		0 (0%)	0 (0%)	no
	G0S2	G0/G1switch 2	1q32.2|1q32.2-q41	1	NM_015714	Hs.432132	50486		0 (0%)	0 (0%)	no
	VASH2	vasohibin 2	1q32.3	1	BC028194	Hs.96885	79805		0 (0%)	0 (0%)	no
	KCNK2	potassium channel, subfamily K, member 2	1q41	1	AF004711	Hs.497745	3776		0 (0%)	0 (0%)	no
	RRP15	ribosomal RNA processing 15 homolog (S. cerevisiae)	1q41	1	AW029169	Hs.660109	51018		0 (0%)	0 (0%)	no
	SLC30A10	solute carrier family 30, member 10	1q41	1	NM_018713	Hs.284450	55532		0 (0%)	0 (0%)	no
	IARS2	isoleucyl-tRNA synthetase 2, mitochondrial	1q41	1	NM_018060	Hs.262823	55699		0 (0%)	0 (0%)	no
	MARK1	MAP/microtubule affinity-regulating kinase 1	1q41	1	AI183517	Hs.497806	4139		0 (0%)	0 (0%)	no
	MOSC1	MOCO sulphurase C-terminal domain containing 1	1q41	1	NM_022746	Hs.497816	64757		0 (0%)	0 (0%)	no
	GALNT2	UDP-N-acetyl-alpha-D-galactosamine:polypeptide N-acetylgalactosaminyltransferase 2 (GalNAc-T2)	1q41-q42	1	AL525086	Hs.724389	2590		0 (0%)	0 (0%)	no
	HLX	H2.0-like homeobox	1q41-q42.1	1	M60721	Hs.74870	3142		0 (0%)	0 (0%)	no
	GNPAT	glyceronephosphate O-acyltransferase	1q42	1	NM_014236	Hs.498028	8443		0 (0%)	0 (0%)	no
	TOMM20	translocase of outer mitochondrial membrane 20 homolog (yeast)	1q42	1	NM_014765	Hs.533192	9804		0 (0%)	0 (0%)	no
	KCNK1	potassium channel, subfamily K, member 1	1q42-q43	1	U90065	Hs.208544	3775		0 (0%)	0 (0%)	no
	LGALS8	lectin, galactoside-binding, soluble, 8	1q42-q43	1	AI659005	Hs.4082	3964		0 (0%)	0 (0%)	no
	AGT	angiotensinogen (serpin peptidase inhibitor, clade A, member 8)	1q42-q43	1	NM_000029	Hs.19383	183		0 (0%)	0 (0%)	no
	DISC1	disrupted in schizophrenia 1	1q42.1	1	AI635131	Hs.720411	27185	CNV_3334	0 (0%)	0 (0%)	no
	TP53BP2	tumor protein p53 binding protein, 2	1q42.1	1	NM_005426	Hs.523968	7159	CNV_3331	0 (0%)	0 (0%)	no
	EPHX1	epoxide hydrolase 1, microsomal (xenobiotic)	1q42.1	1	NM_000120	Hs.89649	2052		0 (0%)	0 (0%)	no
	RYR2	ryanodine receptor 2 (cardiac)	1q42.1-q43	1	NM_001035	Hs.109514	6262	CNV_3336	0 (0%)	0 (0%)	no
	FBXO28	F-box protein 28	1q42.11	1	AU154086	Hs.713992	23219	CNV_3331	0 (0%)	0 (0%)	no
	C1orf95	chromosome 1 open reading frame 95	1q42.12	1	AL134612	Hs.116827	375057		0 (0%)	0 (0%)	no
	ITPKB	inositol 1,4,5-trisphosphate 3-kinase B	1q42.13	1	BC015009	Hs.659396	3707		0 (0%)	0 (0%)	no
	C1orf35	chromosome 1 open reading frame 35	1q42.13	1	NM_024319	Hs.724558	79169	CNV_6812	0 (0%)	0 (0%)	no
	GJC2	gap junction protein, gamma 2, 47kDa	1q42.13	1	NM_020435	Hs.100072	57165	CNV_6812	0 (0%)	0 (0%)	no
	NUP133	nucleoporin 133kDa	1q42.13	1	NM_018230	Hs.12457	55746		0 (0%)	0 (0%)	no
	TBCE	tubulin folding cofactor E	1q42.3	1	NM_003193	Hs.498143	6905	CNV_34781	0 (0%)	0 (0%)	no
	TARBP1	TAR (HIV-1) RNA binding protein 1	1q42.3	1	NM_005646	Hs.498115	6894		0 (0%)	0 (0%)	no
	HEATR1	HEAT repeat containing 1	1q43	1	AK095692	Hs.708114	55127		0 (0%)	0 (0%)	no
	GREM2	gremlin 2, cysteine knot superfamily, homolog (Xenopus laevis)	1q43	1	NM_022469	Hs.98206	64388		0 (0%)	0 (0%)	no
	CEP170	centrosomal protein 170kDa	1q44	1	NM_153243	Hs.533635	9859	CNV_6814	0 (0%)	0 (0%)	no
	HNRNPU	heterogeneous nuclear ribonucleoprotein U (scaffold attachment factor A)	1q44	1	BC003621	Hs.106212	3192		0 (0%)	0 (0%)	no
	KIF26B	kinesin family member 26B	1q44	1	BC042481	Hs.368096	55083		0 (0%)	0 (0%)	no
	TFB2M	transcription factor B2, mitochondrial	1q44	1	BC042010	Hs.724613	64216	CNV_3338	0 (0%)	0 (0%)	no
	ZNF692	zinc finger protein 692	1q44	1	NM_017865	Hs.377705	55657	CNV_8354	0 (0%)	0 (0%)	no
	SH3YL1	SH3 domain containing, Ysc84-like 1 (S. cerevisiae)	2p25.3	2	BC034974	Hs.515951	26751	CNV_8936	0 (0%)	0 (0%)	no
	ADI1	acireductone dioxygenase 1	2p25.3	2	NM_018269	Hs.502773	55256		0 (0%)	0 (0%)	no
	MBOAT2	membrane bound O-acyltransferase domain containing 2	2p25.1	2	AI761250	Hs.467634	129642		0 (0%)	0 (0%)	no
	GREB1	GREB1 protein	2p25.1	2	NM_014668	Hs.467733	9687		0 (0%)	0 (0%)	no
	LPIN1	lipin 1	2p25.1	2	AA813260	Hs.467740	23175		0 (0%)	0 (0%)	no
	TRIB2	tribbles homolog 2 (Drosophila)	2p25.1-p24.3	2	NM_021643	Hs.467751	28951		0 (0%)	0 (0%)	no
	PXDN	peroxidasin homolog (Drosophila)	2p25	2	BF342851	Hs.332197	7837		0 (0%)	0 (0%)	no
	RPS7	ribosomal protein S7	2p25	2	AI805587	Hs.534346	6201		0 (0%)	0 (0%)	no
	SOX11	SRY (sex determining region Y)-box 11	2p25	2	AI360875	Hs.432638	6664	CNV_4273	0 (0%)	0 (0%)	no
	TAF1B	TATA box binding protein (TBP)-associated factor, RNA polymerase I, B, 63kDa	2p25	2	AA004579	Hs.584833	9014		0 (0%)	0 (0%)	no
	KCNF1	potassium voltage-gated channel, subfamily F, member 1	2p25	2	AF029780	Hs.23735	3754		0 (0%)	0 (0%)	no
	VPS24	vacuolar protein sorting 24 homolog (S. cerevisiae)	2p24.3-p24.1	2	NM_016079	Hs.591582	51652		0 (0%)	0 (0%)	no
	RDH14	retinol dehydrogenase 14 (all-trans/9-cis/11-cis)	2p24.2	2	AK023625	Hs.288880	57665	CNV_8365	0 (0%)	0 (0%)	no
	MYCN	v-myc myelocytomatosis viral related oncogene, neuroblastoma derived (avian)	2p24.1	2	AI871354	Hs.25960	4613		0 (0%)	0 (0%)	no
	SDC1	syndecan 1	2p24.1	2	Z48199	Hs.224607	6382		0 (0%)	0 (0%)	no
	C2orf43	chromosome 2 open reading frame 43	2p24.1	2	NM_021925	Hs.187823	60526		0 (0%)	0 (0%)	no
	KLHL29	kelch-like 29 (Drosophila)	2p24.1	2	BC015667	Hs.130593	114818		0 (0%)	0 (0%)	no
	NAG	neuroblastoma-amplified protein	2p24	2	NM_015909	Hs.467759	51594	CNV_3345	0 (0%)	0 (0%)	no
	RHOB	ras homolog gene family, member B	2p24	2	BI668074	Hs.502876	388		0 (0%)	0 (0%)	no
	APOB	apolipoprotein B (including Ag(x) antigen)	2p24-p23	2	NM_000384	Hs.120759	338		0 (0%)	0 (0%)	no
	PREB	prolactin regulatory element binding	2p23.3	2	NM_013388	Hs.279784	10113	CNV_9399	0 (0%)	0 (0%)	no
	C2orf28	chromosome 2 open reading frame 28	2p23.3	2	NM_016085	Hs.9527	51374		0 (0%)	0 (0%)	no
	EMILIN1	elastin microfibril interfacer 1	2p23.3-p23.2	2	NM_007046	Hs.63348	11117	CNV_9399	0 (0%)	0 (0%)	no
	WDR43	WD repeat domain 43	2p23.2	2	D26488	Hs.709228	23160	CNV_9401	0 (0%)	0 (0%)	no
	CLIP4	CAP-GLY domain containing linker protein family, member 4	2p23.2	2	NM_024692	Hs.122927	79745	CNV_2374	0 (0%)	0 (0%)	no
	YPEL5	yippee-like 5 (Drosophila)	2p23.1	2	NM_016061	Hs.515890	51646	CNV_2374	0 (0%)	0 (0%)	no
	DNMT3A	DNA (cytosine-5-)-methyltransferase 3 alpha	2p23	2	NM_022552	Hs.515840	1788	CNV_7259	0 (0%)	0 (0%)	no
	HADHA	hydroxyacyl-Coenzyme A dehydrogenase/3-ketoacyl-Coenzyme A thiolase/enoyl-Coenzyme A hydratase (trifunctional protein), alpha subunit	2p23	2	BG472176	Hs.516032	3030	CNV_7261	0 (0%)	0 (0%)	no
	KCNK3	potassium channel, subfamily K, member 3	2p23	2	NM_002246	Hs.645288	3777	CNV_35805	0 (0%)	0 (0%)	no
	SLC5A6	solute carrier family 5 (sodium-dependent vitamin transporter), member 6	2p23	2	NM_021095	Hs.723847	8884		0 (0%)	0 (0%)	no
	CAD	carbamoyl-phosphate synthetase 2, aspartate transcarbamylase, and dihydroorotase	2p22-p21	2	AL832309	Hs.377010	790		0 (0%)	0 (0%)	no
	LTBP1	latent transforming growth factor beta binding protein 1	2p22-p21	2	AI986120	Hs.619315	4052	CNV_8367	0 (0%)	0 (0%)	no
	EML4	echinoderm microtubule associated protein like 4	2p22-p21	2	BC039354	Hs.593614	27436		0 (0%)	0 (0%)	no
	CRIM1	cysteine rich transmembrane BMP regulator 1 (chordin-like)	2p21	2	BG546884	Hs.699247	51232	CNV_4281	0 (0%)	0 (0%)	no
	SRBD1	S1 RNA binding domain 1	2p21	2	NM_018079	Hs.14229	55133	CNV_8368	0 (0%)	0 (0%)	no
	RHOQ	ras homolog gene family, member Q	2p21	2	BC033251	Hs.709193	23433	CNV_3354	0 (0%)	0 (0%)	no
	SOCS5	suppressor of cytokine signaling 5	2p21	2	NM_014011	Hs.468426	9655		0 (0%)	0 (0%)	no
	CALM2	calmodulin 2 (phosphorylase kinase, delta)	2p21	2	NM_001743	Hs.468442	805		0 (0%)	0 (0%)	no
	SPTBN1	spectrin, beta, non-erythrocytic 1	2p21	2	N92501	Hs.503178	6711	CNV_7276	0 (0%)	0 (0%)	no
	FANCL	Fanconi anemia, complementation group L	2p16.1	2	NM_018062	Hs.720331	55120	CNV_9940	0 (0%)	0 (0%)	no
	BCL11A	B-cell CLL/lymphoma 11A (zinc finger protein)	2p16.1	2	BM193618	Hs.370549	53335	CNV_2386	0 (0%)	0 (0%)	no
	EFEMP1	EGF-containing fibulin-like extracellular matrix protein 1	2p16	2	AI826799	Hs.76224	2202		0 (0%)	0 (0%)	no
	VRK2	vaccinia related kinase 2	2p16-p15	2	NM_006296	Hs.631890	7444		0 (0%)	0 (0%)	no
	USP34	ubiquitin specific peptidase 34	2p15	2	NM_014709	Hs.644708	9736	CNV_0019	0 (0%)	0 (0%)	no
	CCT4	chaperonin containing TCP1, subunit 4 (delta)	2p15	2	NM_006430	Hs.421509	10575		0 (0%)	0 (0%)	no
	B3GNT2	UDP-GlcNAc:betaGal beta-1,3-N-acetylglucosaminyltransferase 2	2p15	2	NM_006577	Hs.173203	10678		0 (0%)	0 (0%)	no
	EHBP1	EH domain binding protein 1	2p15	2	BF116032	Hs.271667	23301		0 (0%)	0 (0%)	no
	SLC1A4	solute carrier family 1 (glutamate/neutral amino acid transporter), member 4	2p15-p13	2	BF340083	Hs.654352	6509		1 (8%)	0 (0%)	yes	1
	NFU1	NFU1 iron-sulfur cluster scaffold homolog (S. cerevisiae)	2p15-p13	2	NM_015700	Hs.430439	27247	CNV_7279	0 (0%)	0 (0%)	no
	AFTPH	aftiphilin	2p14	2	NM_017657	Hs.655167	54812		1 (8%)	0 (0%)	yes	1
	SERTAD2	SERTA domain containing 2	2p14	2	BG107456	Hs.591569	9792	CNV_5025	1 (8%)	0 (0%)	yes	5
	RAB1A	RAB1A, member RAS oncogene family	2p14	2	NM_004161	Hs.310645	5861		1 (8%)	0 (0%)	yes	8
	SPRED2	sprouty-related, EVH1 domain containing 2	2p14	2	H97931	Hs.59332	200734	CNV_5985	1 (8%)	0 (0%)	yes	2
	PLEK	pleckstrin	2p14	2	AI433595	Hs.468840	5341		0 (0%)	0 (0%)	no
	ARHGAP25	Rho GTPase activating protein 25	2p14	2	BC039591	Hs.531807	9938		0 (0%)	0 (0%)	no
	C2orf42	chromosome 2 open reading frame 42	2p14	2	NM_017880	Hs.720049	54980		0 (0%)	0 (0%)	no
	UGP2	UDP-glucose pyrophosphorylase 2	2p14-p13	2	NM_006759	Hs.516217	7360		0 (0%)	0 (0%)	no
	MEIS1	Meis homeobox 1	2p14-p13	2	AL832770	Hs.526754	4211		1 (8%)	0 (0%)	yes	4
	MTIF2	mitochondrial translational initiation factor 2	2p14-p16	2	NM_002453	Hs.149894	4528		0 (0%)	0 (0%)	no
	PELI1	pellino homolog 1 (Drosophila)	2p13.3	2	NM_020651	Hs.7886	57162	CNV_3362	1 (8%)	0 (0%)	yes	10
	GMCL1	germ cell-less homolog 1 (Drosophila)	2p13.3	2	NM_022471	Hs.293971	64395		0 (0%)	0 (0%)	no
	SMYD5	SMYD family member 5	2p13.2	2	U50383	Hs.631882	10322		0 (0%)	0 (0%)	no
	ANTXR1	anthrax toxin receptor 1	2p13.1	2	NM_018153	Hs.165859	84168	CNV_7279	0 (0%)	0 (0%)	no
	TTC31	tetratricopeptide repeat domain 31	2p13.1	2	NM_022492	Hs.557709	64427	CNV_3366	0 (0%)	0 (0%)	no
	SEMA4F	sema domain, immunoglobulin domain (Ig), transmembrane domain (TM) and short cytoplasmic domain, (semaphorin) 4F	2p13.1	2	NM_004263	Hs.25887	10505		0 (0%)	0 (0%)	no
	GFPT1	glutamine-fructose-6-phosphate transaminase 1	2p13	2	BE645771	Hs.580300	2673	CNV_7279	0 (0%)	0 (0%)	no
	HK2	hexokinase 2	2p13	2	AI761561	Hs.406266	3099	CNV_8375	0 (0%)	0 (0%)	no
	REL	v-rel reticuloendotheliosis viral oncogene homolog (avian)	2p13-p12	2	NM_002908	Hs.631886	5966	CNV_2386	0 (0%)	0 (0%)	no
	REG1B	regenerating islet-derived 1 beta	2p12	2	NM_006507	Hs.4158	5968	CNV_35857	0 (0%)	0 (0%)	no
	VAMP8	vesicle-associated membrane protein 8 (endobrevin)	2p12-p11.2	2	NM_003761	Hs.714302	8673		0 (0%)	0 (0%)	no
	CNNM4	cyclin M4	2p12-p11.2	2	NM_020184	Hs.175043	26504		0 (0%)	0 (0%)	no
	KCMF1	potassium channel modulatory factor 1	2p11.2	2	NM_020122	Hs.654968	56888		0 (0%)	0 (0%)	no
	TCF7L1	transcription factor 7-like 1 (T-cell specific, HMG-box)	2p11.2	2	NM_031283	Hs.516297	83439		0 (0%)	0 (0%)	no
	TGOLN2	trans-golgi network protein 2	2p11.2	2	BC028219	Hs.593382	10618	CNV_9953	0 (0%)	0 (0%)	no
	USP39	ubiquitin specific peptidase 39	2p11.2	2	NM_006590	Hs.654745	10713	CNV_5988	0 (0%)	0 (0%)	no
	RMND5A	required for meiotic nuclear division 5 homolog A (S. cerevisiae)	2p11.2	2	H65865	Hs.75277	64795		0 (0%)	0 (0%)	no
	KRCC1	lysine-rich coiled-coil 1	2p11.2	2	NM_016618	Hs.469254	51315		0 (0%)	0 (0%)	no
	FABP1	fatty acid binding protein 1, liver	2p11	2	NM_001443	Hs.380135	2168		0 (0%)	0 (0%)	no
	IMMT	inner membrane protein, mitochondrial (mitofilin)	2p11.2|2	2	NM_006839	Hs.148559	10989	CNV_8380	0 (0%)	0 (0%)	no
	COX5B	cytochrome c oxidase subunit Vb	2cen-q13	2	NM_001862	Hs.1342	1329	CNV_3378	0 (0%)	0 (0%)	no
	RALB	v-ral simian leukemia viral oncogene homolog B (ras related; GTP binding protein)	2cen-q13	2	BG169673	Hs.469820	5899	CNV_4304	0 (0%)	0 (0%)	no
	INHBB	inhibin, beta B	2cen-q13	2	NM_002193	Hs.1735	3625		0 (0%)	0 (0%)	no
	SULT1C2	sulfotransferase family, cytosolic, 1C, member 2	2q11.1-q11.2	2	AF026303	Hs.436123	6819	CNV_3382	0 (0%)	0 (0%)	no
	STARD7	StAR-related lipid transfer (START) domain containing 7	2q11.2	2	NM_020151	Hs.469331	56910	CNV_4300	0 (0%)	0 (0%)	no
	CIAO1	cytosolic iron-sulfur protein assembly 1 homolog (S. cerevisiae)	2q11.2	2	NM_004804	Hs.12109	9391	CNV_4300	0 (0%)	0 (0%)	no
	LMAN2L	lectin, mannose-binding 2-like	2q11.2	2	NM_030805	Hs.655743	81562		0 (0%)	0 (0%)	no
	SEMA4C	sema domain, immunoglobulin domain (Ig), transmembrane domain (TM) and short cytoplasmic domain, (semaphorin) 4C	2q11.2	2	NM_017789	Hs.516220	54910		0 (0%)	0 (0%)	no
	TMEM131	transmembrane protein 131	2q11.2	2	D87446	Hs.469376	23505		0 (0%)	0 (0%)	no
	UNC50	unc-50 homolog (C. elegans)	2q11.2	2	NM_014044	Hs.13370	25972		0 (0%)	0 (0%)	no
	SLC9A2	solute carrier family 9 (sodium/hydrogen exchanger), member 2	2q11.2	2	AF073299	Hs.250083	6549		0 (0%)	0 (0%)	no
	MAP4K4	mitogen-activated protein kinase kinase kinase kinase 4	2q11.2-q12	2	AK074900	Hs.431550	9448		0 (0%)	0 (0%)	no
	AFF3	AF4/FMR2 family, member 3	2q11.2-q12	2	AF422798	Hs.258855	3899	CNV_3379	0 (0%)	0 (0%)	no
	IL1R1	interleukin 1 receptor, type I	2q12	2	NM_000877	Hs.701982	3554		0 (0%)	0 (0%)	no
	IL1RL1	interleukin 1 receptor-like 1	2q12	2	NM_003856	Hs.66	9173	CNV_35703	0 (0%)	0 (0%)	no
	DBI	diazepam binding inhibitor (GABA receptor modulator, acyl-Coenzyme A binding protein)	2q12-q21	2	NM_020548	Hs.78888	1622		0 (0%)	0 (0%)	no
	C2orf49	chromosome 2 open reading frame 49	2q12.2	2	NM_024093	Hs.549577	79074		0 (0%)	0 (0%)	no
	ACOXL	acyl-Coenzyme A oxidase-like	2q13	2	NM_018308	Hs.253320	55289		0 (0%)	0 (0%)	no
	BCL2L11	BCL2-like 11 (apoptosis facilitator)	2q13	2	NM_138626	Hs.469658	10018	CNV_3384	0 (0%)	0 (0%)	no
	PROC	protein C (inactivator of coagulation factors Va and VIIIa)	2q13-q14	2	NM_000312	Hs.224698	5624		0 (0%)	0 (0%)	no
	EN1	engrailed homeobox 1	2q13-q21	2	NM_001426	Hs.271977	2019		0 (0%)	0 (0%)	no
	BUB1	budding uninhibited by benzimidazoles 1 homolog (yeast)	2q14	2	AF043294	Hs.469649	699	CNV_8955	0 (0%)	0 (0%)	no
	IL1F5	interleukin 1 family, member 5 (delta)	2q14	2	AF216693	Hs.516301	26525		0 (0%)	0 (0%)	no
	GLI2	GLI-Kruppel family member GLI2	2q14	2	NM_030379	Hs.111867	2736		0 (0%)	0 (0%)	no
	COL5A2	collagen, type V, alpha 2	2q14-q32	2	AL575735	Hs.445827	1290		0 (0%)	0 (0%)	no
	CCDC93	coiled-coil domain containing 93	2q14.1	2	BC005078	Hs.107845	54520		0 (0%)	0 (0%)	no
	STEAP3	STEAP family member 3	2q14.2	2	AF262322	Hs.647822	55240		0 (0%)	0 (0%)	no
	PTPN4	protein tyrosine phosphatase, non-receptor type 4 (megakaryocyte)	2q14.2	2	NM_002830	Hs.469809	5775		0 (0%)	0 (0%)	no
	ERCC3	excision repair cross-complementing rodent repair deficiency, complementation group 3 (xeroderma pigmentosum group B complementing)	2q21	2	NM_000122	Hs.469872	2071	CNV_3391	0 (0%)	0 (0%)	no
	SCN7A	sodium channel, voltage-gated, type VII, alpha	2q21-q23	2	NM_002976	Hs.635368	6332		0 (0%)	0 (0%)	no
	TUBA3D	tubulin, alpha 3d	2q21.1	2	K03460	Hs.503749	113457	CNV_3393	0 (0%)	0 (0%)	no
	LYPD1	LY6/PLAUR domain containing 1	2q21.2	2	AL567376	Hs.432395	116372		0 (0%)	0 (0%)	no
	LOC151162	hypothetical LOC151162	2q21.3	2	AL134724	Hs.651869	151162		0 (0%)	0 (0%)	no
	RAB3GAP1	RAB3 GTPase activating protein subunit 1 (catalytic)	2q21.3	2	AK022494	Hs.306327	22930		0 (0%)	0 (0%)	no
	DARS	aspartyl-tRNA synthetase	2q21.3	2	BC000629	Hs.503787	1615		0 (0%)	0 (0%)	no
	ZEB2	zinc finger E-box binding homeobox 2	2q22	2	NM_014795	Hs.34871	9839	CNV_6003	0 (0%)	0 (0%)	no
	ARHGAP15	Rho GTPase activating protein 15	2q22.2	2	NM_018460	Hs.171011	55843	CNV_35738	0 (0%)	0 (0%)	no
	GTDC1	glycosyltransferase-like domain containing 1	2q22.2-q22.3	2	NM_024659	Hs.44780	79712		0 (0%)	0 (0%)	no
	ACVR2A	activin A receptor, type IIA	2q22.3	2	NM_001616	Hs.470174	92		0 (0%)	0 (0%)	no
	NMI	N-myc (and STAT) interactor	2q23	2	NM_004688	Hs.54483	9111	CNV_8961	0 (0%)	0 (0%)	no
	FAP	fibroblast activation protein, alpha	2q23	2	U76833	Hs.654370	2191	CNV_4314	0 (0%)	0 (0%)	no
	ACVR1	activin A receptor, type I	2q23-q24	2	NM_001105	Hs.470316	90		0 (0%)	0 (0%)	no
	PLA2R1	phospholipase A2 receptor 1, 180kDa	2q23-q24	2	NM_007366	Hs.410477	22925		0 (0%)	0 (0%)	no
	SLC4A10	solute carrier family 4, sodium bicarbonate transporter, member 10	2q23-q24	2	NM_022058	Hs.333958	57282		0 (0%)	0 (0%)	no
	MBD5	methyl-CpG binding domain protein 5	2q23.1	2	NM_018328	Hs.458312	55777	CNV_8391	0 (0%)	0 (0%)	no
	C2orf25	chromosome 2 open reading frame 25	2q23.2	2	NM_015702	Hs.5324	27249		0 (0%)	0 (0%)	no
	TNFAIP6	tumor necrosis factor, alpha-induced protein 6	2q23.3	2	AW188198	Hs.437322	7130	CNV_8961	0 (0%)	0 (0%)	no
	TANK	TRAF family member-associated NFKB activator	2q24-q31	2	NM_004180	Hs.132257	10010	CNV_1357	0 (0%)	0 (0%)	no
	GALNT3	UDP-N-acetyl-alpha-D-galactosamine:polypeptide N-acetylgalactosaminyltransferase 3 (GalNAc-T3)	2q24-q31	2	BF063271	Hs.170986	2591		0 (0%)	0 (0%)	no
	LRP2	low density lipoprotein-related protein 2	2q24-q31	2	NM_004525	Hs.657729	4036	CNV_35758	0 (0%)	0 (0%)	no
	ITGAV	integrin, alpha V (vitronectin receptor, alpha polypeptide, antigen CD51)	2q31-q32	2	AI093579	Hs.436873	3685	CNV_3403	0 (0%)	0 (0%)	no
	KBTBD10	kelch repeat and BTB (POZ) domain containing 10	2q31.1	2	NM_006063	Hs.50550	10324	CNV_9969	0 (0%)	0 (0%)	no
	PDK1	pyruvate dehydrogenase kinase, isozyme 1	2q31.1	2	NM_002610	Hs.470633	5163		0 (0%)	0 (0%)	no
	OLA1	Obg-like ATPase 1	2q31.1	2	NM_013341	Hs.157351	29789		0 (0%)	0 (0%)	no
	ATP5G3	ATP synthase, H+ transporting, mitochondrial F0 complex, subunit C3 (subunit 9)	2q31.1	2	NM_001689	Hs.429	518		0 (0%)	0 (0%)	no
	HOXD4	homeobox D4	2q31.1	2	NM_014621	Hs.591609	3233		0 (0%)	0 (0%)	no
	MTX2	metaxin 2	2q31.1	2	NM_006554	Hs.470728	10651		0 (0%)	0 (0%)	no
	GORASP2	golgi reassembly stacking protein 2, 55kDa	2q31.1-q31.2	2	NM_015530	Hs.431317	26003		0 (0%)	0 (0%)	no
	PMS1	PMS1 postmeiotic segregation increased 1 (S. cerevisiae)	2q31-q33|2q31.1	2	BC008410	Hs.111749	5378	CNV_6016	0 (0%)	0 (0%)	no
	NDUFB3	NADH dehydrogenase (ubiquinone) 1 beta subcomplex, 3, 12kDa	2q31.3	2	NM_002491	Hs.109760	4709		0 (0%)	0 (0%)	no
	DLX2	distal-less homeobox 2	2q32	2	NM_004405	Hs.419	1746		0 (0%)	0 (0%)	no
	ATF2	activating transcription factor 2	2q32	2	BC026175	Hs.592510	1386		0 (0%)	0 (0%)	no
	DNAJB2	DnaJ (Hsp40) homolog, subfamily B, member 2	2q32-q34	2	NM_006736	Hs.77768	3300		0 (0%)	0 (0%)	no
	DNAJC10	DnaJ (Hsp40) homolog, subfamily C, member 10	2q32.1	2	BG168666	Hs.516632	54431	CNV_3401	0 (0%)	0 (0%)	no
	DNAH7	dynein, axonemal, heavy chain 7	2q32.3	2	AB023161	Hs.97403	56171		0 (0%)	0 (0%)	no
	NAB1	NGFI-A binding protein 1 (EGR1 binding protein 1)	2q32.3-q33	2	NM_005966	Hs.723892	4664		0 (0%)	0 (0%)	no
	BZW1	basic leucine zipper and W2 domains 1	2q33	2	AL518328	Hs.355983	9689		0 (0%)	0 (0%)	no
	ORC2L	origin recognition complex, subunit 2-like (yeast)	2q33	2	NM_006190	Hs.444870	4999		0 (0%)	0 (0%)	no
	TRAK2	trafficking protein, kinesin binding 2	2q33	2	AV705253	Hs.152774	66008		0 (0%)	0 (0%)	no
	FZD7	frizzled homolog 7 (Drosophila)	2q33	2	AI333651	Hs.173859	8324		0 (0%)	0 (0%)	no
	ABI2	abl interactor 2	2q33	2	NM_005759	Hs.471156	10152	CNV_35779	0 (0%)	0 (0%)	no
	CTLA4	cytotoxic T-lymphocyte-associated protein 4	2q33	2	NM_005214	Hs.247824	1493		0 (0%)	0 (0%)	no
	ADAM23	ADAM metallopeptidase domain 23	2q33	2	AW022638	Hs.591643	8745		0 (0%)	0 (0%)	no
	EEF1B2	eukaryotic translation elongation factor 1 beta 2	2q33-q34	2	NM_001959	Hs.421608	1933		0 (0%)	0 (0%)	no
	IHH	Indian hedgehog homolog (Drosophila)	2q33-q35	2	BE869172	Hs.654504	3549		0 (0%)	0 (0%)	no
	SERPINE2	serpin peptidase inhibitor, clade E (nexin, plasminogen activator inhibitor type 1), member 2	2q33-q35	2	AL541302	Hs.38449	5270	CNV_6033	0 (0%)	0 (0%)	no
	GTF3C3	general transcription factor IIIC, polypeptide 3, 102kDa	2q33.1	2	AF465407	Hs.470996	9330		0 (0%)	0 (0%)	no
	COQ10B	coenzyme Q10 homolog B (S. cerevisiae)	2q33.1	2	AI793340	Hs.723979	80219		0 (0%)	0 (0%)	no
	HSPD1	heat shock 60kDa protein 1 (chaperonin)	2q33.1	2	BE256479	Hs.595053	3329		0 (0%)	0 (0%)	no
	LOC26010	viral DNA polymerase-transactivated protein 6	2q33.1	2	AU145711	Hs.120323	26010		0 (0%)	0 (0%)	no
	IDH1	isocitrate dehydrogenase 1 (NADP+), soluble	2q33.3	2	BC012846	Hs.593422	3417		0 (0%)	0 (0%)	no
	CREB1	cAMP responsive element binding protein 1	2q34	2	AI655737	Hs.516646	1385		0 (0%)	0 (0%)	no
	ABCA12	ATP-binding cassette, sub-family A (ABC1), member 12	2q34	2	AL080207	Hs.134585	26154		0 (0%)	0 (0%)	no
	BARD1	BRCA1 associated RING domain 1	2q34-q35	2	NM_000465	Hs.591642	580		0 (0%)	0 (0%)	no
	ALLC	allantoicase	2q35	2	NM_018436	Hs.97899	55821	CNV_9394	0 (0%)	0 (0%)	no
	MREG	melanoregulin	2q35	2	NM_018000	Hs.707104	55686		0 (0%)	0 (0%)	no
	AAMP	angio-associated, migratory cell protein	2q35	2	NM_001087	Hs.83347	14		0 (0%)	0 (0%)	no
	RQCD1	RCD1 required for cell differentiation1 homolog (S. pombe)	2q35	2	NM_005444	Hs.148767	9125		0 (0%)	0 (0%)	no
	ATG9A	ATG9 autophagy related 9 homolog A (S. cerevisiae)	2q35	2	NM_024085	Hs.323363	79065		0 (0%)	0 (0%)	no
	TNP1	transition protein 1 (during histone to protamine replacement)	2q35-q36	2	NM_003284	Hs.3017	7141		0 (0%)	0 (0%)	no
	VIL1	villin 1	2q35-q36	2	BC017303	Hs.654595	7429		0 (0%)	0 (0%)	no
	PTMA	prothymosin, alpha	2q35-q36	2	BF686442	Hs.459927	5757	CNV_3408	0 (0%)	0 (0%)	no
	GPC1	glypican 1	2q35-q37	2	AI354864	Hs.328232	2817	CNV_3409	0 (0%)	0 (0%)	no
	ABCB6	ATP-binding cassette, sub-family B (MDR/TAP), member 6	2q36	2	AF308472	Hs.107911	10058		0 (0%)	0 (0%)	no
	AGXT	alanine-glyoxylate aminotransferase	2q36-q37	2	NM_016236	Hs.144567	189		0 (0%)	0 (0%)	no
	DOCK10	dedicator of cytokinesis 10	2q36.2	2	AB014594	Hs.46578	55619		0 (0%)	0 (0%)	no
	PID1	phosphotyrosine interaction domain containing 1	2q36.3	2	NM_017933	Hs.724663	55022		0 (0%)	0 (0%)	no
	SLC19A3	solute carrier family 19, member 3	2q37	2	NM_025243	Hs.221597	80704		0 (0%)	0 (0%)	no
	ITM2C	integral membrane protein 2C	2q37	2	NM_030926	Hs.111577	81618		0 (0%)	0 (0%)	no
	COL6A3	collagen, type VI, alpha 3	2q37	2	NM_004369	Hs.233240	1293		0 (0%)	0 (0%)	no
	COPS7B	COP9 constitutive photomorphogenic homolog subunit 7B (Arabidopsis)	2q37.1	2	NM_022730	Hs.335061	64708	CNV_3408	0 (0%)	0 (0%)	no
	ALPI	alkaline phosphatase, intestinal	2q37.1	2	NM_001631	Hs.37009	248		0 (0%)	0 (0%)	no
	EFHD1	EF-hand domain family, member D1	2q37.1	2	BC002449	Hs.516769	80303		0 (0%)	0 (0%)	no
	TRAF3IP1	TNF receptor-associated factor 3 interacting protein 1	2q37.3	2	AF230877	Hs.631898	26146		0 (0%)	0 (0%)	no
	SNED1	sushi, nidogen and EGF-like domains 1	2q37.3	2	BC027939	Hs.471834	25992		0 (0%)	0 (0%)	no
	MTERFD2	MTERF domain containing 2	2q37.3	2	AL566167	Hs.159556	130916		0 (0%)	0 (0%)	no
	PPP1R7	protein phosphatase 1, regulatory (inhibitor) subunit 7	2q37.3	2	NM_002712	Hs.36587	5510		0 (0%)	0 (0%)	no
	FARP2	FERM, RhoGEF and pleckstrin domain protein 2	2q37.3	2	BC021301	Hs.657318	9855	CNV_3410	0 (0%)	0 (0%)	no
	STK25	serine/threonine kinase 25 (STE20 homolog, yeast)	2q37.3	2	NM_006374	Hs.516807	10494	CNV_3410	0 (0%)	0 (0%)	no
	EDEM1	ER degradation enhancer, mannosidase alpha-like 1	3p26.2	3	NM_014674	Hs.224616	9695		0 (0%)	0 (0%)	no
	CHL1	cell adhesion molecule with homology to L1CAM (close homolog of L1)	3p26.1	3	NM_006614	Hs.148909	10752	CNV_3412	0 (0%)	0 (0%)	no
	BRPF1	bromodomain and PHD finger containing, 1	3p26-p25	3	NM_004634	Hs.1004	7862		0 (0%)	0 (0%)	no
	SRGAP3	SLIT-ROBO Rho GTPase activating protein 3	3p25.3	3	AL390174	Hs.654743	9901		0 (0%)	0 (0%)	no
	SETD5	SET domain containing 5	3p25.3	3	BI087313	Hs.288164	55209		0 (0%)	0 (0%)	no
	ARPC4	actin related protein 2/3 complex, subunit 4, 20kDa	3p25.3	3	AF019888	Hs.323342	10093		0 (0%)	0 (0%)	no
	IL17RC	interleukin 17 receptor C	3p25.3|3p25.3-p24.1	3	BF196320	Hs.129959	84818		0 (0%)	0 (0%)	no
	TRAK1	trafficking protein, kinesin binding 1	3p25.3-p24.1	3	J03068	Hs.535711	22906	CNV_8982	0 (0%)	0 (0%)	no
	TMEM40	transmembrane protein 40	3p25.1	3	NM_018306	Hs.475502	55287	CNV_37239	0 (0%)	0 (0%)	no
	HDAC11	histone deacetylase 11	3p25.1	3	NM_024827	Hs.724598	79885		0 (0%)	0 (0%)	no
	PPARG	peroxisome proliferator-activated receptor gamma	3p25	3	NM_015869	Hs.162646	5468	CNV_37239	0 (0%)	0 (0%)	no
	XPC	xeroderma pigmentosum, complementation group C	3p25	3	D21089	Hs.475538	7508		0 (0%)	0 (0%)	no
	BTD	biotinidase	3p25	3	NM_000060	Hs.517830	686		0 (0%)	0 (0%)	no
	SLC6A6	solute carrier family 6 (neurotransmitter transporter, taurine), member 6	3p25-p24	3	NM_003043	Hs.529488	6533		0 (0%)	0 (0%)	no
	PLCL2	phospholipase C-like 2	3p24.3	3	AL117515	Hs.723937	23228		0 (0%)	0 (0%)	no
	UBE2E1	ubiquitin-conjugating enzyme E2E 1 (UBC4/5 homolog, yeast)	3p24.2	3	AL518159	Hs.164853	7324		0 (0%)	0 (0%)	no
	NR1D2	nuclear receptor subfamily 1, group D, member 2	3p24.2	3	N32859	Hs.37288	9975		0 (0%)	0 (0%)	no
	TOP2B	topoisomerase (DNA) II beta 180kDa	3p24	3	NM_001068	Hs.475733	7155		0 (0%)	0 (0%)	no
	SATB1	SATB homeobox 1	3p23	3	NM_002971	Hs.517717	6304		0 (0%)	0 (0%)	no
	GPD1L	glycerol-3-phosphate dehydrogenase 1-like	3p22.3	3	AA135522	Hs.82432	23171		0 (0%)	0 (0%)	no
	LBA1	lupus brain antigen 1	3p22.2	3	AA035414	Hs.170999	9881		0 (0%)	0 (0%)	no
	LRRFIP2	leucine rich repeat (in FLII) interacting protein 2	3p22.2	3	NM_017724	Hs.724588	9209		0 (0%)	0 (0%)	no
	EPM2AIP1	EPM2A (laforin) interacting protein 1	3p22.1	3	NM_014805	Hs.28020	9852		0 (0%)	0 (0%)	no
	EIF1B	eukaryotic translation initiation factor 1B	3p22.1	3	NM_005875	Hs.315230	10289		0 (0%)	0 (0%)	no
	SLC4A7	solute carrier family 4, sodium bicarbonate cotransporter, member 7	3p22	3	NM_003615	Hs.250072	9497		0 (0%)	0 (0%)	no
	ZNF35	zinc finger protein 35	3p22-p21	3	AI809774	Hs.288658	7584		0 (0%)	0 (0%)	no
	OXSR1	oxidative-stress responsive 1	3p22-p21.3	3	NM_005109	Hs.475970	9943		0 (0%)	0 (0%)	no
	GORASP1	golgi reassembly stacking protein 1, 65kDa	3p22-p21.33	3	AK001574	Hs.613614	64689		0 (0%)	0 (0%)	no
	TGM4	transglutaminase 4 (prostate)	3p22-p21.33	3	NM_003241	Hs.438265	7047		0 (0%)	0 (0%)	no
	FYCO1	FYVE and coiled-coil domain containing 1	3p21.31	3	BC007218	Hs.200227	79443	CNV_2450	0 (0%)	0 (0%)	no
	PH-4	hypoxia-inducible factor prolyl 4-hydroxylase	3p21.31	3	BC000580	Hs.654944	54681		0 (0%)	0 (0%)	no
	PRKCD	protein kinase C, delta	3p21.31	3	NM_006254	Hs.155342	5580		0 (0%)	0 (0%)	no
	CTDSPL	CTD (carboxy-terminal domain, RNA polymerase II, polypeptide A) small phosphatase-like	3p21.3	3	BF031714	Hs.475963	10217	CNV_3425	0 (0%)	0 (0%)	no
	SLC22A14	solute carrier family 22, member 14	3p21.3	3	NM_004803	Hs.165559	9389		0 (0%)	0 (0%)	no
	TMEM158	transmembrane protein 158	3p21.3	3	BF062629	Hs.35861	25907	CNV_4333	0 (0%)	0 (0%)	no
	UQCRC1	ubiquinol-cytochrome c reductase core protein I	3p21.3	3	NM_003365	Hs.119251	7384	CNV_9448	0 (0%)	0 (0%)	no
	MST1R	macrophage stimulating 1 receptor (c-met-related tyrosine kinase)	3p21.3	3	NM_002447	Hs.517973	4486		0 (0%)	0 (0%)	no
	RBM6	RNA binding motif protein 6	3p21.3	3	AI190489	Hs.696735	10180		0 (0%)	0 (0%)	no
	SEMA3F	sema domain, immunoglobulin domain (Ig), short basic domain, secreted, (semaphorin) 3F	3p21.3	3	NM_004186	Hs.32981	6405	CNV_3429	0 (0%)	0 (0%)	no
	RASSF1	Ras association (RalGDS/AF-6) domain family member 1	3p21.3	3	NM_007182	Hs.476270	11186	CNV_4335	0 (0%)	0 (0%)	no
	ZMYND10	zinc finger, MYND-type containing 10	3p21.3	3	NM_015896	Hs.526735	51364	CNV_4335	0 (0%)	0 (0%)	no
	C3orf18	chromosome 3 open reading frame 18	3p21.3	3	NM_016210	Hs.517860	51161		0 (0%)	0 (0%)	no
	MAPKAPK3	mitogen-activated protein kinase-activated protein kinase 3	3p21.3	3	U43784	Hs.234521	7867		0 (0%)	0 (0%)	no
	HYAL1	hyaluronoglucosaminidase 1	3p21.3-p21.2	3	AF173154	Hs.75619	3373	CNV_3429	0 (0%)	0 (0%)	no
	IMPDH2	IMP (inosine monophosphate) dehydrogenase 2	3p21.2	3	NM_000884	Hs.654400	3615		0 (0%)	0 (0%)	no
	VPRBP	Vpr (HIV-1) binding protein	3p21.2	3	NM_014703	Hs.716623	9730	CNV_36154	0 (0%)	0 (0%)	no
	RAD54L2	RAD54-like 2 (S. cerevisiae)	3p21.2	3	AU159543	Hs.105399	23132		0 (0%)	0 (0%)	no
	COL7A1	collagen, type VII, alpha 1	3p21.1	3	NM_000094	Hs.476218	1294	CNV_9448	0 (0%)	0 (0%)	no
	SEMA3G	sema domain, immunoglobulin domain (Ig), short basic domain, secreted, (semaphorin) 3G	3p21.1	3	NM_020163	Hs.59729	56920	CNV_4338	0 (0%)	0 (0%)	no
	GNL3	guanine nucleotide binding protein-like 3 (nucleolar)	3p21.1	3	NM_014366	Hs.313544	26354		0 (0%)	0 (0%)	no
	IL17RB	interleukin 17 receptor B	3p21.1	3	NM_018725	Hs.654970	55540		0 (0%)	0 (0%)	no
	FAM107A	family with sequence similarity 107, member A	3p21.1	3	NM_007177	Hs.506357	11170		0 (0%)	0 (0%)	no
	NEK4	NIMA (never in mitosis gene a)-related kinase 4	3p21.1	3	BC037286	Hs.631921	6787	CNV_4339	0 (0%)	0 (0%)	no
	ATXN7	ataxin 7	3p21.1-p12	3	BG390306	Hs.476595	6314		0 (0%)	0 (0%)	no
	CTNNB1	catenin (cadherin-associated protein), beta 1, 88kDa	3p21	3	AB062292	Hs.476018	1499		0 (0%)	0 (0%)	no
	LAMB2	laminin, beta 2 (laminin S)	3p21	3	X79683	Hs.439726	3913		0 (0%)	0 (0%)	no
	TCTA	T-cell leukemia translocation altered gene	3p21	3	NM_022171	Hs.517962	6988		0 (0%)	0 (0%)	no
	DAG1	dystroglycan 1 (dystrophin-associated glycoprotein 1)	3p21	3	NM_004393	Hs.76111	1605	CNV_12301	0 (0%)	0 (0%)	no
	MST1	macrophage stimulating 1 (hepatocyte growth factor-like)	3p21	3	NM_020998	Hs.349110	4485		0 (0%)	0 (0%)	no
	GNAI2	guanine nucleotide binding protein (G protein), alpha inhibiting activity polypeptide 2	3p21	3	NM_002070	Hs.77269	2771	CNV_3429	0 (0%)	0 (0%)	no
	PBRM1	polybromo 1	3p21	3	NM_018165	Hs.189920	55193		0 (0%)	0 (0%)	no
	ITIH4	inter-alpha (globulin) inhibitor H4 (plasma Kallikrein-sensitive glycoprotein)	3p21-p14	3	NM_002218	Hs.556077	3700	CNV_4339	0 (0%)	0 (0%)	no
	ADAMTS9	ADAM metallopeptidase with thrombospondin type 1 motif, 9	3p14.3-p14.2	3	AF488803	Hs.656071	56999		0 (0%)	0 (0%)	no
	MITF	microphthalmia-associated transcription factor	3p14.2-p14.1	3	BC012503	Hs.166017	4286		0 (0%)	0 (0%)	no
	THOC7	THO complex 7 homolog (Drosophila)	3p14.1	3	NM_025075	Hs.288151	80145		0 (0%)	0 (0%)	no
	MAGI1	membrane associated guanylate kinase, WW and PDZ domain containing 1	3p14.1	3	AF401655	Hs.651939	9223		0 (0%)	0 (0%)	no
	C3orf64	chromosome 3 open reading frame 64	3p14.1	3	AK023140	Hs.723283	285203		0 (0%)	0 (0%)	no
	LRIG1	leucine-rich repeats and immunoglobulin-like domains 1	3p14	3	AB050468	Hs.518055	26018		0 (0%)	0 (0%)	no
	TSP50	testes-specific protease 50	3p14-p12	3	NM_013270	Hs.120365	29122	CNV_3428	0 (0%)	0 (0%)	no
	RYBP	RING1 and YY1 binding protein	3p13	3	W84482	Hs.7910	23429		0 (0%)	0 (0%)	no
	PDZRN3	PDZ domain containing ring finger 3	3p13	3	BC014432	Hs.723854	23024		0 (0%)	0 (0%)	no
	ROBO1	roundabout, axon guidance receptor, homolog 1 (Drosophila)	3p12	3	BF059159	Hs.13640	6091	CNV_5368	0 (0%)	0 (0%)	no
	CHMP2B	chromatin modifying protein 2B	3p11.2	3	AK002165	Hs.476930	25978		0 (0%)	0 (0%)	no
	MINA	MYC induced nuclear antigen	3q11.2	3	AB083191	Hs.607776	84864		0 (0%)	0 (0%)	no
	RPL24	ribosomal protein L24	3q12	3	NM_000986	Hs.649475	6152		0 (0%)	0 (0%)	no
	CLDND1	claudin domain containing 1	3q12.1	3	BC013610	Hs.531371	56650		0 (0%)	0 (0%)	no
	ST3GAL6	ST3 beta-galactoside alpha-2,3-sialyltransferase 6	3q12.1	3	AB022918	Hs.148716	10402		0 (0%)	0 (0%)	no
	NIT2	nitrilase family, member 2	3q12.2	3	NM_020202	Hs.439152	56954		0 (0%)	0 (0%)	no
	TMEM45A	transmembrane protein 45A	3q12.2	3	NM_018004	Hs.658956	55076	CNV_34429	0 (0%)	0 (0%)	no
	COL8A1	collagen, type VIII, alpha 1	3q12.3	3	BE877796	Hs.654548	1295		0 (0%)	0 (0%)	no
	PCNP	PEST proteolytic signal containing nuclear protein	3q12.3	3	BC013916	Hs.275865	57092		0 (0%)	0 (0%)	no
	PVRL3	poliovirus receptor-related 3	3q13	3	AA129716	Hs.293917	25945		0 (0%)	0 (0%)	no
	ALCAM	activated leukocyte cell adhesion molecule	3q13.1	3	BC041127	---	214	CNV_4348	0 (0%)	0 (0%)	no
	DPPA4	developmental pluripotency associated 4	3q13.13	3	NM_018189	Hs.317659	55211		0 (0%)	0 (0%)	no
	TAGLN3	transgelin 3	3q13.2	3	NM_013259	Hs.169330	29114		0 (0%)	0 (0%)	no
	NAT13	N-acetyltransferase 13 (GCN5-related)	3q13.2	3	NM_025146	Hs.596074	80218		0 (0%)	0 (0%)	no
	LSAMP	limbic system-associated membrane protein	3q13.2-q21	3	BC022345	Hs.26409	4045	CNV_8989	0 (0%)	0 (0%)	no
	B4GALT4	UDP-Gal:betaGlcNAc beta 1,4- galactosyltransferase, polypeptide 4	3q13.3	3	BC004523	Hs.13225	8702		0 (0%)	0 (0%)	no
	TMEM39A	transmembrane protein 39A	3q13.33	3	NM_018266	Hs.594171	55254		0 (0%)	0 (0%)	no
	KTELC1	KTEL (Lys-Tyr-Glu-Leu) containing 1	3q13.33	3	NM_020231	Hs.231750	56983		0 (0%)	0 (0%)	no
	CSTA	cystatin A (stefin A)	3q21	3	NM_005213	Hs.518198	1475	CNV_7357	0 (0%)	0 (0%)	no
	KPNA1	karyopherin alpha 1 (importin alpha 5)	3q21	3	AA652173	Hs.161008	3836		0 (0%)	0 (0%)	no
	RUVBL1	RuvB-like 1 (E. coli)	3q21	3	NM_003707	Hs.272822	8607	CNV_36051	0 (0%)	0 (0%)	no
	PCCB	propionyl Coenzyme A carboxylase, beta polypeptide	3q21-q22	3	AI985835	Hs.63788	5096	CNV_36070	0 (0%)	0 (0%)	no
	EPHB1	EPH receptor B1	3q21-q23	3	AF037334	Hs.116092	2047		0 (0%)	0 (0%)	no
	HSPBAP1	HSPB (heat shock 27kDa) associated protein 1	3q21.1	3	NM_024610	Hs.29169	79663		0 (0%)	0 (0%)	no
	KALRN	kalirin, RhoGEF kinase	3q21.1-q21.2	3	NM_003947	Hs.8004	8997		0 (0%)	0 (0%)	no
	ITGB5	integrin, beta 5	3q21.2	3	AL048423	Hs.536663	3693		0 (0%)	0 (0%)	no
	HEG1	HEG homolog 1 (zebrafish)	3q21.2	3	AA121502	Hs.477420	57493		0 (0%)	0 (0%)	no
	SNX4	sorting nexin 4	3q21.2	3	NM_003794	Hs.507243	8723		0 (0%)	0 (0%)	no
	TXNRD3	thioredoxin reductase 3	3q21.3	3	BF513089	Hs.477475	114112		0 (0%)	0 (0%)	no
	PLXNA1	plexin A1	3q21.3	3	X87832	Hs.432329	5361		0 (0%)	0 (0%)	no
	MGLL	monoglyceride lipase	3q21.3	3	BC006230	Hs.277035	11343	CNV_2471	0 (0%)	0 (0%)	no
	SEC61A1	Sec61 alpha 1 subunit (S. cerevisiae)	3q21.3	3	NM_013336	Hs.518236	29927		0 (0%)	0 (0%)	no
	CCDC48	coiled-coil domain containing 48	3q21.3	3	NM_024768	Hs.134807	79825		0 (0%)	0 (0%)	no
	C3orf37	chromosome 3 open reading frame 37	3q21.3	3	AI937543	Hs.458320	56941		0 (0%)	0 (0%)	no
	PLXND1	plexin D1	3q21.3	3	AL832710	Hs.301685	23129		0 (0%)	0 (0%)	no
	TOPBP1	topoisomerase (DNA) II binding protein 1	3q22.1	3	NM_007027	Hs.593379	11073		0 (0%)	0 (0%)	no
	TF	transferrin	3q22.1	3	NM_001063	Hs.518267	7018		0 (0%)	0 (0%)	no
	RAB6B	RAB6B, member RAS oncogene family	3q22.1	3	BC002510	---	51560		0 (0%)	0 (0%)	no
	TMEM22	transmembrane protein 22	3q22.3	3	NM_025246	Hs.477692	80723		0 (0%)	0 (0%)	no
	MRAS	muscle RAS oncogene homolog	3q22.3	3	NM_012219	Hs.527021	22808		0 (0%)	0 (0%)	no
	MRPS22	mitochondrial ribosomal protein S22	3q23	3	NM_020191	Hs.75724	56945		0 (0%)	0 (0%)	no
	ATP1B3	ATPase, Na+/K+ transporting, beta 3 polypeptide	3q23	3	U51478	Hs.477789	483	CNV_11213	0 (0%)	0 (0%)	no
	PLSCR1	phospholipid scramblase 1	3q23	3	NM_021105	Hs.130759	5359		0 (0%)	0 (0%)	no
	CHST2	carbohydrate (N-acetylglucosamine-6-O) sulfotransferase 2	3q24	3	NM_004267	Hs.8786	9435	CNV_3452	0 (0%)	0 (0%)	no
	ZIC4	Zic family member 4	3q24	3	AF332509	Hs.415766	84107		0 (0%)	0 (0%)	no
	GYG1	glycogenin 1	3q24-q25.1	3	NM_004130	Hs.477892	2992		0 (0%)	0 (0%)	no
	EVI1	ecotropic viral integration site 1	3q24-q28	3	S82592	---	2122		0 (0%)	0 (0%)	no
	SHOX2	short stature homeobox 2	3q25-q26.1	3	NM_006884	Hs.55967	6474		0 (0%)	0 (0%)	no
	SERP1	stress-associated endoplasmic reticulum protein 1	3q25.1	3	BG107676	Hs.518326	27230		0 (0%)	0 (0%)	no
	SELT	selenoprotein T	3q25.1	3	NM_016275	Hs.369052	51714		0 (0%)	0 (0%)	no
	MLF1	myeloid leukemia factor 1	3q25.1	3	AI911434	Hs.85195	4291		0 (0%)	0 (0%)	no
	PFN2	profilin 2	3q25.1-q25.2	3	NM_002628	Hs.91747	5217		0 (0%)	0 (0%)	no
	SGEF	Src homology 3 domain-containing guanine nucleotide exchange factor	3q25.2	3	AU118383	Hs.240845	26084	CNV_36092	0 (0%)	0 (0%)	no
	RARRES1	retinoic acid receptor responder (tazarotene induced) 1	3q25.32-q25.33	3	NM_002888	Hs.131269	5918		0 (0%)	0 (0%)	no
	MFSD1	major facilitator superfamily domain containing 1	3q25.33	3	NM_022736	Hs.58663	64747		0 (0%)	0 (0%)	no
	MDS1	myelodysplasia syndrome 1	3q26	3	NM_004991	Hs.659873	4197	CNV_5376	0 (0%)	0 (0%)	no
	TNFSF10	tumor necrosis factor (ligand) superfamily, member 10	3q26	3	U57059	Hs.478275	8743		0 (0%)	0 (0%)	no
	KCNAB1	potassium voltage-gated channel, shaker-related subfamily, beta member 1	3q26.1	3	NM_003471	Hs.654519	7881	CNV_4358	0 (0%)	0 (0%)	no
	SMC4	structural maintenance of chromosomes 4	3q26.1	3	NM_005496	Hs.58992	10051		0 (0%)	0 (0%)	no
	SLITRK3	SLIT and NTRK-like family, member 3	3q26.1	3	NM_014926	Hs.101745	22865		0 (0%)	0 (0%)	no
	PDCD10	programmed cell death 10	3q26.1	3	BC002506	Hs.478150	11235		0 (0%)	0 (0%)	no
	SERPINI1	serpin peptidase inhibitor, clade I (neuroserpin), member 1	3q26.1	3	NM_005025	Hs.478153	5274	CNV_0039	0 (0%)	0 (0%)	no
	SLC2A2	solute carrier family 2 (facilitated glucose transporter), member 2	3q26.1-q26.2	3	NM_000340	Hs.167584	6514		0 (0%)	0 (0%)	no
	PHC3	polyhomeotic homolog 3 (Drosophila)	3q26.2	3	NM_024947	Hs.529592	80012		0 (0%)	0 (0%)	no
	KCNMB2	potassium large conductance calcium-activated channel, subfamily M, beta member 2	3q26.2-q27.1	3	NM_005832	Hs.478368	10242		0 (0%)	0 (0%)	no
	APOD	apolipoprotein D	3q26.2-qter	3	NM_001647	Hs.522555	347	CNV_3412	0 (0%)	0 (0%)	no
	PRKCI	protein kinase C, iota	3q26.3	3	L18964	Hs.478199	5584	CNV_7384	0 (0%)	0 (0%)	no
	ZNF639	zinc finger protein 639	3q26.32	3	NM_016331	Hs.632578	51193		0 (0%)	0 (0%)	no
	MFN1	mitofusin 1	3q26.32	3	NM_017927	Hs.478383	55669		0 (0%)	0 (0%)	no
	DVL3	dishevelled, dsh homolog 3 (Drosophila)	3q27	3	U49262	Hs.388116	1857	CNV_4364	0 (0%)	0 (0%)	no
	AHSG	alpha-2-HS-glycoprotein	3q27	3	NM_001622	Hs.324746	197		0 (0%)	0 (0%)	no
	ADIPOQ	adiponectin, C1Q and collagen domain containing	3q27	3	NM_004797	Hs.80485	9370	CNV_3467	0 (0%)	0 (0%)	no
	BCL6	B-cell CLL/lymphoma 6	3q27	3	NM_001706	Hs.478588	604		0 (0%)	0 (0%)	no
	MASP1	mannan-binding lectin serine peptidase 1 (C4/C2 activating component of Ra-reactive factor)	3q27-q28	3	NM_001879	Hs.89983	5648		0 (0%)	0 (0%)	no
	MAP6D1	MAP6 domain containing 1	3q27.1	3	BC006434	Hs.478465	79929		0 (0%)	0 (0%)	no
	RTP4	receptor (chemosensory) transporter protein 4	3q27.3	3	NM_022147	Hs.43388	64108		0 (0%)	0 (0%)	no
	ETV5	ets variant 5	3q28	3	BF060791	Hs.43697	2119		0 (0%)	0 (0%)	no
	LEPREL1	leprecan-like 1	3q28	3	NM_018192	Hs.374191	55214	CNV_7393	0 (0%)	0 (0%)	no
	CLDN16	claudin 16	3q28	3	NM_006580	Hs.251391	10686		0 (0%)	0 (0%)	no
	IL1RAP	interleukin 1 receptor accessory protein	3q28	3	NM_002182	Hs.478673	3556		0 (0%)	0 (0%)	no
	FGF12	fibroblast growth factor 12	3q28	3	NM_004113	Hs.584758	2257	CNV_2490	0 (0%)	0 (0%)	no
	FXR1	fragile X mental retardation, autosomal homolog 1	3q28	3	BC034416	Hs.478407	8087		0 (0%)	0 (0%)	no
	CLDN1	claudin 1	3q28-q29	3	NM_021101	Hs.439060	9076		0 (0%)	0 (0%)	no
	MFI2	antigen p97 (melanoma associated) identified by monoclonal antibodies 133.2 and 96.5	3q28-q29	3	AK096182	Hs.184727	4241	CNV_37243	0 (0%)	0 (0%)	no
	OPA1	optic atrophy 1 (autosomal dominant)	3q28-q29|3q28-q29	3	AB011139	Hs.594504	4976	CNV_3471	0 (0%)	0 (0%)	no
	LRRC15	leucine rich repeat containing 15	3q29	3	NM_130830	Hs.288467	131578		0 (0%)	0 (0%)	no
	TFRC	transferrin receptor (p90, CD71)	3q29	3	NM_003234	Hs.529618	7037	CNV_3472	0 (0%)	0 (0%)	no
	PDE6B	phosphodiesterase 6B, cGMP-specific, rod, beta	4p16.3	4	BC039412	Hs.623810	5158	CNV_3475	0 (0%)	0 (0%)	no
	DGKQ	diacylglycerol kinase, theta 110kDa	4p16.3	4	NM_001347	Hs.584858	1609		0 (0%)	0 (0%)	no
	MAEA	macrophage erythroblast attacher	4p16.3	4	NM_005882	Hs.139896	10296		0 (0%)	0 (0%)	no
	C4orf15	chromosome 4 open reading frame 15	4p16.3	4	BC003648	Hs.665869	79441		0 (0%)	0 (0%)	no
	MXD4	MAX dimerization protein 4	4p16.3	4	BC002713	Hs.655020	10608		0 (0%)	0 (0%)	no
	D4S234E	DNA segment on chromosome 4 (unique) 234 expressed sequence	4p16.3	4	NM_014392	Hs.518595	27065		0 (0%)	0 (0%)	no
	HMX1	H6 family homeobox 1	4p16.1	4	NM_018942	Hs.104134	3166	CNV_0273	0 (0%)	0 (0%)	no
	MAN2B2	mannosidase, alpha, class 2B, member 2	4p16.1	4	AW954107	Hs.188464	23324	CNV_2496	0 (0%)	0 (0%)	no
	KIAA0232	KIAA0232	4p16.1	4	D86985	Hs.79276	9778	CNV_36291	0 (0%)	0 (0%)	no
	CPZ	carboxypeptidase Z	4p16.1	4	BC006393	Hs.78068	8532	CNV_3479	0 (0%)	0 (0%)	no
	CRMP1	collapsin response mediator protein 1	4p16.1-p15	4	NM_001313	Hs.135270	1400		0 (0%)	0 (0%)	no
	EVC	Ellis van Creveld syndrome	4p16	4	BC036896	Hs.670028	2121		0 (0%)	0 (0%)	no
	S100P	S100 calcium binding protein P	4p16	4	NM_005980	Hs.2962	6286		0 (0%)	0 (0%)	no
	AFAP1	actin filament associated protein 1	4p16	4	NM_021638	Hs.529369	60312		0 (0%)	0 (0%)	no
	FGFBP1	fibroblast growth factor binding protein 1	4p16-p15	4	NM_005130	Hs.1690	9982		0 (0%)	0 (0%)	no
	LAP3	leucine aminopeptidase 3	4p15.32	4	NM_015907	Hs.570791	51056	CNV_2503	0 (0%)	0 (0%)	no
	QDPR	quinoid dihydropteridine reductase	4p15.31	4	BC000576	Hs.75438	5860		0 (0%)	0 (0%)	no
	LGI2	leucine-rich repeat LGI family, member 2	4p15.2	4	NM_018176	Hs.12488	55203		0 (0%)	0 (0%)	no
	ZCCHC4	zinc finger, CCHC domain containing 4	4p15.2	4	NM_024936	Hs.278945	29063		0 (0%)	0 (0%)	no
	KIAA0746	KIAA0746 protein	4p15.2	4	AA522514	Hs.479384	23231		0 (0%)	0 (0%)	no
	RBPJ	recombination signal binding protein for immunoglobulin kappa J region	4p15.2	4	NM_015874	Hs.479396	3516	CNV_4383	0 (0%)	0 (0%)	no
	UGDH	UDP-glucose dehydrogenase	4p15.1	4	NM_003359	Hs.572518	7358		0 (0%)	0 (0%)	no
	CD38	CD38 molecule	4p15	4	NM_001775	Hs.479214	952		0 (0%)	0 (0%)	no
	TLR1	toll-like receptor 1	4p14	4	AL050262	Hs.654532	7096		0 (0%)	0 (0%)	no
	FAM114A1	family with sequence similarity 114, member A1	4p14	4	W87466	Hs.476517	92689	CNV_9472	0 (0%)	0 (0%)	no
	WDR19	WD repeat domain 19	4p14	4	BC032578	Hs.438482	57728		0 (0%)	0 (0%)	no
	LIAS	lipoic acid synthetase	4p14	4	BF056778	Hs.550502	11019		0 (0%)	0 (0%)	no
	APBB2	amyloid beta (A4) precursor protein-binding, family B, member 2	4p14-p13	4	U62325	Hs.479602	323	CNV_4390	0 (0%)	0 (0%)	no
	LIMCH1	LIM and calponin homology domains 1	4p13	4	AK027231	Hs.335163	22998	CNV_4391	0 (0%)	0 (0%)	no
	GUF1	GUF1 GTPase homolog (S. cerevisiae)	4p13	4	NM_021927	Hs.546419	60558		0 (0%)	0 (0%)	no
	RBM47	RNA binding motif protein 47	4p13-p12	4	NM_019027	Hs.518727	54502		0 (0%)	0 (0%)	no
	CORIN	corin, serine peptidase	4p13-p12	4	NM_006587	Hs.518618	10699	CNV_4392	0 (0%)	0 (0%)	no
	GABRA2	gamma-aminobutyric acid (GABA) A receptor, alpha 2	4p12	4	BC022488	Hs.116250	2555		0 (0%)	0 (0%)	no
	CHIC2	cysteine-rich hydrophobic domain 2	4q11	4	NM_012110	Hs.335393	26511		0 (0%)	0 (0%)	no
	KIT	v-kit Hardy-Zuckerman 4 feline sarcoma viral oncogene homolog	4q11-q12	4	NM_000222	Hs.479754	3815		0 (0%)	0 (0%)	no
	AFP	alpha-fetoprotein	4q11-q13	4	NM_001134	Hs.518808	174		0 (0%)	0 (0%)	no
	SGCB	sarcoglycan, beta (43kDa dystrophin-associated glycoprotein)	4q12	4	U29586	Hs.438953	6443	CNV_4395	0 (0%)	0 (0%)	no
	RASL11B	RAS-like, family 11, member B	4q12	4	NM_023940	Hs.8035	65997		0 (0%)	0 (0%)	no
	CLOCK	clock homolog (mouse)	4q12	4	NM_004898	Hs.436975	9575		0 (0%)	0 (0%)	no
	PAICS	phosphoribosylaminoimidazole carboxylase, phosphoribosylaminoimidazole succinocarboxamide synthetase	4q12	4	AA902652	Hs.518774	10606		0 (0%)	0 (0%)	no
	IGFBP7	insulin-like growth factor binding protein 7	4q12	4	NM_001553	Hs.479808	3490		0 (0%)	0 (0%)	no
	AREG	amphiregulin	4q13-q21	4	NM_001657	Hs.270833	374		0 (0%)	0 (0%)	no
	IL8	interleukin 8	4q13-q21	4	NM_000584	Hs.624	3576		0 (0%)	0 (0%)	no
	UGT2A3	UDP glucuronosyltransferase 2 family, polypeptide A3	4q13.2	4	NM_024743	Hs.122583	79799	CNV_3499	0 (0%)	0 (0%)	no
	ADAMTS3	ADAM metallopeptidase with thrombospondin type 1 motif, 3	4q13.3	4	AB002364	Hs.590919	9508	CNV_2530	0 (0%)	0 (0%)	no
	EREG	epiregulin	4q13.3	4	BC035806	Hs.115263	2069	CNV_6279	0 (0%)	0 (0%)	no
	DKFZP564O0823	DKFZP564O0823 protein	4q13.3-q21.3	4	NM_015393	Hs.105460	25849		0 (0%)	0 (0%)	no
	CXCL6	chemokine (C-X-C motif) ligand 6 (granulocyte chemotactic protein 2)	4q21	4	NM_002993	Hs.164021	6372		0 (0%)	0 (0%)	no
	CXCL2	chemokine (C-X-C motif) ligand 2	4q21	4	BC005276	Hs.75765	2920		0 (0%)	0 (0%)	no
	SNCA	synuclein, alpha (non A4 component of amyloid precursor)	4q21	4	BG260394	Hs.21374	6622		0 (0%)	0 (0%)	no
	PKD2	polycystic kidney disease 2 (autosomal dominant)	4q21-q23	4	NM_000297	Hs.181272	5311	CNV_3501	0 (0%)	0 (0%)	no
	ADH1C	alcohol dehydrogenase 1C (class I), gamma polypeptide	4q21-q23	4	AF153821	Hs.4	126		0 (0%)	0 (0%)	no
	ADH5	alcohol dehydrogenase 5 (class III), chi polypeptide	4q21-q25	4	M29872	Hs.78989	128		0 (0%)	0 (0%)	no
	NUP54	nucleoporin 54kDa	4q21.1	4	AU146949	Hs.430435	53371		0 (0%)	0 (0%)	no
	SCD5	stearoyl-CoA desaturase 5	4q21.22	4	NM_024906	Hs.379191	79966	CNV_6287	0 (0%)	0 (0%)	no
	SEC31A	SEC31 homolog A (S. cerevisiae)	4q21.22	4	NM_014933	Hs.370024	22872		0 (0%)	0 (0%)	no
	PTPN13	protein tyrosine phosphatase, non-receptor type 13 (APO-1/CD95 (Fas)-associated phosphatase)	4q21.3	4	NM_006264	Hs.436142	5783	CNV_2534	0 (0%)	0 (0%)	no
	ABCG2	ATP-binding cassette, sub-family G (WHITE), member 2	4q22	4	AF098951	Hs.480218	9429	CNV_3501	0 (0%)	0 (0%)	no
	PDLIM5	PDZ and LIM domain 5	4q22	4	BG054550	Hs.480311	10611		0 (0%)	0 (0%)	no
	BMPR1B	bone morphogenetic protein receptor, type IB	4q22-q24	4	D89675	Hs.598475	658		0 (0%)	0 (0%)	no
	CXXC4	CXXC finger 4	4q22-q24	4	NM_025212	Hs.12248	80319		0 (0%)	0 (0%)	no
	HADH	hydroxyacyl-Coenzyme A dehydrogenase	4q22-q26	4	BC000306	Hs.438289	3033		0 (0%)	0 (0%)	no
	MTTP	microsomal triglyceride transfer protein	4q24	4	AI623321	Hs.195799	4547		0 (0%)	0 (0%)	no
	H2AFZ	H2A histone family, member Z	4q24	4	NM_002106	Hs.119192	3015		0 (0%)	0 (0%)	no
	UBE2D3	ubiquitin-conjugating enzyme E2D 3 (UBC4/5 homolog, yeast)	4q24	4	BF448062	Hs.518773	7323	CNV_3505	0 (0%)	0 (0%)	no
	INTS12	integrator complex subunit 12	4q24	4	NM_020395	Hs.480454	57117		0 (0%)	0 (0%)	no
	CASP6	caspase 6, apoptosis-related cysteine peptidase	4q25	4	BC000305	Hs.654616	839		0 (0%)	0 (0%)	no
	CFI	complement factor I	4q25	4	BC020718	Hs.312485	3426		0 (0%)	0 (0%)	no
	EGF	epidermal growth factor (beta-urogastrone)	4q25	4	NM_001963	Hs.419815	1950	CNV_6305	0 (0%)	0 (0%)	no
	ELOVL6	ELOVL family member 6, elongation of long chain fatty acids (FEN1/Elo2, SUR4/Elo3-like, yeast)	4q25	4	NM_024090	Hs.412939	79071		0 (0%)	0 (0%)	no
	SEC24D	SEC24 family, member D (S. cerevisiae)	4q26	4	NM_014822	Hs.189641	9871	CNV_3511	0 (0%)	0 (0%)	no
	USP53	ubiquitin specific peptidase 53	4q26	4	AK025301	Hs.431081	54532		0 (0%)	0 (0%)	no
	C4orf31	chromosome 4 open reading frame 31	4q27	4	AA053967	Hs.709443	79625		0 (0%)	0 (0%)	no
	ELF2	E74-like factor 2 (ets domain transcription factor)	4q28	4	NM_006874	Hs.634040	1998		0 (0%)	0 (0%)	no
	FGB	fibrinogen beta chain	4q28	4	NM_005141	Hs.300774	2244		0 (0%)	0 (0%)	no
	FGA	fibrinogen alpha chain	4q28	4	NM_000508	Hs.351593	2243		0 (0%)	0 (0%)	no
	FGG	fibrinogen gamma chain	4q28	4	NM_000509	Hs.724414	2266		0 (0%)	0 (0%)	no
	SPRY1	sprouty homolog 1, antagonist of FGF signaling (Drosophila)	4q28.1	4	BF508662	Hs.436944	10252	CNV_3512	0 (0%)	0 (0%)	no
	FAT4	FAT tumor suppressor homolog 4 (Drosophila)	4q28.1	4	NM_024582	Hs.563205	79633		0 (0%)	0 (0%)	no
	CLGN	calmegin	4q28.3-q31.1	4	NM_004362	Hs.86368	1047		0 (0%)	0 (0%)	no
	ABCE1	ATP-binding cassette, sub-family E (OABP), member 1	4q31	4	AI002002	Hs.12013	6059		0 (0%)	0 (0%)	no
	SCRG1	scrapie responsive protein 1	4q31-q32	4	NM_007281	Hs.7122	11341		0 (0%)	0 (0%)	no
	ZNF330	zinc finger protein 330	4q31.1|4q31.1-q31.2	4	BC004421	Hs.120766	27309	CNV_3518	0 (0%)	0 (0%)	no
	GUCY1A3	guanylate cyclase 1, soluble, alpha 3	4q31.3-q33|4q31.1-q31.2	4	AI719730	Hs.24258	2982		0 (0%)	0 (0%)	no
	GAB1	GRB2-associated binding protein 1	4q31.21	4	BC030751	Hs.80720	2549	CNV_3519	0 (0%)	0 (0%)	no
	EDNRA	endothelin receptor type A	4q31.23	4	AU118882	Hs.183713	1909		0 (0%)	0 (0%)	no
	DCLK2	doublecortin-like kinase 2	4q31.3	4	AL359602	Hs.591683	166614		0 (0%)	0 (0%)	no
	GUCY1B3	guanylate cyclase 1, soluble, beta 3	4q31.3-q33	4	W93728	Hs.77890	2983	CNV_9497	0 (0%)	0 (0%)	no
	GRIA2	glutamate receptor, ionotropic, AMPA 2	4q32-q33	4	NM_000826	Hs.32763	2891	CNV_3520	0 (0%)	0 (0%)	no
	AGA	aspartylglucosaminidase	4q32-q33	4	M64073	Hs.207776	175	CNV_3528	0 (0%)	0 (0%)	no
	SPOCK3	sparc/osteonectin, cwcv and kazal-like domains proteoglycan (testican) 3	4q32.3	4	AB056866	Hs.481133	50859	CNV_36223	0 (0%)	0 (0%)	no
	PALLD	palladin, cytoskeletal associated protein	4q32.3	4	CA312240	Hs.151220	23022	CNV_1696	0 (0%)	0 (0%)	no
	C4orf27	chromosome 4 open reading frame 27	4q33	4	AI244592	Hs.406756	54969		0 (0%)	0 (0%)	no
	GPM6A	glycoprotein M6A	4q34	4	BF939489	Hs.724382	2823		0 (0%)	0 (0%)	no
	KLKB1	kallikrein B, plasma (Fletcher factor) 1	4q34-q35	4	NM_000892	Hs.237642	3818		0 (0%)	0 (0%)	no
	SAP30	Sin3A-associated protein, 30kDa	4q34.1	4	AF055993	---	8819		0 (0%)	0 (0%)	no
	NBLA00301	Nbla00301	4q34.1	4	NM_024748	Hs.61435	79804		0 (0%)	0 (0%)	no
	VEGFC	vascular endothelial growth factor C	4q34.1-q34.3	4	U58111	Hs.435215	7424		0 (0%)	0 (0%)	no
	NEIL3	nei endonuclease VIII-like 3 (E. coli)	4q34.3	4	NM_018248	Hs.405467	55247	CNV_3528	0 (0%)	0 (0%)	no
	TLR3	toll-like receptor 3	4q35	4	NM_003265	Hs.657724	7098		0 (0%)	0 (0%)	no
	CDKN2AIP	CDKN2A interacting protein	4q35.1	4	NM_017632	Hs.644077	55602		0 (0%)	0 (0%)	no
	ING2	inhibitor of growth family, member 2	4q35.1	4	NM_001564	Hs.107153	3622		0 (0%)	0 (0%)	no
	FAM149A	family with sequence similarity 149, member A	4q35.2	4	AL080065	Hs.357025	25854	CNV_36241	0 (0%)	0 (0%)	no
	EXOC3	exocyst complex component 3	5p15.33	5	AF055006	Hs.481464	11336	CNV_3536	0 (0%)	0 (0%)	no
	BRD9	bromodomain containing 9	5p15.33	5	NM_023924	Hs.449278	65980	CNV_3537	0 (0%)	0 (0%)	no
	PDCD6	programmed cell death 6	5p15.33	5	BC020552	Hs.720393	10016	CNV_3536	0 (0%)	0 (0%)	no
	CCT5	chaperonin containing TCP1, subunit 5 (epsilon)	5p15.2	5	AF275798	Hs.1600	22948	CNV_7462	0 (0%)	0 (0%)	no
	FAM105A	family with sequence similarity 105, member A	5p15.2	5	NM_019018	Hs.155085	54491		0 (0%)	0 (0%)	no
	ARL15	ADP-ribosylation factor-like 15	5p15.2	5	NM_019087	Hs.659125	54622		0 (0%)	0 (0%)	no
	FAM134B	family with sequence similarity 134, member B	5p15.1	5	AI816291	Hs.481704	54463		0 (0%)	0 (0%)	no
	BASP1	brain abundant, membrane attached signal protein 1	5p15.1-p14	5	NM_006317	Hs.201641	10409		0 (0%)	0 (0%)	no
	MYO10	myosin X	5p15.1-p14.3	5	BC041694	Hs.481720	4651		0 (0%)	0 (0%)	no
	SLC12A7	solute carrier family 12 (potassium/chloride transporters), member 7	5p15	5	NM_006598	Hs.172613	10723	CNV_3537	0 (0%)	0 (0%)	no
	C5orf22	chromosome 5 open reading frame 22	5p13.3	5	BC021215	Hs.519246	55322		0 (0%)	0 (0%)	no
	PDZD2	PDZ domain containing 2	5p13.3	5	AF338650	Hs.481819	23037	CNV_3551	0 (0%)	0 (0%)	no
	SUB1	SUB1 homolog (S. cerevisiae)	5p13.3	5	BG231551	Hs.229641	10923	CNV_3552	0 (0%)	0 (0%)	no
	SLC45A2	solute carrier family 45, member 2	5p13.3	5	NM_016180	Hs.278962	51151		0 (0%)	0 (0%)	no
	C5orf42	chromosome 5 open reading frame 42	5p13.2	5	BU189724	Hs.586199	65250		0 (0%)	0 (0%)	no
	NUP155	nucleoporin 155kDa	5p13.1	5	NM_004298	Hs.547696	9631	CNV_6395	0 (0%)	0 (0%)	no
	AMACR	alpha-methylacyl-CoA racemase	5p13	5	AI796120	Hs.171929	23600	CNV_7496	0 (0%)	0 (0%)	no
	SLC1A3	solute carrier family 1 (glial high affinity glutamate transporter), member 3	5p13	5	BC022285	Hs.481918	6507		0 (0%)	0 (0%)	no
	RPL37	ribosomal protein L37	5p13	5	BF216701	Hs.80545	6167		0 (0%)	0 (0%)	no
	LIFR	leukemia inhibitory factor receptor alpha	5p13-p12	5	NM_002310	Hs.133421	3977		0 (0%)	0 (0%)	no
	C5orf28	chromosome 5 open reading frame 28	5p12	5	NM_022483	Hs.558531	64417		0 (0%)	0 (0%)	no
	ZNF131	zinc finger protein 131	5p12-p11	5	AL832081	Hs.535804	7690		0 (0%)	0 (0%)	no
	ARSB	arylsulfatase B	5q11-q13	5	BC029051	Hs.149103	411	CNV_7504	0 (0%)	0 (0%)	no
	FST	follistatin	5q11.2	5	NM_013409	Hs.9914	10468	CNV_6399	0 (0%)	0 (0%)	no
	ENC1	ectodermal-neural cortex (with BTB-like domain)	5q12-q13.3	5	AF010314	Hs.104925	8507		0 (0%)	0 (0%)	no
	PART1	prostate androgen-regulated transcript 1	5q12.1	5	AI770098	---	25859		0 (0%)	0 (0%)	no
	CDK7	cyclin-dependent kinase 7	5q12.1	5	L20320	Hs.184298	1022	CNV_0283	0 (0%)	0 (0%)	no
	PLK2	polo-like kinase 2 (Drosophila)	5q12.1-q13.2	5	NM_006622	Hs.398157	10769		0 (0%)	0 (0%)	no
	MAST4	microtubule associated serine/threonine kinase family member 4	5q12.3	5	BC033215	Hs.595458	375449		0 (0%)	0 (0%)	no
	RAD17	RAD17 homolog (S. pombe)	5q13	5	NM_002873	Hs.16184	5884	CNV_0283	0 (0%)	0 (0%)	no
	MAP1B	microtubule-associated protein 1B	5q13	5	AL523076	Hs.335079	4131		0 (0%)	0 (0%)	no
	HEXB	hexosaminidase B (beta polypeptide)	5q13	5	NM_000521	Hs.69293	3074		0 (0%)	0 (0%)	no
	F2R	coagulation factor II (thrombin) receptor	5q13	5	BG026194	Hs.482562	2149		0 (0%)	0 (0%)	no
	GUSBP1	glucuronidase, beta pseudogene 1	5q13.2	5	AU158490	Hs.662074	153561	CNV_4437	0 (0%)	0 (0%)	no
	BTF3	basic transcription factor 3	5q13.2	5	NM_001207	Hs.591768	689		0 (0%)	0 (0%)	no
	RGNEF	Rho-guanine nucleotide exchange factor	5q13.2	5	BC012946	Hs.482521	64283		0 (0%)	0 (0%)	no
	TINP1	TGF beta-inducible nuclear protein 1	5q13.3	5	NM_014886	Hs.482526	10412		0 (0%)	0 (0%)	no
	EDIL3	EGF-like repeats and discoidin I-like domains 3	5q14	5	AA297258	Hs.482730	10085		0 (0%)	0 (0%)	no
	COX7C	cytochrome c oxidase subunit VIIc	5q14	5	NM_001867	Hs.430075	1350		0 (0%)	0 (0%)	no
	GLRX	glutaredoxin (thioltransferase)	5q14	5	NM_002064	Hs.28988	2745		0 (0%)	0 (0%)	no
	PAM	peptidylglycine alpha-amidating monooxygenase	5q14-q21	5	NM_000919	Hs.369430	5066	CNV_4470	0 (0%)	0 (0%)	no
	PDE8B	phosphodiesterase 8B	5q14.1	5	AB085825	Hs.584830	8622		0 (0%)	0 (0%)	no
	ATG10	ATG10 autophagy related 10 homolog (S. cerevisiae)	5q14.2	5	BC018651	---	83734	CNV_8490	0 (0%)	0 (0%)	no
	VCAN	versican	5q14.3	5	BF590263	Hs.643801	1462		0 (0%)	0 (0%)	no
	POLR3G	polymerase (RNA) III (DNA directed) polypeptide G (32kD)	5q14.3	5	BF062139	Hs.282387	10622		0 (0%)	0 (0%)	no
	ERAP2	endoplasmic reticulum aminopeptidase 2	5q15	5	BC017927	Hs.482910	64167		0 (0%)	0 (0%)	no
	PCSK1	proprotein convertase subtilisin/kexin type 1	5q15-q21	5	NM_000439	Hs.78977	5122		0 (0%)	0 (0%)	no
	EFNA5	ephrin-A5	5q21	5	NM_001962	Hs.288741	1946		0 (0%)	0 (0%)	no
	GNPDA1	glucosamine-6-phosphate deaminase 1	5q21	5	NM_005471	Hs.633853	10007		0 (0%)	0 (0%)	no
	MAN2A1	mannosidase, alpha, class 2A, member 1	5q21-q22	5	NM_002372	Hs.432822	4124		0 (0%)	0 (0%)	no
	C5orf30	chromosome 5 open reading frame 30	5q21.1	5	AL565741	Hs.482976	90355		0 (0%)	0 (0%)	no
	PJA2	praja 2, RING-H2 motif containing	5q21.3	5	AA142966	Hs.483036	9867		0 (0%)	0 (0%)	no
	CAMK4	calcium/calmodulin-dependent protein kinase IV	5q21.3	5	L24959	Hs.591269	814		0 (0%)	0 (0%)	no
	AP3S1	adaptor-related protein complex 3, sigma 1 subunit	5q22	5	NM_001284	Hs.406191	1176		0 (0%)	0 (0%)	no
	REEP5	receptor accessory protein 5	5q22-q23	5	AA814140	Hs.429608	7905	CNV_7468	0 (0%)	0 (0%)	no
	C5orf13	chromosome 5 open reading frame 13	5q22.1	5	U36189	Hs.694860	9315		0 (0%)	0 (0%)	no
	DCP2	DCP2 decapping enzyme homolog (S. cerevisiae)	5q22.2	5	AV715578	Hs.443875	167227		0 (0%)	0 (0%)	no
	PGGT1B	protein geranylgeranyltransferase type I, beta subunit	5q22.3	5	NM_005023	Hs.254006	5229	CNV_4473	0 (0%)	0 (0%)	no
	CAMLG	calcium modulating ligand	5q23	5	NM_001745	Hs.529846	819		0 (0%)	0 (0%)	no
	NRG2	neuregulin 2	5q23-q33	5	NM_013982	Hs.408515	9542		0 (0%)	0 (0%)	no
	SEMA6A	sema domain, transmembrane domain (TM), and cytoplasmic domain, (semaphorin) 6A	5q23.1	5	AB002453	Hs.156967	57556		0 (0%)	0 (0%)	no
	TNFAIP8	tumor necrosis factor, alpha-induced protein 8	5q23.1	5	NM_014350	Hs.656274	25816		0 (0%)	0 (0%)	no
	LOX	lysyl oxidase	5q23.2	5	NM_002317	Hs.102267	4015		0 (0%)	0 (0%)	no
	SNX24	sorting nexin 24	5q23.2	5	NM_014035	Hs.483200	28966		0 (0%)	0 (0%)	no
	PRRC1	proline-rich coiled-coil 1	5q23.2	5	BE328312	Hs.483259	133619		0 (0%)	0 (0%)	no
	ALDH7A1	aldehyde dehydrogenase 7 family, member A1	5q31	5	BC002515	Hs.483239	501		0 (0%)	0 (0%)	no
	P4HA2	procollagen-proline, 2-oxoglutarate 4-dioxygenase (proline 4-hydroxylase), alpha polypeptide II	5q31	5	NM_004199	Hs.519568	8974		0 (0%)	0 (0%)	no
	AFF4	AF4/FMR2 family, member 4	5q31	5	BC025700	Hs.519313	27125		0 (0%)	0 (0%)	no
	SPOCK1	sparc/osteonectin, cwcv and kazal-like domains proteoglycan (testican) 1	5q31	5	AF231124	Hs.596136	6695	CNV_36347	0 (0%)	0 (0%)	no
	REEP2	receptor accessory protein 2	5q31	5	NM_016606	Hs.416090	51308		0 (0%)	0 (0%)	no
	PURA	purine-rich element binding protein A	5q31	5	BF739943	Hs.443121	5813		0 (0%)	0 (0%)	no
	APBB3	amyloid beta (A4) precursor protein-binding, family B, member 3	5q31	5	NM_006051	Hs.529449	10307		0 (0%)	0 (0%)	no
	DIAPH1	diaphanous homolog 1 (Drosophila)	5q31	5	AL832054	---	1729		0 (0%)	0 (0%)	no
	HDAC3	histone deacetylase 3	5q31	5	AF059650	Hs.519632	8841		0 (0%)	0 (0%)	no
	FGF1	fibroblast growth factor 1 (acidic)	5q31	5	NM_033136	Hs.483635	2246		0 (0%)	0 (0%)	no
	DCTN4	dynactin 4 (p62)	5q31-q32	5	NM_016221	Hs.675564	51164	CNV_3580	0 (0%)	0 (0%)	no
	CNOT8	CCR4-NOT transcription complex, subunit 8	5q31-q33	5	AI769416	Hs.26703	9337		0 (0%)	0 (0%)	no
	RPS14	ribosomal protein S14	5q31-q33	5	AF116710	Hs.724383	6208	CNV_3580	0 (0%)	0 (0%)	no
	PDLIM4	PDZ and LIM domain 4	5q31.1	5	BC003096	Hs.424312	8572		0 (0%)	0 (0%)	no
	SLC22A4	solute carrier family 22 (organic cation/ergothioneine transporter), member 4	5q31.1	5	NM_003059	Hs.310591	6583		0 (0%)	0 (0%)	no
	UQCRQ	ubiquinol-cytochrome c reductase, complex III subunit VII, 9.5kDa	5q31.1	5	NM_014402	Hs.146602	27089		0 (0%)	0 (0%)	no
	ZCCHC10	zinc finger, CCHC domain containing 10	5q31.1	5	BC015986	Hs.29700	54819		0 (0%)	0 (0%)	no
	TCF7	transcription factor 7 (T-cell specific, HMG-box)	5q31.1	5	AW027359	Hs.573153	6932		0 (0%)	0 (0%)	no
	PHF15	PHD finger protein 15	5q31.1	5	NM_015288	Hs.483419	23338		0 (0%)	0 (0%)	no
	HSPA4	heat shock 70kDa protein 4	5q31.1-q31.2	5	AA043348	Hs.90093	3308		0 (0%)	0 (0%)	no
	GABRG2	gamma-aminobutyric acid (GABA) A receptor, gamma 2	5q31.1-q33.1	5	BC036030	Hs.7195	2566		0 (0%)	0 (0%)	no
	HINT1	histidine triad nucleotide binding protein 1	5q31.2	5	AK054976	Hs.483305	3094	CNV_3576	0 (0%)	0 (0%)	no
	PDE6A	phosphodiesterase 6A, cGMP-specific, rod, alpha	5q31.2-q34	5	NM_000440	Hs.567314	5145		0 (0%)	0 (0%)	no
	KIAA0141	KIAA0141	5q31.3	5	AI539425	Hs.210532	9812		1 (8%)	0 (0%)	yes	8
	NR3C1	nuclear receptor subfamily 3, group C, member 1 (glucocorticoid receptor)	5q31.3	5	AI432196	Hs.122926	2908	CNV_7475	0 (0%)	0 (0%)	no
	SPRY4	sprouty homolog 4 (Drosophila)	5q31.3	5	NM_030964	Hs.323308	81848		0 (0%)	0 (0%)	no
	CSNK1A1	casein kinase 1, alpha 1	5q32	5	BQ025347	Hs.529862	1452		0 (0%)	0 (0%)	no
	FAT2	FAT tumor suppressor homolog 2 (Drosophila)	5q32-q33	5	NM_001447	Hs.591255	2196		0 (0%)	0 (0%)	no
	ADAM19	ADAM metallopeptidase domain 19 (meltrin beta)	5q32-q33	5	Y13786	Hs.483944	8728		0 (0%)	0 (0%)	no
	ANXA6	annexin A6	5q32-q34	5	NM_001155	Hs.412117	309		0 (0%)	0 (0%)	no
	SYNPO	synaptopodin	5q33.1	5	NM_007286	Hs.723138	11346	CNV_3580	0 (0%)	0 (0%)	no
	MYOZ3	myozenin 3	5q33.1	5	NM_133371	Hs.91626	91977	CNV_3580	0 (0%)	0 (0%)	no
	GALNT10	UDP-N-acetyl-alpha-D-galactosamine:polypeptide N-acetylgalactosaminyltransferase 10 (GalNAc-T10)	5q33.2	5	NM_017540	Hs.724473	55568		0 (0%)	0 (0%)	no
	LARP1	La ribonucleoprotein domain family, member 1	5q33.2	5	BC001460	Hs.292078	23367		0 (0%)	0 (0%)	no
	CCNJL	cyclin J-like	5q33.3	5	NM_024565	Hs.14070	79616		0 (0%)	0 (0%)	no
	PANK3	pantothenate kinase 3	5q34	5	NM_024594	Hs.591729	79646		0 (0%)	0 (0%)	no
	KCNMB1	potassium large conductance calcium-activated channel, subfamily M, beta member 1	5q34	5	BC025707	Hs.484099	3779		0 (0%)	0 (0%)	no
	GFPT2	glutamine-fructose-6-phosphate transaminase 2	5q34-q35	5	NM_005110	Hs.696497	9945	CNV_3591	0 (0%)	0 (0%)	no
	CLTB	clathrin, light chain (Lcb)	4q2-q3|5q35	4	NM_007097	Hs.484241	1212		0 (0%)	0 (0%)	no
	SLIT3	slit homolog 3 (Drosophila)	5q35	5	NM_003062	Hs.604116	6586		0 (0%)	0 (0%)	no
	NPM1	nucleophosmin (nucleolar phosphoprotein B23, numatrin)	5q35	5	BC002398	Hs.557550	4869		0 (0%)	0 (0%)	no
	MGAT4B	mannosyl (alpha-1,3-)-glycoprotein beta-1,4-N-acetylglucosaminyltransferase, isozyme B	5q35	5	NM_014275	Hs.567419	11282		0 (0%)	0 (0%)	no
	MGAT1	mannosyl (alpha-1,3-)-glycoprotein beta-1,2-N-acetylglucosaminyltransferase	5q35	5	NM_002406	Hs.519818	4245	CNV_2612	0 (0%)	0 (0%)	no
	GRK6	G protein-coupled receptor kinase 6	5q35	5	BG423052	Hs.235116	2870		0 (0%)	0 (0%)	no
	WWC1	WW and C2 domain containing 1	5q35.1	5	BC042553	Hs.484047	23286		0 (0%)	0 (0%)	no
	DOCK2	dedicator of cytokinesis 2	5q35.1	5	BC016996	Hs.586174	1794	CNV_6465	0 (0%)	0 (0%)	no
	STK10	serine/threonine kinase 10	5q35.1	5	NM_005990	Hs.724453	6793	CNV_3586	0 (0%)	0 (0%)	no
	RPL26L1	ribosomal protein L26-like 1	5q35.2	5	NM_016093	Hs.546390	51121		0 (0%)	0 (0%)	no
	ATP6V0E1	ATPase, H+ transporting, lysosomal 9kDa, V0 subunit e1	5q35.2	5	AI862255	Hs.484188	8992		0 (0%)	0 (0%)	no
	HMP19	HMP19 protein	5q35.2	5	NM_015980	Hs.559412	51617		0 (0%)	0 (0%)	no
	RNF44	ring finger protein 44	5q35.2	5	NM_014901	Hs.434888	22838		0 (0%)	0 (0%)	no
	TMED9	transmembrane emp24 protein transport domain containing 9	5q35.3	5	NM_006588	Hs.279929	54732		0 (0%)	0 (0%)	no
	PDLIM7	PDZ and LIM domain 7 (enigma)	5q35.3	5	BC023629	Hs.533040	9260		0 (0%)	0 (0%)	no
	LOC202181	hypothetical protein LOC202181	5q35.3	5	NM_024651	---	202181		0 (0%)	0 (0%)	no
	CNPY3	canopy 3 homolog (zebrafish)	6pter-p12.1	6	NM_006586	Hs.414099	10695		0 (0%)	0 (0%)	no
	SERPINB9	serpin peptidase inhibitor, clade B (ovalbumin), member 9	6p25	6	L40378	Hs.104879	5272		0 (0%)	0 (0%)	no
	BPHL	biphenyl hydrolase-like (serine hydrolase)	6p25	6	NM_004332	Hs.10136	670		0 (0%)	0 (0%)	no
	EDN1	endothelin 1	6p24.1	6	BC036851	Hs.713645	1906		0 (0%)	0 (0%)	no
	PHACTR1	phosphatase and actin regulator 1	6p24.1	6	AW054711	Hs.436996	221692	CNV_36459	0 (0%)	0 (0%)	no
	CD83	CD83 molecule	6p23	6	NM_004233	Hs.595133	9308		0 (0%)	0 (0%)	no
	GMPR	guanosine monophosphate reductase	6p23	6	NM_006877	Hs.484741	2766		0 (0%)	0 (0%)	no
	KIF13A	kinesin family member 13A	6p23	6	NM_022113	Hs.189915	63971	CNV_4486	0 (0%)	0 (0%)	no
	CAP2	CAP, adenylate cyclase-associated protein, 2 (yeast)	6p22.3	6	NM_006366	Hs.132902	10486		0 (0%)	0 (0%)	no
	TPMT	thiopurine S-methyltransferase	6p22.3	6	BF196891	Hs.444319	7172		0 (0%)	0 (0%)	no
	SOX4	SRY (sex determining region Y)-box 4	6p22.3	6	X65661	Hs.643910	6659		0 (0%)	0 (0%)	no
	KIAA0319	KIAA0319	6p22.3-p22.2	6	NM_014809	Hs.26441	9856		0 (0%)	0 (0%)	no
	ALDH5A1	aldehyde dehydrogenase 5 family, member A1	6p22.2-p22.3	6	AL031230	Hs.371723	7915		0 (0%)	0 (0%)	no
	BTN3A1	butyrophilin, subfamily 3, member A1	6p22.1	6	NM_007048	Hs.191510	11119		0 (0%)	0 (0%)	no
	BTN2A1	butyrophilin, subfamily 2, member A1	6p22.1	6	NM_007049	Hs.159028	11120		0 (0%)	0 (0%)	no
	ABT1	activator of basal transcription 1	6p22.1	6	NM_013375	Hs.254406	29777		0 (0%)	0 (0%)	no
	ID4	inhibitor of DNA binding 4, dominant negative helix-loop-helix protein	6p22-p21	6	AW157094	Hs.519601	3400	CNV_5038	0 (0%)	0 (0%)	no
	RPP21	ribonuclease P/MRP 21kDa subunit	6p21.33	6	NM_024839	Hs.413493	79897		0 (0%)	0 (0%)	no
	C6orf134	chromosome 6 open reading frame 134	6p21.33	6	NM_024909	Hs.654798	79969		0 (0%)	0 (0%)	no
	TUBB	tubulin, beta	6p21.33	6	AF141349	Hs.636480	203068	CNV_3600	0 (0%)	0 (0%)	no
	CMAH	cytidine monophosphate-N-acetylneuraminic acid hydroxylase (CMP-N-acetylneuraminate monooxygenase) pseudogene	6p21.32	6	BC022302	Hs.484918	8418	CNV_4488	0 (0%)	0 (0%)	no
	TAF11	TAF11 RNA polymerase II, TATA box binding protein (TBP)-associated factor, 28kDa	6p21.31	6	BQ709323	Hs.112444	6882		0 (0%)	0 (0%)	no
	ANKS1A	ankyrin repeat and sterile alpha motif domain containing 1A	6p21.31	6	AI990523	Hs.656492	23294		0 (0%)	0 (0%)	no
	SLC17A2	solute carrier family 17 (sodium phosphate), member 2	6p21.3	6	NM_005835	Hs.591802	10246		0 (0%)	0 (0%)	no
	BTN3A3	butyrophilin, subfamily 3, member A3	6p21.3	6	NM_006994	Hs.167741	10384		0 (0%)	0 (0%)	no
	RNF39	ring finger protein 39	6p21.3	6	NM_025236	Hs.121178	80352		0 (0%)	0 (0%)	no
	TRIM26	tripartite motif-containing 26	6p21.3	6	BM799976	Hs.485041	7726		0 (0%)	0 (0%)	no
	FLOT1	flotillin 1	6p21.3	6	AA507012	Hs.179986	10211	CNV_3600	0 (0%)	0 (0%)	no
	DDR1	discoidin domain receptor tyrosine kinase 1	6p21.3	6	U48705	Hs.631988	780		0 (0%)	0 (0%)	no
	NFKBIL1	nuclear factor of kappa light polypeptide gene enhancer in B-cells inhibitor-like 1	6p21.3	6	AF097419	Hs.2764	4795	CNV_2625	0 (0%)	0 (0%)	no
	BAT3	HLA-B associated transcript 3	6p21.3	6	NM_004639	Hs.440900	7917		0 (0%)	0 (0%)	no
	C6orf47	chromosome 6 open reading frame 47	6p21.3	6	NM_021184	Hs.247323	57827		0 (0%)	0 (0%)	no
	VARS	valyl-tRNA synthetase	6p21.3	6	BE790854	Hs.520026	7407		0 (0%)	0 (0%)	no
	HSPA1A	heat shock 70kDa protein 1A	6p21.3	6	NM_005345	Hs.274402	3303		0 (0%)	0 (0%)	no
	NEU1	sialidase 1 (lysosomal sialidase)	6p21.3	6	U84246	Hs.520037	4758		0 (0%)	0 (0%)	no
	C2	complement component 2	6p21.3	6	BC029781	Hs.408903	717	CNV_3602	0 (0%)	0 (0%)	no
	CFB	complement factor B	6p21.3	6	NM_001710	Hs.69771	629	CNV_3602	0 (0%)	0 (0%)	no
	DOM3Z	dom-3 homolog Z (C. elegans)	6p21.3	6	NM_005510	Hs.153299	1797	CNV_3602	0 (0%)	0 (0%)	no
	STK19	serine/threonine kinase 19	6p21.3	6	NM_004197	Hs.654371	8859	CNV_3602	0 (0%)	0 (0%)	no
	C4A	complement component 4A (Rodgers blood group)	6p21.3	6	NM_000592	Hs.534847	720	CNV_3602	0 (0%)	0 (0%)	no
	AGER	advanced glycosylation end product-specific receptor	6p21.3	6	AB036432	Hs.534342	177	CNV_3602	0 (0%)	0 (0%)	no
	NOTCH4	Notch homolog 4 (Drosophila)	6p21.3	6	AI743713	Hs.436100	4855	CNV_3602	0 (0%)	0 (0%)	no
	PSMB8	proteasome (prosome, macropain) subunit, beta type, 8 (large multifunctional peptidase 7)	6p21.3	6	U17496	Hs.180062	5696		0 (0%)	0 (0%)	no
	PSMB9	proteasome (prosome, macropain) subunit, beta type, 9 (large multifunctional peptidase 2)	6p21.3	6	NM_002800	Hs.654585	5698		0 (0%)	0 (0%)	no
	HLA-DOA	major histocompatibility complex, class II, DO alpha	6p21.3	6	NM_002119	Hs.631991	3111	CNV_0076	0 (0%)	0 (0%)	no
	HSD17B8	hydroxysteroid (17-beta) dehydrogenase 8	6p21.3	6	AL031228	Hs.415058	7923		0 (0%)	0 (0%)	no
	RING1	ring finger protein 1	6p21.3	6	NM_002931	Hs.720046	6015		0 (0%)	0 (0%)	no
	VPS52	vacuolar protein sorting 52 homolog (S. cerevisiae)	6p21.3	6	AL390171	Hs.480356	6293		0 (0%)	0 (0%)	no
	WDR46	WD repeat domain 46	6p21.3	6	BC000388	Hs.520063	9277		0 (0%)	0 (0%)	no
	RGL2	ral guanine nucleotide dissociation stimulator-like 2	6p21.3	6	AL050259	Hs.509622	5863		0 (0%)	0 (0%)	no
	DAXX	death-domain associated protein	6p21.3	6	NM_001350	Hs.336916	1616		0 (0%)	0 (0%)	no
	PHF1	PHD finger protein 1	6p21.3	6	NM_024165	Hs.166204	5252		0 (0%)	0 (0%)	no
	SCUBE3	signal peptide, CUB domain, EGF-like 3	6p21.3	6	BF511678	Hs.12923	222663	CNV_3606	0 (0%)	0 (0%)	no
	RNF8	ring finger protein 8	6p21.3	6	AK022075	Hs.485278	9025		0 (0%)	0 (0%)	no
	RPL10A	ribosomal protein L10a	6p21.3-p21.2	6	NM_007104	Hs.148340	4736		0 (0%)	0 (0%)	no
	CSNK2B	casein kinase 2, beta polypeptide	6p21-p12|6p21.3	6	NM_001320	Hs.73527	1460		0 (0%)	0 (0%)	no
	TEAD3	TEA domain family member 3	6p21.2	6	AF142482	Hs.485205	7005		0 (0%)	0 (0%)	no
	FGD2	FYVE, RhoGEF and PH domain containing 2	6p21.2	6	NM_173558	Hs.509664	221472		0 (0%)	0 (0%)	no
	PIM1	pim-1 oncogene	6p21.2	6	M24779	Hs.81170	5292		0 (0%)	0 (0%)	no
	C6orf64	chromosome 6 open reading frame 64	6p21.2	6	NM_018322	Hs.58382	55776		0 (0%)	0 (0%)	no
	CDKN1A	cyclin-dependent kinase inhibitor 1A (p21, Cip1)	6p21.2	6	AY008263	Hs.370771	1026		0 (0%)	0 (0%)	no
	SLC29A1	solute carrier family 29 (nucleoside transporters), member 1	6p21.2-p21.1	6	AF079117	Hs.25450	2030	CNV_36526	0 (0%)	0 (0%)	no
	FRS3	fibroblast growth factor receptor substrate 3	6p21.1	6	NM_006653	Hs.194208	10817		0 (0%)	0 (0%)	no
	BYSL	bystin-like	6p21.1	6	NM_004053	Hs.106880	705		0 (0%)	0 (0%)	no
	KIAA0240	KIAA0240	6p21.1	6	AI801951	Hs.658033	23506		0 (0%)	0 (0%)	no
	PEX6	peroxisomal biogenesis factor 6	6p21.1	6	NM_000287	Hs.656425	5190		0 (0%)	0 (0%)	no
	TRAM2	translocation associated membrane protein 2	6p21.1-p12	6	BC028121	Hs.520182	9697		0 (0%)	0 (0%)	no
	ELOVL5	ELOVL family member 5, elongation of long chain fatty acids (FEN1/Elo2, SUR4/Elo3-like, yeast)	6p21.1-p12.1	6	D17207	Hs.520189	60481		0 (0%)	0 (0%)	no
	PTK7	PTK7 protein tyrosine kinase 7	6p21.1-p12.2	6	BC046109	Hs.90572	5754		0 (0%)	0 (0%)	no
	SUPT3H	suppressor of Ty 3 homolog (S. cerevisiae)	6p21.1-p21.3	6	NM_003599	Hs.368325	8464	CNV_3610	0 (0%)	0 (0%)	no
	PRSS16	protease, serine, 16 (thymus)	6p21	6	NM_005865	Hs.274407	10279		0 (0%)	0 (0%)	no
	HLA-DQB2	major histocompatibility complex, class II, DQ beta 2	6p21	6	X87344	Hs.719990	3120		0 (0%)	0 (0%)	no
	CCND3	cyclin D3	6p21	6	AL833425	Hs.534307	896		0 (0%)	0 (0%)	no
	CDC5L	CDC5 cell division cycle 5-like (S. pombe)	6p21	6	AW268817	Hs.485471	988		0 (0%)	0 (0%)	no
	CRISP2	cysteine-rich secretory protein 2	6p21-qter	6	M25532	Hs.2042	7180		0 (0%)	0 (0%)	no
	COL21A1	collagen, type XXI, alpha 1	6p12.3-p11.2|6p12.3-p11.2	6	NM_030820	Hs.47629	81578		0 (0%)	0 (0%)	no
	GSTA3	glutathione S-transferase alpha 3	6p12.1	6	NM_000847	Hs.102484	2940		0 (0%)	0 (0%)	no
	LRRC1	leucine rich repeat containing 1	6p12.1	6	NM_025168	Hs.606493	55227		0 (0%)	0 (0%)	no
	ZNF451	zinc finger protein 451	6p12.1	6	AK027074	Hs.485628	26036	CNV_6495	0 (0%)	0 (0%)	no
	BAG2	BCL2-associated athanogene 2	6p12.1-p11.2	6	AF095192	Hs.724667	9532		0 (0%)	0 (0%)	no
	RAB23	RAB23, member RAS oncogene family	6p11	6	NM_016277	Hs.555016	51715		0 (0%)	0 (0%)	no
	PTP4A1	protein tyrosine phosphatase type IVA, member 1	6q12	6	BF576710	Hs.227777	7803		0 (0%)	0 (0%)	no
	ME1	malic enzyme 1, NADP(+)-dependent, cytosolic	6q12	6	AL049699	Hs.21160	4199		0 (0%)	0 (0%)	no
	RIMS1	regulating synaptic membrane exocytosis 1	6q12-q13	6	NM_014989	Hs.485729	22999	CNV_6501	0 (0%)	0 (0%)	no
	LMBRD1	LMBR1 domain containing 1	6q13	6	NM_018368	Hs.271643	55788		0 (0%)	0 (0%)	no
	C6orf155	chromosome 6 open reading frame 155	6q13	6	NM_024882	---	79940	CNV_37276	0 (0%)	0 (0%)	no
	MTO1	mitochondrial translation optimization 1 homolog (S. cerevisiae)	6q13	6	NM_012123	Hs.347614	25821		0 (0%)	0 (0%)	no
	MYO6	myosin VI	6q13	6	AA877789	Hs.149387	4646		0 (0%)	0 (0%)	no
	SENP6	SUMO1/sentrin specific peptidase 6	6q13-q14.3	6	AF306508	Hs.485784	26054		0 (0%)	0 (0%)	no
	FAM46A	family with sequence similarity 46, member A	6q14	6	AW246673	Hs.10784	55603		0 (0%)	0 (0%)	no
	TPBG	trophoblast glycoprotein	6q14-q15	6	NM_006670	Hs.82128	7162		0 (0%)	0 (0%)	no
	SNAP91	synaptosomal-associated protein, 91kDa homolog (mouse)	6q14.2	6	NM_014841	Hs.368046	9892		0 (0%)	0 (0%)	no
	PNRC1	proline-rich nuclear receptor coactivator 1	6q15	6	AF279899	Hs.75969	10957		0 (0%)	0 (0%)	no
	BACH2	BTB and CNC homology 1, basic leucine zipper transcription factor 2	6q15	6	NM_021813	Hs.269764	60468		0 (0%)	0 (0%)	no
	MAP3K7	mitogen-activated protein kinase kinase kinase 7	6q16.1-q16.3	6	AL121964	Hs.644143	6885		0 (0%)	0 (0%)	no
	FHL5	four and a half LIM domains 5	6q16.1-q16.3	6	BC021723	Hs.632608	9457		0 (0%)	0 (0%)	no
	GRIK2	glutamate receptor, ionotropic, kainate 2	6q16.3-q21	6	BC037954	Hs.98262	2898	CNV_36442	0 (0%)	0 (0%)	no
	ATG5	ATG5 autophagy related 5 homolog (S. cerevisiae)	6q21	6	AK001899	Hs.486063	9474		0 (0%)	0 (0%)	no
	PDSS2	prenyl (decaprenyl) diphosphate synthase, subunit 2	6q21	6	BC029491	Hs.486095	57107	CNV_4504	0 (0%)	0 (0%)	no
	SESN1	sestrin 1	6q21	6	NM_014454	Hs.591336	27244		0 (0%)	0 (0%)	no
	CD164	CD164 molecule, sialomucin	6q21	6	NM_006016	Hs.520313	8763		0 (0%)	0 (0%)	no
	SMPD2	sphingomyelin phosphodiesterase 2, neutral membrane (neutral sphingomyelinase)	6q21	6	NM_003080	Hs.55235	6610		0 (0%)	0 (0%)	no
	CDC40	cell division cycle 40 homolog (S. cerevisiae)	6q21	6	BG528818	Hs.428147	51362	CNV_2651	0 (0%)	0 (0%)	no
	DDO	D-aspartate oxidase	6q21	6	NM_003649	Hs.591348	8528		0 (0%)	0 (0%)	no
	CDC2L6	cell division cycle 2-like 6 (CDK8-like)	6q21	6	AY028424	Hs.723861	23097		0 (0%)	0 (0%)	no
	FYN	FYN oncogene related to SRC, FGR, YES	6q21	6	AK090692	Hs.390567	2534	CNV_8527	0 (0%)	0 (0%)	no
	HEY2	hairy/enhancer-of-split related with YRPW motif 2	6q21	6	NM_012259	Hs.144287	23493		0 (0%)	0 (0%)	no
	WASF1	WAS protein family, member 1	6q21-q22	6	NM_003931	Hs.75850	8936	CNV_2651	0 (0%)	0 (0%)	no
	GJA1	gap junction protein, alpha 1, 43kDa	6q21-q23.2	6	NM_000165	Hs.74471	2697		0 (0%)	0 (0%)	no
	DSE	dermatan sulfate epimerase	6q22	6	NM_013352	Hs.458358	29940		0 (0%)	0 (0%)	no
	MAN1A1	mannosidase, alpha, class 1A, member 1	6q22	6	NM_005907	Hs.102788	4121		0 (0%)	0 (0%)	no
	FABP7	fatty acid binding protein 7, brain	6q22-q23	6	NM_001446	Hs.26770	2173		0 (0%)	0 (0%)	no
	TPD52L1	tumor protein D52-like 1	6q22-q23	6	NM_003287	Hs.591347	7164		0 (0%)	0 (0%)	no
	LAMA2	laminin, alpha 2	6q22-q23	6	NM_000426	Hs.200841	3908	CNV_7523	0 (0%)	0 (0%)	no
	ENPP1	ectonucleotide pyrophosphatase/phosphodiesterase 1	6q22-q23	6	AU130282	Hs.527295	5167	CNV_36455	0 (0%)	0 (0%)	no
	MYB	v-myb myeloblastosis viral oncogene homolog (avian)	6q22-q23	6	NM_005375	Hs.606320	4602		0 (0%)	0 (0%)	no
	MARCKS	myristoylated alanine-rich protein kinase C substrate	6q22.2	6	AW163148	Hs.519909	4082		0 (0%)	0 (0%)	no
	ASF1A	ASF1 anti-silencing function 1 homolog A (S. cerevisiae)	6q22.31	6	NM_014034	Hs.292316	25842		0 (0%)	0 (0%)	no
	SERINC1	serine incorporator 1	6q22.31	6	AF164794	Hs.146668	57515	CNV_3636	0 (0%)	0 (0%)	no
	SMPDL3A	sphingomyelin phosphodiesterase, acid-like 3A	6q22.31	6	AW196738	Hs.486357	10924		0 (0%)	0 (0%)	no
	KIAA0408	KIAA0408	6q22.33	6	NM_014702	---	9729		0 (0%)	0 (0%)	no
	HBS1L	HBS1-like (S. cerevisiae)	6q23-q24	6	AK024258	Hs.378532	10767		0 (0%)	0 (0%)	no
	CTGF	connective tissue growth factor	6q23.1	6	M92934	Hs.410037	1490		0 (0%)	0 (0%)	no
	MOXD1	monooxygenase, DBH-like 1	6q23.1-q23.3	6	BC018756	Hs.6909	26002	CNV_36458	0 (0%)	0 (0%)	no
	CCDC28A	coiled-coil domain containing 28A	6q23.1-q24.1	6	BC000758	Hs.412019	25901		0 (0%)	0 (0%)	no
	HEBP2	heme binding protein 2	6q24	6	NM_014320	Hs.486589	23593	CNV_8529	0 (0%)	0 (0%)	no
	EPM2A	epilepsy, progressive myoclonus type 2A, Lafora disease (laforin)	6q24	6	NM_005670	Hs.486696	7957		0 (0%)	0 (0%)	no
	RAB32	RAB32, member RAS oncogene family	6q24.3	6	NM_006834	Hs.287714	10981		0 (0%)	0 (0%)	no
	MTRF1L	mitochondrial translational release factor 1-like	6q25-q26	6	AU145135	Hs.225836	54516		0 (0%)	0 (0%)	no
	TULP4	tubby like protein 4	6q25-q26	6	NM_020245	Hs.486993	56995	CNV_2660	0 (0%)	0 (0%)	no
	KATNA1	katanin p60 (ATPase-containing) subunit A 1	6q25.1	6	NM_007044	Hs.450175	11104		0 (0%)	0 (0%)	no
	NUP43	nucleoporin 43kDa	6q25.1	6	NM_024647	Hs.510375	348995		0 (0%)	0 (0%)	no
	TFB1M	transcription factor B1, mitochondrial	6q25.1-q25.3	6	NM_016020	Hs.279908	51106		0 (0%)	0 (0%)	no
	DYNLT1	dynein, light chain, Tctex-type 1	6q25.2-q25.3	6	NM_006519	Hs.445999	6993		0 (0%)	0 (0%)	no
	EZR	ezrin	6q25.2-q26	6	BF663141	Hs.487027	7430		0 (0%)	0 (0%)	no
	SOD2	superoxide dismutase 2, mitochondrial	6q25.3	6	R34841	Hs.487046	6648	CNV_3647	0 (0%)	0 (0%)	no
	ACAT2	acetyl-Coenzyme A acetyltransferase 2	6q25.3	6	BC000408	Hs.571037	39	CNV_3647	0 (0%)	0 (0%)	no
	PDE10A	phosphodiesterase 10A	6q26	6	AF127480	Hs.348762	10846	CNV_9553	0 (0%)	0 (0%)	no
	QKI	quaking homolog, KH domain RNA binding (mouse)	6q26|6q26-q27	6	AF142421	Hs.510324	9444		0 (0%)	0 (0%)	no
	BRP44L	brain protein 44-like	6q27	6	NM_016098	Hs.172755	51660		0 (0%)	0 (0%)	no
	UNC93A	unc-93 homolog A (C. elegans)	6q27	6	AL021331	Hs.567508	54346	CNV_3653	0 (0%)	0 (0%)	no
	MLLT4	myeloid/lymphoid or mixed-lineage leukemia (trithorax homolog, Drosophila); translocated to, 4	6q27	6	NM_005936	Hs.614974	4301	CNV_5235	0 (0%)	0 (0%)	no
	TBP	TATA box binding protein	6q27	6	NM_003194	Hs.590872	6908	CNV_3658	0 (0%)	0 (0%)	no
	UNC84A	unc-84 homolog A (C. elegans)	7p22.3	7	NM_025154	Hs.438072	23353		0 (0%)	0 (0%)	no
	GNA12	guanine nucleotide binding protein (G protein) alpha 12	7p22.2	7	AK024696	Hs.487341	2768		0 (0%)	0 (0%)	no
	ZDHHC4	zinc finger, DHHC-type containing 4	7p22.1	7	NM_018106	Hs.5268	55146	CNV_37290	0 (0%)	0 (0%)	no
	MEOX2	mesenchyme homeobox 2	7p22.1-p21.3	7	NM_005924	Hs.170355	4223		0 (0%)	0 (0%)	no
	RPA3	replication protein A3, 14kDa	7p22	7	BC005264	Hs.487540	6119	CNV_8546	0 (0%)	0 (0%)	no
	ICA1	islet cell autoantigen 1, 69kDa	7p22	7	NM_022307	Hs.487561	3382	CNV_8547	0 (0%)	0 (0%)	no
	TWIST1	twist homolog 1 (Drosophila)	7p21.2	7	X99268	Hs.66744	7291	CNV_0100	0 (0%)	0 (0%)	no
	CYCS	cytochrome c, somatic	7p15.2	7	BC005299	Hs.437060	54205		0 (0%)	0 (0%)	no
	SNX10	sorting nexin 10	7p15.2	7	NM_013322	Hs.520714	29887		0 (0%)	0 (0%)	no
	CBX3	chromobox homolog 3 (HP1 gamma homolog, Drosophila)	7p15.2	7	BU683892	Hs.381189	11335		0 (0%)	0 (0%)	no
	KIAA0644	KIAA0644 gene product	7p15.1	7	AV724192	Hs.21572	9865		0 (0%)	0 (0%)	no
	MPP6	membrane protein, palmitoylated 6 (MAGUK p55 subfamily member 6)	7p15	7	NM_016447	Hs.533355	51678		0 (0%)	0 (0%)	no
	NFE2L3	nuclear factor (erythroid-derived 2)-like 3	7p15-p14	7	NM_004289	Hs.404741	9603		0 (0%)	0 (0%)	no
	HOXA2	homeobox A2	7p15-p14	7	CA448125	---	3199		0 (0%)	0 (0%)	no
	DPY19L1	dpy-19-like 1 (C. elegans)	7p14.3	7	AJ011911	Hs.408623	23333		0 (0%)	0 (0%)	no
	SCRN1	secernin 1	7p14.3-p14.1	7	NM_014766	Hs.520740	9805		0 (0%)	0 (0%)	no
	CAMK2B	calcium/calmodulin-dependent protein kinase II beta	22q12|7p14.3-p14.1	22	U23460	Hs.351887	816		0 (0%)	0 (0%)	no
	AQP1	aquaporin 1 (Colton blood group)	7p14	7	NM_000385	Hs.76152	358		0 (0%)	0 (0%)	no
	TBRG4	transforming growth factor beta regulator 4	7p14-p13	7	NM_004749	Hs.231411	9238		0 (0%)	0 (0%)	no
	GLI3	GLI-Kruppel family member GLI3	7p13	7	BC032660	Hs.21509	2737		0 (0%)	0 (0%)	no
	URG4	up-regulated gene 4	7p13	7	NM_017920	Hs.709317	55665	CNV_4531	0 (0%)	0 (0%)	no
	NPC1L1	NPC1 (Niemann-Pick disease, type C1, gene)-like 1	7p13	7	NM_013389	Hs.567486	29881		0 (0%)	0 (0%)	no
	DDX56	DEAD (Asp-Glu-Ala-Asp) box polypeptide 56	7p13	7	NM_019082	Hs.654762	54606		0 (0%)	0 (0%)	no
	ADCY1	adenylate cyclase 1 (brain)	7p13-p12	7	AL120173	Hs.192215	107	CNV_10185	0 (0%)	0 (0%)	no
	TNS3	tensin 3	7p12.3	7	NM_022748	Hs.520814	64759	CNV_6543	0 (0%)	0 (0%)	no
	DDC	dopa decarboxylase (aromatic L-amino acid decarboxylase)	7p12.2	7	NM_000790	Hs.359698	1644		0 (0%)	0 (0%)	no
	COBL	cordon-bleu homolog (mouse)	7p12.1	7	NM_015198	Hs.99141	23242	CNV_12930	0 (0%)	0 (0%)	no
	EGFR	epidermal growth factor receptor (erythroblastic leukemia viral (v-erb-b) oncogene homolog, avian)	7p12	7	AF277897	Hs.488293	1956	CNV_36681	0 (0%)	0 (0%)	no
	ASL	argininosuccinate lyase	7cen-q11.2	7	NM_000048	Hs.632015	435		0 (0%)	0 (0%)	no
	MDH2	malate dehydrogenase 2, NAD (mitochondrial)	7cen-q22	7	BC001917	Hs.520967	4191	CNV_3686	0 (0%)	0 (0%)	no
	AUTS2	autism susceptibility candidate 2	7q11.22	7	AK025298	Hs.21631	26053	CNV_3684	0 (0%)	0 (0%)	no
	FZD9	frizzled homolog 9 (Drosophila)	7q11.23	7	NM_003508	Hs.647029	8326	CNV_3685	0 (0%)	0 (0%)	no
	STX1A	syntaxin 1A (brain)	7q11.23	7	NM_004603	Hs.647024	6804		0 (0%)	0 (0%)	no
	ELN	elastin	7q11.23	7	AA479278	Hs.647061	2006		0 (0%)	0 (0%)	no
	EIF4H	eukaryotic translation initiation factor 4H	7q11.23	7	NM_022170	Hs.520943	7458		0 (0%)	0 (0%)	no
	CLIP2	CAP-GLY domain containing linker protein 2	7q11.23	7	BC006259	Hs.647018	7461	CNV_4543	0 (0%)	0 (0%)	no
	GTF2IRD1	GTF2I repeat domain containing 1	7q11.23	7	NM_016328	Hs.647056	9569	CNV_3686	0 (0%)	0 (0%)	no
	GTF2I	general transcription factor II, i	7q11.23	7	NM_001518	Hs.488624	2969	CNV_3686	0 (0%)	0 (0%)	no
	WBSCR16	Williams-Beuren syndrome chromosome region 16	7q11.23	7	BC040695	Hs.724404	81554	CNV_3686	0 (0%)	0 (0%)	no
	STYXL1	serine/threonine/tyrosine interacting-like 1	7q11.23	7	NM_016086	Hs.11615	51657	CNV_3686	0 (0%)	0 (0%)	no
	MAGI2	membrane associated guanylate kinase, WW and PDZ domain containing 2	7q21	7	NM_012301	Hs.603842	9863	CNV_36713	0 (0%)	0 (0%)	no
	GNAI1	guanine nucleotide binding protein (G protein), alpha inhibiting activity polypeptide 1	7q21	7	AL049933	Hs.134587	2770		0 (0%)	0 (0%)	no
	ADAM22	ADAM metallopeptidase domain 22	7q21	7	BC036029	Hs.592282	53616		1 (8%)	0 (0%)	yes	1
	STEAP1	six transmembrane epithelial antigen of the prostate 1	7q21	7	NM_012449	Hs.61635	26872	CNV_8573	0 (0%)	0 (0%)	no
	PEG10	paternally expressed 10	7q21	7	BE858180	Hs.147492	23089	CNV_5243	0 (0%)	0 (0%)	no
	SGCE	sarcoglycan, epsilon	7q21-q22	7	NM_003919	Hs.371199	8910	CNV_5243	0 (0%)	0 (0%)	no
	TAC1	tachykinin, precursor 1	7q21-q22	7	NM_003182	Hs.2563	6863	CNV_1157	0 (0%)	0 (0%)	no
	CYP3A7	cytochrome P450, family 3, subfamily A, polypeptide 7	7q21-q22.1	7	NM_000765	---	1551		0 (0%)	0 (0%)	no
	SEMA3C	sema domain, immunoglobulin domain (Ig), short basic domain, secreted, (semaphorin) 3C	7q21-q31	7	AI962897	Hs.269109	10512		0 (0%)	0 (0%)	no
	CROT	carnitine O-octanoyltransferase	7q21.1	7	NM_021151	Hs.125039	54677		0 (0%)	0 (0%)	no
	ABCB1	ATP-binding cassette, sub-family B (MDR/TAP), member 1	7q21.1	7	AF016535	Hs.489033	5243		0 (0%)	0 (0%)	no
	CYP3A4	cytochrome P450, family 3, subfamily A, polypeptide 4	7q21.1	7	NM_017460	Hs.111944	1576		0 (0%)	0 (0%)	no
	GNAT3	guanine nucleotide binding protein, alpha transducing 3	7q21.11	7	AC004862	Hs.335049	346562		0 (0%)	0 (0%)	no
	SLC25A40	solute carrier family 25, member 40	7q21.12	7	NM_018843	Hs.208414	55972		1 (8%)	0 (0%)	yes	3
	PEX1	peroxisomal biogenesis factor 1	7q21.2	7	NM_000466	Hs.164682	5189		0 (0%)	0 (0%)	no
	SLC25A13	solute carrier family 25, member 13 (citrin)	7q21.3	7	NM_014251	Hs.489190	10165		0 (0%)	0 (0%)	no
	ASNS	asparagine synthetase	7q21.3	7	NM_001673	Hs.489207	440	CNV_3691	0 (0%)	0 (0%)	no
	SERPINE1	serpin peptidase inhibitor, clade E (nexin, plasminogen activator inhibitor type 1), member 1	7q21.3-q22	7	BC020765	Hs.414795	5054	CNV_5245	0 (0%)	0 (0%)	no
	DYNC1I1	dynein, cytoplasmic 1, intermediate chain 1	7q21.3-q22.1	7	BC012504	Hs.440364	1780		0 (0%)	0 (0%)	no
	ZKSCAN1	zinc finger with KRAB and SCAN domains 1	7q21.3-q22.1	7	BG761185	Hs.615360	7586	CNV_7656	0 (0%)	0 (0%)	no
	DLX6	distal-less homeobox 6	7q22	7	NM_005222	Hs.249196	1750		0 (0%)	0 (0%)	no
	PCOLCE	procollagen C-endopeptidase enhancer	7q22	7	NM_002593	Hs.202097	5118	CNV_4550	0 (0%)	0 (0%)	no
	MOSPD3	motile sperm domain containing 3	7q22	7	NM_023948	Hs.521086	64598	CNV_4550	0 (0%)	0 (0%)	no
	EPO	erythropoietin	7q22	7	NM_000799	Hs.2303	2056	CNV_4550	0 (0%)	0 (0%)	no
	SLC12A9	solute carrier family 12 (potassium/chloride transporters), member 9	7q22	7	NM_020246	Hs.521087	56996	CNV_3692	0 (0%)	0 (0%)	no
	ACHE	acetylcholinesterase (Yt blood group)	7q22	7	AI190022	Hs.154495	43	CNV_3692	0 (0%)	0 (0%)	no
	RELN	reelin	7q22	7	NM_005045	Hs.655654	5649		0 (0%)	0 (0%)	no
	EPHB4	EPH receptor B4	7q22	7	NM_004444	Hs.437008	2050	CNV_3692	0 (0%)	0 (0%)	no
	HBP1	HMG-box transcription factor 1	7q22-q31	7	NM_012257	Hs.162032	26959		0 (0%)	0 (0%)	no
	IFRD1	interferon-related developmental regulator 1	7q22-q31	7	AA747426	Hs.7879	3475	CNV_5246	0 (0%)	0 (0%)	no
	CPSF4	cleavage and polyadenylation specific factor 4, 30kDa	7q22.1	7	NM_006693	Hs.489287	10898	CNV_4548	0 (0%)	0 (0%)	no
	ATP5J2	ATP synthase, H+ transporting, mitochondrial F0 complex, subunit F2	7q22.1	7	BG981988	Hs.521056	9551	CNV_4548	0 (0%)	0 (0%)	no
	STAG3	stromal antigen 3	7q22.1	7	NM_012447	Hs.592283	10734		0 (0%)	0 (0%)	no
	AP1S1	adaptor-related protein complex 1, sigma 1 subunit	7q22.1	7	NM_001283	Hs.608391	1174	CNV_5245	0 (0%)	0 (0%)	no
	CUX1	cut-like homeobox 1	7q22.1	7	NM_001913	Hs.654389	1523	CNV_4552	0 (0%)	0 (0%)	no
	PMPCB	peptidase (mitochondrial processing) beta	7q22.1	7	AF520796	Hs.184211	9512		0 (0%)	0 (0%)	no
	PSMC2	proteasome (prosome, macropain) 26S subunit, ATPase, 2	7q22.1-q22.3	7	NM_002803	Hs.437366	5701		0 (0%)	0 (0%)	no
	PUS7	pseudouridylate synthase 7 homolog (S. cerevisiae)	7q22.2	7	NM_019042	Hs.520619	54517	CNV_8577	0 (0%)	0 (0%)	no
	BPGM	2,3-bisphosphoglycerate mutase	7q31-q34	7	NM_001724	Hs.198365	669		0 (0%)	0 (0%)	no
	PPP1R3A	protein phosphatase 1, regulatory (inhibitor) subunit 3A	7q31.1	7	NM_002711	Hs.458309	5506		0 (0%)	0 (0%)	no
	ST7	suppression of tumorigenicity 7	7q31.1-q31.3	7	NM_021908	Hs.368131	7982		0 (0%)	0 (0%)	no
	TES	testis derived transcript (3 LIM domains)	7q31.2	7	BC001451	Hs.592286	26136		0 (0%)	0 (0%)	no
	WNT2	wingless-type MMTV integration site family member 2	7q31.2	7	NM_003391	Hs.567356	7472		0 (0%)	0 (0%)	no
	CAPZA2	capping protein (actin filament) muscle Z-line, alpha 2	7q31.2-q31.3	7	BC015963	Hs.446123	830		0 (0%)	0 (0%)	no
	AASS	aminoadipate-semialdehyde synthase	7q31.3	7	AF229180	Hs.156738	10157		0 (0%)	0 (0%)	no
	CADPS2	Ca++-dependent secretion activator 2	7q31.3	7	NM_017954	Hs.649459	93664		0 (0%)	0 (0%)	no
	SND1	staphylococcal nuclease and tudor domain containing 1	7q31.3	7	NM_014390	Hs.122523	27044		0 (0%)	0 (0%)	no
	C7orf58	chromosome 7 open reading frame 58	7q31.31	7	NM_024913	Hs.189652	79974	CNV_2710	0 (0%)	0 (0%)	no
	IRF5	interferon regulatory factor 5	7q32	7	AI028035	Hs.521181	3663	CNV_4559	0 (0%)	0 (0%)	no
	UBE2H	ubiquitin-conjugating enzyme E2H (UBC8 homolog, yeast)	7q32	7	NM_003344	Hs.643548	7328	CNV_6572	0 (0%)	0 (0%)	no
	CPA1	carboxypeptidase A1 (pancreatic)	7q32	7	NM_001868	Hs.2879	1357		0 (0%)	0 (0%)	no
	MEST	mesoderm specific transcript homolog (mouse)	7q32	7	NM_002402	Hs.270978	4232		0 (0%)	0 (0%)	no
	FLNC	filamin C, gamma (actin binding protein 280)	7q32-q35	7	NM_001458	Hs.58414	2318	CNV_4559	0 (0%)	0 (0%)	no
	CHCHD3	coiled-coil-helix-coiled-coil-helix domain containing 3	7q32.3-q33	7	NM_017812	Hs.655010	54927	CNV_37280	0 (0%)	0 (0%)	no
	DGKI	diacylglycerol kinase, iota	7q32.3-q33	7	NM_004717	Hs.242947	9162	CNV_7603	0 (0%)	0 (0%)	no
	TMEM140	transmembrane protein 140	7q33	7	NM_018295	Hs.724675	55281		0 (0%)	0 (0%)	no
	C7orf49	chromosome 7 open reading frame 49	7q33	7	NM_024033	Hs.521213	78996		0 (0%)	0 (0%)	no
	PTN	pleiotrophin	7q33-q34	7	NM_002825	Hs.371249	5764	CNV_7603	0 (0%)	0 (0%)	no
	DENND2A	DENN/MADD domain containing 2A	7q34	7	AI131051	Hs.6385	27147		0 (0%)	0 (0%)	no
	NDUFB2	NADH dehydrogenase (ubiquinone) 1 beta subcomplex, 2, 8kDa	7q34	7	NM_004546	Hs.655788	4708		0 (0%)	0 (0%)	no
	TPK1	thiamin pyrophosphokinase 1	7q34-q35	7	NM_022445	Hs.660232	27010	CNV_3708	0 (0%)	0 (0%)	no
	ABP1	amiloride binding protein 1 (amine oxidase (copper-containing))	7q34-q36	7	NM_001091	Hs.647097	26	CNV_3711	0 (0%)	0 (0%)	no
	ACCN3	amiloride-sensitive cation channel 3	7q35	7	NM_020322	Hs.647113	9311	CNV_4574	0 (0%)	0 (0%)	no
	SLC4A2	solute carrier family 4, anion exchanger, member 2 (erythrocyte membrane protein band 3-like 1)	7q35-q36	7	NM_003040	Hs.647069	6522	CNV_4574	0 (0%)	0 (0%)	no
	NOS3	nitric oxide synthase 3 (endothelial cell)	7q36	7	NM_000603	Hs.647092	4846		0 (0%)	0 (0%)	no
	CDK5	cyclin-dependent kinase 5	7q36	7	NM_004935	Hs.647078	1020	CNV_4574	0 (0%)	0 (0%)	no
	PAXIP1	PAX interacting (with transcription-activation domain) protein 1	7q36	7	AI357401	Hs.443881	22976	CNV_0111	0 (0%)	0 (0%)	no
	PTPRN2	protein tyrosine phosphatase, receptor type, N polypeptide 2	7q36	7	NM_002847	Hs.490789	5799	CNV_8585	0 (0%)	0 (0%)	no
	CUL1	cullin 1	7q36.1	7	NM_003592	Hs.146806	8454		0 (0%)	0 (0%)	no
	ZNF212	zinc finger protein 212	7q36.1	7	NM_012256	Hs.490510	7988		0 (0%)	0 (0%)	no
	ZNF783	zinc finger family member 783	7q36.1	7	AK094035	Hs.490512	155060		0 (0%)	0 (0%)	no
	RARRES2	retinoic acid receptor responder (tazarotene induced) 2	7q36.1	7	BC000069	Hs.647064	5919		0 (0%)	0 (0%)	no
	REPIN1	replication initiator 1	7q36.1	7	NM_014374	Hs.647086	29803		0 (0%)	0 (0%)	no
	PSD3	pleckstrin and Sec7 domain containing 3	8pter-p23.3	8	AW117368	Hs.434255	23362	CNV_2744	0 (0%)	0 (0%)	no
	KBTBD11	kelch repeat and BTB (POZ) domain containing 11	8p23.3	8	NM_014867	Hs.5333	9920		0 (0%)	0 (0%)	no
	AGPAT5	1-acylglycerol-3-phosphate O-acyltransferase 5 (lysophosphatidic acid acyltransferase, epsilon)	8p23.1	8	NM_018361	Hs.624002	55326	CNV_5250	0 (0%)	0 (0%)	no
	NAT1	N-acetyltransferase 1 (arylamine N-acetyltransferase)	8p23.1-p21.3	8	NM_000662	Hs.591847	9	CNV_4585	0 (0%)	0 (0%)	no
	GATA4	GATA binding protein 4	8p23.1-p22	8	D78260	Hs.243987	2626	CNV_37303	0 (0%)	0 (0%)	no
	DEFA4	defensin, alpha 4, corticostatin	8p23	8	NM_001925	Hs.591391	1669	CNV_8592	0 (0%)	0 (0%)	no
	EGR3	early growth response 3	8p23-p21	8	NM_004430	Hs.534313	1960	CNV_3726	0 (0%)	0 (0%)	no
	C8orf79	chromosome 8 open reading frame 79	8p22	8	BC035082	Hs.202521	57604	CNV_2737	0 (0%)	0 (0%)	no
	TUSC3	tumor suppressor candidate 3	8p22	8	AU158251	Hs.591845	7991	CNV_2741	0 (0%)	0 (0%)	no
	MTUS1	mitochondrial tumor suppressor 1	8p22	8	AI695017	Hs.7946	57509	CNV_3724	0 (0%)	0 (0%)	no
	LPL	lipoprotein lipase	8p22	8	BF672975	Hs.180878	4023	CNV_7675	0 (0%)	0 (0%)	no
	MTSS1	metastasis suppressor 1	8p22	8	AI027678	Hs.336994	9788		0 (0%)	0 (0%)	no
	FGL1	fibrinogen-like 1	8p22|8p22-p21.3	8	NM_004467	Hs.491143	2267		0 (0%)	0 (0%)	no
	ATP6V1B2	ATPase, H+ transporting, lysosomal 56/58kDa, V1 subunit B2	8p22-p21	8	NM_001693	Hs.295917	526		0 (0%)	0 (0%)	no
	TNFRSF10C	tumor necrosis factor receptor superfamily, member 10c, decoy without an intracellular domain	8p22-p21	8	NM_003841	Hs.655801	8794	CNV_3726	0 (0%)	0 (0%)	no
	DPYSL2	dihydropyrimidinase-like 2	8p22-p21	8	NM_001386	Hs.173381	1808		0 (0%)	0 (0%)	no
	PDGFRL	platelet-derived growth factor receptor-like	8p22-p21.3	8	NM_006207	Hs.458573	5157	CNV_3724	0 (0%)	0 (0%)	no
	GFRA2	GDNF family receptor alpha 2	8p21.3	8	U97145	Hs.441202	2675	CNV_3726	0 (0%)	0 (0%)	no
	PHYHIP	phytanoyl-CoA 2-hydroxylase interacting protein	8p21.3	8	NM_014759	Hs.334688	9796	CNV_3726	0 (0%)	0 (0%)	no
	SLC39A14	solute carrier family 39 (zinc transporter), member 14	8p21.3	8	BC015770	Hs.491232	23516	CNV_3726	0 (0%)	0 (0%)	no
	HR	hairless homolog (mouse)	8p21.2	8	AF039196	Hs.272367	55806	CNV_3726	0 (0%)	0 (0%)	no
	EBF2	early B-cell factor 2	8p21.2	8	AK001144	Hs.710674	64641	CNV_7679	0 (0%)	0 (0%)	no
	PNMA2	paraneoplastic antigen MA2	8p21.2	8	AF286487	Hs.591838	10687		0 (0%)	0 (0%)	no
	HMBOX1	homeobox containing 1	8p21.1	8	NM_024567	Hs.591836	79618		0 (0%)	0 (0%)	no
	NKX3-1	NK3 homeobox 1	8p21	8	AF247704	Hs.55999	4824		0 (0%)	0 (0%)	no
	NEFL	neurofilament, light polypeptide	8p21	8	AL566528	Hs.521461	4747		0 (0%)	0 (0%)	no
	EIF4EBP1	eukaryotic translation initiation factor 4E binding protein 1	8p12	8	AB044548	Hs.411641	1978		0 (0%)	0 (0%)	no
	DUSP4	dual specificity phosphatase 4	8p12-p11	8	NM_001394	Hs.417962	1846		0 (0%)	0 (0%)	no
	RBPMS	RNA binding protein with multiple splicing	8p12-p11	8	NM_006867	Hs.334587	11030		0 (0%)	0 (0%)	no
	SLC20A2	solute carrier family 20 (phosphate transporter), member 2	8p12-p11	8	NM_006749	Hs.653173	6575	CNV_6616	0 (0%)	0 (0%)	no
	SFRP1	secreted frizzled-related protein 1	8p12-p11.1	8	AI332407	Hs.213424	6422	CNV_7687	0 (0%)	0 (0%)	no
	PLEKHA2	pleckstrin homology domain containing, family A (phosphoinositide binding specific) member 2	8p11.23	8	BF542055	Hs.369123	59339		0 (0%)	0 (0%)	no
	ZMAT4	zinc finger, matrin type 4	8p11.21	8	NM_024645	Hs.591850	79698		0 (0%)	0 (0%)	no
	GOLGA7	golgi autoantigen, golgin subfamily a, 7	8p11.21	8	BC012032	Hs.654773	51125		0 (0%)	0 (0%)	no
	WHSC1L1	Wolf-Hirschhorn syndrome candidate 1-like 1	8p11.2	8	NM_017778	Hs.608111	54904		0 (0%)	0 (0%)	no
	POLB	polymerase (DNA directed), beta	8p11.2	8	NM_002690	Hs.654484	5423		0 (0%)	0 (0%)	no
	VDAC3	voltage-dependent anion channel 3	8p11.2	8	BC002456	Hs.699301	7419		0 (0%)	0 (0%)	no
	FGFR1	fibroblast growth factor receptor 1	8p11.2-p11.1	8	NM_023107	Hs.264887	2260		0 (0%)	0 (0%)	no
	FNTA	farnesyltransferase, CAAX box, alpha	8p11	8	BG168896	Hs.370312	2339		0 (0%)	0 (0%)	no
	RB1CC1	RB1-inducible coiled-coil 1	8q11	8	BG402105	Hs.196102	9821		0 (0%)	0 (0%)	no
	MCM4	minichromosome maintenance complex component 4	8q11.2	8	AA604621	Hs.460184	4173	CNV_3730	0 (0%)	0 (0%)	no
	ATP6V1H	ATPase, H+ transporting, lysosomal 50/57kDa, V1 subunit H	8q11.2	8	AW468382	Hs.491737	51606	CNV_3734	0 (0%)	0 (0%)	no
	LYPLA1	lysophospholipase I	8q11.23	8	AF077198	Hs.724496	10434	CNV_3735	0 (0%)	0 (0%)	no
	CHCHD7	coiled-coil-helix-coiled-coil-helix domain containing 7	8q12.1	8	NM_024300	Hs.436913	79145		0 (0%)	0 (0%)	no
	FAM110B	family with sequence similarity 110, member B	8q12.1	8	BE672313	Hs.154652	90362		0 (0%)	0 (0%)	no
	ASPH	aspartate beta-hydroxylase	8q12.1	8	NM_004318	Hs.332422	444		0 (0%)	0 (0%)	no
	CHD7	chromodomain helicase DNA binding protein 7	8q12.2	8	NM_017780	Hs.20395	55636		0 (0%)	0 (0%)	no
	SGK3	serum/glucocorticoid regulated kinase family, member 3	8q12.3-q13.1	8	NM_013257	Hs.661238	23678		0 (0%)	0 (0%)	no
	CRH	corticotropin releasing hormone	8q13	8	BC002599	Hs.75294	1392		0 (0%)	0 (0%)	no
	ARFGEF1	ADP-ribosylation factor guanine nucleotide-exchange factor 1(brefeldin A-inhibited)	8q13	8	AF084520	Hs.656902	10565	CNV_8606	0 (0%)	0 (0%)	no
	TERF1	telomeric repeat binding factor (NIMA-interacting) 1	8q13	8	AI347136	Hs.442707	7013		0 (0%)	0 (0%)	no
	ZBTB10	zinc finger and BTB domain containing 10	8q13-q21.1	8	NM_023929	Hs.591868	65986		0 (0%)	0 (0%)	no
	COPS5	COP9 constitutive photomorphogenic homolog subunit 5 (Arabidopsis)	8q13.2	8	NM_006837	Hs.491912	10987		0 (0%)	0 (0%)	no
	NCOA2	nuclear receptor coactivator 2	8q13.3	8	AW027474	Hs.446678	10499		0 (0%)	0 (0%)	no
	TRAM1	translocation associated membrane protein 1	8q13.3	8	BC000687	Hs.491988	23471		0 (0%)	0 (0%)	no
	POLR3D	polymerase (RNA) III (DNA directed) polypeptide D, 44kDa	8q21	8	NM_001722	Hs.148342	661	CNV_3726	0 (0%)	0 (0%)	no
	FABP4	fatty acid binding protein 4, adipocyte	8q21	8	NM_001442	Hs.391561	2167		0 (0%)	0 (0%)	no
	MMP16	matrix metallopeptidase 16 (membrane-inserted)	8q21	8	U79292	Hs.546267	4325	CNV_3739	0 (0%)	0 (0%)	no
	OSGIN2	oxidative stress induced growth inhibitor family member 2	8q21	8	BC031054	Hs.436445	734		0 (0%)	0 (0%)	no
	NBN	nibrin	8q21	8	AI796269	Hs.492208	4683		0 (0%)	0 (0%)	no
	UBE2W	ubiquitin-conjugating enzyme E2W (putative)	8q21.11	8	BC010900	---	55284		0 (0%)	0 (0%)	no
	TMEM70	transmembrane protein 70	8q21.11	8	BC002748	Hs.106650	54968		0 (0%)	0 (0%)	no
	LY96	lymphocyte antigen 96	8q21.11	8	NM_015364	Hs.660766	23643		0 (0%)	0 (0%)	no
	GDAP1	ganglioside-induced differentiation-associated protein 1	8q21.11	8	NM_018972	Hs.168950	54332		0 (0%)	0 (0%)	no
	TCEB1	transcription elongation factor B (SIII), polypeptide 1 (15kDa, elongin C)	8q21.11	8	N89607	Hs.554594	6921		0 (0%)	0 (0%)	no
	PKIA	protein kinase (cAMP-dependent, catalytic) inhibitor alpha	8q21.12	8	NM_006823	Hs.433700	5569		0 (0%)	0 (0%)	no
	FABP5	fatty acid binding protein 5 (psoriasis-associated)	8q21.13	8	NM_001444	Hs.408061	2171		0 (0%)	0 (0%)	no
	FAM82B	family with sequence similarity 82, member B	8q21.3	8	NM_016033	Hs.145386	51115		0 (0%)	0 (0%)	no
	DECR1	2,4-dienoyl CoA reductase 1, mitochondrial	8q21.3	8	NM_001359	Hs.492212	1666	CNV_3740	0 (0%)	0 (0%)	no
	PMP2	peripheral myelin protein 2	8q21.3-q22.1	8	NM_002677	Hs.571512	5375		0 (0%)	0 (0%)	no
	MYBL1	v-myb myeloblastosis viral oncogene homolog (avian)-like 1	8q22	8	AW592266	Hs.445898	4603		0 (0%)	0 (0%)	no
	UQCRB	ubiquinol-cytochrome c reductase binding protein	8q22	8	NM_006294	Hs.131255	7381		0 (0%)	0 (0%)	no
	PTDSS1	phosphatidylserine synthase 1	8q22	8	NM_014754	Hs.292579	9791		0 (0%)	0 (0%)	no
	RNF19A	ring finger protein 19A	8q22	8	NM_015435	Hs.292882	25897		0 (0%)	0 (0%)	no
	SDC2	syndecan 2	8q22-q23	8	AI380298	Hs.1501	6383		0 (0%)	0 (0%)	no
	PPM2C	protein phosphatase 2C, magnesium-dependent, catalytic subunit	8q22.1	8	NM_018444	Hs.22265	54704		0 (0%)	0 (0%)	no
	CDH17	cadherin 17, LI cadherin (liver-intestine)	8q22.1	8	U07969	Hs.591853	1015	CNV_36895	0 (0%)	0 (0%)	no
	DPY19L4	dpy-19-like 4 (C. elegans)	8q22.1	8	AI669947	Hs.567828	286148		0 (0%)	0 (0%)	no
	TSPYL5	TSPY-like 5	8q22.1	8	AI096375	Hs.173094	85453		0 (0%)	0 (0%)	no
	LAPTM4B	lysosomal protein transmembrane 4 beta	8q22.1	8	AF317417	Hs.492314	55353		0 (0%)	0 (0%)	no
	STK3	serine/threonine kinase 3 (STE20 homolog, yeast)	8q22.2	8	NM_006281	Hs.492333	6788		0 (0%)	0 (0%)	no
	VPS13B	vacuolar protein sorting 13 homolog B (yeast)	8q22.2	8	NM_152564	Hs.191540	157680	CNV_3744	0 (0%)	0 (0%)	no
	KLF10	Kruppel-like factor 10	8q22.2	8	NM_005655	Hs.435001	7071	CNV_7659	0 (0%)	0 (0%)	no
	ANKRD46	ankyrin repeat domain 46	8q22.3	8	U79297	Hs.530199	157567		0 (0%)	0 (0%)	no
	ODF1	outer dense fiber of sperm tails 1	8q22.3	8	NM_024410	Hs.159274	4956	CNV_7659	0 (0%)	0 (0%)	no
	ATP6V1C1	ATPase, H+ transporting, lysosomal 42kDa, V1 subunit C1	8q22.3	8	AW024925	Hs.86905	528	CNV_7659	0 (0%)	0 (0%)	no
	PENK	proenkephalin	8q23-q24	8	NM_006211	Hs.339831	5179		0 (0%)	0 (0%)	no
	TTC35	tetratricopeptide repeat domain 35	8q23.1	8	NM_014673	Hs.654351	9694		0 (0%)	0 (0%)	no
	PLEC1	plectin 1, intermediate filament binding protein 500kDa	8q24	8	NM_000445	Hs.434248	5339	CNV_10277	0 (0%)	0 (0%)	no
	TRIB1	tribbles homolog 1 (Drosophila)	8q24.13	8	NM_025195	Hs.444947	10221		0 (0%)	0 (0%)	no
	PUF60	poly-U binding splicing factor 60KDa	8q24.2-qter	8	AF217197	Hs.521924	22827		0 (0%)	0 (0%)	no
	MYC	v-myc myelocytomatosis viral oncogene homolog (avian)	8q24.21	8	NM_002467	Hs.202453	4609	CNV_37296	0 (0%)	0 (0%)	no
	FAM49B	family with sequence similarity 49, member B	8q24.21	8	AA845825	Hs.126941	51571		0 (0%)	0 (0%)	no
	PHF20L1	PHD finger protein 20-like 1	8q24.22	8	BC015211	Hs.304362	51105		0 (0%)	0 (0%)	no
	PTP4A3	protein tyrosine phosphatase type IVA, member 3	8q24.3	8	NM_007079	Hs.43666	11156	CNV_36767	0 (0%)	0 (0%)	no
	LY6E	lymphocyte antigen 6 complex, locus E	8q24.3	8	NM_002346	Hs.521903	4061		0 (0%)	0 (0%)	no
	EEF1D	eukaryotic translation elongation factor 1 delta (guanine nucleotide exchange protein)	8q24.3	8	NM_001960	Hs.333388	1936	CNV_4612	0 (0%)	0 (0%)	no
	TSTA3	tissue specific transplantation antigen P35B	8q24.3	8	NM_003313	Hs.404119	7264	CNV_4612	0 (0%)	0 (0%)	no
	GRINA	glutamate receptor, ionotropic, N-methyl D-aspartate-associated protein 1 (glutamate binding)	8q24.3	8	AL571424	Hs.594634	2907		0 (0%)	0 (0%)	no
	GPAA1	glycosylphosphatidylinositol anchor attachment protein 1 homolog (yeast)	8q24.3	8	NM_003801	Hs.627962	8733	CNV_3751	0 (0%)	0 (0%)	no
	CYC1	cytochrome c-1	8q24.3	8	NM_001916	Hs.289271	1537	CNV_3751	0 (0%)	0 (0%)	no
	VPS28	vacuolar protein sorting 28 homolog (S. cerevisiae)	8q24.3	8	NM_016208	Hs.418175	51160	CNV_3752	0 (0%)	0 (0%)	no
	ZNF34	zinc finger protein 34	8q24.3	8	NM_030580	Hs.631854	80778		0 (0%)	0 (0%)	no
	ZNF250	zinc finger protein 250	8q24.3	8	BE350026	Hs.532277	58500		0 (0%)	0 (0%)	no
	C8orf33	chromosome 8 open reading frame 33	8q24.3	8	NM_023080	Hs.169615	65265	CNV_2779	0 (0%)	0 (0%)	no
	RGP1	RGP1 retrograde golgi transport homolog (S. cerevisiae)	9pter-p22.1	9	NM_014785	Hs.724687	9827		0 (0%)	0 (0%)	no
	CBWD1	COBW domain containing 1	9p24.3	9	NM_020667	Hs.355950	55871	CNV_3770	0 (0%)	0 (0%)	no
	C9orf68	chromosome 9 open reading frame 68	9p24.2-p24.1	9	BC034293	Hs.179615	55064		0 (0%)	0 (0%)	no
	RLN2	relaxin 2	9p24.1	9	NM_005059	Hs.127032	6019	CNV_2786	0 (0%)	0 (0%)	no
	SLC1A1	solute carrier family 1 (neuronal/epithelial high affinity glutamate transporter, system Xag), member 1	9p24	9	NM_004170	Hs.444915	6505	CNV_10284	0 (0%)	0 (0%)	no
	JAK2	Janus kinase 2 (a protein tyrosine kinase)	9p24	9	BC043187	Hs.656213	3717		0 (0%)	0 (0%)	no
	MPDZ	multiple PDZ domain protein	9p24-p22	9	NM_003829	Hs.169378	8777	CNV_5261	0 (0%)	0 (0%)	no
	MLLT3	myeloid/lymphoid or mixed-lineage leukemia (trithorax homolog, Drosophila); translocated to, 3	9p22	9	BC030550	Hs.591085	4300		0 (0%)	0 (0%)	no
	C9orf82	chromosome 9 open reading frame 82	9p21.2	9	NM_024828	Hs.178357	79886		0 (0%)	0 (0%)	no
	MTAP	methylthioadenosine phosphorylase	9p21	9	NM_002451	Hs.193268	4507		0 (0%)	0 (0%)	no
	KIAA1045	KIAA1045	9p13.3	9	AB028968	Hs.7989	23349		0 (0%)	0 (0%)	no
	DNAJB5	DnaJ (Hsp40) homolog, subfamily B, member 5	9p13.3	9	NM_012266	Hs.237506	25822		0 (0%)	0 (0%)	no
	VCP	valosin-containing protein	9p13.3	9	W60953	Hs.529782	7415		0 (0%)	0 (0%)	no
	KIAA1539	KIAA1539	9p13.3	9	NM_025182	Hs.301696	80256		0 (0%)	0 (0%)	no
	CD72	CD72 molecule	9p13.3	9	AF283777	Hs.116481	971		0 (0%)	0 (0%)	no
	RECK	reversion-inducing-cysteine-rich protein with kazal motifs	9p13.3	9	BC032240	Hs.388918	8434		0 (0%)	0 (0%)	no
	SHB	Src homology 2 domain containing adaptor protein B	9p13.2-p13.1	9	BU685917	Hs.521482	6461	CNV_2127	0 (0%)	0 (0%)	no
	IL11RA	interleukin 11 receptor, alpha	9p13	9	NM_147162	Hs.591088	3590	CNV_9615	0 (0%)	0 (0%)	no
	CCL27	chemokine (C-C motif) ligand 27	9p13	9	NM_006664	Hs.648124	10850	CNV_9615	0 (0%)	0 (0%)	no
	FANCG	Fanconi anemia, complementation group G	9p13	9	NM_004629	Hs.591084	2189		0 (0%)	0 (0%)	no
	BAG1	BCL2-associated athanogene	9p12	9	NM_004323	Hs.377484	573		0 (0%)	0 (0%)	no
	UNC13B	unc-13 homolog B (C. elegans)	9p12-p11	9	NM_006377	Hs.493791	10497	CNV_4618	0 (0%)	0 (0%)	no
	ALDH1B1	aldehyde dehydrogenase 1 family, member B1	9p11.1	9	NM_000692	Hs.436219	219		0 (0%)	0 (0%)	no
	GRHPR	glyoxylate reductase/hydroxypyruvate reductase	9q12	9	NM_012203	Hs.155742	9380		0 (0%)	0 (0%)	no
	BARX1	BARX homeobox 1	9q12	9	NM_021570	Hs.164960	56033		0 (0%)	0 (0%)	no
	ANXA1	annexin A1	9q12-q21.2|9q12-q21.2	9	NM_000700	Hs.494173	301		0 (0%)	0 (0%)	no
	PGM5	phosphoglucomutase 5	9q13	9	BC033073	Hs.307835	5239	CNV_3770	0 (0%)	0 (0%)	no
	KLF9	Kruppel-like factor 9	9q13	9	BF438302	Hs.150557	687		0 (0%)	0 (0%)	no
	GCNT1	glucosaminyl (N-acetyl) transferase 1, core 2 (beta-1,6-N-acetylglucosaminyltransferase)	9q13	9	NM_001490	Hs.521568	2650		0 (0%)	0 (0%)	no
	ZFAND5	zinc finger, AN1-type domain 5	9q13-q21	9	AF062347	Hs.406096	7763		0 (0%)	0 (0%)	no
	IARS	isoleucyl-tRNA synthetase	9q21	9	NM_013417	Hs.445403	3376		0 (0%)	0 (0%)	no
	COL15A1	collagen, type XV, alpha 1	9q21-q22	9	NM_001855	Hs.409034	1306		0 (0%)	0 (0%)	no
	TRPM3	transient receptor potential cation channel, subfamily M, member 3	9q21.11-q21.12	9	BC022454	Hs.47288	80036	CNV_36965	0 (0%)	0 (0%)	no
	FAM108B1	family with sequence similarity 108, member B1	9q21.13	9	NM_016014	Hs.380389	51104		0 (0%)	0 (0%)	no
	ALDH1A1	aldehyde dehydrogenase 1 family, member A1	9q21.13	9	NM_000689	Hs.76392	216		0 (0%)	0 (0%)	no
	ALDOB	aldolase B, fructose-bisphosphate	9q21.3-q22.2	9	BF195998	Hs.530274	229		0 (0%)	0 (0%)	no
	ISCA1	iron-sulfur cluster assembly 1 homolog (S. cerevisiae)	9q21.33	9	BG387555	Hs.449291	81689		0 (0%)	0 (0%)	no
	NFIL3	nuclear factor, interleukin 3 regulated	9q22	9	NM_005384	Hs.79334	4783		0 (0%)	0 (0%)	no
	NINJ1	ninjurin 1	9q22	9	NM_004148	Hs.494457	4814		0 (0%)	0 (0%)	no
	TGFBR1	transforming growth factor, beta receptor 1	9q22	9	NM_004612	Hs.494622	7046		0 (0%)	0 (0%)	no
	NTRK2	neurotrophic tyrosine kinase, receptor, type 2	9q22.1	9	NM_006180	Hs.494312	4915		0 (0%)	0 (0%)	no
	CCRK	cell cycle related kinase	9q22.1	9	NM_012119	Hs.522274	23552		0 (0%)	0 (0%)	no
	SECISBP2	SECIS binding protein 2	9q22.2	9	NM_024077	Hs.59804	79048		0 (0%)	0 (0%)	no
	CTSL2	cathepsin L2	9q22.2	9	AF070448	Hs.660866	1515	CNV_4646	0 (0%)	0 (0%)	no
	XPA	xeroderma pigmentosum, complementation group A	9q22.3	9	NM_000380	Hs.654364	7507		0 (0%)	0 (0%)	no
	CORO2A	coronin, actin binding protein, 2A	9q22.3	9	NM_003389	Hs.113094	7464		0 (0%)	0 (0%)	no
	BAAT	bile acid Coenzyme A: amino acid N-acyltransferase (glycine N-choloyltransferase)	9q22.3	9	NM_001701	Hs.284712	570	CNV_36898	0 (0%)	0 (0%)	no
	ZNF510	zinc finger protein 510	9q22.33	9	NM_014930	Hs.75264	22869		0 (0%)	0 (0%)	no
	TRIM14	tripartite motif-containing 14	9q22.33	9	BE962483	Hs.575631	9830		0 (0%)	0 (0%)	no
	TMEFF1	transmembrane protein with EGF-like and two follistatin-like domains 1	9q31	9	BF439316	Hs.598100	8577		0 (0%)	0 (0%)	no
	ACTL7B	actin-like 7B	9q31	9	NM_006686	Hs.534390	10880		0 (0%)	0 (0%)	no
	PTPN3	protein tyrosine phosphatase, non-receptor type 3	9q31	9	NM_002829	Hs.436429	5774	CNV_3778	0 (0%)	0 (0%)	no
	EPB41L4B	erythrocyte membrane protein band 4.1 like 4B	9q31-q32	9	NM_019114	Hs.591901	54566		0 (0%)	0 (0%)	no
	PRPF4	PRP4 pre-mRNA processing factor 4 homolog (yeast)	9q31-q33	9	AI184802	Hs.374973	9128		0 (0%)	0 (0%)	no
	TEX10	testis expressed 10	9q31.1	9	BG622833	Hs.494648	54881		0 (0%)	0 (0%)	no
	NIPSNAP3B	nipsnap homolog 3B (C. elegans)	9q31.1	9	NM_018376	Hs.720820	55335		0 (0%)	0 (0%)	no
	ABCA1	ATP-binding cassette, sub-family A (ABC1), member 1	9q31.1	9	BC034824	Hs.429294	19	CNV_0650	0 (0%)	0 (0%)	no
	RAD23B	RAD23 homolog B (S. cerevisiae)	9q31.2	9	AL527365	Hs.521640	5887		0 (0%)	0 (0%)	no
	CTNNAL1	catenin (cadherin-associated protein), alpha-like 1	9q31.2	9	NM_003798	Hs.58488	8727		0 (0%)	0 (0%)	no
	SVEP1	sushi, von Willebrand factor type A, EGF and pentraxin domain containing 1	9q32	9	NM_024500	---	79987	CNV_8630	0 (0%)	0 (0%)	no
	HDHD3	haloacid dehalogenase-like hydrolase domain containing 3	9q32	9	NM_031219	Hs.7739	81932		0 (0%)	0 (0%)	no
	DEC1	deleted in esophageal cancer 1	9q32	9	NM_017418	Hs.148841	50514		0 (0%)	0 (0%)	no
	DBC1	deleted in bladder cancer 1	9q32-q33	9	BC021560	Hs.532316	1620		0 (0%)	0 (0%)	no
	DFNB31	deafness, autosomal recessive 31	9q32-q34	9	BE045998	Hs.93836	25861	CNV_5264	0 (0%)	0 (0%)	no
	RAB14	RAB14, member RAS oncogene family	9q32-q34.11	9	AA919115	Hs.371563	51552		0 (0%)	0 (0%)	no
	POLE3	polymerase (DNA directed), epsilon 3 (p17 subunit)	9q33	9	BC004170	Hs.108112	54107		0 (0%)	0 (0%)	no
	GSN	gelsolin (amyloidosis, Finnish type)	9q33	9	NM_000177	Hs.522373	2934		0 (0%)	0 (0%)	no
	TRAF1	TNF receptor-associated factor 1	9q33-q34	9	NM_005658	Hs.531251	7185	CNV_3780	0 (0%)	0 (0%)	no
	CEP110	centrosomal protein 110kDa	9q33-q34	9	NM_007018	Hs.653263	11064		0 (0%)	0 (0%)	no
	ZBTB43	zinc finger and BTB domain containing 43	9q33-q34	9	AI745225	Hs.355581	23099	CNV_4655	0 (0%)	0 (0%)	no
	SPTAN1	spectrin, alpha, non-erythrocytic 1 (alpha-fodrin)	9q33-q34	9	U83867	Hs.372331	6709		0 (0%)	0 (0%)	no
	SARDH	sarcosine dehydrogenase	9q33-q34	9	NM_007101	Hs.198003	1757	CNV_0132	0 (0%)	0 (0%)	no
	OLFML2A	olfactomedin-like 2A	9q33.3	9	AL050002	Hs.357004	169611		0 (0%)	0 (0%)	no
	PPP6C	protein phosphatase 6, catalytic subunit	9q33.3	9	NM_016294	Hs.594307	5537		0 (0%)	0 (0%)	no
	RABEPK	Rab9 effector protein with kelch motifs	9q33.3	9	AL832249	Hs.19012	10244		0 (0%)	0 (0%)	no
	FAM125B	family with sequence similarity 125, member B	9q33.3	9	BC028675	Hs.162659	89853		0 (0%)	0 (0%)	no
	RALGPS1	Ral GEF with PH domain and SH3 binding motif 1	9q33.3	9	BC032372	Hs.432842	9649	CNV_4656	0 (0%)	0 (0%)	no
	ST6GALNAC4	ST6 (alpha-N-acetyl-neuraminyl-2,3-beta-galactosyl-1,3)-N-acetylgalactosaminide alpha-2,6-sialyltransferase 4	9q34	9	NM_014403	Hs.3972	27090		0 (0%)	0 (0%)	no
	SH3GLB2	SH3-domain GRB2-like endophilin B2	9q34	9	NM_020145	Hs.460238	56904		0 (0%)	0 (0%)	no
	FREQ	frequenin homolog (Drosophila)	9q34	9	NM_014286	Hs.642946	23413		0 (0%)	0 (0%)	no
	ENTPD2	ectonucleoside triphosphate diphosphohydrolase 2	9q34	9	NM_001246	Hs.123036	954	CNV_5415	0 (0%)	0 (0%)	no
	DAPK1	death-associated protein kinase 1	9q34.1	9	NM_004938	Hs.380277	1612	CNV_3775	0 (0%)	0 (0%)	no
	STOM	stomatin	9q34.1	9	AI537887	Hs.253903	2040		0 (0%)	0 (0%)	no
	RPL35	ribosomal protein L35	9q34.1	9	NM_007209	Hs.182825	11224		0 (0%)	0 (0%)	no
	ASS1	argininosuccinate synthetase 1	9q34.1	9	NM_000050	Hs.160786	445	CNV_36921	0 (0%)	0 (0%)	no
	VAV2	vav 2 guanine nucleotide exchange factor	9q34.1	9	NM_003371	Hs.369921	7410	CNV_4658	0 (0%)	0 (0%)	no
	FAM102A	family with sequence similarity 102, member A	9q34.11	9	AL043266	Hs.535972	399665		0 (0%)	0 (0%)	no
	COQ4	coenzyme Q4 homolog (S. cerevisiae)	9q34.11	9	NM_016035	Hs.98541	51117		0 (0%)	0 (0%)	no
	ODF2	outer dense fiber of sperm tails 2	9q34.11	9	AF053970	Hs.129055	4957		0 (0%)	0 (0%)	no
	NUP188	nucleoporin 188kDa	9q34.11	9	AW131863	Hs.308340	23511		0 (0%)	0 (0%)	no
	GPR107	G protein-coupled receptor 107	9q34.11	9	AK024651	Hs.512461	57720		0 (0%)	0 (0%)	no
	PSMB7	proteasome (prosome, macropain) subunit, beta type, 7	9q34.11-q34.12	9	NM_002799	Hs.213470	5695		0 (0%)	0 (0%)	no
	SETX	senataxin	9q34.13	9	N64643	Hs.460317	23064		0 (0%)	0 (0%)	no
	MED22	mediator complex subunit 22	9q34.2	9	NM_006752	Hs.78354	6837		0 (0%)	0 (0%)	no
	COL5A1	collagen, type V, alpha 1	9q34.2-q34.3	9	AI130969	Hs.210283	1289	CNV_9627	0 (0%)	0 (0%)	no
	PTGES	prostaglandin E synthase	9q34.3	9	NM_004878	Hs.146688	9536		0 (0%)	0 (0%)	no
	RXRA	retinoid X receptor, alpha	9q34.3	9	BE675800	Hs.590886	6256	CNV_4660	0 (0%)	0 (0%)	no
	KIAA0649	KIAA0649	9q34.3	9	NM_014811	Hs.533260	9858	CNV_34501	0 (0%)	0 (0%)	no
	INPP5E	inositol polyphosphate-5-phosphatase, 72 kDa	9q34.3	9	NM_019892	Hs.120998	56623	CNV_0133	0 (0%)	0 (0%)	no
	NOTCH1	Notch homolog 1, translocation-associated (Drosophila)	9q34.3	9	NM_017617	Hs.495473	4851	CNV_0133	0 (0%)	0 (0%)	no
	NELF	nasal embryonic LHRH factor	9q34.3	9	NM_015537	Hs.455336	26012		0 (0%)	0 (0%)	no
	ARHGAP12	Rho GTPase activating protein 12	10pter-cen	10	NM_018287	Hs.499264	94134		0 (0%)	0 (0%)	no
	CALML3	calmodulin-like 3	10pter-p13	10	M36707	Hs.239600	810	CNV_2845	0 (0%)	0 (0%)	no
	ANKRD26	ankyrin repeat domain 26	10pter-q22.1	10	AL137351	Hs.361041	22852		0 (0%)	0 (0%)	no
	KIF5B	kinesin family member 5B	10pter-q22.1	10	BF223224	Hs.327736	3799		0 (0%)	0 (0%)	no
	PBLD	phenazine biosynthesis-like protein domain containing	10pter-q25.3	10	BC009738	Hs.198158	64081		0 (0%)	0 (0%)	no
	DIP2C	DIP2 disco-interacting protein 2 homolog C (Drosophila)	10p15.3	10	AK093390	Hs.432397	22982	CNV_9632	0 (0%)	0 (0%)	no
	ASB13	ankyrin repeat and SOCS box-containing 13	10p15.1	10	NM_024701	Hs.445899	79754	CNV_2845	0 (0%)	0 (0%)	no
	C10orf18	chromosome 10 open reading frame 18	10p15.1	10	N27868	Hs.432548	54906	CNV_3790	0 (0%)	0 (0%)	no
	TRDMT1	tRNA aspartic acid methyltransferase 1	10p15.1	10	AJ223333	Hs.351665	1787		0 (0%)	0 (0%)	no
	ITIH2	inter-alpha (globulin) inhibitor H2	10p15	10	NM_002216	Hs.75285	3698		0 (0%)	0 (0%)	no
	ITIH5	inter-alpha (globulin) inhibitor H5	10p14	10	NM_032817	Hs.498586	80760	CNV_3791	0 (0%)	0 (0%)	no
	DHTKD1	dehydrogenase E1 and transketolase domain containing 1	10p14	10	BC002477	Hs.104980	55526	CNV_9635	0 (0%)	0 (0%)	no
	SEPHS1	selenophosphate synthetase 1	10p14	10	AV682679	Hs.124027	22929	CNV_5578	0 (0%)	0 (0%)	no
	USP6NL	USP6 N-terminal like	10p13	10	NM_014688	Hs.498661	9712		0 (0%)	0 (0%)	no
	FRMD4A	FERM domain containing 4A	10p13	10	BC018891	Hs.330463	55691	CNV_6854	0 (0%)	0 (0%)	no
	HSPA14	heat shock 70kDa protein 14	10p13	10	NM_016299	Hs.534169	51182		0 (0%)	0 (0%)	no
	ITGA8	integrin, alpha 8	10p13	10	AI193623	Hs.171311	8516	CNV_4667	0 (0%)	0 (0%)	no
	C10orf97	chromosome 10 open reading frame 97	10p13	10	BC020605	Hs.158870	80013	CNV_4667	0 (0%)	0 (0%)	no
	CACNB2	calcium channel, voltage-dependent, beta 2 subunit	10p12	10	AF465485	Hs.59093	783	CNV_8641	0 (0%)	0 (0%)	no
	BMI1	BMI1 polycomb ring finger oncogene	10p11.23	10	NM_005180	Hs.380403	648		0 (0%)	0 (0%)	no
	GAD2	glutamate decarboxylase 2 (pancreatic islets and brain, 65kDa)	10p11.23	10	BQ128302	Hs.231829	2572		0 (0%)	0 (0%)	no
	KIAA1462	KIAA1462	10p11.23	10	AL050154	Hs.533953	57608		0 (0%)	0 (0%)	no
	PARD3	par-3 partitioning defective 3 homolog (C. elegans)	10p11.22-p11.21	10	AF196186	Hs.131489	56288		0 (0%)	0 (0%)	no
	FZD8	frizzled homolog 8 (Drosophila)	10p11.21	10	AL121749	Hs.302634	8325		0 (0%)	0 (0%)	no
	SVIL	supervillin	10p11.2	10	NM_003174	Hs.499209	6840	CNV_4673	0 (0%)	0 (0%)	no
	MYO3A	myosin IIIA	10p11.1	10	BM128772	Hs.662630	53904		0 (0%)	0 (0%)	no
	CXCL12	chemokine (C-X-C motif) ligand 12 (stromal cell-derived factor 1)	10q11.1	10	NM_000609	Hs.522891	6387		0 (0%)	0 (0%)	no
	PPA1	pyrophosphatase (inorganic) 1	10q11.1-q24	10	NM_021129	Hs.437403	5464	CNV_6879	0 (0%)	0 (0%)	no
	RET	ret proto-oncogene	10q11.2	10	BC004257	Hs.350321	5979		0 (0%)	0 (0%)	no
	RBP3	retinol binding protein 3, interstitial	10q11.2	10	J03912	Hs.591928	5949	CNV_3798	0 (0%)	0 (0%)	no
	MSMB	microseminoprotein, beta-	10q11.2	10	NM_002443	Hs.255462	4477	CNV_3800	0 (0%)	0 (0%)	no
	NCOA4	nuclear receptor coactivator 4	10q11.2	10	AL162047	Hs.643658	8031	CNV_3800	0 (0%)	0 (0%)	no
	RASSF4	Ras association (RalGDS/AF-6) domain family member 4	10q11.21	10	AF260335	Hs.522895	83937		0 (0%)	0 (0%)	no
	MARCH8	membrane-associated ring finger (C3HC4) 8	10q11.21	10	AA770170	Hs.499489	220972	CNV_3798	0 (0%)	0 (0%)	no
	ARHGAP22	Rho GTPase activating protein 22	10q11.22	10	BC043540	Hs.655672	58504		0 (0%)	0 (0%)	no
	ANK3	ankyrin 3, node of Ranvier (ankyrin G)	10q21	10	NM_020987	Hs.499725	288		0 (0%)	0 (0%)	no
	DDX21	DEAD (Asp-Glu-Ala-Asp) box polypeptide 21	10q21	10	NM_004728	Hs.223141	9188		0 (0%)	0 (0%)	no
	SGPL1	sphingosine-1-phosphate lyase 1	10q21	10	NM_003901	Hs.499984	8879		0 (0%)	0 (0%)	no
	VPS26A	vacuolar protein sorting 26 homolog A (S. pombe)	10q21.1	10	NM_004896	Hs.499925	9559		0 (0%)	0 (0%)	no
	ANXA7	annexin A7	10q21.1-q21.2	10	NM_004034	Hs.631827	310		0 (0%)	0 (0%)	no
	RHOBTB1	Rho-related BTB domain containing 1	10q21.2	10	AB018283	Hs.148670	9886		0 (0%)	0 (0%)	no
	NRBF2	nuclear receptor binding factor 2	10q21.2	10	AA883074	Hs.449628	29982		0 (0%)	0 (0%)	no
	HKDC1	hexokinase domain containing 1	10q21.3	10	NM_025130	Hs.522988	80201		0 (0%)	0 (0%)	no
	VDAC2	voltage-dependent anion channel 2	10q22	10	L08666	Hs.355927	7417		0 (0%)	0 (0%)	no
	PDLIM1	PDZ and LIM domain 1	10q22-q26.3	10	BC000915	Hs.368525	9124		0 (0%)	0 (0%)	no
	DNAJC12	DnaJ (Hsp40) homolog, subfamily C, member 12	10q22.1	10	NM_021800	Hs.260720	56521		0 (0%)	0 (0%)	no
	SRGN	serglycin	10q22.1	10	BC022313	Hs.1908	5552		0 (0%)	0 (0%)	no
	KIAA0913	KIAA0913	10q22.2	10	W89120	Hs.65135	23053		0 (0%)	0 (0%)	no
	ZMIZ1	zinc finger, MIZ-type containing 1	10q22.3	10	AF070622	Hs.193118	57178	CNV_4704	0 (0%)	0 (0%)	no
	BMPR1A	bone morphogenetic protein receptor, type IA	10q22.3	10	NM_004329	Hs.524477	657	CNV_3815	0 (0%)	0 (0%)	no
	LDB3	LIM domain binding 3	10q22.3-q23.2	10	AI803302	Hs.657271	11155		0 (0%)	0 (0%)	no
	DLG5	discs, large homolog 5 (Drosophila)	10q23	10	AB011155	Hs.652690	9231	CNV_3813	0 (0%)	0 (0%)	no
	TLL2	tolloid-like 2	10q23-q24	10	NM_012465	Hs.154296	7093		0 (0%)	0 (0%)	no
	C10orf116	chromosome 10 open reading frame 116	10q23.2	10	NM_006829	Hs.642660	10974	CNV_3815	0 (0%)	0 (0%)	no
	TNKS2	tankyrase, TRF1-interacting ankyrin-related ADP-ribose polymerase 2	10q23.3	10	NM_025235	Hs.329327	80351		0 (0%)	0 (0%)	no
	SORBS1	sorbin and SH3 domain containing 1	10q23.3-q24.1	10	AF356525	Hs.724385	10580		0 (0%)	0 (0%)	no
	NOC3L	nucleolar complex associated 3 homolog (S. cerevisiae)	10q23.33	10	NM_022451	Hs.74899	64318		0 (0%)	0 (0%)	no
	ZNF518A	zinc finger protein 518A	10q23.33	10	NM_014803	Hs.600823	9849		0 (0%)	0 (0%)	no
	ENTPD1	ectonucleoside triphosphate diphosphohydrolase 1	10q24	10	NM_001776	Hs.576612	953		0 (0%)	0 (0%)	no
	GBF1	golgi-specific brefeldin A resistance factor 1	10q24	10	NM_004193	Hs.290243	8729		0 (0%)	0 (0%)	no
	MMS19	MMS19 nucleotide excision repair homolog (S. cerevisiae)	10q24-q25	10	NM_022362	Hs.500721	64210		0 (0%)	0 (0%)	no
	TAF5	TAF5 RNA polymerase II, TATA box binding protein (TBP)-associated factor, 100kDa	10q24-q25.2	10	NM_139052	Hs.96103	6877		0 (0%)	0 (0%)	no
	FAS	Fas (TNF receptor superfamily, member 6)	10q24.1	10	AA164751	Hs.244139	355		0 (0%)	0 (0%)	no
	TM9SF3	transmembrane 9 superfamily member 3	10q24.1	10	NM_020123	Hs.500674	56889		0 (0%)	0 (0%)	no
	RRP12	ribosomal RNA processing 12 homolog (S. cerevisiae)	10q24.1	10	BC042908	Hs.434251	23223	CNV_4709	0 (0%)	0 (0%)	no
	UBTD1	ubiquitin domain containing 1	10q24.1	10	NM_024954	Hs.500724	80019		0 (0%)	0 (0%)	no
	AVPI1	arginine vasopressin-induced 1	10q24.2	10	NM_021732	Hs.23918	60370		0 (0%)	0 (0%)	no
	CNNM1	cyclin M1	10q24.2	10	NM_020348	Hs.274579	26507		0 (0%)	0 (0%)	no
	CUTC	cutC copper transporter homolog (E. coli)	10q24.2	10	NM_015960	Hs.16606	51076		0 (0%)	0 (0%)	no
	CPN1	carboxypeptidase N, polypeptide 1	10q24.2	10	NM_001308	Hs.2246	1369		0 (0%)	0 (0%)	no
	ADD3	adducin 3 (gamma)	10q24.2-q24.3	10	BE545756	Hs.501012	120		0 (0%)	0 (0%)	no
	CWF19L1	CWF19-like 1, cell cycle control (S. pombe)	10q24.2-q24.31	10	NM_018294	Hs.215502	55280		0 (0%)	0 (0%)	no
	COL17A1	collagen, type XVII, alpha 1	10q24.3	10	NM_000494	Hs.117938	1308		0 (0%)	0 (0%)	no
	BTRC	beta-transducin repeat containing	10q24.32	10	AL833133	Hs.643802	8945	CNV_8666	0 (0%)	0 (0%)	no
	HPS6	Hermansky-Pudlak syndrome 6	10q24.32	10	NM_024747	Hs.125133	79803		0 (0%)	0 (0%)	no
	CUEDC2	CUE domain containing 2	10q24.32	10	NM_024040	Hs.500874	79004		0 (0%)	0 (0%)	no
	ACTR1A	ARP1 actin-related protein 1 homolog A, centractin alpha (yeast)	10q24.32	10	AL532341	Hs.153961	10121		0 (0%)	0 (0%)	no
	C10orf26	chromosome 10 open reading frame 26	10q24.32	10	AK000161	Hs.500897	54838		0 (0%)	0 (0%)	no
	SH3PXD2A	SH3 and PX domains 2A	10q24.33	10	NM_014631	Hs.602894	9644		0 (0%)	0 (0%)	no
	C10orf79	chromosome 10 open reading frame 79	10q25.1	10	NM_025145	Hs.288927	80217		0 (0%)	0 (0%)	no
	ACSL5	acyl-CoA synthetase long-chain family member 5	10q25.1-q25.2	10	NM_016234	Hs.11638	51703	CNV_34847	0 (0%)	0 (0%)	no
	UROS	uroporphyrinogen III synthase	10q25.2-q26.3	10	NM_000375	Hs.501376	7390	CNV_3825	0 (0%)	0 (0%)	no
	PNLIPRP2	pancreatic lipase-related protein 2	10q25.3	10	BC005989	Hs.423598	5408		0 (0%)	0 (0%)	no
	KIAA1598	KIAA1598	10q25.3	10	AU157109	Hs.501140	57698		0 (0%)	0 (0%)	no
	ATRNL1	attractin-like 1	10q26	10	BC035157	Hs.501127	26033	CNV_5614	0 (0%)	0 (0%)	no
	GFRA1	GDNF family receptor alpha 1	10q26	10	NM_005264	Hs.388347	2674		0 (0%)	0 (0%)	no
	EIF3A	eukaryotic translation initiation factor 3, subunit A	10q26	10	NM_003750	Hs.523299	8661		0 (0%)	0 (0%)	no
	GALNAC4S-6ST	B cell RAG associated protein	10q26	10	NM_014863	Hs.287537	51363		0 (0%)	0 (0%)	no
	MGMT	O-6-methylguanine-DNA methyltransferase	10q26	10	NM_002412	Hs.501522	4255		0 (0%)	0 (0%)	no
	HSPA12A	heat shock 70kDa protein 12A	10q26.12	10	AB007877	Hs.654682	259217		0 (0%)	0 (0%)	no
	PLEKHA1	pleckstrin homology domain containing, family A (phosphoinositide binding specific) member 1	10q26.13	10	NM_021622	Hs.643512	59338		0 (0%)	0 (0%)	no
	DOCK1	dedicator of cytokinesis 1	10q26.13-q26.3	10	NM_001380	Hs.159195	1793	CNV_3826	0 (0%)	0 (0%)	no
	ECHS1	enoyl Coenzyme A hydratase, short chain, 1, mitochondrial	10q26.2-q26.3	10	NM_004092	Hs.76394	1892	CNV_3829	0 (0%)	0 (0%)	no
	ADAM12	ADAM metallopeptidase domain 12	10q26.3	10	NM_003474	Hs.594537	8038	CNV_3825	0 (0%)	0 (0%)	no
	RIC8A	resistance to inhibitors of cholinesterase 8 homolog A (C. elegans)	11p15.5	11	AL136935	Hs.592292	60626		0 (0%)	0 (0%)	no
	SIRT3	sirtuin (silent mating type information regulation 2 homolog) 3 (S. cerevisiae)	11p15.5	11	AF083108	Hs.716456	23410	CNV_6912	0 (0%)	0 (0%)	no
	EPS8L2	EPS8-like 2	11p15.5	11	NM_022772	Hs.55016	64787	CNV_3831	0 (0%)	0 (0%)	no
	LRDD	leucine-rich repeats and death domain containing	11p15.5	11	AF274972	Hs.592290	55367	CNV_3831	0 (0%)	0 (0%)	no
	TOLLIP	toll interacting protein	11p15.5	11	NM_019009	Hs.368527	54472	CNV_3831	0 (0%)	0 (0%)	no
	TNNI2	troponin I type 2 (skeletal, fast)	11p15.5	11	NM_003282	Hs.523403	7136		0 (0%)	0 (0%)	no
	LSP1	lymphocyte-specific protein 1	11p15.5	11	NM_002339	Hs.56729	4046	CNV_0410	0 (0%)	0 (0%)	no
	TNNT3	troponin T type 3 (skeletal, fast)	11p15.5	11	BF789882	Hs.73454	7140	CNV_37117	0 (0%)	0 (0%)	no
	IGF2	insulin-like growth factor 2 (somatomedin A)	11p15.5	11	X07868	Hs.272259	3481		0 (0%)	0 (0%)	no
	CDKN1C	cyclin-dependent kinase inhibitor 1C (p57, Kip2)	11p15.5	11	R78668	Hs.106070	1028	CNV_3832	0 (0%)	0 (0%)	no
	SLC22A18AS	solute carrier family 22 (organic cation transporter), member 18 antisense	11p15.5	11	NM_007105	Hs.300076	5003	CNV_3832	0 (0%)	0 (0%)	no
	SLC22A18	solute carrier family 22, member 18	11p15.5	11	NM_002555	Hs.50868	5002	CNV_3832	0 (0%)	0 (0%)	no
	NAP1L4	nucleosome assembly protein 1-like 4	11p15.5	11	BE087543	Hs.501684	4676	CNV_4730	0 (0%)	0 (0%)	no
	STIM1	stromal interaction molecule 1	11p15.5	11	NM_003156	Hs.501735	6786	CNV_3834	0 (0%)	0 (0%)	no
	PIK3C2A	phosphoinositide-3-kinase, class 2, alpha polypeptide	11p15.5-p14	11	NM_002645	Hs.175343	5286		0 (0%)	0 (0%)	no
	TALDO1	transaldolase 1	11p15.5-p15.4	11	NM_006755	Hs.438678	6888	CNV_3831	0 (0%)	0 (0%)	no
	MRPL23	mitochondrial ribosomal protein L23	11p15.5-p15.4	11	AL833465	Hs.3254	6150	CNV_37117	0 (0%)	0 (0%)	no
	RHOG	ras homolog gene family, member G (rho G)	11p15.5-p15.4	11	NM_001665	Hs.501728	391		0 (0%)	0 (0%)	no
	HPX	hemopexin	11p15.5-p15.4	11	BC005395	Hs.426485	3263		0 (0%)	0 (0%)	no
	PRKCDBP	protein kinase C, delta binding protein	11p15.4	11	AI088622	Hs.434044	112464		0 (0%)	0 (0%)	no
	DCHS1	dachsous 1 (Drosophila)	11p15.4	11	NM_024542	Hs.199850	8642		0 (0%)	0 (0%)	no
	PPFIBP2	PTPRF interacting protein, binding protein 2 (liprin beta 2)	11p15.4	11	AI692180	Hs.655714	8495		0 (0%)	0 (0%)	no
	TRIM66	tripartite motif-containing 66	11p15.4	11	AW271713	Hs.130836	9866	CNV_9175	0 (0%)	0 (0%)	no
	RNF141	ring finger protein 141	11p15.4	11	AI758773	Hs.44685	50862		0 (0%)	0 (0%)	no
	ZBED5	zinc finger, BED-type containing 5	11p15.3	11	NM_021211	Hs.655066	58486		0 (0%)	0 (0%)	no
	PARVA	parvin, alpha	11p15.3	11	AL832682	Hs.607144	55742		0 (0%)	0 (0%)	no
	WEE1	WEE1 homolog (S. pombe)	11p15.3-p15.1	11	X62048	Hs.249441	7465		0 (0%)	0 (0%)	no
	NELL1	NEL-like 1 (chicken)	11p15.2-p15.1	11	AB085898	Hs.657172	4745	CNV_2909	0 (0%)	0 (0%)	no
	SAA1	serum amyloid A1	11p15.1	11	NM_030754	Hs.1955	6288		0 (0%)	0 (0%)	no
	NUCB2	nucleobindin 2	11p15.1-p14	11	NM_005013	Hs.654599	4925		0 (0%)	0 (0%)	no
	UBQLN3	ubiquilin 3	11p15	11	NM_017481	Hs.189184	50613	CNV_34458	0 (0%)	0 (0%)	no
	TPP1	tripeptidyl peptidase I	11p15	11	BG231932	Hs.523454	1200		0 (0%)	0 (0%)	no
	RPS13	ribosomal protein S13	11p15	11	NM_001017	Hs.446588	6207		0 (0%)	0 (0%)	no
	TSG101	tumor susceptibility gene 101	11p15	11	NM_006292	Hs.523512	7251		0 (0%)	0 (0%)	no
	RCN1	reticulocalbin 1, EF-hand calcium binding domain	11p13	11	NM_002901	Hs.97887	5954	CNV_4734	0 (0%)	0 (0%)	no
	QSER1	glutamine and serine rich 1	11p13	11	NM_024774	Hs.369368	79832	CNV_3843	0 (0%)	0 (0%)	no
	C11orf41	chromosome 11 open reading frame 41	11p13	11	H08993	Hs.502266	25758		0 (0%)	0 (0%)	no
	CAPRIN1	cell cycle associated protein 1	11p13	11	BG258784	Hs.471818	4076		0 (0%)	0 (0%)	no
	ABTB2	ankyrin repeat and BTB (POZ) domain containing 2	11p13	11	AL050374	Hs.23361	25841	CNV_2916	0 (0%)	0 (0%)	no
	DKFZP586H2123	regeneration associated muscle protease	11p13	11	AI671186	Hs.55044	25891	CNV_3845	0 (0%)	0 (0%)	no
	FJX1	four jointed box 1 (Drosophila)	11p13	11	NM_014344	Hs.39384	24147		0 (0%)	0 (0%)	no
	COMMD9	COMM domain containing 9	11p13	11	NM_014186	Hs.279836	29099	CNV_5274	0 (0%)	0 (0%)	no
	DDB2	damage-specific DNA binding protein 2, 48kDa	11p12-p11	11	NM_000107	Hs.700338	1643		0 (0%)	0 (0%)	no
	API5	apoptosis inhibitor 5	11p11.2	11	AF229254	Hs.435771	8539		0 (0%)	0 (0%)	no
	ALX4	ALX homeobox 4	11p11.2	11	NM_021926	Hs.436055	60529		0 (0%)	0 (0%)	no
	SLC35C1	solute carrier family 35, member C1	11p11.2	11	NM_018389	Hs.12211	55343		0 (0%)	0 (0%)	no
	MDK	midkine (neurite growth-promoting factor 2)	11p11.2	11	M69148	Hs.82045	4192		0 (0%)	0 (0%)	no
	AMBRA1	autophagy/beclin-1 regulator 1	11p11.2	11	NM_017749	Hs.654644	55626		0 (0%)	0 (0%)	no
	RAPSN	receptor-associated protein of the synapse	11p11.2-p11.1	11	BC004196	Hs.81218	5913		0 (0%)	0 (0%)	no
	NDUFS3	NADH dehydrogenase (ubiquinone) Fe-S protein 3, 30kDa (NADH-coenzyme Q reductase)	11p11.11	11	NM_004551	Hs.502528	4722	CNV_4741	0 (0%)	0 (0%)	no
	MACROD1	MACRO domain containing 1	11q11	11	AL833017	Hs.602898	28992	CNV_4750	0 (0%)	0 (0%)	no
	UBE2L6	ubiquitin-conjugating enzyme E2L 6	11q12	11	NM_004223	Hs.425777	9246	CNV_4744	0 (0%)	0 (0%)	no
	MS4A4A	membrane-spanning 4-domains, subfamily A, member 4	11q12	11	AF354928	Hs.325960	51338		0 (0%)	0 (0%)	no
	RAB1B	RAB1B, member RAS oncogene family	11q12	11	NM_030981	Hs.300816	81876		0 (0%)	0 (0%)	no
	COX8A	cytochrome c oxidase subunit 8A (ubiquitous)	11q12-q13	11	NM_004074	Hs.433901	1351		0 (0%)	0 (0%)	no
	C11orf9	chromosome 11 open reading frame 9	11q12-q13.1	11	NM_013279	Hs.473109	745		0 (0%)	0 (0%)	no
	FADS2	fatty acid desaturase 2	11q12-q13.1	11	NM_004265	Hs.502745	9415		0 (0%)	0 (0%)	no
	RAB3IL1	RAB3A interacting protein (rabin3)-like 1	11q12-q13.1	11	NM_013401	Hs.13759	5866		0 (0%)	0 (0%)	no
	PYGM	phosphorylase, glycogen, muscle	11q12-q13.2	11	NM_005609	Hs.154084	5837	CNV_9667	0 (0%)	0 (0%)	no
	TIMM10	translocase of inner mitochondrial membrane 10 homolog (yeast)	11q12.1-q12.3	11	AF152354	Hs.235750	26519		0 (0%)	0 (0%)	no
	VPS37C	vacuolar protein sorting 37 homolog C (S. cerevisiae)	11q12.2	11	BM452172	Hs.523715	55048	CNV_4747	0 (0%)	0 (0%)	no
	DAK	dihydroxyacetone kinase 2 homolog (S. cerevisiae)	11q12.2	11	NM_015533	Hs.6278	26007	CNV_4748	0 (0%)	0 (0%)	no
	TUT1	terminal uridylyl transferase 1, U6 snRNA-specific	11q12.2	11	NM_022830	---	64852	CNV_4749	0 (0%)	0 (0%)	no
	EML3	echinoderm microtubule associated protein like 3	11q12.3	11	AA478965	Hs.379785	256364	CNV_4749	0 (0%)	0 (0%)	no
	GANAB	glucosidase, alpha; neutral AB	11q12.3	11	W87689	Hs.595071	23193	CNV_4749	0 (0%)	0 (0%)	no
	TAF6L	TAF6-like RNA polymerase II, p300/CBP-associated factor (PCAF)-associated factor, 65kDa	11q12.3	11	BF058726	Hs.714400	10629	CNV_0150	0 (0%)	0 (0%)	no
	MGC3196	hypothetical protein MGC3196	11q12.3	11	NM_024084	Hs.530463	79064	CNV_0150	0 (0%)	0 (0%)	no
	ASRGL1	asparaginase like 1	11q12.3	11	NM_025080	Hs.535326	80150		0 (0%)	0 (0%)	no
	ROM1	retinal outer segment membrane protein 1	11q13	11	NM_000327	Hs.281564	6094	CNV_4749	0 (0%)	0 (0%)	no
	SLC3A2	solute carrier family 3 (activators of dibasic and neutral amino acid transport), member 2	11q13	11	NM_002394	Hs.502769	6520	CNV_0150	0 (0%)	0 (0%)	no
	RTN3	reticulon 3	11q13	11	NM_006054	Hs.473761	10313		0 (0%)	0 (0%)	no
	DNAJC4	DnaJ (Hsp40) homolog, subfamily C, member 4	11q13	11	NM_005528	Hs.172847	3338		0 (0%)	0 (0%)	no
	VEGFB	vascular endothelial growth factor B	11q13	11	NM_003377	Hs.78781	7423		0 (0%)	0 (0%)	no
	PPP1R14B	protein phosphatase 1, regulatory (inhibitor) subunit 14B	11q13	11	BE305165	Hs.523760	26472		0 (0%)	0 (0%)	no
	ESRRA	estrogen-related receptor alpha	11q13	11	L38487	Hs.110849	2101		0 (0%)	0 (0%)	no
	SIPA1	signal-induced proliferation-associated 1	11q13	11	NM_006747	Hs.530477	6494		0 (0%)	0 (0%)	no
	RELA	v-rel reticuloendotheliosis viral oncogene homolog A (avian)	11q13	11	NM_021975	Hs.502875	5970		0 (0%)	0 (0%)	no
	FOSL1	FOS-like antigen 1	11q13	11	BG251266	Hs.283565	8061	CNV_3855	0 (0%)	0 (0%)	no
	CTSF	cathepsin F	11q13	11	NM_003793	Hs.11590	8722		0 (0%)	0 (0%)	no
	CCS	copper chaperone for superoxide dismutase	11q13	11	NM_005125	Hs.502917	9973		0 (0%)	0 (0%)	no
	SPTBN2	spectrin, beta, non-erythrocytic 2	11q13	11	NM_006946	Hs.26915	6712		0 (0%)	0 (0%)	no
	PITPNM1	phosphatidylinositol transfer protein, membrane-associated 1	11q13	11	NM_004910	Hs.372295	9600	CNV_5275	0 (0%)	0 (0%)	no
	NDUFV1	NADH dehydrogenase (ubiquinone) flavoprotein 1, 51kDa	11q13	11	AF092131	Hs.7744	4723	CNV_5275	0 (0%)	0 (0%)	no
	NDUFS8	NADH dehydrogenase (ubiquinone) Fe-S protein 8, 23kDa (NADH-coenzyme Q reductase)	11q13	11	NM_002496	Hs.90443	4728	CNV_2931	0 (0%)	0 (0%)	no
	C11orf24	chromosome 11 open reading frame 24	11q13	11	NM_022338	Hs.303025	53838		0 (0%)	0 (0%)	no
	SAPS3	SAPS domain family, member 3	11q13	11	NM_018312	Hs.503022	55291		0 (0%)	0 (0%)	no
	UCP2	uncoupling protein 2 (mitochondrial, proton carrier)	11q13	11	U82819	Hs.80658	7351		0 (0%)	0 (0%)	no
	UCP3	uncoupling protein 3 (mitochondrial, proton carrier)	11q13	11	NM_022803	Hs.101337	7352		0 (0%)	0 (0%)	no
	BRMS1	breast cancer metastasis suppressor 1	11q13-q13.2	11	AL050008	Hs.100426	25855		0 (0%)	0 (0%)	no
	FIBP	fibroblast growth factor (acidic) intracellular binding protein	11q13.1	11	NM_004214	Hs.7768	9158	CNV_3855	0 (0%)	0 (0%)	no
	B3GNT1	UDP-GlcNAc:betaGal beta-1,3-N-acetylglucosaminyltransferase 1	11q13.1	11	NM_006876	Hs.8526	11041		0 (0%)	0 (0%)	no
	ACTN3	actinin, alpha 3	11q13.1	11	NM_001104	Hs.654432	89		0 (0%)	0 (0%)	no
	DHCR7	7-dehydrocholesterol reductase	11q13.2-q13.5	11	AW150953	Hs.503134	1717		0 (0%)	0 (0%)	no
	AIP	aryl hydrocarbon receptor interacting protein	11q13.3	11	AL558532	Hs.412433	9049	CNV_5275	0 (0%)	0 (0%)	no
	IGHMBP2	immunoglobulin mu binding protein 2	11q13.3	11	AF052128	Hs.503048	3508		0 (0%)	0 (0%)	no
	FADD	Fas (TNFRSF6)-associated via death domain	11q13.3	11	NM_003824	Hs.86131	8772		0 (0%)	0 (0%)	no
	SHANK2	SH3 and multiple ankyrin repeat domains 2	11q13.3	11	AK096045	Hs.720021	22941	CNV_10370	0 (0%)	0 (0%)	no
	RAB6A	RAB6A, member RAS oncogene family	11q13.3	11	BC034996	Hs.503222	5870		0 (0%)	0 (0%)	no
	DRAP1	DR1-associated protein 1 (negative cofactor 2 alpha)	11q13.3	11	NM_006442	Hs.356742	10589	CNV_3855	0 (0%)	0 (0%)	no
	C11orf75	chromosome 11 open reading frame 75	11q13.3-q23.3	11	NM_020179	Hs.438064	56935		0 (0%)	0 (0%)	no
	LRP5	low density lipoprotein receptor-related protein 5	11q13.4	11	AB017498	Hs.6347	4041		0 (0%)	0 (0%)	no
	RNF121	ring finger protein 121	11q13.4	11	NM_018320	Hs.368554	55298	CNV_3857	0 (0%)	0 (0%)	no
	CLPB	ClpB caseinolytic peptidase B homolog (E. coli)	11q13.4	11	AI655698	Hs.523877	81570	CNV_35014	0 (0%)	0 (0%)	no
	PDE2A	phosphodiesterase 2A, cGMP-stimulated	11q13.4	11	NM_002599	Hs.503163	5138		0 (0%)	0 (0%)	no
	ARHGEF17	Rho guanine nucleotide exchange factor (GEF) 17	11q13.4	11	NM_014786	Hs.533719	9828		0 (0%)	0 (0%)	no
	CHCHD8	coiled-coil-helix-coiled-coil-helix domain containing 8	11q13.4	11	NM_016565	Hs.475387	51287		0 (0%)	0 (0%)	no
	C2CD3	C2 calcium-dependent domain containing 3	11q13.4	11	AK092089	Hs.694798	26005		0 (0%)	0 (0%)	no
	SERPINH1	serpin peptidase inhibitor, clade H (heat shock protein 47), member 1, (collagen binding protein 1)	11q13.5	11	NM_004353	Hs.596449	871	CNV_2933	0 (0%)	0 (0%)	no
	WNT11	wingless-type MMTV integration site family, member 11	11q13.5	11	NM_004626	Hs.108219	7481		0 (0%)	0 (0%)	no
	PRKRIR	protein-kinase, interferon-inducible double stranded RNA dependent inhibitor, repressor of (P58 repressor)	11q13.5	11	AF081567	Hs.503315	5612		0 (0%)	0 (0%)	no
	P2RY2	purinergic receptor P2Y, G-protein coupled, 2	11q13.5-q14.1	11	NM_002564	Hs.339	5029		0 (0%)	0 (0%)	no
	PLEKHB1	pleckstrin homology domain containing, family B (evectins) member 1	11q13.5-q14.1	11	AF081583	Hs.445489	58473		0 (0%)	0 (0%)	no
	MED17	mediator complex subunit 17	11q14	11	AF105421	Hs.444931	9440		0 (0%)	0 (0%)	no
	TYR	tyrosinase (oculocutaneous albinism IA)	11q14-q21	11	BC027179	Hs.503555	7299	CNV_6951	0 (0%)	0 (0%)	no
	NDUFC2	NADH dehydrogenase (ubiquinone) 1, subcomplex unknown, 2, 14.5kDa	11q14.1	11	NM_004549	Hs.407860	4718		0 (0%)	0 (0%)	no
	TMEM126B	transmembrane protein 126B	11q14.1	11	BC017574	Hs.525063	55863	CNV_3860	0 (0%)	0 (0%)	no
	FZD4	frizzled homolog 4 (Drosophila)	11q14.2	11	NM_012193	Hs.591968	8322		0 (0%)	0 (0%)	no
	TMEM135	transmembrane protein 135	11q14.2	11	BC030952	Hs.188591	65084		0 (0%)	0 (0%)	no
	NOX4	NADPH oxidase 4	11q14.2-q21	11	NM_016931	Hs.371036	50507	CNV_6951	0 (0%)	0 (0%)	no
	EED	embryonic ectoderm development	11q14.2-q22.3	11	AF080227	Hs.503510	8726		0 (0%)	0 (0%)	no
	RHOD	ras homolog gene family, member D	11q14.3	11	BC001338	Hs.15114	29984		0 (0%)	0 (0%)	no
	CHORDC1	cysteine and histidine-rich domain (CHORD)-containing 1	11q14.3	11	NM_012124	Hs.22857	26973		0 (0%)	0 (0%)	no
	NAALAD2	N-acetylated alpha-linked acidic dipeptidase 2	11q14.3-q21	11	BC038840	Hs.503560	10003	CNV_3862	0 (0%)	0 (0%)	no
	ANKRD49	ankyrin repeat domain 49	11q21	11	NM_017704	Hs.29052	54851		0 (0%)	0 (0%)	no
	CEP57	centrosomal protein 57kDa	11q21	11	AI123527	Hs.101014	9702		0 (0%)	0 (0%)	no
	CCDC82	coiled-coil domain containing 82	11q21	11	BC018663	Hs.525088	79780		0 (0%)	0 (0%)	no
	TRPC6	transient receptor potential cation channel, subfamily C, member 6	11q21-q22	11	NM_004621	Hs.159003	7225		0 (0%)	0 (0%)	no
	GUCY1A2	guanylate cyclase 1, soluble, alpha 2	11q21-q22	11	NM_000855	Hs.654555	2977	CNV_34909	0 (0%)	0 (0%)	no
	BIRC2	baculoviral IAP repeat-containing 2	11q22	11	NM_001166	Hs.696238	329		0 (0%)	0 (0%)	no
	TEX12	testis expressed 12	11q22	11	NM_031275	Hs.524039	56158		0 (0%)	0 (0%)	no
	CUL5	cullin 5	11q22-q23	11	BF435809	Hs.440320	8065	CNV_8697	0 (0%)	0 (0%)	no
	HSPB2	heat shock 27kDa protein 2	11q22-q23	11	NM_001541	Hs.709660	3316		0 (0%)	0 (0%)	no
	TMEM123	transmembrane protein 123	11q22.1	11	BG538627	Hs.503709	114908		0 (0%)	0 (0%)	no
	MMP10	matrix metallopeptidase 10 (stromelysin 2)	11q22.3	11	NM_002425	Hs.2258	4319		0 (0%)	0 (0%)	no
	MMP3	matrix metallopeptidase 3 (stromelysin 1, progelatinase)	11q22.3	11	NM_002422	Hs.375129	4314		0 (0%)	0 (0%)	no
	PDGFD	platelet derived growth factor D	11q22.3	11	NM_025208	Hs.352298	80310	CNV_8695	0 (0%)	0 (0%)	no
	THY1	Thy-1 cell surface antigen	11q22.3-q23	11	AL558479	Hs.724411	7070		0 (0%)	0 (0%)	no
	RARRES3	retinoic acid receptor responder (tazarotene induced) 3	11q23	11	NM_004585	Hs.17466	5920		0 (0%)	0 (0%)	no
	FAM89B	family with sequence similarity 89, member B	11q23	11	BF974389	Hs.25723	23625		0 (0%)	0 (0%)	no
	RDX	radixin	11q23	11	NM_002906	Hs.263671	5962		0 (0%)	0 (0%)	no
	DRD2	dopamine receptor D2	11q23	11	NM_000795	Hs.73893	1813		0 (0%)	0 (0%)	no
	CD3D	CD3d molecule, delta (CD3-TCR complex)	11q23	11	NM_000732	Hs.504048	915		0 (0%)	0 (0%)	no
	VPS11	vacuolar protein sorting 11 homolog (S. cerevisiae)	11q23	11	NM_021729	Hs.234282	55823		0 (0%)	0 (0%)	no
	PCSK7	proprotein convertase subtilisin/kexin type 7	11q23-q24	11	NM_004716	Hs.648612	9159		0 (0%)	0 (0%)	no
	NNMT	nicotinamide N-methyltransferase	11q23.1	11	NM_006169	Hs.503911	4837		0 (0%)	0 (0%)	no
	TIMM8B	translocase of inner mitochondrial membrane 8 homolog B (yeast)	11q23.1-q23.2	11	NM_012459	Hs.279915	26521		0 (0%)	0 (0%)	no
	RBM7	RNA binding motif protein 7	11q23.1-q23.2	11	NM_016090	Hs.7527	10179		0 (0%)	0 (0%)	no
	CADM1	cell adhesion molecule 1	11q23.2	11	NM_014333	Hs.370510	23705		0 (0%)	0 (0%)	no
	PPP2R1B	protein phosphatase 2 (formerly 2A), regulatory subunit A, beta isoform	11q23.2	11	T79584	Hs.584790	5519		0 (0%)	0 (0%)	no
	CEP164	centrosomal protein 164kDa	11q23.3	11	BC000602	Hs.504009	22897	CNV_5647	0 (0%)	0 (0%)	no
	PHLDB1	pleckstrin homology-like domain, family B, member 1	11q23.3	11	AB014538	Hs.504062	23187		0 (0%)	0 (0%)	no
	TREH	trehalase (brush-border membrane glycoprotein)	11q23.3	11	NM_007180	Hs.129712	11181		0 (0%)	0 (0%)	no
	DPAGT1	dolichyl-phosphate (UDP-N-acetylglucosamine) N-acetylglucosaminephosphotransferase 1 (GlcNAc-1-P transferase)	11q23.3	11	BC000325	Hs.524081	1798		0 (0%)	0 (0%)	no
	MCAM	melanoma cell adhesion molecule	11q23.3	11	BE964361	Hs.599039	4162		0 (0%)	0 (0%)	no
	PVRL1	poliovirus receptor-related 1 (herpesvirus entry mediator C)	11q23.3	11	NM_002855	Hs.334846	5818		0 (0%)	0 (0%)	no
	ZNF202	zinc finger protein 202	11q23.3	11	N91520	Hs.112556	7753	CNV_9674	0 (0%)	0 (0%)	no
	STT3A	STT3, subunit of the oligosaccharyltransferase complex, homolog A (S. cerevisiae)	11q23.3	11	NM_002219	Hs.504237	3703	CNV_6905	0 (0%)	0 (0%)	no
	SLC37A4	solute carrier family 37 (glucose-6-phosphate transporter), member 4	11q23.3	11	NM_001467	Hs.719203	2542		0 (0%)	0 (0%)	no
	NRGN	neurogranin (protein kinase C substrate, RC3)	11q24	11	NM_006176	Hs.524116	4900		0 (0%)	0 (0%)	no
	CHEK1	CHK1 checkpoint homolog (S. pombe)	11q24-q24	11	NM_001274	Hs.24529	1111	CNV_6905	0 (0%)	0 (0%)	no
	HSPA8	heat shock 70kDa protein 8	11q24.1	11	AF352832	Hs.180414	3312		0 (0%)	0 (0%)	no
	GRAMD1B	GRAM domain containing 1B	11q24.1	11	BE044440	Hs.144725	57476	CNV_3868	0 (0%)	0 (0%)	no
	FLI1	Friend leukemia virus integration 1	11q24.1-q24.3	11	NM_002017	Hs.504281	2313		0 (0%)	0 (0%)	no
	DCPS	decapping enzyme, scavenger	11q24.2	11	NM_014026	Hs.504249	28960		0 (0%)	0 (0%)	no
	ST3GAL4	ST3 beta-galactoside alpha-2,3-sialyltransferase 4	11q24.2	11	NM_006278	Hs.591947	6484		0 (0%)	0 (0%)	no
	SPA17	sperm autoantigenic protein 17	11q24.2	11	NM_017425	Hs.286233	53340		0 (0%)	0 (0%)	no
	SNX19	sorting nexin 19	11q25	11	BC031620	Hs.444024	399979		0 (0%)	0 (0%)	no
	IQSEC3	IQ motif and Sec7 domain 3	12p13.33	12	BI712372	Hs.536319	440073		0 (0%)	0 (0%)	no
	TSPAN9	tetraspanin 9	12p13.33-p13.32	12	NM_006675	Hs.504517	10867	CNV_0161	0 (0%)	0 (0%)	no
	DYRK4	dual-specificity tyrosine-(Y)-phosphorylation regulated kinase 4	12p13.32	12	AF263541	Hs.439530	8798	CNV_37136	0 (0%)	0 (0%)	no
	ING4	inhibitor of growth family, member 4	12p13.31	12	NM_016162	Hs.524210	51147		0 (0%)	0 (0%)	no
	C1RL	complement component 1, r subcomponent-like	12p13.31	12	NM_016546	Hs.631730	51279		0 (0%)	0 (0%)	no
	ERC1	ELKS/RAB6-interacting/CAST family member 1	12p13.3	12	NM_015064	Hs.601216	23085	CNV_35033	0 (0%)	0 (0%)	no
	WNT5B	wingless-type MMTV integration site family, member 5B	12p13.3	12	NM_030775	Hs.306051	81029	CNV_4765	0 (0%)	0 (0%)	no
	NDUFA9	NADH dehydrogenase (ubiquinone) 1 alpha subcomplex, 9, 39kDa	12p13.3	12	AF050641	Hs.75227	4704		0 (0%)	0 (0%)	no
	CD9	CD9 molecule	12p13.3	12	NM_001769	Hs.114286	928	CNV_9678	0 (0%)	0 (0%)	no
	A2M	alpha-2-macroglobulin	12p13.3-p12.3	12	BF056828	Hs.212838	2	CNV_4768	0 (0%)	0 (0%)	no
	CLEC1A	C-type lectin domain family 1, member A	12p13.2	12	NM_016511	Hs.29549	51267		0 (0%)	0 (0%)	no
	GABARAPL1	GABA(A) receptor-associated protein like 1	12p13.2	12	BF125756	Hs.524250	23710		0 (0%)	0 (0%)	no
	HEBP1	heme binding protein 1	12p13.1	12	NM_015987	Hs.642618	50865		0 (0%)	0 (0%)	no
	MGP	matrix Gla protein	12p13.1-p12.3	12	NM_000900	Hs.365706	4256		0 (0%)	0 (0%)	no
	SCNN1A	sodium channel, nonvoltage-gated 1 alpha	12p13	12	NM_001038	Hs.591047	6337	CNV_8705	0 (0%)	0 (0%)	no
	LTBR	lymphotoxin beta receptor (TNFR superfamily, member 3)	12p13	12	L04489	Hs.661094	4055	CNV_8705	0 (0%)	0 (0%)	no
	CHD4	chromodomain helicase DNA binding protein 4	12p13	12	AK096395	Hs.617756	1108		0 (0%)	0 (0%)	no
	MLF2	myeloid leukemia factor 2	12p13	12	NM_005439	Hs.524214	8079		0 (0%)	0 (0%)	no
	PTMS	parathymosin	12p13	12	M24398	Hs.504613	5763		0 (0%)	0 (0%)	no
	GNB3	guanine nucleotide binding protein (G protein), beta polypeptide 3	12p13	12	NM_002075	Hs.631657	2784		0 (0%)	0 (0%)	no
	ENO2	enolase 2 (gamma, neuronal)	12p13	12	NM_001975	Hs.511915	2026		0 (0%)	0 (0%)	no
	PHB2	prohibitin 2	12p13	12	NM_007273	Hs.504620	11331		0 (0%)	0 (0%)	no
	C1R	complement component 1, r subcomponent	12p13	12	AL573058	Hs.524224	715		0 (0%)	0 (0%)	no
	CREBL2	cAMP responsive element binding protein-like 2	12p13	12	BF438056	Hs.591156	1389	CNV_3876	0 (0%)	0 (0%)	no
	C1S	complement component 1, s subcomponent	12p13	12	BC007010	Hs.458355	716		0 (0%)	0 (0%)	no
	ARHGDIB	Rho GDP dissociation inhibitor (GDI) beta	12p12.3	12	AF498927	Hs.504877	397		0 (0%)	0 (0%)	no
	STRAP	serine/threonine kinase receptor associated protein	12p12.3	12	BQ944989	Hs.504895	11171		0 (0%)	0 (0%)	no
	LMO3	LIM domain only 3 (rhombotin-like 2)	12p12.3	12	T24091	Hs.504908	55885		0 (0%)	0 (0%)	no
	RASSF8	Ras association (RalGDS/AF-6) domain family (N-terminal) member 8	12p12.3	12	NM_007211	Hs.696433	11228	CNV_3881	0 (0%)	0 (0%)	no
	SLCO1C1	solute carrier organic anion transporter family, member 1C1	12p12.2	12	NM_017435	Hs.47261	53919		0 (0%)	0 (0%)	no
	C12orf39	chromosome 12 open reading frame 39	12p12.1	12	NM_030572	Hs.130692	80763		0 (0%)	0 (0%)	no
	ABCC9	ATP-binding cassette, sub-family C (CFTR/MRP), member 9	12p12.1	12	AK056519	Hs.446050	10060		0 (0%)	0 (0%)	no
	CMAS	cytidine monophosphate N-acetylneuraminic acid synthetase	12p12.1	12	NM_018686	Hs.311346	55907	CNV_3879	0 (0%)	0 (0%)	no
	ETNK1	ethanolamine kinase 1	12p12.1	12	NM_018638	Hs.29464	55500		0 (0%)	0 (0%)	no
	SOX5	SRY (sex determining region Y)-box 5	12p12.1	12	BC014929	Hs.657542	6660	CNV_5294	0 (0%)	0 (0%)	no
	KRAS	v-Ki-ras2 Kirsten rat sarcoma viral oncogene homolog	12p12.1	12	BC029545	Hs.505033	3845		0 (0%)	0 (0%)	no
	PIK3C2G	phosphoinositide-3-kinase, class 2, gamma polypeptide	12p12	12	AJ000008	Hs.22500	5288	CNV_1250	0 (0%)	0 (0%)	no
	PLEKHA5	pleckstrin homology domain containing, family A member 5	12p12	12	NM_019012	Hs.188614	54477	CNV_5297	0 (0%)	0 (0%)	no
	SLCO1A2	solute carrier organic anion transporter family, member 1A2	12p12	12	NM_021094	Hs.46440	6579		0 (0%)	0 (0%)	no
	KCNJ8	potassium inwardly-rectifying channel, subfamily J, member 8	12p11.23	12	BF514158	Hs.102308	3764	CNV_4772	0 (0%)	0 (0%)	no
	MED21	mediator complex subunit 21	12p11.23	12	AI688580	Hs.286145	9412		0 (0%)	0 (0%)	no
	PPFIBP1	PTPRF interacting protein, binding protein 1 (liprin beta 1)	12p11.23-p11.22	12	BC001560	Hs.172445	8496	CNV_35069	0 (0%)	0 (0%)	no
	BHLHB3	basic helix-loop-helix domain containing, class B, 3	12p11.23-p12.1	12	BE857425	Hs.177841	79365		0 (0%)	0 (0%)	no
	IPO8	importin 8	12p11.21	12	NM_006390	Hs.505136	10526		0 (0%)	0 (0%)	no
	YARS2	tyrosyl-tRNA synthetase 2, mitochondrial	12p11.21	12	NM_015936	Hs.505231	51067		0 (0%)	0 (0%)	no
	SSPN	sarcospan (Kras oncogene-associated gene)	12p11.2	12	BC041929	Hs.183428	8082		0 (0%)	0 (0%)	no
	JARID1A	jumonji, AT rich interactive domain 1A	12p11	12	NM_005056	Hs.76272	5927	CNV_2965	0 (0%)	0 (0%)	no
	ITPR2	inositol 1,4,5-triphosphate receptor, type 2	12p11	12	AA834576	Hs.512235	3709		0 (0%)	0 (0%)	no
	CAPRIN2	caprin family member 2	12p11	12	AF326778	Hs.234355	65981		0 (0%)	0 (0%)	no
	SLC38A2	solute carrier family 38, member 2	12q	12	NM_018573	Hs.221847	54407		0 (0%)	0 (0%)	no
	SOCS2	suppressor of cytokine signaling 2	12q	12	AB004903	Hs.485572	8835		0 (0%)	0 (0%)	no
	ATPIF1	ATPase inhibitory factor 1	12	12	NM_016311	Hs.724490	93974		0 (0%)	0 (0%)	no
	SYT1	synaptotagmin I	12cen-q21	12	AV723167	Hs.310545	6857		0 (0%)	0 (0%)	no
	YAF2	YY1 associated factor 2	12q12	12	NM_005748	Hs.708084	10138		0 (0%)	0 (0%)	no
	TWF1	twinfilin, actin-binding protein, homolog 1 (Drosophila)	12q12	12	NM_002822	Hs.189075	5756		0 (0%)	0 (0%)	no
	PFDN5	prefoldin subunit 5	12q12	12	NM_002624	Hs.655327	5204		0 (0%)	0 (0%)	no
	KRT5	keratin 5	12q12-q13	12	NM_000424	Hs.433845	3852		0 (0%)	0 (0%)	no
	KRT1	keratin 1	12q12-q13	12	NM_006121	Hs.80828	3848		0 (0%)	0 (0%)	no
	PRKAG1	protein kinase, AMP-activated, gamma 1 non-catalytic subunit	12q12-q14	12	NM_002733	Hs.530862	5571	CNV_4777	0 (0%)	0 (0%)	no
	SHMT2	serine hydroxymethyltransferase 2 (mitochondrial)	12q12-q14	12	AW190316	Hs.75069	6472		0 (0%)	0 (0%)	no
	LEPREL2	leprecan-like 2	12q13	12	NM_014262	Hs.631655	10536		0 (0%)	0 (0%)	no
	LIMA1	LIM domain and actin binding 1	12q13	12	NM_016357	Hs.525419	51474		0 (0%)	0 (0%)	no
	ATF1	activating transcription factor 1	12q13	12	CA337502	Hs.648565	466		0 (0%)	0 (0%)	no
	NR4A1	nuclear receptor subfamily 4, group A, member 1	12q13	12	NM_002135	Hs.524430	3164		0 (0%)	0 (0%)	no
	KRT85	keratin 85	12q13	12	NM_002283	Hs.182507	3891	CNV_3889	0 (0%)	0 (0%)	no
	KRT8	keratin 8	12q13	12	U76549	Hs.533782	3856		0 (0%)	0 (0%)	no
	IGFBP6	insulin-like growth factor binding protein 6	12q13	12	NM_002178	Hs.274313	3489		0 (0%)	0 (0%)	no
	RARG	retinoic acid receptor, gamma	12q13	12	M57707	Hs.1497	5916		0 (0%)	0 (0%)	no
	C12orf10	chromosome 12 open reading frame 10	12q13	12	NM_021640	Hs.655988	60314		0 (0%)	0 (0%)	no
	MAP3K12	mitogen-activated protein kinase kinase kinase 12	12q13	12	BE222201	Hs.713539	7786		0 (0%)	0 (0%)	no
	ATF7	activating transcription factor 7	12q13	12	NM_006856	Hs.12286	11016		0 (0%)	0 (0%)	no
	NFE2	nuclear factor (erythroid-derived 2), 45kDa	12q13	12	L13974	Hs.75643	4778		0 (0%)	0 (0%)	no
	PDE1B	phosphodiesterase 1B, calmodulin-dependent	12q13	12	NM_000924	Hs.530871	5153		0 (0%)	0 (0%)	no
	STAT6	signal transducer and activator of transcription 6, interleukin-4 induced	12q13	12	BC004973	Hs.524518	6778		0 (0%)	0 (0%)	no
	SMARCD1	SWI/SNF related, matrix associated, actin dependent regulator of chromatin, subfamily d, member 1	12q13-q14	12	NM_003076	Hs.79335	6602		0 (0%)	0 (0%)	no
	BLOC1S1	biogenesis of lysosomal organelles complex-1, subunit 1	12q13-q14	12	NM_001487	Hs.94672	2647		0 (0%)	0 (0%)	no
	RDH5	retinol dehydrogenase 5 (11-cis/9-cis)	12q13-q14	12	U43559	Hs.600940	5959		0 (0%)	0 (0%)	no
	LRP1	low density lipoprotein-related protein 1 (alpha-2-macroglobulin receptor)	12q13-q14	12	BC045107	Hs.162757	4035		0 (0%)	0 (0%)	no
	CTDSP2	CTD (carboxy-terminal domain, RNA polymerase II, polypeptide A) small phosphatase 2	12q13-q15	12	NM_005730	Hs.524530	10106		0 (0%)	0 (0%)	no
	TMEM106C	transmembrane protein 106C	12q13.1	12	NM_024056	Hs.596726	79022		0 (0%)	0 (0%)	no
	SP1	Sp1 transcription factor	12q13.1	12	NM_138473	Hs.649191	6667		0 (0%)	0 (0%)	no
	DDIT3	DNA-damage-inducible transcript 3	12q13.1-q13.2	12	BC003637	Hs.505777	1649	CNV_3891	0 (0%)	0 (0%)	no
	COL2A1	collagen, type II, alpha 1	12q13.11	12	X06268	Hs.408182	1280		0 (0%)	0 (0%)	no
	NELL2	NEL-like 2 (chicken)	12q13.11-q13.12	12	NM_006159	Hs.505326	4753		0 (0%)	0 (0%)	no
	ITGB7	integrin, beta 7	12q13.13	12	NM_000889	Hs.654470	3695		0 (0%)	0 (0%)	no
	MFSD5	major facilitator superfamily domain containing 5	12q13.13	12	BF690150	Hs.654660	84975		0 (0%)	0 (0%)	no
	ATP5G2	ATP synthase, H+ transporting, mitochondrial F0 complex, subunit C2 (subunit 9)	12q13.13	12	NM_005176	Hs.524464	517		0 (0%)	0 (0%)	no
	CBX5	chromobox homolog 5 (HP1 alpha homolog, Drosophila)	12q13.13	12	L07515	Hs.349283	23468		0 (0%)	0 (0%)	no
	MYL6B	myosin, light chain 6B, alkali, smooth muscle and non-muscle	12q13.13	12	NM_002475	Hs.632731	140465		0 (0%)	0 (0%)	no
	ATP5B	ATP synthase, H+ transporting, mitochondrial F1 complex, beta polypeptide	12q13.13	12	NM_001686	Hs.406510	506		0 (0%)	0 (0%)	no
	NEUROD4	neurogenic differentiation 4	12q13.2	12	NM_021191	Hs.591024	58158		0 (0%)	0 (0%)	no
	SUOX	sulfite oxidase	12q13.2	12	NM_000456	Hs.558403	6821		0 (0%)	0 (0%)	no
	RNF41	ring finger protein 41	12q13.2	12	AL583171	Hs.524502	10193	CNV_0164	0 (0%)	0 (0%)	no
	STAT2	signal transducer and activator of transcription 2, 113kDa	12q13.2	12	NM_005419	Hs.530595	6773		0 (0%)	0 (0%)	no
	CS	citrate synthase	12q13.2-q13.3	12	BC000105	Hs.724436	1431	CNV_0164	0 (0%)	0 (0%)	no
	PFKM	phosphofructokinase, muscle	12q13.3	12	U24183	Hs.75160	5213	CNV_3888	0 (0%)	0 (0%)	no
	NXPH4	neurexophilin 4	12q13.3	12	AI933199	Hs.534396	11247		0 (0%)	0 (0%)	no
	NDUFA4L2	NADH dehydrogenase (ubiquinone) 1 alpha subcomplex, 4-like 2	12q13.3	12	NM_020142	Hs.724515	56901		0 (0%)	0 (0%)	no
	GNS	glucosamine (N-acetyl)-6-sulfatase	12q14	12	NM_002076	Hs.334534	2799		0 (0%)	0 (0%)	no
	FAM119B	family with sequence similarity 119, member B	12q14.1	12	N67741	Hs.632720	25895		0 (0%)	0 (0%)	no
	AVIL	advillin	12q14.1	12	AF318328	Hs.584854	10677	CNV_3891	0 (0%)	0 (0%)	no
	TBK1	TANK-binding kinase 1	12q14.1	12	BC009864	---	29110		0 (0%)	0 (0%)	no
	NAV3	neuron navigator 3	12q14.3	12	NM_014903	Hs.655301	89795		0 (0%)	0 (0%)	no
	HMGA2	high mobility group AT-hook 2	12q15	12	AI990940	Hs.505924	8091		0 (0%)	0 (0%)	no
	SLC35E3	solute carrier family 35, member E3	12q15	12	NM_018656	Hs.506011	55508		0 (0%)	0 (0%)	no
	FRS2	fibroblast growth factor receptor substrate 2	12q15	12	NM_006654	Hs.593446	10818		0 (0%)	0 (0%)	no
	TRHDE	thyrotropin-releasing hormone degrading enzyme	12q15-q21	12	NM_013381	Hs.199814	29953	CNV_5311	0 (0%)	0 (0%)	no
	LIN7A	lin-7 homolog A (C. elegans)	12q21	12	NM_004664	Hs.144333	8825		0 (0%)	0 (0%)	no
	EPYC	epiphycan	12q21	12	NM_004950	Hs.435680	1833		0 (0%)	0 (0%)	no
	TBC1D15	TBC1 domain family, member 15	12q21.1	12	NM_022771	Hs.284630	64786	CNV_3894	0 (0%)	0 (0%)	no
	GLIPR1	GLI pathogenesis-related 1	12q21.2	12	U16307	Hs.205558	11010		0 (0%)	0 (0%)	no
	ATP2B1	ATPase, Ca++ transporting, plasma membrane 1	12q21.3	12	M95541	Hs.506276	490		0 (0%)	0 (0%)	no
	ALX1	ALX homeobox 1	12q21.3-q22	12	NM_006982	Hs.41683	8092		0 (0%)	0 (0%)	no
	LUM	lumican	12q21.3-q22	12	NM_002345	Hs.406475	4060		0 (0%)	0 (0%)	no
	CRADD	CASP2 and RIPK1 domain containing adaptor with death domain	12q21.33-q23.1	12	U79115	Hs.591016	8738		0 (0%)	0 (0%)	no
	BTG1	B-cell translocation gene 1, anti-proliferative	12q22	12	BC009050	Hs.255935	694		0 (0%)	0 (0%)	no
	UBE2N	ubiquitin-conjugating enzyme E2N (UBC13 homolog, yeast)	12q22	12	BE262760	Hs.524630	7334		0 (0%)	0 (0%)	no
	MRPL42	mitochondrial ribosomal protein L42	12q22	12	BE782148	Hs.199579	28977	CNV_1924	0 (0%)	0 (0%)	no
	VEZT	vezatin, adherens junctions transmembrane protein	12q22	12	NM_017599	Hs.24135	55591		0 (0%)	0 (0%)	no
	TMPO	thymopoietin	12q22	12	AW272611	Hs.11355	7112		0 (0%)	0 (0%)	no
	DUSP6	dual specificity phosphatase 6	12q22-q23	12	BC003143	Hs.298654	1848		0 (0%)	0 (0%)	no
	IGF1	insulin-like growth factor 1 (somatomedin C)	12q22-q23	12	AU144912	Hs.160562	3479		0 (0%)	0 (0%)	no
	ELK3	ELK3, ETS-domain protein (SRF accessory protein 2)	12q23	12	NM_005230	Hs.46523	2004		0 (0%)	0 (0%)	no
	UNG	uracil-DNA glycosylase	12q23-q24.1	12	NM_003362	Hs.191334	7374	CNV_5312	0 (0%)	0 (0%)	no
	PLA2G1B	phospholipase A2, group IB (pancreas)	12q23-q24.1	12	NM_000928	Hs.992	5319		0 (0%)	0 (0%)	no
	ANKS1B	ankyrin repeat and sterile alpha motif domain containing 1B	12q23.1	12	NM_020140	Hs.506458	56899	CNV_6997	0 (0%)	0 (0%)	no
	UHRF1BP1L	UHRF1 binding protein 1-like	12q23.1	12	BC014891	Hs.620701	23074		0 (0%)	0 (0%)	no
	ACTR6	ARP6 actin-related protein 6 homolog (yeast)	12q23.1	12	NM_022496	Hs.115088	64431		0 (0%)	0 (0%)	no
	NR1H4	nuclear receptor subfamily 1, group H, member 4	12q23.1	12	AF478446	Hs.282735	9971		0 (0%)	0 (0%)	no
	GNPTAB	N-acetylglucosamine-1-phosphate transferase, alpha and beta subunits	12q23.2	12	AK001821	Hs.46850	79158		0 (0%)	0 (0%)	no
	DRAM	damage-regulated autophagy modulator	12q23.2	12	NM_018370	Hs.525634	55332		0 (0%)	0 (0%)	no
	CCDC53	coiled-coil domain containing 53	12q23.2	12	NM_016053	Hs.405692	51019		0 (0%)	0 (0%)	no
	NUP37	nucleoporin 37kDa	12q23.2	12	NM_024057	Hs.444276	79023		0 (0%)	0 (0%)	no
	PLXNC1	plexin C1	12q23.3	12	NM_005761	Hs.584845	10154		0 (0%)	0 (0%)	no
	NUAK1	NUAK family, SNF1-like kinase, 1	12q23.3	12	NM_014840	Hs.724500	9891		0 (0%)	0 (0%)	no
	WSCD2	WSC domain containing 2	12q23.3	12	NM_014653	Hs.143591	9671		0 (0%)	0 (0%)	no
	BRAP	BRCA1 associated protein	12q24	12	AF035620	Hs.530940	8315		0 (0%)	0 (0%)	no
	CIT	citron (rho-interacting, serine/threonine kinase 21)	12q24	12	AI861788	Hs.119594	11113		0 (0%)	0 (0%)	no
	NCOR2	nuclear receptor co-repressor 2	12q24	12	NM_006312	Hs.137510	9612	CNV_9699	0 (0%)	0 (0%)	no
	HPD	4-hydroxyphenylpyruvate dioxygenase	12q24-qter	12	NM_002150	Hs.2899	3242		0 (0%)	0 (0%)	no
	APPL2	adaptor protein, phosphotyrosine interaction, PH domain and leucine zipper containing 2	12q24.1	12	NM_018171	Hs.506603	55198		0 (0%)	0 (0%)	no
	ISCU	iron-sulfur cluster scaffold homolog (E. coli)	12q24.1	12	AY009128	Hs.615131	23479		0 (0%)	0 (0%)	no
	ATXN2	ataxin 2	12q24.1	12	NM_002973	Hs.76253	6311		0 (0%)	0 (0%)	no
	RPL6	ribosomal protein L6	12q24.1	12	NM_000970	Hs.528668	6128		0 (0%)	0 (0%)	no
	PPP1CC	protein phosphatase 1, catalytic subunit, gamma isoform	12q24.1-q24.2	12	NM_002710	Hs.79081	5501		0 (0%)	0 (0%)	no
	MSI1	musashi homolog 1 (Drosophila)	12q24.1-q24.31	12	NM_002442	Hs.158311	4440		0 (0%)	0 (0%)	no
	ACACB	acetyl-Coenzyme A carboxylase beta	12q24.11	12	NM_001093	Hs.234898	32		0 (0%)	0 (0%)	no
	GLTP	glycolipid transfer protein	12q24.11	12	NM_016433	Hs.381256	51228		0 (0%)	0 (0%)	no
	TCTN1	tectonic family member 1	12q24.11	12	BC030993	Hs.211511	79600		0 (0%)	0 (0%)	no
	C12orf51	chromosome 12 open reading frame 51	12q24.13	12	NM_144983	Hs.695995	283450	CNV_0166	0 (0%)	0 (0%)	no
	BCL7A	B-cell CLL/lymphoma 7A	12q24.13	12	NM_020993	Hs.530970	605		0 (0%)	0 (0%)	no
	RBM19	RNA binding motif protein 19	12q24.13-q24.21	12	NM_016196	Hs.7482	9904		0 (0%)	0 (0%)	no
	OAS2	2'-5'-oligoadenylate synthetase 2, 69/71kDa	12q24.2	12	NM_016817	Hs.414332	4939		0 (0%)	0 (0%)	no
	RPLP0	ribosomal protein, large, P0	12q24.2	12	NM_001002	Hs.546285	6175		0 (0%)	0 (0%)	no
	COX6A1	cytochrome c oxidase subunit VIa polypeptide 1	12q24.2|12q24.2	12	NM_004373	Hs.497118	1337		0 (0%)	0 (0%)	no
	NOS1	nitric oxide synthase 1 (neuronal)	12q24.2-q24.31	12	BF447723	Hs.654410	4842	CNV_4789	0 (0%)	0 (0%)	no
	C12orf49	chromosome 12 open reading frame 49	12q24.22	12	NM_024738	Hs.592011	79794	CNV_4788	0 (0%)	0 (0%)	no
	WSB2	WD repeat and SOCS box-containing 2	12q24.23	12	NM_018639	Hs.506985	55884		0 (0%)	0 (0%)	no
	CCDC64	coiled-coil domain containing 64	12q24.23	12	AA319460	Hs.369763	92558	CNV_37131	0 (0%)	0 (0%)	no
	MMP17	matrix metallopeptidase 17 (membrane-inserted)	12q24.3	12	NM_016155	Hs.709245	4326	CNV_4796	0 (0%)	0 (0%)	no
	PXN	paxillin	12q24.31	12	NM_002859	Hs.446336	5829	CNV_37132	0 (0%)	0 (0%)	no
	UNC119B	unc-119 homolog B (C. elegans)	12q24.31	12	BC004815	Hs.127610	84747		0 (0%)	0 (0%)	no
	MLXIP	MLX interacting protein	12q24.31	12	BC039704	Hs.721711	22877		0 (0%)	0 (0%)	no
	DIABLO	diablo homolog (Drosophila)	12q24.31	12	NM_019887	Hs.169611	56616		0 (0%)	0 (0%)	no
	DENR	density-regulated protein	12q24.31	12	AB014731	Hs.22393	8562		0 (0%)	0 (0%)	no
	VPS37B	vacuolar protein sorting 37 homolog B (S. cerevisiae)	12q24.31	12	BC005882	Hs.507162	79720	CNV_37133	0 (0%)	0 (0%)	no
	ARL6IP4	ADP-ribosylation-like factor 6 interacting protein 4	12q24.31	12	NM_016638	Hs.103561	51329	CNV_4790	0 (0%)	0 (0%)	no
	CCDC92	coiled-coil domain containing 92	12q24.31	12	NM_025140	Hs.114111	80212		0 (0%)	0 (0%)	no
	AACS	acetoacetyl-CoA synthetase	12q24.31	12	NM_023928	Hs.656073	65985		0 (0%)	0 (0%)	no
	LOC400084	hypothetical gene supported by AK057632; AL137270; BC057846	12q24.31	12	AL137270	Hs.156191	400084		0 (0%)	0 (0%)	no
	ZNF140	zinc finger protein 140	12q24.32-q24.33	12	NM_003440	Hs.181552	7699	CNV_3903	0 (0%)	0 (0%)	no
	PIWIL1	piwi-like 1 (Drosophila)	12q24.33	12	AW189518	Hs.405659	9271	CNV_3901	0 (0%)	0 (0%)	no
	EP400	E1A binding protein p400	12q24.33	12	AL563727	Hs.595201	57634	CNV_8742	0 (0%)	0 (0%)	no
	PXMP2	peroxisomal membrane protein 2, 22kDa	12q24.33	12	NM_018663	Hs.430299	5827		0 (0%)	0 (0%)	no
	SACS	spastic ataxia of Charlevoix-Saguenay (sacsin)	13q12	13	AI932370	Hs.159492	26278	CNV_5314	0 (0%)	0 (0%)	no
	CDK8	cyclin-dependent kinase 8	13q12	13	NM_001260	Hs.382306	1024		0 (0%)	0 (0%)	no
	GPR12	G protein-coupled receptor 12	13q12	13	NM_005288	Hs.123034	2835		0 (0%)	0 (0%)	no
	HMGB1	high-mobility group box 1	13q12	13	BE311760	Hs.596078	3146		0 (0%)	0 (0%)	no
	LHFP	lipoma HMGIC fusion partner	13q12	13	NM_005780	Hs.507798	10186	CNV_3010	0 (0%)	0 (0%)	no
	SLC7A1	solute carrier family 7 (cationic amino acid transporter, y+ system), member 1	13q12-q14	13	NM_003045	Hs.14846	6541		0 (0%)	0 (0%)	no
	MRP63	mitochondrial ribosomal protein 63	13q12.11	13	BF303597	Hs.458367	78988		0 (0%)	0 (0%)	no
	EFHA1	EF-hand domain family, member A1	13q12.11	13	AI346431	Hs.412103	221154	CNV_4797	0 (0%)	0 (0%)	no
	USP12	ubiquitin specific peptidase 12	13q12.13	13	AI820101	Hs.42400	219333		0 (0%)	0 (0%)	no
	RNF6	ring finger protein (C3H2C3 type) 6	13q12.2	13	NM_005977	Hs.136885	6049		0 (0%)	0 (0%)	no
	BRCA2	breast cancer 2, early onset	13q12.3	13	NM_000059	Hs.34012	675		0 (0%)	0 (0%)	no
	DCLK1	doublecortin-like kinase 1	13q13	13	NM_004734	Hs.507755	9201		0 (0%)	0 (0%)	no
	SPG20	spastic paraplegia 20 (Troyer syndrome)	13q13.3	13	AK002207	Hs.440414	23111		0 (0%)	0 (0%)	no
	UFM1	ubiquitin-fold modifier 1	13q13.3	13	NM_016617	Hs.643655	51569		0 (0%)	0 (0%)	no
	RFXAP	regulatory factor X-associated protein	13q14	13	NM_000538	Hs.24422	5994		0 (0%)	0 (0%)	no
	GTF2F2	general transcription factor IIF, polypeptide 2, 30kDa	13q14	13	BC001771	Hs.654582	2963		0 (0%)	0 (0%)	no
	TRIM13	tripartite motif-containing 13	13q14	13	BC029514	Hs.436922	10206		0 (0%)	0 (0%)	no
	HTR2A	5-hydroxytryptamine (serotonin) receptor 2A	13q14-q21	13	NM_000621	Hs.654586	3356		0 (0%)	0 (0%)	no
	FOXO1	forkhead box O1	13q14.1	13	AW117498	Hs.370666	2308		0 (0%)	0 (0%)	no
	NARG1L	NMDA receptor regulated 1-like	13q14.11	13	BC032318	Hs.512914	79612		0 (0%)	0 (0%)	no
	KIAA0564	KIAA0564	13q14.11	13	AK025432	Hs.368282	23078	CNV_9217	0 (0%)	0 (0%)	no
	NEK3	NIMA (never in mitosis gene a)-related kinase 3	13q14.13	13	Z25434	Hs.409989	4752		0 (0%)	0 (0%)	no
	CDADC1	cytidine and dCMP deaminase domain containing 1	13q14.2	13	NM_030911	Hs.388220	81602		0 (0%)	0 (0%)	no
	ITM2B	integral membrane protein 2B	13q14.3	13	NM_021999	Hs.643683	9445		0 (0%)	0 (0%)	no
	RCBTB2	regulator of chromosome condensation (RCC1) and BTB (POZ) domain containing protein 2	13q14.3	13	BC031965	Hs.652712	1102		0 (0%)	0 (0%)	no
	PCDH9	protocadherin 9	13q14.3-q21.1	13	AI524125	Hs.654709	5101	CNV_9221	0 (0%)	0 (0%)	no
	DACH1	dachshund homolog 1 (Drosophila)	13q22	13	AW772082	Hs.129452	1602	CNV_4811	0 (0%)	0 (0%)	no
	PIBF1	progesterone immunomodulatory binding factor 1	13q22.1	13	NM_006346	Hs.441926	10464		0 (0%)	0 (0%)	no
	UCHL3	ubiquitin carboxyl-terminal esterase L3 (ubiquitin thiolesterase)	13q22.2	13	NM_006002	Hs.162241	7347	CNV_9224	0 (0%)	0 (0%)	no
	LMO7	LIM domain 7	13q22.2	13	AF174600	Hs.207631	4008	CNV_9224	0 (0%)	0 (0%)	no
	CLDN10	claudin 10	13q31-q34	13	BE465772	Hs.534377	9071		0 (0%)	0 (0%)	no
	POU4F1	POU class 4 homeobox 1	13q31.1	13	NM_006237	Hs.654522	5457		0 (0%)	0 (0%)	no
	SLITRK5	SLIT and NTRK-like family, member 5	13q31.2	13	AW449813	Hs.591208	26050		0 (0%)	0 (0%)	no
	ABCC4	ATP-binding cassette, sub-family C (CFTR/MRP), member 4	13q32	13	BC041560	Hs.508423	10257		0 (0%)	0 (0%)	no
	TGDS	TDP-glucose 4,6-dehydratase	13q32.1	13	NM_014305	Hs.12393	23483		0 (0%)	0 (0%)	no
	ITGBL1	integrin, beta-like 1 (with EGF-like repeat domains)	13q33	13	AI753143	Hs.696554	9358		0 (0%)	0 (0%)	no
	KDELC1	KDEL (Lys-Asp-Glu-Leu) containing 1	13q33	13	NM_024089	Hs.408629	79070		0 (0%)	0 (0%)	no
	EFNB2	ephrin-B2	13q33	13	BF001670	Hs.149239	1948		0 (0%)	0 (0%)	no
	LIG4	ligase IV, DNA, ATP-dependent	13q33-q34	13	NM_002312	Hs.166091	3981		0 (0%)	0 (0%)	no
	ARGLU1	arginine and glutamate rich 1	13q33.3	13	NM_018011	Hs.724380	55082		0 (0%)	0 (0%)	no
	FGF14	fibroblast growth factor 14	13q34	13	NM_004115	Hs.508616	2259	CNV_4816	0 (0%)	0 (0%)	no
	COL4A1	collagen, type IV, alpha 1	13q34	13	AI922605	Hs.17441	1282		0 (0%)	0 (0%)	no
	COL4A2	collagen, type IV, alpha 2	13q34	13	X05610	Hs.508716	1284	CNV_9233	0 (0%)	0 (0%)	no
	RAB20	RAB20, member RAS oncogene family	13q34	13	NM_017817	Hs.724759	55647		0 (0%)	0 (0%)	no
	ING1	inhibitor of growth family, member 1	13q34	13	AW274658	Hs.709738	3621		0 (0%)	0 (0%)	no
	ANKRD10	ankyrin repeat domain 10	13q34	13	NM_017664	Hs.525163	55608		0 (0%)	0 (0%)	no
	SOX1	SRY (sex determining region Y)-box 1	13q34	13	NM_005986	Hs.202526	6656		0 (0%)	0 (0%)	no
	F7	coagulation factor VII (serum prothrombin conversion accelerator)	13q34	13	NM_000131	Hs.36989	2155	CNV_4819	0 (0%)	0 (0%)	no
	CUL4A	cullin 4A	13q34	13	AL037208	Hs.339735	8451		0 (0%)	0 (0%)	no
	TMCO3	transmembrane and coiled-coil domains 3	13q34	13	NM_017905	Hs.317593	55002	CNV_3928	0 (0%)	0 (0%)	no
	GAS6	growth arrest-specific 6	13q34	13	L13720	Hs.646346	2621		0 (0%)	0 (0%)	no
	RASA3	RAS p21 protein activator 3	13q34	13	NM_007368	Hs.593075	22821		0 (0%)	0 (0%)	no
	DAD1	defender against cell death 1	14q11-q12	14	NM_001344	Hs.82890	1603	CNV_34544	0 (0%)	0 (0%)	no
	MMP14	matrix metallopeptidase 14 (membrane-inserted)	14q11-q12	14	Z48481	Hs.2399	4323		0 (0%)	0 (0%)	no
	OSGEP	O-sialoglycoprotein endopeptidase	14q11.2	14	AB050442	Hs.525196	55644		0 (0%)	0 (0%)	no
	FAM12B	family with sequence similarity 12, member B (epididymal)	14q11.2	14	NM_022360	Hs.525202	64184	CNV_3930	0 (0%)	0 (0%)	no
	FLJ10357	hypothetical protein FLJ10357	14q11.2	14	NM_018071	Hs.35125	55701		0 (0%)	0 (0%)	no
	HNRNPC	heterogeneous nuclear ribonucleoprotein C (C1/C2)	14q11.2	14	NM_004500	Hs.508848	3183		0 (0%)	0 (0%)	no
	TRA@	T cell receptor alpha locus	14q11.2	14	M12423	---	6955	CNV_34544	0 (0%)	0 (0%)	no
	C14orf93	chromosome 14 open reading frame 93	14q11.2	14	NM_021944	Hs.255874	60686		0 (0%)	0 (0%)	no
	ACIN1	apoptotic chromatin condensation inducer 1	14q11.2	14	NM_014977	Hs.124490	22985		0 (0%)	0 (0%)	no
	SLC7A8	solute carrier family 7 (cationic amino acid transporter, y+ system), member 8	14q11.2	14	NM_012244	Hs.596643	23428		0 (0%)	0 (0%)	no
	DHRS4	dehydrogenase/reductase (SDR family) member 4	14q11.2	14	NM_021004	Hs.528385	10901	CNV_35240	0 (0%)	0 (0%)	no
	CPNE6	copine VI (neuronal)	14q11.2	14	AB009288	Hs.6132	9362		0 (0%)	0 (0%)	no
	NFATC4	nuclear factor of activated T-cells, cytoplasmic, calcineurin-dependent 4	14q11.2	14	NM_004554	Hs.77810	4776		0 (0%)	0 (0%)	no
	APEX1	APEX nuclease (multifunctional DNA repair enzyme) 1	14q11.2-q12	14	M80261	Hs.73722	328		0 (0%)	0 (0%)	no
	PABPN1	poly(A) binding protein, nuclear 1	14q11.2-q13	14	BF675004	Hs.707712	8106		0 (0%)	0 (0%)	no
	MAP4K5	mitogen-activated protein kinase kinase kinase kinase 5	14q11.2-q21	14	AW298170	Hs.130491	11183		0 (0%)	0 (0%)	no
	IPO4	importin 4	14q12	14	NM_024658	Hs.411865	79711	CNV_37155	0 (0%)	0 (0%)	no
	TINF2	TERF1 (TRF1)-interacting nuclear factor 2	14q12	14	NM_012461	Hs.496191	26277		0 (0%)	0 (0%)	no
	DHRS1	dehydrogenase/reductase (SDR family) member 1	14q12	14	AL050217	Hs.723166	115817		0 (0%)	0 (0%)	no
	KIAA1305	KIAA1305	14q12	14	NM_025081	Hs.288348	57523		0 (0%)	0 (0%)	no
	KIAA0323	KIAA0323	14q12	14	AI075450	Hs.713590	23351		0 (0%)	0 (0%)	no
	C14orf124	chromosome 14 open reading frame 124	14q12	14	AI347090	Hs.643552	56948		0 (0%)	0 (0%)	no
	ARHGAP5	Rho GTPase activating protein 5	14q12	14	NM_001173	Hs.592313	394		0 (0%)	0 (0%)	no
	NFKBIA	nuclear factor of kappa light polypeptide gene enhancer in B-cells inhibitor, alpha	14q13	14	AI078167	Hs.81328	4792		0 (0%)	0 (0%)	no
	C14orf147	chromosome 14 open reading frame 147	14q13.1	14	BE738425	Hs.269909	171546		0 (0%)	0 (0%)	no
	EAPP	E2F-associated phosphoprotein	14q13.1	14	NM_018453	Hs.433269	55837	CNV_37157	0 (0%)	0 (0%)	no
	PPP2R3C	protein phosphatase 2 (formerly 2A), regulatory subunit B'', gamma	14q13.2	14	BC037797	Hs.621667	55012		0 (0%)	0 (0%)	no
	MGAT2	mannosyl (alpha-1,6-)-glycoprotein beta-1,2-N-acetylglucosaminyltransferase	14q21	14	AW103265	Hs.93338	4247		0 (0%)	0 (0%)	no
	PRKCH	protein kinase C, eta	14q22-q23	14	NM_006255	Hs.333907	5583		0 (0%)	0 (0%)	no
	NIN	ninein (GSK3B interacting protein)	14q22.1	14	NM_016350	Hs.310429	51199		0 (0%)	0 (0%)	no
	TRIM9	tripartite motif-containing 9	14q22.1	14	AF220036	Hs.654750	114088	CNV_10704	0 (0%)	0 (0%)	no
	C14orf166	chromosome 14 open reading frame 166	14q22.1	14	NM_016039	Hs.534457	51637		0 (0%)	0 (0%)	no
	GCH1	GTP cyclohydrolase 1	14q22.1-q22.2	14	NM_000161	Hs.86724	2643		0 (0%)	0 (0%)	no
	CNIH	cornichon homolog (Drosophila)	14q22.2	14	NM_005776	Hs.294603	10175		0 (0%)	0 (0%)	no
	GMFB	glia maturation factor, beta	14q22.2	14	BC005359	Hs.151413	2764		0 (0%)	0 (0%)	no
	PSMA3	proteasome (prosome, macropain) subunit, alpha type, 3	14q23	14	NM_002788	Hs.558799	5684		0 (0%)	0 (0%)	no
	MAX	MYC associated factor X	14q23	14	NM_002382	Hs.285354	4149		0 (0%)	0 (0%)	no
	C14orf108	chromosome 14 open reading frame 108	14q23.1	14	BC013174	Hs.597349	55745		0 (0%)	0 (0%)	no
	TMEM30B	transmembrane protein 30B	14q23.1	14	AV691491	Hs.146180	161291		0 (0%)	0 (0%)	no
	SGPP1	sphingosine-1-phosphate phosphatase 1	14q23.2	14	NM_030791	Hs.24678	81537		0 (0%)	0 (0%)	no
	GPHN	gephyrin	14q23.3	14	NM_020806	Hs.208765	10243	CNV_8772	0 (0%)	0 (0%)	no
	PLEK2	pleckstrin 2	14q23.3	14	NM_016445	Hs.170473	26499	CNV_8772	0 (0%)	0 (0%)	no
	SFRS5	splicing factor, arginine/serine-rich 5	14q24	14	NM_006925	Hs.632326	6430		0 (0%)	0 (0%)	no
	AHSA1	AHA1, activator of heat shock 90kDa protein ATPase homolog 1 (yeast)	14q24	14	NM_012111	Hs.204041	10598		0 (0%)	0 (0%)	no
	PGF	placental growth factor	14q24-q31	14	BC001422	Hs.252820	5228		0 (0%)	0 (0%)	no
	CALM1	calmodulin 1 (phosphorylase kinase, delta)	14q24-q31	14	M27319	Hs.282410	801		0 (0%)	0 (0%)	no
	FLRT2	fibronectin leucine rich transmembrane protein 2	14q24-q32	14	AF169676	Hs.533710	23768		0 (0%)	0 (0%)	no
	ZFYVE26	zinc finger, FYVE domain containing 26	14q24.1	14	AB002319	Hs.98041	23503	CNV_35261	0 (0%)	0 (0%)	no
	SLC10A1	solute carrier family 10 (sodium/bile acid cotransporter family), member 1	14q24.1	14	NM_003049	Hs.952	6554		0 (0%)	0 (0%)	no
	GPX2	glutathione peroxidase 2 (gastrointestinal)	14q24.1	14	NM_002083	Hs.2704	2877		0 (0%)	0 (0%)	no
	DNAJB9	DnaJ (Hsp40) homolog, subfamily B, member 9	7q31|14q24.2-q24.3	7	AF115512	Hs.6790	4189		0 (0%)	0 (0%)	no
	SYNJ2BP	synaptojanin 2 binding protein	14q24.2	14	NM_018373	Hs.443661	55333		0 (0%)	0 (0%)	no
	SIPA1L1	signal-induced proliferation-associated 1 like 1	14q24.2	14	AB007900	Hs.654657	26037		0 (0%)	0 (0%)	no
	DIO2	deiodinase, iodothyronine, type II	14q24.2-q24.3	14	U53506	Hs.202354	1734		0 (0%)	0 (0%)	no
	RGS6	regulator of G-protein signaling 6	14q24.3	14	AF156932	Hs.509872	9628	CNV_3054	0 (0%)	0 (0%)	no
	ZNF410	zinc finger protein 410	14q24.3	14	NM_021188	Hs.270869	57862		0 (0%)	0 (0%)	no
	COQ6	coenzyme Q6 homolog, monooxygenase (S. cerevisiae)	14q24.3	14	NM_015940	Hs.131555	51004		0 (0%)	0 (0%)	no
	ALDH6A1	aldehyde dehydrogenase 6 family, member A1	14q24.3	14	BG399778	---	4329	CNV_3055	0 (0%)	0 (0%)	no
	KIAA0317	KIAA0317	14q24.3	14	BC032944	Hs.497417	9870	CNV_4839	0 (0%)	0 (0%)	no
	NEK9	NIMA (never in mitosis gene a)- related kinase 9	14q24.3	14	AL117502	Hs.7200	91754		0 (0%)	0 (0%)	no
	TMED10	transmembrane emp24-like trafficking protein 10 (yeast)	14q24.3	14	NM_006827	Hs.74137	10972		0 (0%)	0 (0%)	no
	BATF	basic leucine zipper transcription factor, ATF-like	14q24.3	14	NM_006399	Hs.509964	10538		0 (0%)	0 (0%)	no
	NRXN3	neurexin 3	14q31	14	NM_004796	Hs.368307	9369	CNV_3944	0 (0%)	0 (0%)	no
	TSHR	thyroid stimulating hormone receptor	14q31	14	BE045816	Hs.160411	7253	CNV_0178	0 (0%)	0 (0%)	no
	ITPK1	inositol 1,3,4-triphosphate 5/6 kinase	14q31	14	BC003622	Hs.308122	3705		0 (0%)	0 (0%)	no
	SERPINA4	serpin peptidase inhibitor, clade A (alpha-1 antiproteinase, antitrypsin), member 4	14q31-q32.1	14	NM_006215	Hs.719893	5267	CNV_15466	0 (0%)	0 (0%)	no
	PTPN21	protein tyrosine phosphatase, non-receptor type 21	14q31.3	14	X79510	Hs.437040	11099		0 (0%)	0 (0%)	no
	ZC3H14	zinc finger CCCH-type containing 14	14q31.3	14	NM_024824	Hs.325846	79882		0 (0%)	0 (0%)	no
	CHGA	chromogranin A (parathyroid secretory protein 1)	14q32	14	NM_001275	Hs.150793	1113		0 (0%)	0 (0%)	no
	MOAP1	modulator of apoptosis 1	14q32	14	AK024029	Hs.24719	64112		0 (0%)	0 (0%)	no
	DDX24	DEAD (Asp-Glu-Ala-Asp) box polypeptide 24	14q32	14	NM_020414	Hs.510328	57062		0 (0%)	0 (0%)	no
	EML1	echinoderm microtubule associated protein like 1	14q32	14	AI825937	Hs.12451	2009		0 (0%)	0 (0%)	no
	DIO3	deiodinase, iodothyronine, type III	14q32	14	NM_001362	Hs.49322	1735		0 (0%)	0 (0%)	no
	TNFAIP2	tumor necrosis factor, alpha-induced protein 2	14q32	14	AI862445	Hs.525607	7127	CNV_4848	0 (0%)	0 (0%)	no
	SERPINA6	serpin peptidase inhibitor, clade A (alpha-1 antiproteinase, antitrypsin), member 6	14q32.1	14	NM_001756	Hs.532635	866		0 (0%)	0 (0%)	no
	SERPINA3	serpin peptidase inhibitor, clade A (alpha-1 antiproteinase, antitrypsin), member 3	14q32.1	14	NM_001085	Hs.534293	12		0 (0%)	0 (0%)	no
	TDP1	tyrosyl-DNA phosphodiesterase 1	14q32.11	14	NM_018319	Hs.209945	55775	CNV_4844	0 (0%)	0 (0%)	no
	C14orf109	chromosome 14 open reading frame 109	14q32.12	14	AI346504	Hs.275352	26175		0 (0%)	0 (0%)	no
	BTBD7	BTB (POZ) domain containing 7	14q32.12-q32.13	14	AK074354	Hs.525549	55727		0 (0%)	0 (0%)	no
	SERPINA2	serpin peptidase inhibitor, clade A (alpha-1 antiproteinase, antitrypsin), member 2	14q32.13	14	NM_006220	---	390502	CNV_35281	0 (0%)	0 (0%)	no
	C14orf132	chromosome 14 open reading frame 132	14q32.2	14	NM_020215	Hs.6434	56967		0 (0%)	0 (0%)	no
	EVL	Enah/Vasp-like	14q32.2	14	NM_016337	Hs.125867	51466		0 (0%)	0 (0%)	no
	CRIP2	cysteine-rich protein 2	14q32.3	14	U36190	Hs.534309	1397	CNV_3950	0 (0%)	0 (0%)	no
	RCOR1	REST corepressor 1	14q32.31-q32.32	14	D31888	Hs.510521	23186	CNV_4847	0 (0%)	0 (0%)	no
	TRAF3	TNF receptor-associated factor 3	14q32.32	14	NM_003300	Hs.510528	7187	CNV_0180	0 (0%)	0 (0%)	no
	PPP1R13B	protein phosphatase 1, regulatory (inhibitor) subunit 13B	14q32.33	14	AK023188	Hs.709297	23368	CNV_3949	0 (0%)	0 (0%)	no
	SIVA1	SIVA1, apoptosis-inducing factor	14q32.33	14	NM_006427	Hs.112058	10572		0 (0%)	0 (0%)	no
	PACS2	phosphofurin acidic cluster sorting protein 2	14q32.33	14	AK098354	Hs.525626	23241	CNV_3950	0 (0%)	0 (0%)	no
	NEDD4	neural precursor cell expressed, developmentally down-regulated 4	15q	15	D42055	Hs.1565	4734	CNV_35322	0 (0%)	0 (0%)	no
	AP3B2	adaptor-related protein complex 3, beta 2 subunit	15q	15	BC035640	Hs.199593	8120	CNV_9266	0 (0%)	0 (0%)	no
	CYFIP1	cytoplasmic FMR1 interacting protein 1	15q11	15	BC005097	Hs.26704	23191	CNV_3951	0 (0%)	0 (0%)	no
	ACTC1	actin, alpha, cardiac muscle 1	15q11-q14	15	NM_005159	Hs.118127	70		0 (0%)	0 (0%)	no
	NIPA2	non imprinted in Prader-Willi/Angelman syndrome 2	15q11.2	15	AI589507	Hs.591003	81614	CNV_3951	0 (0%)	0 (0%)	no
	ATP10A	ATPase, class V, type 10A	15q11.2	15	BC038712	Hs.659258	57194	CNV_0183	0 (0%)	0 (0%)	no
	NDN	necdin homolog (mouse)	15q11.2-q12	15	U35139	Hs.50130	4692		0 (0%)	0 (0%)	no
	GABRB3	gamma-aminobutyric acid (GABA) A receptor, beta 3	15q11.2-q12	15	R59869	Hs.657298	2562		0 (0%)	0 (0%)	no
	MAP1A	microtubule-associated protein 1A	15q13-qter	15	AW296788	Hs.194301	4130		0 (0%)	0 (0%)	no
	AVEN	apoptosis, caspase activation inhibitor	15q13.1	15	NM_020371	Hs.555966	57099	CNV_7058	0 (0%)	0 (0%)	no
	CHP	calcium binding protein P22	15q13.3	15	NM_007236	Hs.406234	11261		0 (0%)	0 (0%)	no
	C15orf29	chromosome 15 open reading frame 29	15q14	15	BC037234	Hs.633566	79768	CNV_7058	0 (0%)	0 (0%)	no
	AQR	aquarius homolog (mouse)	15q14	15	AB011132	Hs.510958	9716		0 (0%)	0 (0%)	no
	MEIS2	Meis homeobox 2	15q14	15	NM_020149	Hs.510989	4212		0 (0%)	0 (0%)	no
	IVD	isovaleryl Coenzyme A dehydrogenase	15q14-q15	15	M34192	Hs.513646	3712		0 (0%)	0 (0%)	no
	TP53BP1	tumor protein p53 binding protein 1	15q15-q21	15	BU508386	Hs.440968	7158		0 (0%)	0 (0%)	no
	TLN2	talin 2	15q15-q21	15	AB002318	Hs.569438	83660		0 (0%)	0 (0%)	no
	RAB27A	RAB27A, member RAS oncogene family	15q15-q21.1	15	BE502030	Hs.654978	5873		0 (0%)	0 (0%)	no
	CEP27	centrosomal protein 27kDa	15q15.1	15	NM_018097	Hs.14347	55142		0 (0%)	0 (0%)	no
	HISPPD2A	histidine acid phosphatase domain containing 2A	15q15.3	15	AF543190	Hs.156814	9677	CNV_3960	0 (0%)	0 (0%)	no
	DUOX1	dual oxidase 1	15q15.3	15	BI768821	Hs.272813	53905		0 (0%)	0 (0%)	no
	MAPK6	mitogen-activated protein kinase 6	15q21	15	NM_002748	Hs.411847	5597		0 (0%)	0 (0%)	no
	RNF111	ring finger protein 111	15q21	15	NM_017610	Hs.404423	54778		0 (0%)	0 (0%)	no
	PPIB	peptidylprolyl isomerase B (cyclophilin B)	15q21-q22	15	NM_000942	Hs.434937	5479		0 (0%)	0 (0%)	no
	SPG21	spastic paraplegia 21 (autosomal recessive, Mast syndrome)	15q21-q22	15	AL137312	Hs.242458	51324		0 (0%)	0 (0%)	no
	SMAD6	SMAD family member 6	15q21-q22	15	NM_005585	Hs.153863	4091		0 (0%)	0 (0%)	no
	GATM	glycine amidinotransferase (L-arginine:glycine amidinotransferase)	15q21.1	15	NM_001482	Hs.75335	2628		0 (0%)	0 (0%)	no
	KIAA0256	KIAA0256 gene product	15q21.1	15	D87445	Hs.9997	9728		0 (0%)	0 (0%)	no
	ONECUT1	one cut homeobox 1	15q21.1-q21.2	15	U96173	Hs.658573	3175		0 (0%)	0 (0%)	no
	COPS2	COP9 constitutive photomorphogenic homolog subunit 2 (Arabidopsis)	15q21.2	15	NM_004236	Hs.369614	9318		0 (0%)	0 (0%)	no
	DMXL2	Dmx-like 2	15q21.2	15	AB020663	Hs.511386	23312	CNV_8798	0 (0%)	0 (0%)	no
	ARPP-19	cyclic AMP phosphoprotein, 19 kD	15q21.2	15	NM_006628	Hs.724413	10776		0 (0%)	0 (0%)	no
	MNS1	meiosis-specific nuclear structural 1	15q21.3	15	NM_018365	Hs.444483	55329	CNV_35323	0 (0%)	0 (0%)	no
	RPL4	ribosomal protein L4	15q22	15	AI953886	Hs.644628	6124		0 (0%)	0 (0%)	no
	TLE3	transducin-like enhancer of split 3 (E(sp1) homolog, Drosophila)	15q22	15	NM_005078	Hs.287362	7090		0 (0%)	0 (0%)	no
	NPTN	neuroplastin	15q22	15	NM_017455	Hs.187866	27020		0 (0%)	0 (0%)	no
	NMB	neuromedin B	15q22-qter	15	NM_021077	Hs.386470	4828		0 (0%)	0 (0%)	no
	LOXL1	lysyl oxidase-like 1	15q24-q25|15q22	15	NM_005576	Hs.65436	4016	CNV_3968	0 (0%)	0 (0%)	no
	GRINL1A	glutamate receptor, ionotropic, N-methyl D-aspartate-like 1A	15q22.1	15	AI632774	Hs.437256	81488		0 (0%)	0 (0%)	no
	FAM63B	family with sequence similarity 63, member B	15q22.1	15	AU121431	Hs.591122	54629		0 (0%)	0 (0%)	no
	AQP9	aquaporin 9	15q22.1-q22.2	15	NM_020980	Hs.104624	366		0 (0%)	0 (0%)	no
	BNIP2	BCL2/adenovirus E1B 19kDa interacting protein 2	15q22.2	15	BC002461	Hs.646490	663		0 (0%)	0 (0%)	no
	RPS27L	ribosomal protein S27-like	15q22.2	15	NM_015920	Hs.108957	51065		0 (0%)	0 (0%)	no
	RAB8B	RAB8B, member RAS oncogene family	15q22.2	15	NM_016530	Hs.389733	51762		0 (0%)	0 (0%)	no
	USP3	ubiquitin specific peptidase 3	15q22.3	15	AF077040	Hs.458499	9960		0 (0%)	0 (0%)	no
	SEMA7A	semaphorin 7A, GPI membrane anchor (John Milton Hagen blood group)	15q22.3-q23	15	AF071542	Hs.24640	8482	CNV_37170	0 (0%)	0 (0%)	no
	DAPK2	death-associated protein kinase 2	15q22.31	15	NM_014326	Hs.237886	23604		0 (0%)	0 (0%)	no
	SNX1	sorting nexin 1	15q22.31	15	NM_003099	Hs.188634	6642		0 (0%)	0 (0%)	no
	OAZ2	ornithine decarboxylase antizyme 2	15q22.31	15	AF242521	Hs.74563	4947		0 (0%)	0 (0%)	no
	SMAD3	SMAD family member 3	15q22.33	15	BF971416	Hs.36915	4088		0 (0%)	0 (0%)	no
	GLCE	glucuronic acid epimerase	15q23	15	W87398	Hs.183006	26035		0 (0%)	0 (0%)	no
	THSD4	thrombospondin, type I, domain containing 4	15q23	15	NM_024817	Hs.387057	79875	CNV_35335	0 (0%)	0 (0%)	no
	RCN2	reticulocalbin 2, EF-hand calcium binding domain	15q23	15	BC004892	Hs.79088	5955	CNV_3969	0 (0%)	0 (0%)	no
	HEXA	hexosaminidase A (alpha polypeptide)	15q23-q24	15	BC034424	Hs.709495	3073	CNV_37169	0 (0%)	0 (0%)	no
	ISLR	immunoglobulin superfamily containing leucine-rich repeat	15q23-q24	15	NM_005545	Hs.699822	3671	CNV_37170	0 (0%)	0 (0%)	no
	CSK	c-src tyrosine kinase	15q23-q25	15	NM_004383	Hs.77793	1445	CNV_37170	0 (0%)	0 (0%)	no
	ARID3B	AT rich interactive domain 3B (BRIGHT-like)	15q24	15	NM_006465	Hs.655532	10620	CNV_37170	0 (0%)	0 (0%)	no
	CIB2	calcium and integrin binding family member 2	15q24	15	AI478592	Hs.129867	10518		0 (0%)	0 (0%)	no
	CRABP1	cellular retinoic acid binding protein 1	15q24	15	AK096006	Hs.346950	1381		0 (0%)	0 (0%)	no
	STRA6	stimulated by retinoic acid gene 6 homolog (mouse)	15q24.1	15	BC015881	Hs.24553	64220	CNV_37170	0 (0%)	0 (0%)	no
	SNUPN	snurportin 1	15q24.2	15	NM_005701	Hs.21577	10073		0 (0%)	0 (0%)	no
	CSPG4	chondroitin sulfate proteoglycan 4	15q24.2	15	NM_001897	Hs.513044	1464		0 (0%)	0 (0%)	no
	TBC1D2B	TBC1 domain family, member 2B	15q24.3-q25.1	15	BF195608	Hs.567426	23102		0 (0%)	0 (0%)	no
	ANKRD34C	ankyrin repeat domain 34C	15q25.1	15	AL109678	Hs.531231	390616		0 (0%)	0 (0%)	no
	WHDC1	WAS protein homology region 2 domain containing 1	15q25.2	15	AI921841	Hs.212670	123720	CNV_3951	0 (0%)	0 (0%)	no
	PDE8A	phosphodiesterase 8A	15q25.3	15	NM_002605	Hs.9333	5151	CNV_34473	0 (0%)	0 (0%)	no
	ISG20	interferon stimulated exonuclease gene 20kDa	15q26	15	NM_002201	Hs.459265	3669		0 (0%)	0 (0%)	no
	PEX11A	peroxisomal biogenesis factor 11 alpha	15q26.1	15	AL360141	Hs.31034	8800		0 (0%)	0 (0%)	no
	IDH2	isocitrate dehydrogenase 2 (NADP+), mitochondrial	15q26.1	15	AU151428	Hs.596461	3418	CNV_3976	0 (0%)	0 (0%)	no
	NGRN	neugrin, neurite outgrowth associated	15q26.1	15	NM_016645	Hs.135471	51335	CNV_8804	0 (0%)	0 (0%)	no
	UNC45A	unc-45 homolog A (C. elegans)	15q26.1	15	NM_017979	Hs.389461	55898	CNV_4909	0 (0%)	0 (0%)	no
	PRC1	protein regulator of cytokinesis 1	15q26.1	15	NM_003981	Hs.366401	9055	CNV_4909	0 (0%)	0 (0%)	no
	IL16	interleukin 16 (lymphocyte chemoattractant factor)	15q26.3	15	BC040272	Hs.459095	3603		0 (0%)	0 (0%)	no
	TTC23	tetratricopeptide repeat domain 23	15q26.3	15	BC034816	Hs.621260	64927		0 (0%)	0 (0%)	no
	PCSK6	proprotein convertase subtilisin/kexin type 6	15q26.3	15	NM_138322	Hs.498494	5046	CNV_8807	0 (0%)	0 (0%)	no
	POLR3K	polymerase (RNA) III (DNA directed) polypeptide K, 12.3 kDa	16p13.3	16	NM_016310	Hs.632223	51728	CNV_5329	0 (0%)	0 (0%)	no
	RHBDF1	rhomboid 5 homolog 1 (Drosophila)	16p13.3	16	NM_022450	Hs.724602	64285	CNV_5329	0 (0%)	0 (0%)	no
	MPG	N-methylpurine-DNA glycosylase	16p13.3	16	NM_002434	Hs.459596	4350	CNV_5329	0 (0%)	0 (0%)	no
	HBZ	hemoglobin, zeta	16p13.3	16	NM_005332	Hs.585357	3050	CNV_5329	0 (0%)	0 (0%)	no
	RGS11	regulator of G-protein signaling 11	16p13.3	16	BC040504	Hs.65756	8786	CNV_5329	0 (0%)	0 (0%)	no
	RAB40C	RAB40C, member RAS oncogene family	16p13.3	16	BC014531	Hs.459630	57799	CNV_5329	0 (0%)	0 (0%)	no
	NARFL	nuclear prelamin A recognition factor-like	16p13.3	16	NM_022493	Hs.513247	64428	CNV_5329	0 (0%)	0 (0%)	no
	CACNA1H	calcium channel, voltage-dependent, T type, alpha 1H subunit	16p13.3	16	NM_021098	Hs.459642	8912	CNV_5329	0 (0%)	0 (0%)	no
	TELO2	TEL2, telomere maintenance 2, homolog (S. cerevisiae)	16p13.3	16	AL137394	Hs.271044	9894	CNV_5329	0 (0%)	0 (0%)	no
	HN1L	hematological and neurological expressed 1-like	16p13.3	16	AI590869	Hs.513261	90861	CNV_5329	0 (0%)	0 (0%)	no
	MRPS34	mitochondrial ribosomal protein S34	16p13.3	16	NM_023936	Hs.720388	65993	CNV_5329	0 (0%)	0 (0%)	no
	HAGH	hydroxyacylglutathione hydrolase	16p13.3	16	NM_005326	Hs.157394	3029	CNV_5329	0 (0%)	0 (0%)	no
	SEPX1	selenoprotein X, 1	16p13.3	16	NM_016332	Hs.655346	51734	CNV_5329	0 (0%)	0 (0%)	no
	RPS2	ribosomal protein S2	16p13.3	16	NM_002952	Hs.506997	6187	CNV_5329	0 (0%)	0 (0%)	no
	NTHL1	nth endonuclease III-like 1 (E. coli)	16p13.3	16	U79718	Hs.66196	4913	CNV_5329	0 (0%)	0 (0%)	no
	TSC2	tuberous sclerosis 2	16p13.3	16	AU147962	Hs.90303	7249	CNV_5329	0 (0%)	0 (0%)	no
	RNPS1	RNA binding protein S1, serine-rich domain	16p13.3	16	BC001659	Hs.355643	10921	CNV_5329	0 (0%)	0 (0%)	no
	ABCA3	ATP-binding cassette, sub-family A (ABC1), member 3	16p13.3	16	NM_001089	Hs.26630	21	CNV_5329	0 (0%)	0 (0%)	no
	AMDHD2	amidohydrolase domain containing 2	16p13.3	16	NM_015944	Hs.720184	51005	CNV_5329	0 (0%)	0 (0%)	no
	PDPK1	3-phosphoinositide dependent protein kinase-1	16p13.3	16	NM_002613	Hs.459691	5170	CNV_5329	0 (0%)	0 (0%)	no
	MMP25	matrix metallopeptidase 25	16p13.3	16	NM_004142	Hs.654979	64386		0 (0%)	0 (0%)	no
	ZNF205	zinc finger protein 205	16p13.3	16	NM_003456	Hs.592088	7755		0 (0%)	0 (0%)	no
	TRAP1	TNF receptor-associated protein 1	16p13.3	16	NM_016292	Hs.30345	10131		0 (0%)	0 (0%)	no
	ADCY9	adenylate cyclase 9	16p13.3	16	AB011092	Hs.391860	115	CNV_4922	0 (0%)	0 (0%)	no
	MGRN1	mahogunin, ring finger 1	16p13.3	16	AB011116	Hs.526494	23295		0 (0%)	0 (0%)	no
	NAGPA	N-acetylglucosamine-1-phosphodiester alpha-N-acetylglucosaminidase	16p13.3	16	NM_016256	Hs.21334	51172	CNV_5436	0 (0%)	0 (0%)	no
	CARHSP1	calcium regulated heat stable protein 1, 24kDa	16p13.2	16	AL832316	Hs.632184	23589		0 (0%)	0 (0%)	no
	RSL1D1	ribosomal L1 domain containing 1	16p13.13	16	AK000822	Hs.401842	26156		0 (0%)	0 (0%)	no
	ACSM3	acyl-CoA synthetase medium-chain family member 3	16p13.11	16	NM_005622	Hs.706754	6296		0 (0%)	0 (0%)	no
	TCEB2	transcription elongation factor B (SIII), polypeptide 2 (18kDa, elongin B)	16p12.3	16	NM_007108	Hs.172772	6923	CNV_3988	0 (0%)	0 (0%)	no
	SMG1	PI-3-kinase-related kinase SMG-1	16p12.3	16	U32581	Hs.460179	23049	CNV_3112	0 (0%)	0 (0%)	no
	TMC7	transmembrane channel-like 7	16p12.3	16	NM_024847	Hs.187377	79905	CNV_3112	0 (0%)	0 (0%)	no
	SYT17	synaptotagmin XVII	16p12.3	16	NM_016524	Hs.258326	51760		0 (0%)	0 (0%)	no
[truncated: 620 more rows]
