# Supplementary material for: Gene Expression Profiling of Solitary Fibrous Tumors
Source: PLoS One. 2013 May 29;8(5):e64497. doi: 10.1371/journal.pone.0064497 (PMC3667191; doi:10.1371/journal.pone.0064497)
Supplement: Table S8 — List of 573 genes differentially expressed between meningeal SFTs vs. extra-meningeal SFTs. (XLS) [file pone.0064497.s010.xls]

## Sheet: SuppTable 8
	Table S8: List of 573 genes differentially expressed between meningeal SFTs vs. extra-meningeal SFTs.
	Symbol*	Title	Cytoband	Entrez Gene ID	Representative Public ID	UniGene ID	d.value	stdev	p.value	q.value	Fold-change M/EM*	Upregulated in	Location	Type(s)	Drug(s)
	OXTR	oxytocin receptor	3p25	5021	NM_000916	Hs.2820	6.15437	0.674886	0.000126751	0.0463208	17.7962	M	Plasma Membrane	G-protein coupled receptor
	CORIN	corin, serine peptidase	4p13-p12	10699	NM_006587	Hs.518618	6.5101	0.592464	0.000117873	0.0463208	14.4901	M	Plasma Membrane	peptidase
	FGFR2	fibroblast growth factor receptor 2	10q26	2263	BE070078	Hs.533683	4.43667	0.722427	0.00034277	0.0464667	9.22256	M	Plasma Membrane	kinase
	SLPI	secretory leukocyte peptidase inhibitor	20q12	6590	NM_003064	Hs.517070	4.61554	0.617713	0.000283587	0.0464667	7.21542	M	unknown	other
	ANK3	ankyrin 3, node of Ranvier (ankyrin G)	10q21	288	NM_020987	Hs.499725	6.9431	0.399858	0.000113928	0.0463208	6.85069	M	Plasma Membrane	other
	TAL1	T-cell acute lymphocytic leukemia 1	1p32	6886	AW300901	---	3.17039	0.86041	0.00278605	0.0866411	6.6246	M	Nucleus	transcription regulator
	RYR3	ryanodine receptor 3	15q14-q15	6263	NM_001036	Hs.369250	4.08866	0.66499	0.000558789	0.0494538	6.58378	M	Plasma Membrane	ion channel	dantrolene
	LRP1B	low density lipoprotein-related protein 1B (deleted in tumors)	2q21.2	53353	NM_018557	Hs.656461	4.13169	0.64812	0.000523279	0.0494538	6.39894	M	Plasma Membrane	transmembrane receptor
	ALDH1A1	aldehyde dehydrogenase 1 family, member A1	9q21.13	216	NM_000689	Hs.76392	5.03329	0.529491	0.000201716	0.0463208	6.34264	M	Cytoplasm	enzyme	enzastaurin
	PKP2	plakophilin 2	12p11	5318	NM_004572	Hs.164384	4.28478	0.610144	0.000429572	0.0469681	6.1234	M	Plasma Membrane	other
	GLI2	GLI-Kruppel family member GLI2	2q14	2736	NM_030379	Hs.111867	4.97652	0.52103	0.000210594	0.0463208	6.03317	M	Nucleus	transcription regulator
	ODZ4	odz, odd Oz/ten-m homolog 4 (Drosophila)	11q14.1	26011	BF112171	Hs.213087	4.31916	0.54401	0.000414776	0.0469681	5.09706	M	unknown	other	tazarotene, eflornithine
	PLEKHA6	pleckstrin homology domain containing, family A member 6	1q32.1	22874	NM_014935	Hs.253146	4.95117	0.446157	0.000214539	0.0463208	4.62355	M	unknown	other
	FOXD1	forkhead box D1	5q12-q13	2297	NM_004472	Hs.519385	4.21908	0.519248	0.000466068	0.0486224	4.56543	M	Nucleus	transcription regulator
	PTPRD	protein tyrosine phosphatase, receptor type, D	9p23-p24.3	5789	NM_002839	Hs.446083	3.07023	0.695551	0.0034203	0.0931501	4.39389	M	Plasma Membrane	other
	LMO4	LIM domain only 4	1p22.3	8543	AI824831	Hs.436792	3.841	0.553155	0.000793549	0.0537	4.36102	M	Nucleus	transcription regulator
	COBL	cordon-bleu homolog (mouse)	7p12.1	23242	NM_015198	Hs.99141	4.31665	0.479075	0.000415762	0.0469681	4.19305	M	unknown	other
	PIK3C2G	phosphoinositide-3-kinase, class 2, gamma polypeptide	12p12	5288	AJ000008	Hs.22500	4.14956	0.462237	0.000509469	0.0494538	3.77921	M	Cytoplasm	kinase
	SLC1A6	solute carrier family 1 (high affinity aspartate/glutamate transporter), member 6	19p13.12	6511	BC028721	Hs.515217	3.05026	0.62727	0.00357714	0.0948828	3.76678	M	Plasma Membrane	transporter	deserpidine/methyclothiazide, deserpidine, tetrabenazine, reserpine/trichlormethiazide, chlorothiazide/reserpine, chlorthalidone/reserpine, hydralazine/hydrochlorothiazide/reserpine, hydroflumethiazide/reserpine, polythiazide/reserpine, hydrochlorothiazide/reserpine, reserpine
	KIAA1045	KIAA1045	9p13.3	23349	AB028968	Hs.7989	6.12084	0.311763	0.000127737	0.0463208	3.75354	M	unknown	other
	CDH4	cadherin 4, type 1, R-cadherin (retinal)	20q13.3	1002	AL834206	Hs.473231	3.77884	0.497861	0.000885283	0.0554012	3.68415	M	Plasma Membrane	other
	NTRK3	neurotrophic tyrosine kinase, receptor, type 3	15q25	4916	AI917078	Hs.410969	3.01621	0.621364	0.00388489	0.0973704	3.6659	M	Plasma Membrane	kinase
	C8orf79	chromosome 8 open reading frame 79	8p22	57604	BC035082	Hs.202521	3.60864	0.517092	0.0012098	0.0632216	3.64521	M
	KLHDC8A	kelch domain containing 8A	1q32.1	55220	NM_018203	Hs.10414	2.98307	0.605026	0.00416995	0.0996824	3.49389	M	unknown	other
	CACNA1A	calcium channel, voltage-dependent, P/Q type, alpha 1A subunit	19p13.2-p13.1	773	BC042451	Hs.501632	6.35854	0.275706	0.000121819	0.0463208	3.37078	M	Plasma Membrane	ion channel
	CPZ	carboxypeptidase Z	4p16.1	8532	BC006393	Hs.78068	2.92482	0.591774	0.0047174	0.105662	3.31919	M	Extracellular Space	peptidase
	SGEF	Src homology 3 domain-containing guanine nucleotide exchange factor	3q25.2	26084	AU118383	Hs.570682	4.81706	0.357255	0.000238213	0.0463208	3.29646	M
	USP53	ubiquitin specific peptidase 53	4q26	54532	AK025301	Hs.431081	3.32766	0.509742	0.00203837	0.0776592	3.24058	M	unknown	enzyme
	ASS1	argininosuccinate synthetase 1	9q34.1	445	NM_000050	Hs.160786	3.99087	0.409665	0.000632768	0.0505906	3.1057	M	Cytoplasm	enzyme
	MDFIC	MyoD family inhibitor domain containing	7q31.1-q31.2	29969	BC040713	Hs.427236	5.16549	0.315169	0.00018988	0.0463208	3.09084	M	Nucleus	other
	CDC2	cell division cycle 2, G1 to S and G2 to M	10q21.1	983	AL524035	Hs.334562	2.77716	0.58585	0.00643076	0.119844	3.0887	M
	ANKS1B	ankyrin repeat and sterile alpha motif domain containing 1B	12q23.1	56899	NM_020140	Hs.506458	4.90439	0.328617	0.000226376	0.0463208	3.05605	M	Nucleus	other
	SDK2	sidekick homolog 2 (chicken)	17q25.1	54549	NM_019064	Hs.435719	2.895	0.553051	0.00500345	0.108117	3.03371	M	unknown	other	articaine/epinephrine, articaine, bupivacaine/lidocaine, epinephrine/prilocaine, epinephrine/lidocaine, fosphenytoin, phenytoin, prilocaine, lidocaine, riluzole, penicillin g/procaine, procaine
	ATP1B1	ATPase, Na+/K+ transporting, beta 1 polypeptide	1q24	481	BC000006	Hs.291196	3.91981	0.390537	0.000696883	0.0521942	2.88953	M	Plasma Membrane	transporter
	MMP16	matrix metallopeptidase 16 (membrane-inserted)	8q21	4325	U79292	Hs.546267	3.05649	0.491113	0.0035219	0.0939605	2.83055	M	Extracellular Space	peptidase
	TJP2	tight junction protein 2 (zona occludens 2)	9q13-q21	9414	NM_004817	Hs.50382	3.16079	0.471849	0.00283833	0.087197	2.81165	M	Plasma Membrane	kinase
	OGDHL	oxoglutarate dehydrogenase-like	10q11.23	55753	NM_018245	Hs.17860	4.17276	0.356599	0.000492701	0.0494538	2.805	M	unknown	enzyme
	ARNT2	aryl-hydrocarbon receptor nuclear translocator 2	15q24	9915	NM_014862	Hs.459070	3.73496	0.389674	0.000953344	0.0578743	2.74236	M	Nucleus	transcription regulator
	WASF1	WAS protein family, member 1	6q21-q22	8936	NM_003931	Hs.75850	5.68669	0.24761	0.000150424	0.0463208	2.65384	M	Nucleus	other
	FAT2	FAT tumor suppressor homolog 2 (Drosophila)	5q32-q33	2196	NM_001447	Hs.591255	3.35469	0.410097	0.00193579	0.07575	2.59503	M	Plasma Membrane	other
	ACSM3	acyl-CoA synthetase medium-chain family member 3	16p13.11	6296	NM_005622	Hs.699181	4.1263	0.331794	0.000525252	0.0494538	2.58306	M	Cytoplasm	enzyme
	PURG	purine-rich element binding protein G	8p11	29942	NM_013357	Hs.373778	4.10386	0.326928	0.000544979	0.0494538	2.53444	M	unknown	other
	DAZAP2	DAZ associated protein 2	12q12	9802	NM_014764	Hs.369761	3.90533	0.333156	0.000712665	0.0521942	2.46414	M	Nucleus	other
	DHCR24	24-dehydrocholesterol reductase	1p33-p31.1	1718	NM_014762	Hs.498727	3.412	0.380788	0.00171681	0.0718089	2.46101	M	Cytoplasm	enzyme
	SIX1	SIX homeobox 1	14q23.1	6495	NM_005982	Hs.633506	3.01596	0.42242	0.00388982	0.0973704	2.41831	M	Nucleus	transcription regulator
	DPY19L2P2	dpy-19-like 2 pseudogene 2 (C. elegans)	7q22.1	349152	AL049437	Hs.148768	3.86168	0.328872	0.000773821	0.0533673	2.41162	M
	ZBTB7C	zinc finger and BTB domain containing 7C	18q21.1	201501	BE734331	Hs.515388	2.99624	0.4121	0.00406145	0.098369	2.35341	M	unknown	other
	PLEKHA5	pleckstrin homology domain containing, family A member 5	12p12	54477	NM_019012	Hs.188614	3.98975	0.308833	0.000633754	0.0505906	2.3492	M	unknown	other
	FBLN5	fibulin 5	14q32.1	10516	NM_006329	Hs.332708	3.251	0.372193	0.00236388	0.0815136	2.31338	M	Extracellular Space	other
	MAGED4B	melanoma antigen family D, 4B	-	81557	NM_030801	Hs.571729	4.03023	0.296302	0.000597258	0.049959	2.28813	M
	PEG3	paternally expressed 3	19q13.4	5178	AL042588	Hs.201776	3.00667	0.395371	0.00398155	0.098369	2.27955	M	Nucleus	kinase
	GGH	gamma-glutamyl hydrolase (conjugase, folylpolygammaglutamyl hydrolase)	8q12.3	8836	NM_003878	Hs.78619	3.05935	0.383442	0.00350217	0.0938391	2.25493	M	Cytoplasm	peptidase
	PDE7B	phosphodiesterase 7B	6q23-q24	27115	NM_018945	Hs.652367	3.8743	0.295774	0.000757053	0.052911	2.21287	M	Cytoplasm	enzyme	dyphylline, nitroglycerin, arofylline, tetomilast, L 869298, aminophylline, anagrelide, cilomilast, milrinone, rolipram, dipyridamole, L-826,141, roflumilast, tolbutamide, theophylline, pentoxifylline, caffeine
	DDAH1	dimethylarginine dimethylaminohydrolase 1	1p22	23576	NM_012137	Hs.379858	3.04679	0.375121	0.00360475	0.0949221	2.20827	M	Cytoplasm	enzyme
	F7	coagulation factor VII (serum prothrombin conversion accelerator)	13q34	2155	NM_000131	Hs.36989	3.93701	0.289263	0.000678142	0.0516917	2.20203	M	Plasma Membrane	peptidase
	TLE1	transducin-like enhancer of split 1 (E(sp1) homolog, Drosophila)	9q21.32	7088	AI951720	Hs.197320	2.8076	0.40521	0.00603324	0.117633	2.20025	M	Nucleus	transcription regulator
	CBS	cystathionine-beta-synthase	21q22.3	875	BC007257	Hs.533013	3.10163	0.36548	0.00321217	0.0914861	2.19403	M	Cytoplasm	enzyme
	IQCG	IQ motif containing G	3q29	84223	NM_032263	Hs.591675	3.41055	0.328686	0.0017247	0.0718089	2.17498	M	unknown	other
	ACVR1B	activin A receptor, type IB	12q13	91	BC000254	Hs.438918	5.00835	0.222129	0.000205662	0.0463208	2.1622	M	Plasma Membrane	kinase
	TCF7L2	transcription factor 7-like 2 (T-cell specific, HMG-box)	10q25.3	6934	AI703074	Hs.593995	3.15609	0.348585	0.002862	0.0876586	2.14379	M	Nucleus	transcription regulator
	AVIL	advillin	12q14.1	10677	AF318328	Hs.584854	3.9767	0.272378	0.00064855	0.0506538	2.11868	M	Cytoplasm	other
	PFN2	profilin 2	3q25.1-q25.2	5217	NM_002628	Hs.91747	3.33544	0.324695	0.00200089	0.0772814	2.11844	M	Cytoplasm	other
	MYEF2	myelin expression factor 2	15q21.1	50804	AK023133	Hs.6638	3.03578	0.351694	0.0036886	0.0958846	2.09604	M	Nucleus	transcription regulator
	DCT	dopachrome tautomerase (dopachrome delta-isomerase, tyrosine-related protein 2)	13q32	1638	AL139318	Hs.301865	2.81207	0.377331	0.00597307	0.117633	2.0865	M	Cytoplasm	enzyme
	CUBN	cubilin (intrinsic factor-cobalamin receptor)	10p12.31	8029	NM_001081	Hs.661916	3.02019	0.350833	0.00383557	0.096861	2.08433	M	Plasma Membrane	transmembrane receptor
	CCDC91	coiled-coil domain containing 91	12p11.22	55297	BC035168	Hs.653125	3.44317	0.307444	0.00163395	0.07171	2.08289	M	unknown	other
	LOC202181	hypothetical protein LOC202181	5q35.3	202181	NM_024651	---	4.37849	0.240456	0.000381239	0.0465663	2.0746	M	unknown	other
	KCNK1	potassium channel, subfamily K, member 1	1q42-q43	3775	U90065	Hs.208544	4.06567	0.258608	0.000571612	0.0494538	2.07256	M	Plasma Membrane	ion channel
	ADCY1	adenylate cyclase 1 (brain)	7p13-p12	107	AL120173	Hs.192215	3.38543	0.309931	0.00182137	0.0737251	2.06945	M	Plasma Membrane	enzyme
	DNAH9	dynein, axonemal, heavy chain 9	17p12	1770	NM_004662	Hs.567259	4.39903	0.235052	0.00036447	0.0465663	2.04769	M	Cytoplasm	other
	MCC	mutated in colorectal cancers	5q21	4163	NM_002387	Hs.593171	3.49985	0.295417	0.0014564	0.0680415	2.04758	M	Cytoplasm	other
	RYR1	ryanodine receptor 1 (skeletal)	19q13.1	6261	NM_000540	Hs.466664	3.22174	0.317375	0.0024931	0.0834158	2.03144	M	Cytoplasm	ion channel
	FAM69A	family with sequence similarity 69, member A	1p22.1	388650	AL137958	---	3.90644	0.255497	0.000710692	0.0521942	1.99734	M	unknown	other
	SC4MOL	sterol-C4-methyl oxidase-like	4q32-q34	6307	AV704962	Hs.105269	3.06296	0.324659	0.00347061	0.093435	1.99227	M	Cytoplasm	enzyme
	AK3L1	adenylate kinase 3-like 1	1p31.3	205	NM_013410	Hs.10862	3.45345	0.286959	0.00160337	0.0712826	1.98756	M
	DMXL2	Dmx-like 2	15q21.2	23312	AB020663	Hs.511386	4.1873	0.23631	0.000485796	0.04925	1.9855	M	Cytoplasm	other
	THYN1	thymocyte nuclear protein 1	11q25	29087	NM_014174	Hs.13645	4.38037	0.224487	0.000380253	0.0465663	1.97703	M	Nucleus	other
	MFAP3L	microfibrillar-associated protein 3-like	4q32.3	9848	BG718733	Hs.593942	2.86812	0.332739	0.00528852	0.11067	1.93768	M	unknown	other
	PPM1E	protein phosphatase 1E (PP2C domain containing)	17q22	22843	NM_014906	Hs.245044	2.80691	0.339994	0.00603817	0.117633	1.93768	M	Nucleus	phosphatase	choline fenofibrate, NS-220, tesaglitazar, clofibrate, fenofibrate, docosahexaenoic acid, gemfibrozil
	CLIP4	CAP-GLY domain containing linker protein family, member 4	2p23.2	79745	NM_024692	Hs.122927	4.85349	0.195152	0.000233281	0.0463208	1.92808	M	unknown	other
	DNALI1	dynein, axonemal, light intermediate chain 1	1p35.1	7802	NM_003462	Hs.406050	3.36645	0.279795	0.00187759	0.0749409	1.92108	M	Cytoplasm	other
	TALDO1	transaldolase 1	11p15.5-p15.4	6888	NM_006755	Hs.438678	4.4817	0.206432	0.000319096	0.0464667	1.8989	M	Cytoplasm	enzyme
	AKT2	v-akt murine thymoma viral oncogene homolog 2	19q13.1-q13.2	208	AK098099	Hs.631535	3.14842	0.291495	0.00291428	0.0878088	1.88917	M	Cytoplasm	kinase
	RPS21	ribosomal protein S21	20q13.3	6227	NM_001024	Hs.190968	5.38113	0.167421	0.000178043	0.0463208	1.86725	M	Cytoplasm	other
	GSR	glutathione reductase	8p21.1	2936	NM_000637	Hs.271510	2.82504	0.318491	0.00579552	0.116117	1.86574	M	Cytoplasm	enzyme
	WWC2	WW and C2 domain containing 2	4q35.1	80014	BC017957	Hs.333179	5.73813	0.156773	0.000146479	0.0463208	1.86553	M	unknown	other
	DLEU2	deleted in lymphocytic leukemia 2 (non-protein coding)	13q14.3	8847	H48516	Hs.547964	3.21087	0.279986	0.00255918	0.0839644	1.86477	M	unknown	other
	FRS2	fibroblast growth factor receptor substrate 2	12q15	10818	NM_006654	Hs.593446	3.66307	0.244785	0.0010944	0.0612983	1.86176	M	Plasma Membrane	other
	GOSR2	golgi SNAP receptor complex member 2	17q21	9570	AF229796	Hs.463278	2.80272	0.318263	0.00608059	0.117633	1.85575	M	Cytoplasm	transporter
	DLEC1	deleted in lung and esophageal cancer 1	3p22-p21.3	9940	NM_005106	Hs.699962	3.8159	0.229675	0.000822154	0.0544771	1.83581	M	Cytoplasm	other
	ANKRD6	ankyrin repeat domain 6	6q14.2-q16.1	22881	BE677131	Hs.702213	3.57907	0.244756	0.00127392	0.0643103	1.83528	M	Nucleus	transcription regulator
	TPMT	thiopurine S-methyltransferase	6p22.3	7172	BF196891	Hs.444319	4.43888	0.197272	0.000341783	0.0464667	1.83486	M	Cytoplasm	enzyme
	ARF1	ADP-ribosylation factor 1	1q42	375	BI868311	Hs.286221	3.60215	0.235415	0.00122559	0.0632234	1.8	M	Cytoplasm	enzyme
	NAT1	N-acetyltransferase 1 (arylamine N-acetyltransferase)	8p23.1-p21.3	9	NM_000662	Hs.591847	3.14486	0.269382	0.00293796	0.0878088	1.79896	M	Cytoplasm	enzyme
	GCSH	glycine cleavage system protein H (aminomethyl carrier)	16q23.2	2653	AI970157	Hs.546256	5.48821	0.153966	0.000168179	0.0463208	1.79626	M	Cytoplasm	enzyme
	UBE2I	ubiquitin-conjugating enzyme E2I (UBC9 homolog, yeast)	16p13.3	7329	AK093616	Hs.302903	2.73344	0.30197	0.00702949	0.122856	1.77205	M	Nucleus	enzyme
	ATP2B4	ATPase, Ca++ transporting, plasma membrane 4	1q32.1	493	NM_001684	Hs.343522	3.03205	0.263133	0.00371622	0.0960941	1.73849	M	Plasma Membrane	transporter
	ACP1	acid phosphatase 1, soluble	2p25	52	BC020699	Hs.558296	2.8328	0.279229	0.00569984	0.114653	1.73027	M	Cytoplasm	phosphatase
	ZNF44	zinc finger protein 44	19p13.2	51710	NM_016264	---	2.76174	0.284362	0.00662014	0.120421	1.72349	M	Nucleus	other
	NFYB	nuclear transcription factor Y, beta	12q22-q23	4801	AI804118	Hs.84928	2.76752	0.28148	0.00654518	0.120208	1.71594	M	Nucleus	transcription regulator
	LIAS	lipoic acid synthetase	4p14	11019	BF056778	Hs.550502	3.50153	0.218309	0.00145147	0.0680415	1.69868	M	Cytoplasm	enzyme
	ZNF273	zinc finger protein 273	7q11.21	10793	AU132789	Hs.520889	2.77422	0.274071	0.00646824	0.120082	1.69388	M	Nucleus	other
	GALNT1	UDP-N-acetyl-alpha-D-galactosamine:polypeptide N-acetylgalactosaminyltransferase 1 (GalNAc-T1)	18q12.1	2589	BC038440	Hs.514806	3.21604	0.23502	0.00252959	0.0838799	1.68861	M	Cytoplasm	enzyme
	BZW1	basic leucine zipper and W2 domains 1	2q33	9689	AL518328	Hs.529231	3.21366	0.234571	0.00254143	0.0838799	1.68627	M	Cytoplasm	translation regulator
	NPM3	nucleophosmin/nucleoplasmin, 3	10q24.31	10360	NM_006993	Hs.90691	3.07472	0.244928	0.00338084	0.0924124	1.68539	M	Nucleus	other
	PDHA1	pyruvate dehydrogenase (lipoamide) alpha 1	Xp22.2-p22.1	5160	AW057819	Hs.530331	3.20472	0.234836	0.00260258	0.0839841	1.68481	M	Cytoplasm	enzyme	dasatinib, sunitinib, pazopanib, axitinib, KRN-951, tandutinib, imatinib, sorafenib, becaplermin
	WDR37	WD repeat domain 37	10p15.3	22884	BC018044	Hs.188495	3.07672	0.238105	0.00336506	0.0924124	1.66161	M	unknown	other
	KIAA1466	KIAA1466 gene	7q33	57612	AI765383	---	4.8859	0.149921	0.000230322	0.0463208	1.66152	M	unknown	other
	PPP3CA	protein phosphatase 3 (formerly 2B), catalytic subunit, alpha isoform	4q21-q24	5530	NM_000944	Hs.435512	3.09593	0.235686	0.00324867	0.0914861	1.65826	M	Cytoplasm	phosphatase
	DRAM	damage-regulated autophagy modulator	12q23.2	55332	NM_018370	Hs.525634	2.76458	0.263934	0.00657773	0.12037	1.65826	M
	C9orf6	chromosome 9 open reading frame 6	9q31.3	54942	NM_017832	Hs.29276	4.51263	0.1597	0.000305287	0.0464667	1.64794	M	unknown	other
	JAK3	Janus kinase 3 (a protein tyrosine kinase, leukocyte)	19p13.1	3718	NM_000215	Hs.515247	3.0802	0.233914	0.00334435	0.0924124	1.64775	M	Cytoplasm	kinase
	EIF4A1	eukaryotic translation initiation factor 4A, isoform 1	17p13	1973	NM_001416	Hs.129673	2.87279	0.250714	0.00522539	0.109907	1.64747	M	Cytoplasm	translation regulator
	EHBP1	EH domain binding protein 1	2p15	23301	BF116032	Hs.271667	3.23176	0.220855	0.00244575	0.0827167	1.64006	M	unknown	other
	TNPO1	transportin 1	5q13.2	3842	AI825808	Hs.482497	2.72607	0.261763	0.00714786	0.122856	1.63987	M	Nucleus	transporter
	FANCL	Fanconi anemia, complementation group L	2p16.1	55120	NM_018062	Hs.705609	3.1075	0.229016	0.00316976	0.0913778	1.63769	M	Nucleus	other
	ENAH	enabled homolog (Drosophila)	1q42.12	55740	NM_145240	Hs.497893	2.72973	0.259885	0.00708572	0.122856	1.63514	M	Plasma Membrane	other
	A2M	alpha-2-macroglobulin	12p13.3-p12.3	2	BF056828	Hs.212838	3.03154	0.233655	0.00372509	0.0960941	1.63392	M	Extracellular Space	transporter
	RAGE	renal tumor antigen	14q32	5891	NM_014226	Hs.104119	2.99726	0.235576	0.00405257	0.098369	1.63137	M	Plasma Membrane	kinase
	ZSCAN5A	zinc finger and SCAN domain containing 5A	19q13.43	79149	AW469591	Hs.177688	3.98062	0.17715	0.000645591	0.0506538	1.63033	M	Nucleus	transcription regulator
	WDR19	WD repeat domain 19	4p14	57728	BC032578	Hs.438482	3.28779	0.214201	0.00219718	0.0793085	1.6293	M	Extracellular Space	other
	API5	apoptosis inhibitor 5	11p11.2	8539	AF229254	Hs.435771	4.32459	0.162462	0.000410831	0.0469681	1.62742	M	Cytoplasm	other
	ZNF280B	zinc finger protein 280B	22q11.22	140883	AW663885	Hs.43834	3.09896	0.226608	0.00322598	0.0914861	1.62704	M	Nucleus	other
	PREP	prolyl endopeptidase	6q22	5550	NM_002726	Hs.436564	2.86744	0.243394	0.00529444	0.11067	1.62216	M	Cytoplasm	peptidase
	KLHL3	kelch-like 3 (Drosophila)	5q31	26249	BC034035	Hs.655084	3.01933	0.229714	0.00384642	0.096861	1.6173	M	unknown	other
	CDC14A	CDC14 cell division cycle 14 homolog A (S. cerevisiae)	1p21	8556	NM_003672	Hs.127411	3.01986	0.229509	0.00383853	0.096861	1.61674	M	Nucleus	phosphatase
	SARDH	sarcosine dehydrogenase	9q33-q34	1757	NM_007101	Hs.198003	3.42245	0.202194	0.00168228	0.0718089	1.61552	M	Cytoplasm	enzyme
	RP4-691N24.1	ninein-like	20p11.22-p11.1	22981	NM_025176	Hs.696157	4.11334	0.167544	0.000539061	0.0494538	1.61235	M
	TRAF3	TNF receptor-associated factor 3	14q32.32	7187	NM_003300	Hs.510528	3.40685	0.201873	0.00173752	0.0718089	1.61077	M	Cytoplasm	other
	LACTB2	lactamase, beta 2	8p22-q22.3	51110	NM_016027	Hs.118554	3.06333	0.223205	0.00346666	0.093435	1.60631	M	Cytoplasm	other
	FANCA	Fanconi anemia, complementation group A	16q24.3	2175	AW083279	Hs.567267	3.06208	0.220629	0.00347455	0.093435	1.59724	M	Nucleus	other
	HSPA1A	heat shock 70kDa protein 1A	6p21.3	3303	NM_005345	Hs.520028	2.99097	0.22515	0.00410189	0.0984043	1.59485	M
	AHCY	S-adenosylhomocysteine hydrolase	20cen-q13.1	191	NM_000687	Hs.388004	4.04744	0.165454	0.000580489	0.0494538	1.59071	M	Cytoplasm	enzyme
	GLCE	glucuronic acid epimerase	15q23	26035	W87398	Hs.183006	2.8337	0.230617	0.00568209	0.114653	1.57298	M	Cytoplasm	enzyme
	SREBF2	sterol regulatory element binding transcription factor 2	22q13	6721	NM_004599	Hs.443258	2.7847	0.234226	0.00632718	0.118787	1.57162	M	Nucleus	transcription regulator
	KRR1	KRR1, small subunit (SSU) processome component, homolog (yeast)	12q21.2	11103	AI950314	Hs.645517	2.77124	0.231876	0.00650473	0.120136	1.56112	M	Nucleus	other
	BRP44	brain protein 44	1q24	25874	NM_015415	Hs.517768	3.79718	0.168678	0.000852732	0.0550938	1.55887	M	Plasma Membrane	other
	B4GALT4	UDP-Gal:betaGlcNAc beta 1,4- galactosyltransferase, polypeptide 4	3q13.3	8702	BC004523	Hs.13225	3.25145	0.196015	0.00236289	0.0815136	1.55545	M	Cytoplasm	enzyme
	NPM1	nucleophosmin (nucleolar phosphoprotein B23, numatrin)	5q35	4869	BC002398	Hs.557550	4.01104	0.158479	0.000612054	0.050121	1.55366	M	Nucleus	transcription regulator
	DPH5	DPH5 homolog (S. cerevisiae)	1p21.2	51611	NM_015958	Hs.440776	3.01399	0.209274	0.00391843	0.0978448	1.54837	M	unknown	enzyme
	SNRPN	small nuclear ribonucleoprotein polypeptide N	15q11.2	6638	AF400500	Hs.632166	2.85266	0.220584	0.00545719	0.112343	1.54676	M	Nucleus	other
	ACAP1	ArfGAP with coiled-coil, ankyrin repeat and PH domains 1	17p13.1	9744	NM_014716	Hs.337242	4.01056	0.155215	0.00061304	0.050121	1.53954	M	Nucleus	other
	KLF9	Kruppel-like factor 9	9q13	687	BF438302	Hs.150557	3.32772	0.18684	0.00203738	0.0776592	1.53874	M	Nucleus	transcription regulator	dasatinib, sunitinib, pazopanib, KRN-951, OSI-930, telatinib, tandutinib, imatinib, sorafenib
	PARD3	par-3 partitioning defective 3 homolog (C. elegans)	10p11.22-p11.21	56288	AF196186	Hs.131489	2.94397	0.211109	0.0045438	0.104606	1.53847	M	Plasma Membrane	other
	ERBB2IP	erbb2 interacting protein	5q12.3	55914	NM_018695	Hs.591774	2.99162	0.207636	0.00409696	0.0984043	1.53812	M	Extracellular Space	cytokine
	B9D1	B9 protein domain 1	17p11.2	27077	NM_015681	Hs.462445	2.88332	0.214943	0.00511245	0.10886	1.53661	M	Extracellular Space	other
	TAF5L	TAF5-like RNA polymerase II, p300/CBP-associated factor (PCAF)-associated factor, 65kDa	1q42.13	27097	BC041094	Hs.270621	3.16739	0.194745	0.00280381	0.0866616	1.53351	M	Nucleus	transcription regulator
	IDI1	isopentenyl-diphosphate delta isomerase 1	10p15.3	3422	NM_004508	Hs.283652	3.60225	0.170958	0.0012246	0.0632234	1.53244	M	Cytoplasm	enzyme
	FAM120A	family with sequence similarity 120A	9q22.31	23196	BF591199	Hs.372003	2.72768	0.224153	0.00712024	0.122856	1.52776	M	Cytoplasm	other
	C2orf3	chromosome 2 open reading frame 3	2p11.2-p11.1	6936	BC000853	Hs.303808	2.89489	0.208413	0.00500543	0.108117	1.51922	M	Nucleus	transcription regulator
	GNG4	guanine nucleotide binding protein (G protein), gamma 4	1q42.3	2786	AF493872	Hs.159711	3.09981	0.194528	0.00321908	0.0914861	1.51887	M	Plasma Membrane	enzyme
	NME5	non-metastatic cells 5, protein expressed in (nucleoside-diphosphate kinase)	5q31	8382	NM_003551	Hs.519602	2.721	0.221028	0.0072248	0.123359	1.51721	M	unknown	kinase
	NME2	non-metastatic cells 2, protein (NM23B) expressed in	17q21.3	4831	NM_002512	---	3.18128	0.186482	0.00272588	0.085823	1.50864	M	Nucleus	kinase
	NEDD4	neural precursor cell expressed, developmentally down-regulated 4	15q	4734	D42055	Hs.1565	2.96894	0.198135	0.00431002	0.101636	1.50342	M	Cytoplasm	enzyme
	POR	P450 (cytochrome) oxidoreductase	7q11.2	5447	AF258341	Hs.354056	3.03652	0.19345	0.00368465	0.0958846	1.50255	M	Cytoplasm	enzyme
	PALM	paralemmin	19p13.3	5064	NM_002579	Hs.631841	3.36517	0.174161	0.00188647	0.075	1.50117	M	Plasma Membrane	other
	FLJ11710	hypothetical protein FLJ11710	17q23.2	79904	NM_024846	Hs.657294	2.8129	0.207141	0.00595926	0.117633	1.49761	M	unknown	other
	BRWD1	bromodomain and WD repeat domain containing 1	21q22.2	54014	NM_018963	Hs.654740	3.17436	0.183108	0.00276731	0.0865895	1.49614	M	Nucleus	transcription regulator
	STIL	SCL/TAL1 interrupting locus	1q32|1p32	6491	NM_003035	Hs.525198	2.79154	0.207144	0.00622263	0.118137	1.49304	M	Nucleus	other
	KRT8P12	keratin 8 pseudogene 12	3q26.1	90133	AI357616	Hs.595594	3.15441	0.181439	0.00287581	0.0877096	1.48693	M
	FHIT	fragile histidine triad gene	3p14.2	2272	NM_002012	Hs.655995	2.82149	0.201873	0.00584385	0.116363	1.48409	M	Cytoplasm	enzyme	palifermin
	MAPK10	mitogen-activated protein kinase 10	4q22.1-q23	5602	NM_002753	Hs.125503	2.88808	0.197103	0.00506757	0.108615	1.48375	M	Cytoplasm	kinase
	RNF114	ring finger protein 114	20q13.13	55905	AL031685	Hs.144949	3.34246	0.170034	0.00197524	0.0767241	1.48281	M	unknown	other
	PTK7	PTK7 protein tyrosine kinase 7	6p21.1-p12.2	5754	BC046109	Hs.90572	2.94161	0.193007	0.00456648	0.104606	1.48221	M	Plasma Membrane	kinase	misoprostol, prostaglandin E2, prostaglandin E1, diclofenac/misoprostol, ONO-4819
	ACAD8	acyl-Coenzyme A dehydrogenase family, member 8	11q25	27034	BC001964	Hs.14791	2.9399	0.192892	0.00458128	0.104606	1.48153	M	Cytoplasm	enzyme
	THEM2	thioesterase superfamily member 2	6p22.2	55856	NM_018473	Hs.9676	2.92239	0.193107	0.0047322	0.105672	1.4787	M
	ARHGAP19	Rho GTPase activating protein 19	10q24.1	84986	AV717623	Hs.80305	4.14987	0.135767	0.000507497	0.0494538	1.47776	M	Cytoplasm	other
	GNG5	guanine nucleotide binding protein (G protein), gamma 5	1p22	2787	NM_005274	Hs.645427	3.78734	0.147663	0.000869501	0.0550938	1.4735	M	Plasma Membrane	other
	ING2	inhibitor of growth family, member 2	4q35.1	3622	NM_001564	Hs.107153	2.72691	0.204444	0.00713504	0.122856	1.47172	M	Nucleus	transcription regulator	tocilizumab
	NUP37	nucleoporin 37kDa	12q23.2	79023	NM_024057	Hs.444276	2.90832	0.189686	0.00486536	0.106996	1.46578	M	Nucleus	transporter
	TANC2	tetratricopeptide repeat, ankyrin repeat and coiled-coil containing 2	17q23.3	26115	NM_015623	Hs.410889	3.03428	0.181289	0.00370043	0.0959463	1.46417	M	Nucleus	transcription regulator
	CETN2	centrin, EF-hand protein, 2	Xq28	1069	BC005334	Hs.82794	3.29968	0.166127	0.0021449	0.0785018	1.46223	M	Nucleus	enzyme
	OXA1L	oxidase (cytochrome c) assembly 1-like	14q11.2	5018	BC001669	Hs.151134	4.05331	0.134725	0.00057753	0.0494538	1.46012	M	Cytoplasm	enzyme
	IQCA1	IQ motif containing with AAA domain 1	2q37.2-q37.3	79781	AK090907	Hs.591594	2.73963	0.198658	0.00692888	0.122806	1.45826	M	unknown	other
	SMC5	structural maintenance of chromosomes 5	9q21.11	23137	AW183677	Hs.534189	3.17193	0.170453	0.00278112	0.0866411	1.45464	M	Nucleus	other
	ODC1	ornithine decarboxylase 1	2p25	4953	NM_002539	Hs.467701	3.20633	0.166962	0.00258779	0.0839841	1.44928	M	Cytoplasm	enzyme
	CTNNBIP1	catenin, beta interacting protein 1	1p36.22	56998	NM_020248	Hs.463759	3.68834	0.142273	0.00103817	0.0601429	1.43868	M	Cytoplasm	other
	GNAQ	guanine nucleotide binding protein (G protein), q polypeptide	9q21	2776	BF222895	Hs.269782	3.05007	0.171335	0.00358207	0.0948828	1.43653	M	Plasma Membrane	enzyme
	ZNF706	zinc finger protein 706	8q22.3	51123	NM_016096	Hs.374485	2.88246	0.179823	0.00512281	0.10886	1.4323	M	unknown	other
	SULT4A1	sulfotransferase family 4A, member 1	22q13.2-q13.31	25830	NM_014351	Hs.189810	3.29542	0.156555	0.00216167	0.0788309	1.4299	M	Cytoplasm	enzyme
	NONO	non-POU domain containing, octamer-binding	Xq13.1	4841	NM_007363	Hs.533282	2.85556	0.178103	0.00543253	0.112343	1.42265	M	Nucleus	other
	ARFGEF2	ADP-ribosylation factor guanine nucleotide-exchange factor 2 (brefeldin A-inhibited)	20q13.13	10564	AV657604	Hs.62578	2.98203	0.169348	0.00417883	0.0996824	1.41912	M	Cytoplasm	other
	ARHGEF9	Cdc42 guanine nucleotide exchange factor (GEF) 9	Xq11.1	23229	AI625739	Hs.54697	2.70427	0.182736	0.00748225	0.125588	1.40851	M	Cytoplasm	other
	IFT140	intraflagellar transport 140 homolog (Chlamydomonas)	16p13.3	9742	NM_014714	Hs.389438	3.18464	0.153733	0.00270221	0.0853427	1.40404	M	unknown	other
	FLJ12986	hypothetical protein FLJ12986	16q24.3	197319	NM_025148	Hs.54713	3.35535	0.145514	0.00193381	0.07575	1.40274	M
	TBC1D2B	TBC1 domain family, member 2B	15q24.3-q25.1	23102	BF195608	Hs.567426	2.81249	0.172119	0.00596617	0.117633	1.3987	M	unknown	other
	C16orf35	chromosome 16 open reading frame 35	16p13.3	8131	BE791629	Hs.19699	3.31206	0.143592	0.0021015	0.0782664	1.39048	M
	KDELC1	KDEL (Lys-Asp-Glu-Leu) containing 1	13q33	79070	NM_024089	Hs.408629	3.16515	0.149624	0.00281959	0.0868845	1.38855	M	Cytoplasm	other
	ZNF331	zinc finger protein 331	19q13.41	55422	NM_018555	Hs.185674	3.16895	0.14934	0.00279493	0.0866514	1.38823	M	Nucleus	other
	RPLP0	ribosomal protein, large, P0	12q24.2	6175	NM_001002	Hs.546285	2.88181	0.164191	0.00513267	0.10886	1.38815	M	Cytoplasm	other
	PGRMC2	progesterone receptor membrane component 2	4q26	10424	NM_006320	Hs.507910	2.78846	0.16903	0.00626899	0.118573	1.38639	M	Nucleus	ligand-dependent nuclear receptor
	GTF2F1	general transcription factor IIF, polypeptide 1, 74kDa	19p13.3	2962	AW190445	Hs.68257	2.76122	0.168676	0.00662803	0.120421	1.38104	M	Nucleus	transcription regulator
	MAGEF1	melanoma antigen family F, 1	3q13	64110	NM_022149	Hs.306123	2.92045	0.158623	0.00474502	0.105725	1.37864	M	unknown	other
	CDC40	cell division cycle 40 homolog (S. cerevisiae)	6q21	51362	BG528818	Hs.428147	3.4513	0.132414	0.00161422	0.0712826	1.37268	M	Nucleus	other
	EIF3F	eukaryotic translation initiation factor 3, subunit F	11p15.4	8665	NM_003754	Hs.516023	3.39362	0.134591	0.00178586	0.073004	1.37245	M	Cytoplasm	translation regulator
	RPS16	ribosomal protein S16	19q13.1	6217	NM_001020	Hs.397609	4.11148	0.110321	0.000541034	0.0494538	1.36944	M	Cytoplasm	other
	PBX2	pre-B-cell leukemia homeobox 2	6p21.3	5089	BE397715	Hs.509545	3.30949	0.136829	0.0021084	0.0782664	1.36873	M	Nucleus	transcription regulator
	THUMPD1	THUMP domain containing 1	16p12.2	55623	NM_017736	Hs.460232	3.48391	0.129668	0.00150868	0.0695227	1.3677	M	unknown	other
	DVL2	dishevelled, dsh homolog 2 (Drosophila)	17p13.2	1856	NM_004422	Hs.118640	3.92209	0.111951	0.000688992	0.0521269	1.35574	M	Cytoplasm	other
	EIF2S2	eukaryotic translation initiation factor 2, subunit 2 beta, 38kDa	20pter-q12	8894	AL031668	Hs.429180	3.51684	0.122719	0.00141793	0.0672196	1.34871	M	Cytoplasm	translation regulator
	NGFRAP1	nerve growth factor receptor (TNFRSF16) associated protein 1	Xq22.2	27018	NM_014380	Hs.448588	3.21989	0.133959	0.00250247	0.0834539	1.34848	M	Plasma Membrane	other
	GATAD1	GATA zinc finger domain containing 1	7q21-q22	57798	NM_021167	Hs.21145	2.77025	0.155672	0.00651065	0.120136	1.3484	M	unknown	other
	MUTYH	mutY homolog (E. coli)	1p34.3-p32.1	4595	NM_012222	Hs.271353	3.13051	0.136719	0.00302673	0.088942	1.34537	M	Nucleus	enzyme
	ATXN10	ataxin 10	22q13.31	25814	AW241832	Hs.475125	4.16535	0.102332	0.000499605	0.0494538	1.34374	M	Cytoplasm	other
	CETN3	centrin, EF-hand protein, 3 (CDC31 homolog, yeast)	5q14.3	1070	BC005383	Hs.591767	2.84565	0.149146	0.00554597	0.113149	1.34203	M	Nucleus	other
	RPS10	ribosomal protein S10	6p21.31	6204	AA320764	Hs.645317	3.24169	0.125809	0.00240235	0.0820034	1.32669	M	Cytoplasm	other
	UBAP2L	ubiquitin associated protein 2-like	1q21.3	9898	NM_014847	Hs.490551	3.32977	0.122231	0.00202555	0.0776592	1.32593	M	unknown	other
	C21orf59	chromosome 21 open reading frame 59	21q22.1	56683	NM_017835	Hs.5811	3.53191	0.11507	0.00137749	0.066564	1.32539	M	Cytoplasm	other
	RPL18	ribosomal protein L18	19q13	6141	NM_000979	Hs.515517	4.58733	0.088214	0.000290491	0.0464667	1.32378	M	Cytoplasm	other
	TTC22	tetratricopeptide repeat domain 22	1p32.3	55001	AI923972	Hs.16230	2.85243	0.141809	0.00546212	0.112343	1.32363	M	unknown	other	CGS-8216, fluoxetine/olanzapine, estazolam, clorazepate, temazepam, zolpidem, chlordiazepoxide, lorazepam, olanzapine, triazolam, flumazenil, clonazepam, flurazepam, midazolam, alprazolam, zaleplon, SSR180575, PK 11195
	SIVA1	SIVA1, apoptosis-inducing factor	14q32.33	10572	NM_006427	Hs.112058	3.01882	0.13253	0.00385036	0.096861	1.31958	M	Cytoplasm	other
	GAL3ST1	galactose-3-O-sulfotransferase 1	22q12.2	9514	NM_004861	Hs.17958	3.50338	0.113985	0.00144457	0.0680415	1.3189	M	Cytoplasm	enzyme
	DAP	death-associated protein	5p15.2	1611	NM_004394	Hs.75189	2.96849	0.134019	0.00431495	0.101636	1.31753	M	Cytoplasm	transcription regulator
	NDUFA7	NADH dehydrogenase (ubiquinone) 1 alpha subcomplex, 7, 14.5kDa	19p13.2	4701	AA749262	Hs.333427	2.74266	0.144446	0.00687858	0.122373	1.31601	M	Cytoplasm	enzyme
	NAE1	NEDD8 activating enzyme E1 subunit 1	16q22	8883	NM_003905	Hs.460978	2.79612	0.14082	0.00616344	0.118137	1.3138	M	Cytoplasm	enzyme
	TINP1	TGF beta-inducible nuclear protein 1	5q13.3	10412	NM_014886	Hs.482526	2.76923	0.141736	0.00651756	0.120136	1.31267	M
	MRP63	mitochondrial ribosomal protein 63	13q12.11	78988	BF303597	Hs.458367	2.72846	0.143366	0.00710446	0.122856	1.31145	M	Cytoplasm	other
	GPX4	glutathione peroxidase 4 (phospholipid hydroperoxidase)	19p13.3	2879	NM_002085	Hs.433951	2.99052	0.130524	0.00410584	0.0984043	1.3107	M	Cytoplasm	enzyme
	LGTN	ligatin	1q31-q32	1939	NM_006893	Hs.497581	3.28123	0.117664	0.00223466	0.080053	1.30684	M
	RPS3	ribosomal protein S3	11q13.3-q13.5	6188	U14990	Hs.546286	4.96926	0.076772	0.00021158	0.0463208	1.3027	M	Cytoplasm	enzyme
	RPSA	ribosomal protein SA	3p22.2	3921	AW304232	Hs.530892	3.67071	0.103204	0.00106974	0.060927	1.30029	M	Cytoplasm	translation regulator
	GBL	G protein beta subunit-like	16p13.3	64223	NM_022372	Hs.29203	3.04441	0.124244	0.00362645	0.0950517	1.29976	M
	C19orf53	chromosome 19 open reading frame 53	19p13.13	28974	NM_014047	Hs.231616	2.90319	0.13023	0.00491665	0.10789	1.29961	M	unknown	other
	RPS14	ribosomal protein S14	5q31-q33	6208	AF116710	Hs.381126	2.93252	0.128303	0.00463849	0.105044	1.29796	M	Cytoplasm	translation regulator
	IQCB1	IQ motif containing B1	3q13.33|3q21.1	9657	NM_014642	Hs.604110	2.7288	0.135621	0.00709558	0.122856	1.29243	M	Extracellular Space	other
	IQWD1	IQ motif and WD repeats 1	1q24.2	55827	NM_018442	Hs.435741	2.85224	0.12946	0.00546311	0.112343	1.29168	M
	DOM3Z	dom-3 homolog Z (C. elegans)	6p21.3	1797	NM_005510	Hs.153299	3.26038	0.110723	0.00232492	0.0815136	1.28432	M	unknown	other
	TRIT1	tRNA isopentenyltransferase 1	1p35.3-p34.1	54802	NM_017646	Hs.356554	3.33415	0.108099	0.00200483	0.0772814	1.2838	M	Cytoplasm	enzyme
	HMX1	H6 family homeobox 1	4p16.1	3166	NM_018942	Hs.104134	2.75695	0.129793	0.0066882	0.120649	1.2815	M	Nucleus	transcription regulator
	MSX2	msh homeobox 2	5q34-q35	4488	D31771	Hs.89404	2.70638	0.131633	0.00744674	0.125588	1.28009	M	Nucleus	transcription regulator
	RPS2	ribosomal protein S2	16p13.3	6187	NM_002952	Hs.498569	2.7454	0.128488	0.00683616	0.122373	1.27699	M	Cytoplasm	other
	PRTN3	proteinase 3	19p13.3	5657	NM_002777	Hs.928	2.83587	0.124124	0.00565644	0.114653	1.27633	M	Extracellular Space	peptidase
	CYP7B1	cytochrome P450, family 7, subfamily B, polypeptide 1	8q21.3	9420	NM_004820	Hs.667720	2.80984	0.123613	0.00600266	0.117633	1.27221	M	Cytoplasm	enzyme
	USP12	ubiquitin specific peptidase 12	13q12.13	219333	AI820101	Hs.42400	4.1004	0.0846666	0.000547938	0.0494538	1.27206	M	Cytoplasm	peptidase
	TEX2	testis expressed 2	17q23.3	55852	NM_018469	Hs.175414	3.1235	0.11064	0.0030721	0.089727	1.27066	M	unknown	other
	DGUOK	deoxyguanosine kinase	2p13	1716	NM_001929	Hs.469022	2.72278	0.126433	0.00719817	0.123359	1.26949	M	Cytoplasm	kinase
	SF3A1	splicing factor 3a, subunit 1, 120kDa	22q12.2	10291	BF129339	Hs.406277	2.73521	0.125706	0.00700089	0.122856	1.26912	M	Nucleus	other
	RPL4	ribosomal protein L4	15q22	6124	AI953886	Hs.644628	3.97605	0.0847785	0.000649536	0.0506538	1.2632	M	Cytoplasm	enzyme
	CCNG1	cyclin G1	5q32-q34	900	BC000196	Hs.79101	2.7366	0.123054	0.00698017	0.122856	1.26291	M	Nucleus	other
	UFC1	ubiquitin-fold modifier conjugating enzyme 1	1q23.3	51506	NM_016406	Hs.301412	3.79434	0.0886848	0.000858651	0.0550938	1.26269	M	unknown	enzyme
	RPS6	ribosomal protein S6	9p21	6194	BE741754	Hs.408073	3.91289	0.0857848	0.000704774	0.0521942	1.26196	M	Cytoplasm	other
	PRODH2	proline dehydrogenase (oxidase) 2	19q13.1	58510	U95090	Hs.515366	2.88364	0.112791	0.00510801	0.10886	1.25288	M	Cytoplasm	enzyme
	PTBP1	polypyrimidine tract binding protein 1	19p13.3	5725	NM_002819	Hs.172550	2.83436	0.112694	0.0056742	0.114653	1.24783	M	Nucleus	enzyme
	EIF3G	eukaryotic translation initiation factor 3, subunit G	19p13.2	8666	BC000733	Hs.529059	2.99997	0.106112	0.00403581	0.098369	1.24689	M	Cytoplasm	translation regulator
	THOP1	thimet oligopeptidase 1	19q13.3	7064	NM_003249	Hs.78769	2.92969	0.108601	0.00466611	0.105044	1.24675	M	Cytoplasm	peptidase
	WDR13	WD repeat domain 13	Xp11.23	64743	AF158978	Hs.521973	2.72741	0.1158	0.00712715	0.122856	1.24473	M	Nucleus	other
	RPS5	ribosomal protein S5	19q13.4	6193	NM_001009	Hs.378103	3.1893	0.098219	0.00268051	0.0851881	1.2425	M	Cytoplasm	other
	SNTG2	syntrophin, gamma 2	2p25.3	54221	BC035783	Hs.657453	3.05812	0.102432	0.00350809	0.0938391	1.2425	M	Plasma Membrane	other
	SMPD2	sphingomyelin phosphodiesterase 2, neutral membrane (neutral sphingomyelinase)	6q21	6610	NM_003080	Hs.55235	2.80136	0.110423	0.00609538	0.117633	1.23913	M	Cytoplasm	enzyme
	VAC14	Vac14 homolog (S. cerevisiae)	16q22.1	55697	U25801	Hs.445061	3.1229	0.0985195	0.00307605	0.089727	1.2377	M	Cytoplasm	other
	AGPAT1	1-acylglycerol-3-phosphate O-acyltransferase 1 (lysophosphatidic acid acyltransferase, alpha)	6p21.3	10554	AF007145	Hs.409230	3.06687	0.100211	0.00343904	0.0932219	1.23742	M	Cytoplasm	enzyme
	RPS20	ribosomal protein S20	8q12	6224	NM_001023	Hs.8102	3.28774	0.0929969	0.00219915	0.0793085	1.23606	M	Cytoplasm	other
	FOXK2	forkhead box K2	17q25	3607	NM_004514	Hs.696000	2.85345	0.104814	0.00545127	0.112343	1.23036	M	Nucleus	transcription regulator
	IGBP1	immunoglobulin (CD79A) binding protein 1	Xq13.1-q13.3	3476	NM_001551	Hs.496267	3.51656	0.0848841	0.00141892	0.0672196	1.22987	M	Cytoplasm	phosphatase
	RPS6KB2	ribosomal protein S6 kinase, 70kDa, polypeptide 2	11q13.1	6199	NM_003952	Hs.534345	2.86239	0.103352	0.00534573	0.111506	1.22759	M	Cytoplasm	kinase
	PES1	pescadillo homolog 1, containing BRCT domain (zebrafish)	22q12.1	23481	NM_014303	Hs.517543	2.96791	0.0993122	0.00432087	0.101636	1.22667	M	Nucleus	other
	TRPC4AP	transient receptor potential cation channel, subfamily C, member 4 associated protein	20q11.22	26133	AL117480	Hs.168073	2.82085	0.103603	0.00585372	0.116363	1.22455	M	Cytoplasm	transporter
	RPL6	ribosomal protein L6	12q24.1	6128	NM_000970	Hs.546283	3.32625	0.0849807	0.00204528	0.0776592	1.21644	M	Cytoplasm	other
	RPL10A	ribosomal protein L10a	6p21.3-p21.2	4736	NM_007104	Hs.546269	2.83333	0.0977355	0.00568899	0.114653	1.2116	M	unknown	other
	RPS8	ribosomal protein S8	1p34.1-p32	6202	NM_001012	Hs.512675	4.46439	0.061468	0.000325015	0.0464667	1.2095	M	Cytoplasm	other
	EIF3EIP	eukaryotic translation initiation factor 3, subunit E interacting protein	22q	51386	NM_016091	Hs.446852	3.01084	0.0887901	0.00394604	0.0982924	1.20358	M
	RPS12	ribosomal protein S12	6q23.2	6206	AI799007	Hs.546289	3.45779	0.0749756	0.00159351	0.0711674	1.19686	M	Cytoplasm	other
	APOC4	apolipoprotein C-IV	19q13.2	346	NM_001646	Hs.655423	3.04424	0.0846408	0.00362843	0.0950517	1.19554	M	Extracellular Space	transporter
	RPL7A	ribosomal protein L7a	9q34	6130	NM_000972	Hs.499839	2.76178	0.0928145	0.00661817	0.120421	1.19444	M	Nucleus	other
	FAU	Finkel-Biskis-Reilly murine sarcoma virus (FBR-MuSV) ubiquitously expressed	11q13	2197	NM_001997	Hs.387208	2.99502	0.0829432	0.00406836	0.098369	1.1879	M	Cytoplasm	other
	UBA52	ubiquitin A-52 residue ribosomal protein fusion product 1	19p13.1-p12	7311	AF348700	Hs.5308	3.19176	0.0755069	0.00266966	0.0851101	1.18181	M	Cytoplasm	other
	EEF2	eukaryotic translation elongation factor 2	19pter-q12	1938	AI004246	Hs.515070	2.90204	0.0825569	0.00493145	0.107942	1.18065	M	Cytoplasm	translation regulator	bosentan, avosentan, clazosentan, ambrisentan, sitaxsentan, ZD4054, SB 234551, TBC 3214, BSF 302146, PD 180988, atrasentan
	RPL5	ribosomal protein L5	1p22.1	6125	R49575	Hs.180946	2.8737	0.0823851	0.0052175	0.109907	1.17834	M	Cytoplasm	other
	SNRPD3	small nuclear ribonucleoprotein D3 polypeptide 18kDa	22q11.23	6634	NM_004175	Hs.356549	2.80229	0.0827299	0.00608651	0.117633	1.17433	M	Nucleus	other
	RPS9	ribosomal protein S9	19q13.4	6203	AK095055	Hs.546288	2.80777	0.0820937	0.00603225	0.117633	1.17324	M	Cytoplasm	translation regulator
	RPS29	ribosomal protein S29	14q	6235	NM_001032	Hs.156367	3.84097	0.0575376	0.000794535	0.0537	1.16554	M	Cytoplasm	other
	RPL34	ribosomal protein L34	4q25	6164	NM_000995	Hs.646587	2.93006	0.0750837	0.00466118	0.105044	1.16473	M	Cytoplasm	other
	NKRF	NFKB repressing factor	Xq24	55922	NM_017544	Hs.437084	-2.80457	0.109167	0.00606974	0.117633	-1.23642	EM	Nucleus	transcription regulator
	ACAP2	ArfGAP with coiled-coil, ankyrin repeat and PH domains 2	3q29	23527	NM_012287	Hs.654597	-2.79314	0.114656	0.0062029	0.118137	-1.24855	EM	Nucleus	other
	CCL13	chemokine (C-C motif) ligand 13	17q11.2	6357	NM_005408	Hs.414629	-2.79022	0.120182	0.00624729	0.118383	-1.26167	EM	Extracellular Space	cytokine
	RARG	retinoic acid receptor, gamma	12q13	5916	M57707	Hs.1497	-3.11986	0.110155	0.00309381	0.0898711	-1.26898	EM	Nucleus	ligand-dependent nuclear receptor
	PPT1	palmitoyl-protein thioesterase 1	1p32	5538	NM_000310	Hs.3873	-3.20249	0.107312	0.00260949	0.0839841	-1.26898	EM	Cytoplasm	enzyme	ISAtx-247, tacrolimus, pimecrolimus, cyclosporin A
	MAPRE3	microtubule-associated protein, RP/EB family, member 3	2p23.3-p23.1	22924	BG222594	Hs.515860	-3.27887	0.106973	0.00224748	0.0802289	-1.27522	EM	Cytoplasm	enzyme
	TREX1	three prime repair exonuclease 1	3p21.31	11277	NM_016381	Hs.694840	-3.20036	0.111836	0.00261935	0.0840348	-1.28157	EM	Nucleus	enzyme
	THADA	thyroid adenoma associated	2p21	63892	BC037990	Hs.369592	-2.77728	0.144266	0.00642878	0.119844	-1.32012	EM	unknown	other
	GNA13	guanine nucleotide binding protein (G protein), alpha 13	17q24.3	10672	NM_006572	Hs.515018	-2.77283	0.14624	0.00647909	0.120082	-1.32455	EM	Plasma Membrane	enzyme
	ECH1	enoyl Coenzyme A hydratase 1, peroxisomal	19q13.1	1891	NM_001398	Hs.196176	-2.80566	0.146133	0.00605396	0.117633	-1.32869	EM	Cytoplasm	enzyme
	SLC35A3	solute carrier family 35 (UDP-N-acetylglucosamine (UDP-GlcNAc) transporter), member A3	1p21	23443	NM_012243	Hs.448979	-3.15288	0.133317	0.00288962	0.0877096	-1.33824	EM	Cytoplasm	transporter
	AGBL5	ATP/GTP binding protein-like 5	2p23.3	60509	NM_021831	Hs.138207	-2.89879	0.147561	0.00496498	0.107976	-1.34513	EM	Cytoplasm	peptidase	articaine/epinephrine, bupivacaine/epinephrine, carteolol, dipivefrin, epinephrine/prilocaine, epinephrine/lidocaine, KUL 7211, PYM-50018, nebivolol, bisoprolol/hydrochlorothiazide, carvedilol, ephedrine, guanethidine, levalbuterol, propranolol, betaxolol, pindolol, esmolol, atenolol, metoprolol, dorzolamide/timolol, levobetaxolol, fluoxetine/olanzapine, hydrochlorothiazide/metoprolol, atenolol/c…
	SOS2	son of sevenless homolog 2 (Drosophila)	14q21	6655	L20686	Hs.291533	-3.30326	0.130679	0.00213701	0.0784964	-1.34879	EM	Cytoplasm	other
	NTAN1	N-terminal asparagine amidase	16p13.11	123803	AA643304	Hs.592045	-4.72465	0.094663	0.00025794	0.0464667	-1.36344	EM	Nucleus	enzyme
	P2RY6	pyrimidinergic receptor P2Y, G-protein coupled, 6	11q13.5	5031	NM_004154	Hs.16362	-2.93701	0.152564	0.0046089	0.105	-1.36423	EM	Plasma Membrane	G-protein coupled receptor	TT-235, OXT
	DDB2	damage-specific DNA binding protein 2, 48kDa	11p12-p11	1643	NM_000107	Hs.702063	-2.77837	0.169104	0.00640412	0.119788	-1.38495	EM	Nucleus	other
	PPP3CC	protein phosphatase 3 (formerly 2B), catalytic subunit, gamma isoform	8p21.3	5533	NM_005605	Hs.655661	-3.04824	0.155472	0.0035939	0.0948828	-1.38887	EM	Cytoplasm	phosphatase	ISAtx-247, tacrolimus, pimecrolimus, cyclosporin A
	MEGF9	multiple EGF-like-domains 9	9q32-q33.3	1955	W68084	Hs.494977	-3.14501	0.150821	0.00293401	0.0878088	-1.38928	EM	unknown	other
	COL4A5	collagen, type IV, alpha 5	Xq22	1287	AW052179	Hs.369089	-2.95445	0.160944	0.00445108	0.103025	-1.3904	EM	Extracellular Space	other	collagenase clostridium histolyticum
	ANXA4	annexin A4	2p13	307	BC000182	Hs.422986	-3.3848	0.140555	0.00182334	0.0737251	-1.39064	EM	Plasma Membrane	other
	SCGN	secretagogin, EF-hand calcium binding protein	6p22.3-p22.1	10590	NM_006998	Hs.116428	-2.80987	0.169937	0.0059997	0.117633	-1.39233	EM	Cytoplasm	other
	WNT11	wingless-type MMTV integration site family, member 11	11q13.5	7481	NM_004626	Hs.108219	-2.95097	0.164268	0.00448264	0.103519	-1.39934	EM	Extracellular Space	other
	SCN1B	sodium channel, voltage-gated, type I, beta	19q13.1	6324	NM_001037	Hs.436646	-3.22498	0.15044	0.00247238	0.0832724	-1.39975	EM	Plasma Membrane	ion channel
	ARL6IP5	ADP-ribosylation-like factor 6 interacting protein 5	3p14	10550	N92494	Hs.518060	-2.9546	0.168974	0.00444318	0.103025	-1.41348	EM	Cytoplasm	other
	CD46	CD46 molecule, complement regulatory protein	1q32	4179	NM_002389	Hs.510402	-3.67995	0.13569	0.00105494	0.0604237	-1.41356	EM	Plasma Membrane	other	alefacept, siplizumab
	GGA2	golgi associated, gamma adaptin ear containing, ARF binding protein 2	16p12	23062	AA868560	Hs.460336	-2.79559	0.180582	0.00617035	0.118137	-1.41896	EM	Cytoplasm	transporter
	C7orf23	chromosome 7 open reading frame 23	7q21.1-q21.2	79161	NM_024315	Hs.196129	-2.9303	0.182092	0.0046592	0.105044	-1.44752	EM	unknown	other
	KCNC4	potassium voltage-gated channel, Shaw-related subfamily, member 4	1p21	3749	NM_004978	Hs.153521	-3.21366	0.171456	0.00254241	0.0838799	-1.4651	EM	Plasma Membrane	ion channel
	SLC37A1	solute carrier family 37 (glycerol-3-phosphate transporter), member 1	21q22.3	54020	NM_018964	Hs.547009	-3.26609	0.17077	0.00229384	0.0815136	-1.47197	EM	Plasma Membrane	transporter
	MSN	moesin	Xq11.2-q12	4478	NM_002444	Hs.87752	-2.86117	0.195608	0.00536348	0.111506	-1.47393	EM	Plasma Membrane	other
	ADPRH	ADP-ribosylarginine hydrolase	3q13.31-q13.33	141	NM_001125	Hs.99884	-3.48703	0.163463	0.00150079	0.0694749	-1.48452	EM	unknown	enzyme
	VAV1	vav 1 guanine nucleotide exchange factor	19p13.2	7409	NM_005428	Hs.116237	-3.26161	0.174837	0.00231949	0.0815136	-1.48478	EM	Nucleus	transcription regulator
	PHLDA3	pleckstrin homology-like domain, family A, member 3	1q31	23612	NM_012396	Hs.268557	-3.1492	0.181104	0.00291034	0.0878088	-1.48487	EM	Plasma Membrane	other
	ELN	elastin	7q11.23	2006	AA479278	Hs.647061	-3.02423	0.191509	0.00379611	0.0967043	-1.49399	EM	Extracellular Space	other
	PIGN	phosphatidylinositol glycan anchor biosynthesis, class N	18q21.33	23556	NM_012327	Hs.157031	-3.64637	0.159359	0.00112399	0.0619293	-1.49597	EM	Cytoplasm	enzyme
	MYO7A	myosin VIIA	11q13.5	4647	NM_000260	Hs.370421	-3.65707	0.161286	0.00110327	0.0613388	-1.50507	EM	Cytoplasm	enzyme
	SIGLEC6	sialic acid binding Ig-like lectin 6	19q13.3	946	D86358	Hs.397255	-3.09115	0.193456	0.0032753	0.0917265	-1.51362	EM	Extracellular Space	other
	MSRA	methionine sulfoxide reductase A	8p23.1	4482	NM_012331	Hs.490981	-3.53137	0.169811	0.00137946	0.066564	-1.51537	EM	Cytoplasm	enzyme
	LRP5	low density lipoprotein receptor-related protein 5	11q13.4	4041	AB017498	Hs.6347	-3.61374	0.166171	0.00120191	0.0632216	-1.51624	EM	Plasma Membrane	transmembrane receptor
	ETNK1	ethanolamine kinase 1	12p12.1	55500	NM_018638	Hs.29464	-2.7868	0.215899	0.00629661	0.118787	-1.51747	EM	Cytoplasm	kinase
	CCDC92	coiled-coil domain containing 92	12q24.31	80212	NM_025140	Hs.114111	-3.19438	0.188821	0.00265486	0.0849054	-1.51905	EM	Cytoplasm	enzyme
	COQ2	coenzyme Q2 homolog, prenyltransferase (yeast)	4q21.23	27235	AF091086	Hs.144304	-3.20839	0.188854	0.00257201	0.0839841	-1.52195	EM	Cytoplasm	enzyme	collagenase clostridium histolyticum
	SECTM1	secreted and transmembrane 1	17q25	6398	BF939675	Hs.558009	-3.18013	0.192602	0.00273772	0.0859288	-1.52891	EM	Extracellular Space	cytokine
	RASA1	RAS p21 protein activator (GTPase activating protein) 1	5q13.3	5921	NM_002890	Hs.695926	-5.03064	0.122168	0.000202703	0.0463208	-1.53112	EM	Cytoplasm	transporter
	POLH	polymerase (DNA directed), eta	6p21.1	5429	AW665155	Hs.655467	-3.77162	0.163921	0.000894161	0.0556135	-1.53501	EM	Nucleus	enzyme
	CAMK2G	calcium/calmodulin-dependent protein kinase II gamma	10q22	818	AI093569	Hs.699281	-3.13232	0.198149	0.00301687	0.088942	-1.53759	EM	Cytoplasm	kinase
	AP1S2	adaptor-related protein complex 1, sigma 2 subunit	Xp22.2	8905	AF251295	Hs.653504	-3.21223	0.194154	0.00254833	0.0838799	-1.54079	EM	Cytoplasm	transporter
	ATP2C1	ATPase, Ca++ transporting, type 2C, member 1	3q22.1	27032	AF225981	Hs.584884	-3.0017	0.20927	0.00401805	0.098369	-1.5456	EM	Cytoplasm	transporter
	LBP	lipopolysaccharide binding protein	20q11.23-q12	3929	M35533	Hs.154078	-2.9015	0.217617	0.00494032	0.107942	-1.54909	EM	Plasma Membrane	transporter
	EIF5A2	eukaryotic translation initiation factor 5A2	3q26.2	56648	NM_020390	Hs.164144	-3.74115	0.169912	0.00094348	0.0578614	-1.55366	EM	Cytoplasm	translation regulator
	ARHGAP22	Rho GTPase activating protein 22	10q11.22	58504	BC043540	Hs.655672	-2.80102	0.227179	0.00610327	0.117633	-1.55437	EM	Cytoplasm	other
	TMEM176A	transmembrane protein 176A	7q36.1	55365	NM_018487	Hs.647116	-2.77429	0.229518	0.00646528	0.120082	-1.55482	EM	unknown	other
	GTDC1	glycosyltransferase-like domain containing 1	2q22.2-q22.3	79712	NM_024659	Hs.44780	-3.88005	0.166772	0.000752121	0.052911	-1.566	EM	unknown	other
	ITGAL	integrin, alpha L (antigen CD11A (p180), lymphocyte function-associated antigen 1; alpha polypeptide)	16p11.2	3683	BC008777	Hs.174103	-3.09622	0.209449	0.00324571	0.0914861	-1.56754	EM	Plasma Membrane	other
	LGALS2	lectin, galactoside-binding, soluble, 2	22q12-q13|22q13.1	3957	NM_006498	Hs.531776	-3.58449	0.18136	0.00126406	0.0643103	-1.56926	EM	Cytoplasm	other
	KIAA0427	KIAA0427	18q21.1	9811	U55962	Hs.145230	-3.62541	0.181451	0.00117035	0.0627778	-1.57771	EM
	ECE1	endothelin converting enzyme 1	1p36.1	1889	BF969352	Hs.195080	-3.12239	0.214846	0.00308	0.089727	-1.59199	EM	Plasma Membrane	peptidase
	ANGEL1	angel homolog 1 (Drosophila)	14q24.3	23357	AB018302	Hs.497448	-3.22214	0.20941	0.00248915	0.0834158	-1.59632	EM	Extracellular Space	other
	ETFDH	electron-transferring-flavoprotein dehydrogenase	4q32-q35	2110	NM_004453	Hs.155729	-2.88965	0.233563	0.00505573	0.108615	-1.5965	EM	Cytoplasm	enzyme	17-alpha-ethinylestradiol, fulvestrant, beta-estradiol, estradiol 17beta-cypionate, estrone, estradiol valerate, 3-(4-methoxy)phenyl-4-((4-(2-(1-piperidinyl)ethoxy)phenyl)methyl)-2H-1-benzopyran-7-ol, bazedoxifene, estradiol valerate/testosterone enanthate, TAS-108, ethinyl estradiol/ethynodiol diacetate, estradiol acetate, esterified estrogens, estradiol cypionate/medroxyprogesterone acetate, co…
	PRMT2	protein arginine methyltransferase 2	21q22.3	3275	NM_001535	Hs.154163	-5.06358	0.133782	0.000197771	0.0463208	-1.59927	EM	Nucleus	enzyme	Z 321
	GPD1	glycerol-3-phosphate dehydrogenase 1 (soluble)	12q12-q13	2819	BC017429	Hs.524418	-3.47387	0.195387	0.00154024	0.0700224	-1.60075	EM	Cytoplasm	enzyme
	CBFB	core-binding factor, beta subunit	16q22.1	865	NM_001755	Hs.460988	-2.89972	0.237293	0.00495709	0.107976	-1.61114	EM	Nucleus	transcription regulator
	TAP1	transporter 1, ATP-binding cassette, sub-family B (MDR/TAP)	6p21.3	6890	NM_000593	Hs.352018	-3.31552	0.20869	0.00208572	0.0782664	-1.61543	EM	Cytoplasm	transporter
	IRF7	interferon regulatory factor 7	11p15.5	3665	NM_004030	Hs.166120	-3.24755	0.214598	0.00238065	0.0818136	-1.62104	EM	Nucleus	transcription regulator
	CIDEB	cell death-inducing DFFA-like effector b	14q12	27141	NM_014430	Hs.696081	-3.47756	0.202345	0.00152644	0.0700224	-1.62864	EM	Cytoplasm	other
	PPP2R1B	protein phosphatase 2 (formerly 2A), regulatory subunit A, beta isoform	11q23.2	5519	T79584	Hs.584790	-4.58503	0.155288	0.000291478	0.0464667	-1.63807	EM	unknown	phosphatase
	SCARB1	scavenger receptor class B, member 1	12q24.31	949	NM_005505	---	-2.924	0.243644	0.00472135	0.105662	-1.63855	EM	Plasma Membrane	transporter
	IL6	interleukin 6 (interferon, beta 2)	7p21	3569	NM_000600	Hs.654458	-2.99903	0.240161	0.0040437	0.098369	-1.64747	EM	Extracellular Space	cytokine
	MRAS	muscle RAS oncogene homolog	3q22.3	22808	NM_012219	Hs.527021	-3.13198	0.230472	0.00301983	0.088942	-1.64928	EM	Plasma Membrane	enzyme
	OSTM1	osteopetrosis associated transmembrane protein 1	6q21	28962	NM_014028	Hs.226780	-3.25777	0.221727	0.00233922	0.0815136	-1.64985	EM	Plasma Membrane	other
	HOMER3	homer homolog 3 (Drosophila)	19p13.11	9454	NM_004838	Hs.410683	-3.38428	0.213856	0.00182531	0.0737251	-1.65147	EM	Plasma Membrane	other
	DCLK2	doublecortin-like kinase 2	4q31.3	166614	AL359602	Hs.591683	-3.61534	0.203301	0.001196	0.0632216	-1.6644	EM	Cytoplasm	kinase
	PRPH	peripherin	12q12-q13	5630	NM_006262	Hs.37044	-3.20584	0.231556	0.00259272	0.0839841	-1.67288	EM	Plasma Membrane	other
	LILRB2	leukocyte immunoglobulin-like receptor, subfamily B (with TM and ITIM domains), member 2	19q13.4	10288	NM_005874	Hs.655652	-2.91559	0.262126	0.00479335	0.106335	-1.69849	EM	Plasma Membrane	other
	CALHM2	calcium homeostasis modulator 2	10pter-q26.12	51063	BC000039	Hs.241545	-3.20365	0.238712	0.00260554	0.0839841	-1.69908	EM	unknown	other
	COX7A1	cytochrome c oxidase subunit VIIa polypeptide 1 (muscle)	19q13.1	1346	NM_001864	Hs.421621	-2.9413	0.266379	0.00457043	0.104606	-1.7213	EM	Cytoplasm	enzyme
	IQSEC1	IQ motif and Sec7 domain 1	3p25.1	9922	AI652645	Hs.705421	-2.93392	0.268327	0.00462862	0.105044	-1.72578	EM	Cytoplasm	other
	IL32	interleukin 32	16p13.3	9235	NM_004221	Hs.943	-3.26297	0.243771	0.00231061	0.0815136	-1.73558	EM	Extracellular Space	other
	C16orf45	chromosome 16 open reading frame 45	16p13.11	89927	BE503823	Hs.460095	-3.69956	0.215161	0.00102239	0.0601429	-1.73628	EM	unknown	other
	AMPD2	adenosine monophosphate deaminase 2 (isoform L)	1p13.3	271	AI916249	Hs.82927	-3.39752	0.234387	0.00177205	0.0727328	-1.73668	EM	Cytoplasm	enzyme	disulfiram, chlorpropamide
	CD2	CD2 molecule	1p13	914	NM_001767	Hs.523500	-3.08275	0.258454	0.00333152	0.0924124	-1.73718	EM	Plasma Membrane	transmembrane receptor
	SH3BGRL3	SH3 domain binding glutamic acid-rich protein like 3	1p35-p34.3	83442	NM_031286	Hs.109051	-4.77024	0.169471	0.000248077	0.0464667	-1.75129	EM	Nucleus	other
	DLEU1	deleted in lymphocytic leukemia 1 (non-protein coding)	13q14.3	10301	NM_005887	Hs.591229	-2.92923	0.277035	0.00467301	0.105044	-1.75504	EM	unknown	other
	SMR3B	submaxillary gland androgen regulated protein 3B	4q13.3	10879	NM_006685	Hs.650650	-3.46954	0.234757	0.001558	0.0702	-1.75869	EM	Nucleus	other
	ATG4A	ATG4 autophagy related 4 homolog A (S. cerevisiae)	Xq22.1-q22.3	115201	AL031177	Hs.8763	-3.87152	0.211416	0.000761985	0.052911	-1.76357	EM	Cytoplasm	peptidase
	HSDL2	hydroxysteroid dehydrogenase like 2	9q32	84263	BM014995	Hs.59486	-3.62573	0.226069	0.00116936	0.0627778	-1.765	EM	Cytoplasm	transporter
	RPH3AL	rabphilin 3A-like (without C2 domains)	17p13.3	9501	BC005153	Hs.651925	-3.53215	0.233781	0.0013765	0.066564	-1.77246	EM	Plasma Membrane	other
	GMPR	guanosine monophosphate reductase	6p23	2766	NM_006877	Hs.484741	-3.43495	0.243332	0.00165072	0.0717735	-1.78489	EM	Cytoplasm	enzyme
	LAIR1	leukocyte-associated immunoglobulin-like receptor 1	19q13.4	3903	NM_021708	Hs.572535	-2.88834	0.299047	0.00506658	0.108615	-1.81976	EM	Plasma Membrane	transmembrane receptor
	FAS	Fas (TNF receptor superfamily, member 6)	10q24.1	355	AA164751	Hs.244139	-2.78155	0.311038	0.0063696	0.119362	-1.82155	EM	Plasma Membrane	transmembrane receptor
	TRIM14	tripartite motif-containing 14	9q22.33	9830	BE962483	Hs.575631	-3.61864	0.239086	0.0011881	0.0632216	-1.82155	EM	Cytoplasm	other
	SLC25A20	solute carrier family 25 (carnitine/acylcarnitine translocase), member 20	3p21.31	788	BC001689	Hs.13845	-4.50388	0.192279	0.000309233	0.0464667	-1.8226	EM	Cytoplasm	transporter	riluzole
	JAKMIP2	janus kinase and microtubule interacting protein 2	5q32	9832	AI962693	Hs.184323	-3.02312	0.287396	0.00380598	0.0967043	-1.82619	EM	unknown	other
	TRIM8	tripartite motif-containing 8	10q24.3	81603	NM_030912	Hs.336810	-3.25351	0.268556	0.00235895	0.0815136	-1.83242	EM	Nucleus	other
	MYO5A	myosin VA (heavy chain 12, myoxin)	15q21	4644	NM_000259	Hs.21213	-3.60077	0.243559	0.00122855	0.0632234	-1.83655	EM	Cytoplasm	enzyme
	KRT17	keratin 17	17q12-q21	3872	NM_000422	Hs.2785	-2.89421	0.303106	0.00501233	0.108117	-1.83687	EM	Cytoplasm	other
	MALL	mal, T-cell differentiation protein-like	2q13	7851	BC003179	Hs.185055	-3.63007	0.242557	0.00115654	0.0627778	-1.84101	EM	Plasma Membrane	other
	BTK	Bruton agammaglobulinemia tyrosine kinase	Xq21.33-q22	695	NM_000061	Hs.159494	-3.04318	0.289993	0.00363928	0.0950902	-1.84357	EM	Cytoplasm	kinase
	SKAP1	src kinase associated phosphoprotein 1	17q21.32	8631	NM_003726	Hs.316931	-2.86092	0.310477	0.00536743	0.111506	-1.85093	EM	Cytoplasm	kinase
	LCP1	lymphocyte cytosolic protein 1 (L-plastin)	13q14.3	3936	J02923	Hs.381099	-3.00012	0.296099	0.00403383	0.098369	-1.85104	EM	Cytoplasm	other
	AQP3	aquaporin 3 (Gill blood group)	9p13	360	NM_004925	Hs.234642	-3.71858	0.239406	0.000986881	0.0595536	-1.8535	EM	Plasma Membrane	transporter
	TMEM135	transmembrane protein 135	11q14.2	65084	BC030952	Hs.188591	-5.22769	0.170917	0.00018692	0.0463208	-1.85768	EM	unknown	other
	S100A13	S100 calcium binding protein A13	1q21	6284	NM_005979	Hs.516505	-3.26262	0.274039	0.00231456	0.0815136	-1.85843	EM	Cytoplasm	other
	SYNC	syncoilin, intermediate filament protein	1p34.3-p33	81493	NM_030786	Hs.705489	-2.87894	0.316205	0.00516127	0.10901	-1.87948	EM	Cytoplasm	other
	PLEK	pleckstrin	2p14	5341	AI433595	Hs.468840	-3.06952	0.297386	0.0034272	0.0931501	-1.88274	EM	Cytoplasm	other
	ARHGEF3	Rho guanine nucleotide exchange factor (GEF) 3	3p21-p13	50650	NM_019555	Hs.476402	-3.79733	0.242187	0.000849773	0.0550938	-1.89168	EM	Cytoplasm	other
	TGFA	transforming growth factor, alpha	2p13	7039	M31172	Hs.170009	-5.30366	0.175665	0.000181002	0.0463208	-1.90748	EM	Extracellular Space	growth factor
	PKD2	polycystic kidney disease 2 (autosomal dominant)	4q21-q23	5311	NM_000297	Hs.181272	-3.07658	0.304206	0.00336703	0.0924124	-1.91311	EM
	GNLY	granulysin	2p11.2	10578	NM_006433	Hs.105806	-4.39151	0.215587	0.000371375	0.0465663	-1.92753	EM	Cytoplasm	other
	CST7	cystatin F (leukocystatin)	20p11.21	8530	AF031824	Hs.143212	-3.47157	0.273075	0.00155011	0.0701563	-1.9292	EM	Extracellular Space	other
	RAP1GAP	RAP1 GTPase activating protein	1p36.1-p35	5909	NM_002885	Hs.148178	-3.40539	0.279018	0.00174245	0.0718089	-1.9321	EM	Cytoplasm	other
	CD82	CD82 molecule	11p11.2	3732	NM_002231	Hs.527778	-3.09769	0.310366	0.00323683	0.0914861	-1.94722	EM	Plasma Membrane	other
	INPP5D	inositol polyphosphate-5-phosphatase, 145kDa	2q37.1	3635	BC027960	Hs.601911	-2.79187	0.34484	0.00621474	0.118137	-1.94902	EM	Cytoplasm	phosphatase
	RSAD2	radical S-adenosyl methionine domain containing 2	2p25.2	91543	AI337069	Hs.17518	-3.00289	0.320747	0.00401016	0.098369	-1.94958	EM	Cytoplasm	enzyme
	LDLRAP1	low density lipoprotein receptor adaptor protein 1	1p36-p35	26119	AL545035	Hs.590911	-3.71102	0.261473	0.000998718	0.0599112	-1.95929	EM	Cytoplasm	transporter
	TRAF3IP3	TRAF3 interacting protein 3	1q32.3-q41	80342	NM_025228	Hs.147434	-4.4092	0.221128	0.000358552	0.0465663	-1.96564	EM	unknown	other
	TES	testis derived transcript (3 LIM domains)	7q31.2	26136	BC001451	Hs.592286	-2.82236	0.346962	0.00583399	0.116363	-1.97144	EM	Plasma Membrane	other
	ITGB5	integrin, beta 5	3q21.2	3693	AL048423	Hs.536663	-4.27431	0.231285	0.00043549	0.0469681	-1.98424	EM	Plasma Membrane	other
	SFXN3	sideroflexin 3	10q24.31	81855	AK091504	Hs.283844	-3.02818	0.32803	0.00375863	0.0967043	-1.99078	EM	Cytoplasm	transporter
	GZMH	granzyme H (cathepsin G-like 2, protein h-CCPX)	14q11.2	2999	M36118	Hs.348264	-3.88203	0.258799	0.000748175	0.052911	-2.00648	EM	Cytoplasm	peptidase
	TNFRSF10C	tumor necrosis factor receptor superfamily, member 10c, decoy without an intracellular domain	8p22-p21	8794	NM_003841	Hs.655801	-2.98138	0.338126	0.00419166	0.0997535	-2.01124	EM	Plasma Membrane	transmembrane receptor
	CTSS	cathepsin S	1q21	1520	BC002642	Hs.181301	-3.4137	0.296208	0.00171089	0.0718089	-2.01554	EM	Cytoplasm	peptidase
	SEMA3F	sema domain, immunoglobulin domain (Ig), short basic domain, secreted, (semaphorin) 3F	3p21.3	6405	NM_004186	Hs.32981	-2.86954	0.353454	0.00526978	0.110611	-2.01985	EM	Extracellular Space	other
	MYO7B	myosin VIIB	2q21.1	4648	AK000145	---	-3.37472	0.302766	0.00185589	0.0743676	-2.03038	EM	unknown	peptidase
	RHBDF2	rhomboid 5 homolog 2 (Drosophila)	17q25.1	79651	NM_024599	Hs.464157	-3.58932	0.287427	0.00125419	0.0642172	-2.04438	EM	unknown	other
	NCF4	neutrophil cytosolic factor 4, 40kDa	22q13.1	4689	NM_000631	Hs.474781	-3.02693	0.341104	0.00377047	0.0967043	-2.04557	EM	Cytoplasm	enzyme
	TMEFF1	transmembrane protein with EGF-like and two follistatin-like domains 1	9q31	8577	BF439316	Hs.657066	-3.47427	0.298552	0.0015363	0.0700224	-2.05231	EM	Plasma Membrane	other	resiquimod
	FAIM2	Fas apoptotic inhibitory molecule 2	12q13	23017	AB023167	Hs.567424	-2.90985	0.36113	0.00484662	0.106815	-2.07173	EM	Plasma Membrane	other
	PELO	pelota homolog (Drosophila)	5q11.2	53918	NM_014100	Hs.669791	-3.82707	0.275559	0.000808345	0.0539145	-2.07712	EM	Nucleus	other
	LRMP	lymphoid-restricted membrane protein	12p12.1	4033	NM_006152	Hs.124922	-3.37972	0.312575	0.00184011	0.0740278	-2.07976	EM	Cytoplasm	other
	NELL1	NEL-like 1 (chicken)	11p15.2-p15.1	4745	AB085898	Hs.657172	-3.31061	0.322951	0.00210643	0.0782664	-2.09822	EM	Extracellular Space	growth factor
	GCA	grancalcin, EF-hand calcium binding protein	2q24.2	25801	NM_012198	Hs.377894	-2.83936	0.376758	0.00562389	0.114259	-2.09907	EM	Cytoplasm	other
	IVNS1ABP	influenza virus NS1A binding protein	1q25.1-q31.1	10625	AF205218	Hs.497183	-3.45815	0.31033	0.00159154	0.0711674	-2.10405	EM	Nucleus	other	EMD121974
	ISG15	ISG15 ubiquitin-like modifier	1p36.33	9636	NM_005101	Hs.458485	-3.49332	0.309662	0.00148007	0.0688303	-2.1166	EM	Extracellular Space	other
	CES2	carboxylesterase 2 (intestine, liver)	16q22.1	8824	BF033242	Hs.282975	-3.78991	0.28743	0.000866542	0.0550938	-2.12776	EM	Cytoplasm	enzyme	flavopiridol
	PLP2	proteolipid protein 2 (colonic epithelium-enriched)	Xp11.23	5355	NM_002668	Hs.77422	-2.78584	0.391084	0.00630548	0.118787	-2.128	EM	Cytoplasm	transporter
	ADCY7	adenylate cyclase 7	16q12-q13	113	BC039891	Hs.513578	-3.23166	0.337185	0.00244772	0.0827167	-2.12825	EM	Plasma Membrane	enzyme
	HOXA1	homeobox A1	7p15.3	3198	S79910	Hs.67397	-2.95644	0.371082	0.00442444	0.10297	-2.13922	EM	Nucleus	transcription regulator
	DOK3	docking protein 3	5q35.3	79930	NM_024872	Hs.153343	-3.4336	0.320582	0.00165664	0.0717735	-2.14466	EM	Cytoplasm	other
	CD8A	CD8a molecule	2p12	925	AW006735	Hs.85258	-4.9649	0.222176	0.000212567	0.0463208	-2.14813	EM	Plasma Membrane	other
	IKZF1	IKAROS family zinc finger 1 (Ikaros)	7p13-p11.1	10320	BF794111	Hs.488251	-3.41762	0.326763	0.00169609	0.0718089	-2.16858	EM	Nucleus	transcription regulator
	FZD4	frizzled homolog 4 (Drosophila)	11q14.2	8322	NM_012193	Hs.591968	-5.0183	0.224744	0.000203689	0.0463208	-2.1853	EM	Plasma Membrane	G-protein coupled receptor
	FABP5	fatty acid binding protein 5 (psoriasis-associated)	8q21.13	2171	NM_001444	Hs.632112	-3.07868	0.371317	0.00335224	0.0924124	-2.20865	EM	Cytoplasm	transporter
	PCTP	phosphatidylcholine transfer protein	17q21-q24	58488	NM_021213	Hs.285218	-4.54296	0.252607	0.000299369	0.0464667	-2.21542	EM	Cytoplasm	transporter
	HOXD9	homeobox D9	2q31.1	3235	AI432470	Hs.701987	-3.70148	0.311385	0.00101943	0.0601429	-2.22312	EM	Nucleus	transcription regulator
	GZMK	granzyme K (granzyme 3; tryptase II)	5q11-q12	3003	NM_002104	Hs.277937	-2.88567	0.404498	0.00508631	0.108787	-2.24583	EM	Cytoplasm	peptidase
	MAP1B	microtubule-associated protein 1B	5q13	4131	AL523076	Hs.637017	-2.84561	0.410633	0.00554695	0.113149	-2.24778	EM	Cytoplasm	other
	NRG2	neuregulin 2	5q23-q33	9542	NM_013982	Hs.408515	-2.89832	0.405091	0.00497386	0.107976	-2.25649	EM	Extracellular Space	growth factor
	OLFML2B	olfactomedin-like 2B	1q23.3	25903	AW007573	Hs.507515	-2.83028	0.416213	0.00573141	0.115059	-2.26263	EM	Extracellular Space	other
	CYBB	cytochrome b-245, beta polypeptide	Xp21.1	1536	AI308863	Hs.292356	-3.00683	0.393022	0.00398057	0.098369	-2.26852	EM	Cytoplasm	enzyme
	MYB	v-myb myeloblastosis viral oncogene homolog (avian)	6q22-q23	4602	NM_005375	Hs.654446	-3.78287	0.313761	0.000875419	0.0551242	-2.27666	EM	Nucleus	transcription regulator
	CTSC	cathepsin C	11q14.1-q14.3	1075	NM_001814	Hs.128065	-2.97739	0.399791	0.00423111	0.100457	-2.28205	EM	Cytoplasm	peptidase
	ST6GALNAC2	ST6 (alpha-N-acetyl-neuraminyl-2,3-beta-galactosyl-1,3)-N-acetylgalactosaminide alpha-2,6-sialyltransferase 2	17q25.1	10610	NM_006456	Hs.592105	-3.18659	0.378304	0.00269432	0.0853427	-2.30617	EM	Cytoplasm	enzyme
	MS4A4A	membrane-spanning 4-domains, subfamily A, member 4	11q12	51338	AF354928	Hs.325960	-3.30412	0.366361	0.00213602	0.0784964	-2.31418	EM	unknown	other
	FOLR2	folate receptor 2 (fetal)	11q13.3-q13.5	2350	NM_000803	Hs.433159	-3.29205	0.368742	0.00218238	0.0793011	-2.31967	EM	Plasma Membrane	transporter
	SMAD6	SMAD family member 6	15q21-q22	4091	NM_005585	Hs.153863	-3.6945	0.334913	0.00103324	0.0601429	-2.35762	EM	Nucleus	transcription regulator
	OR51E2	olfactory receptor, family 51, subfamily E, member 2	11p15	81285	NM_030774	Hs.501758	-3.51985	0.35217	0.00141103	0.0672196	-2.3613	EM	Plasma Membrane	G-protein coupled receptor
	GJA1	gap junction protein, alpha 1, 43kDa	6q21-q23.2	2697	NM_000165	Hs.74471	-3.00826	0.412586	0.00396775	0.098369	-2.3639	EM	Plasma Membrane	transporter
	PTPRC	protein tyrosine phosphatase, receptor type, C	1q31-q32	5788	NM_080923	Hs.654514	-2.82209	0.441192	0.00583596	0.116363	-2.37032	EM	Plasma Membrane	phosphatase
	IQGAP2	IQ motif containing GTPase activating protein 2	5q13.3	10788	NM_006633	Hs.291030	-3.31409	0.378485	0.00208966	0.0782664	-2.38557	EM	Cytoplasm	other
	PLIN	perilipin	15q26	5346	NM_002666	Hs.103253	-4.49165	0.279871	0.000313178	0.0464667	-2.39012	EM
	ADD2	adducin 2 (beta)	2p14-p13	119	NM_017488	Hs.188528	-2.91949	0.431183	0.00475883	0.1058	-2.39302	EM	Cytoplasm	other
	SERPINA5	serpin peptidase inhibitor, clade A (alpha-1 antiproteinase, antitrypsin), member 5	14q32.1	5104	J02639	Hs.510334	-3.10488	0.411396	0.00319146	0.0913983	-2.42391	EM	Extracellular Space	other
	ITGAM	integrin, alpha M (complement component 3 receptor 3 subunit)	16p11.2	3684	J03925	Hs.172631	-2.95962	0.434656	0.00439288	0.102852	-2.43921	EM	Plasma Membrane	other	efalizumab
	CASP1	caspase 1, apoptosis-related cysteine peptidase (interleukin 1, beta, convertase)	11q23	834	NM_052889	Hs.348365	-3.40599	0.380164	0.00173949	0.0718089	-2.45349	EM	Cytoplasm	peptidase
	PLAU	plasminogen activator, urokinase	10q24	5328	NM_002658	Hs.77274	-3.10704	0.419799	0.00317272	0.0913778	-2.4697	EM	Extracellular Space	peptidase
	TLR8	toll-like receptor 8	Xp22	51311	NM_016610	Hs.660543	-4.39682	0.29726	0.000366443	0.0465663	-2.47426	EM	Plasma Membrane	transmembrane receptor
	MX2	myxovirus (influenza virus) resistance 2 (mouse)	21q22.3	4600	NM_002463	Hs.926	-4.09044	0.322764	0.000557802	0.0494538	-2.49709	EM	Nucleus	enzyme
	SLC30A3	solute carrier family 30 (zinc transporter), member 3	2p23.3	7781	NM_003459	Hs.467981	-5.49234	0.240456	0.000167193	0.0463208	-2.49782	EM	Plasma Membrane	transporter
	AOC3	amine oxidase, copper containing 3 (vascular adhesion protein 1)	17q21	8639	NM_003734	Hs.198241	-4.44202	0.298701	0.000336851	0.0464667	-2.50851	EM	Plasma Membrane	enzyme
	CSF2RB	colony stimulating factor 2 receptor, beta, low-affinity (granulocyte-macrophage)	22q13.1	1439	AV756141	Hs.592192	-3.4276	0.389388	0.00167143	0.0718008	-2.52217	EM	Plasma Membrane	transmembrane receptor
	EDNRA	endothelin receptor type A	4q31.23	1909	AU118882	Hs.183713	-3.54014	0.378681	0.00135974	0.066564	-2.53254	EM	Plasma Membrane	transmembrane receptor
	ARHGEF6	Rac/Cdc42 guanine nucleotide exchange factor (GEF) 6	Xq26.3	9459	D25304	Hs.522795	-5.63538	0.237946	0.000157329	0.0463208	-2.53312	EM	Cytoplasm	other
	HPD	4-hydroxyphenylpyruvate dioxygenase	12q24-qter	3242	NM_002150	Hs.2899	-4.30192	0.312264	0.000423654	0.0469681	-2.53737	EM	Cytoplasm	enzyme
	BLNK	B-cell linker	10q23.2-q23.33	29760	NM_013314	Hs.665244	-2.95624	0.455308	0.00442642	0.10297	-2.54206	EM	Cytoplasm	other
	ERG	v-ets erythroblastosis virus E26 oncogene homolog (avian)	21q22.3	2078	M21535	Hs.473819	-2.85071	0.475378	0.00548481	0.112561	-2.55827	EM	Nucleus	transcription regulator
	ADAMTS3	ADAM metallopeptidase with thrombospondin type 1 motif, 3	4q13.3	9508	AB002364	Hs.590919	-3.11045	0.436968	0.00314904	0.0912143	-2.56537	EM	Extracellular Space	peptidase
	TSPO	translocator protein (18kDa)	22q13.31	706	NM_000714	Hs.202	-3.07431	0.44224	0.00338183	0.0924124	-2.56611	EM	Cytoplasm	transmembrane receptor
	FPR3	formyl peptide receptor 3	19q13.3-q13.4	2359	NM_002030	Hs.445466	-3.02375	0.452529	0.00380302	0.0967043	-2.58172	EM	Plasma Membrane	G-protein coupled receptor
	ARHGAP15	Rho GTPase activating protein 15	2q22.2	55843	NM_018460	Hs.171011	-4.94399	0.276918	0.000215526	0.0463208	-2.58306	EM	Cytoplasm	other
	DKFZP586H2123	regeneration associated muscle protease	11p13	25891	AI671186	Hs.55044	-3.41238	0.402847	0.00171484	0.0718089	-2.59308	EM
	PGDS	prostaglandin D2 synthase, hematopoietic	4q22.3	27306	NM_014485	Hs.128433	-3.61267	0.380743	0.00120487	0.0632216	-2.59458	EM
	C3AR1	complement component 3a receptor 1	12p13.31	719	U62027	Hs.591148	-3.30887	0.420662	0.00211531	0.0782664	-2.62427	EM	Plasma Membrane	G-protein coupled receptor
	MGAM	maltase-glucoamylase (alpha-glucosidase)	7q34	8972	NM_004668	Hs.122785	-3.65588	0.383629	0.00110722	0.0613388	-2.64359	EM	Cytoplasm	enzyme
	ECEL1	endothelin converting enzyme-like 1	2q36-q37	9427	NM_004826	Hs.26880	-2.99613	0.475252	0.00406244	0.098369	-2.68313	EM	Plasma Membrane	peptidase
	C6	complement component 6	5p13	729	J05064	Hs.481992	-4.41138	0.323708	0.000356579	0.0465663	-2.69073	EM	Extracellular Space	other
	C22orf9	chromosome 22 open reading frame 9	22q13.31	23313	AB023147	Hs.592207	-5.66165	0.252562	0.000152397	0.0463208	-2.69431	EM
	HHAT	hedgehog acyltransferase	1q32	55733	NM_018194	Hs.58650	-4.27748	0.334387	0.000433517	0.0469681	-2.69509	EM	Cytoplasm	enzyme
	ARHGAP25	Rho GTPase activating protein 25	2p14	9938	BC039591	Hs.531807	-3.23453	0.443418	0.00243194	0.0827167	-2.70242	EM	Cytoplasm	other
	FYB	FYN binding protein (FYB-120/130)	5p13.1	2533	AI633888	Hs.370503	-3.14458	0.459044	0.00293993	0.0878088	-2.7198	EM	Nucleus	other
	SPRY4	sprouty homolog 4 (Drosophila)	5q31.3	81848	NM_030964	Hs.323308	-2.80778	0.520786	0.00603127	0.117633	-2.75538	EM	Plasma Membrane	other
	SEMA3G	sema domain, immunoglobulin domain (Ig), short basic domain, secreted, (semaphorin) 3G	3p21.1	56920	NM_020163	Hs.59729	-2.91407	0.508023	0.00480913	0.106452	-2.79029	EM	unknown	other
	NTRK2	neurotrophic tyrosine kinase, receptor, type 2	9q22.1	4915	NM_006180	Hs.494312	-2.81671	0.526265	0.00590501	0.117153	-2.794	EM	Plasma Membrane	kinase
	HLA-DRA	major histocompatibility complex, class II, DR alpha	6p21.3	3122	M60334	Hs.520048	-3.04942	0.494275	0.003587	0.0948828	-2.84268	EM	Plasma Membrane	transmembrane receptor
	ATP8A1	ATPase, aminophospholipid transporter (APLT), class I, type 8A, member 1	4p14-p12	10396	BC020943	Hs.435052	-5.71613	0.264034	0.000149438	0.0463208	-2.84662	EM	Cytoplasm	transporter
	PPARA	peroxisome proliferator-activated receptor alpha	22q12-q13.1|22q13.31	5465	BG426657	Hs.103110	-4.02667	0.376242	0.000601203	0.049959	-2.85799	EM	Nucleus	ligand-dependent nuclear receptor	doxorubicin, daunorubicin
	CH25H	cholesterol 25-hydroxylase	10q23	9023	NM_003956	Hs.47357	-3.68329	0.415276	0.00105001	0.0604237	-2.88702	EM	Cytoplasm	enzyme
	CRIP2	cysteine-rich protein 2	14q32.3	1397	U36190	Hs.534309	-3.54891	0.431635	0.00133508	0.0660244	-2.89153	EM	Plasma Membrane	other
	ACOT7	acyl-CoA thioesterase 7	1p36.31-p36.11	11332	NM_007274	Hs.126137	-6.2521	0.245864	0.000124778	0.0463208	-2.90224	EM	Cytoplasm	enzyme
	ST3GAL5	ST3 beta-galactoside alpha-2,3-sialyltransferase 5	2p11.2	8869	NM_003896	Hs.415117	-3.57256	0.430737	0.00128674	0.0643103	-2.90559	EM	Cytoplasm	enzyme
	ZEB2	zinc finger E-box binding homeobox 2	2q22	9839	NM_014795	Hs.34871	-3.84138	0.402091	0.000792563	0.0537	-2.9172	EM	Nucleus	transcription regulator
	CDH13	cadherin 13, H-cadherin (heart)	16q24.2-q24.3	1012	NM_001257	Hs.654386	-3.57494	0.433177	0.00128378	0.0643103	-2.9253	EM	Plasma Membrane	other
	IGSF3	immunoglobulin superfamily, member 3	1p13	3321	NM_001542	Hs.171057	-3.25416	0.482152	0.00235796	0.0815136	-2.96699	EM	Plasma Membrane	other
	PDE4B	phosphodiesterase 4B, cAMP-specific (phosphodiesterase E4 dunce homolog, Drosophila)	1p31	5142	NM_002600	Hs.198072	-3.73678	0.420415	0.000947426	0.0578614	-2.97111	EM	Cytoplasm	enzyme
	FCGR2A	Fc fragment of IgG, low affinity IIa, receptor (CD32)	1q23	2212	AF416711	Hs.352642	-3.14406	0.501501	0.00294486	0.0878088	-2.98297	EM	Plasma Membrane	transmembrane receptor
	SGCA	sarcoglycan, alpha (50kDa dystrophin-associated glycoprotein)	17q21	6442	L35853	Hs.463412	-9.39236	0.168302	0.000103078	0.0463208	-2.99125	EM	Plasma Membrane	other
	ADAMTS1	ADAM metallopeptidase with thrombospondin type 1 motif, 1	21q21.2	9510	AK023795	Hs.643357	-3.28659	0.495904	0.00220606	0.0793085	-3.09477	EM	Extracellular Space	peptidase
	WISP2	WNT1 inducible signaling pathway protein 2	20q12-q13.1	8839	NM_003881	Hs.592145	-4.22976	0.39025	0.000461136	0.0486224	-3.13979	EM	Extracellular Space	growth factor
	PLS1	plastin 1 (I isoform)	3q23	5357	NM_002670	Hs.203637	-4.06346	0.411554	0.000573585	0.0494538	-3.1873	EM	Cytoplasm	other
	KCNN3	potassium intermediate/small conductance calcium-activated channel, subfamily N, member 3	1q21.3	3782	AJ251016	Hs.490765	-3.69961	0.454936	0.0010214	0.0601429	-3.21114	EM	Plasma Membrane	ion channel
	SH3GL2	SH3-domain GRB2-like 2	9p22	6456	NM_003026	Hs.75149	-2.879	0.585157	0.00516029	0.10901	-3.21466	EM	Plasma Membrane	enzyme
	SLC18A2	solute carrier family 18 (vesicular monoamine), member 2	10q25	6571	NM_003054	Hs.654476	-8.81201	0.191661	0.000104064	0.0463208	-3.22415	EM	Plasma Membrane	transporter
	PTGER4	prostaglandin E receptor 4 (subtype EP4)	5p13.1	5734	AI675173	Hs.199248	-2.84248	0.600357	0.0055943	0.113886	-3.26368	EM	Plasma Membrane	G-protein coupled receptor
	SAMSN1	SAM domain, SH3 domain and nuclear localization signals 1	21q11	64092	AF519621	Hs.570423	-3.43028	0.497845	0.00166749	0.0718008	-3.26651	EM	Nucleus	other
	FAM129A	family with sequence similarity 129, member A	1q25	116496	NM_022083	Hs.518662	-3.90449	0.438683	0.000715624	0.0521942	-3.27804	EM	Cytoplasm	other
	RARRES2	retinoic acid receptor responder (tazarotene induced) 2	7q36.1	5919	BC000069	Hs.647064	-2.95617	0.580536	0.00442839	0.10297	-3.28562	EM	Plasma Membrane	transmembrane receptor	etretinate, adapalene, 13-cis-retinoic acid, tazarotene, acitretin, tretinoin, 9-cis-retinoic acid, fenretinide
	PDGFRB	platelet-derived growth factor receptor, beta polypeptide	5q31-q32	5159	NM_002609	Hs.509067	-4.29081	0.400488	0.000428586	0.0469681	-3.29075	EM	Plasma Membrane	kinase	dyphylline, nitroglycerin, aminophylline, anagrelide, milrinone, dipyridamole, tolbutamide, theophylline, pentoxifylline
	KIAA0644	KIAA0644 gene product	7p15.1	9865	AV724192	Hs.21572	-3.15303	0.545031	0.00288864	0.0877096	-3.29094	EM
	CFD	complement factor D (adipsin)	19p13.3	1675	NM_001928	Hs.155597	-2.99402	0.577317	0.00407526	0.098369	-3.31383	EM	Extracellular Space	peptidase
	MSR1	macrophage scavenger receptor 1	8p22	4481	NM_002445	Hs.147635	-3.32337	0.520782	0.00205711	0.0778172	-3.319	EM	Plasma Membrane	transmembrane receptor
	HR	hairless homolog (mouse)	8p21.2	55806	AF039196	Hs.272367	-3.78984	0.456924	0.000867528	0.0550938	-3.32111	EM	Nucleus	transcription regulator
	CAMK2A	calcium/calmodulin-dependent protein kinase II alpha	5q33.1	815	NM_015981	Hs.143535	-4.45262	0.39458	0.000330933	0.0464667	-3.37975	EM	Cytoplasm	kinase
	MS4A2	membrane-spanning 4-domains, subfamily A, member 2 (Fc fragment of IgE, high affinity I, receptor for; beta polypeptide)	11q13	2206	NM_000139	Hs.386748	-4.20309	0.418165	0.000477905	0.0489394	-3.38131	EM	Plasma Membrane	transmembrane receptor
	HOXA4	homeobox A4	7p15-p14	3201	NM_002141	Hs.654466	-4.80164	0.369197	0.000240185	0.0463208	-3.41705	EM	Nucleus	transcription regulator
	ESM1	endothelial cell-specific molecule 1	5q11.2	11082	NM_007036	Hs.129944	-3.89075	0.457945	0.000739298	0.052911	-3.43843	EM	Extracellular Space	growth factor
	F13A1	coagulation factor XIII, A1 polypeptide	6p25.3-p24.3	2162	NM_000129	Hs.335513	-4.49833	0.396703	0.000311205	0.0464667	-3.44499	EM	Extracellular Space	enzyme
	CXCL10	chemokine (C-X-C motif) ligand 10	4q21	3627	NM_001565	Hs.632586	-3.74921	0.483612	0.000930657	0.0575305	-3.51413	EM	Extracellular Space	cytokine
	INDO	indoleamine-pyrrole 2,3 dioxygenase	8p12-p11	3620	M34455	Hs.840	-4.38476	0.413895	0.000376307	0.0465663	-3.51819	EM
	MUC7	mucin 7, secreted	4q13-q21	4589	L13283	Hs.631946	-2.96075	0.621632	0.00438696	0.102852	-3.58134	EM	Extracellular Space	other
	CTSG	cathepsin G	14q11.2	1511	NM_001911	Hs.421724	-12.4876	0.147987	0.000100118	0.0463208	-3.60001	EM	Cytoplasm	peptidase
	ENPP4	ectonucleotide pyrophosphatase/phosphodiesterase 4 (putative function)	6p12.3	22875	AW194947	Hs.696582	-4.43605	0.417301	0.000343756	0.0464667	-3.60792	EM	unknown	enzyme
	CCL8	chemokine (C-C motif) ligand 8	17q11.2	6355	AI984980	Hs.699804	-3.09326	0.599287	0.00326445	0.0916759	-3.61438	EM	Extracellular Space	cytokine
	COL6A2	collagen, type VI, alpha 2	21q22.3	1292	AY029208	Hs.420269	-4.44075	0.418623	0.000339811	0.0464667	-3.62756	EM	Extracellular Space	other	collagenase clostridium histolyticum
	ANGPTL2	angiopoietin-like 2	9q34	23452	AF007150	Hs.653262	-5.43057	0.342613	0.000174097	0.0463208	-3.63154	EM	Extracellular Space	other
	COL15A1	collagen, type XV, alpha 1	9q21-q22	1306	NM_001855	Hs.409034	-2.78513	0.676331	0.00631929	0.118787	-3.69012	EM	Extracellular Space	other
	GAS2	growth arrest-specific 2	11p14.3-p15.2	2620	NM_005256	---	-2.94005	0.644263	0.00457931	0.104606	-3.71707	EM	Cytoplasm	other
	EGF	epidermal growth factor (beta-urogastrone)	4q25	1950	NM_001963	Hs.419815	-3.63286	0.526651	0.00115062	0.0627778	-3.76657	EM	Extracellular Space	growth factor
	SFRP1	secreted frizzled-related protein 1	8p12-p11.1	6422	AI332407	Hs.695991	-2.79896	0.702077	0.00612103	0.117751	-3.90435	EM	Plasma Membrane	transmembrane receptor
	SYNM	synemin, intermediate filament protein	15q26.3	23336	AK026420	Hs.207106	-3.35324	0.596439	0.00194269	0.07575	-4	EM	Cytoplasm	other
	PSPH	phosphoserine phosphatase	7p15.2-p15.1	5723	NM_003832	Hs.512656	-3.99118	0.509186	0.000631781	0.0505906	-4.09042	EM	Cytoplasm	phosphatase
	CSPG4	chondroitin sulfate proteoglycan 4	15q24.2	1464	NM_001897	Hs.513044	-4.6051	0.443367	0.000285559	0.0464667	-4.11745	EM	Plasma Membrane	other	sargramostim
	CP	ceruloplasmin (ferroxidase)	3q23-q25	1356	AL556703	Hs.558314	-2.79279	0.732988	0.00620685	0.118137	-4.1327	EM	Extracellular Space	enzyme
	LIPG	lipase, endothelial	18q21.1	9388	NM_006033	Hs.465102	-3.02448	0.679978	0.00379414	0.0967043	-4.16	EM	Extracellular Space	enzyme
	MLPH	melanophilin	2q37.3	79083	NM_024101	Hs.102406	-4.44859	0.468707	0.000333892	0.0464667	-4.243	EM	Cytoplasm	other	miglitol, MDL 28574, acarbose
	TDO2	tryptophan 2,3-dioxygenase	4q31-q32	6999	NM_005651	Hs.183671	-4.11248	0.508513	0.000540047	0.0494538	-4.26117	EM	Cytoplasm	enzyme
	KIT	v-kit Hardy-Zuckerman 4 feline sarcoma viral oncogene homolog	4q11-q12	3815	NM_000222	Hs.479754	-3.57131	0.586527	0.00128773	0.0643103	-4.27127	EM	Plasma Membrane	kinase
	ESR1	estrogen receptor 1	6q25.1	2099	NM_000125	Hs.208124	-3.88713	0.538915	0.00074423	0.052911	-4.27177	EM	Nucleus	ligand-dependent nuclear receptor
	FCGR1A	Fc fragment of IgG, high affinity Ia, receptor (CD64)	1q21.2-q21.3	2209	X14355	Hs.77424	-3.56406	0.597212	0.00130548	0.0648775	-4.37263	EM	Plasma Membrane	transmembrane receptor
	CRYAB	crystallin, alpha B	11q22.3-q23.1	1410	AF007162	Hs.408767	-3.69708	0.581246	0.0010293	0.0601429	-4.43495	EM	Nucleus	other
	PLP1	proteolipid protein 1	Xq22	5354	BC002665	Hs.1787	-2.91023	0.740263	0.00484464	0.106815	-4.45163	EM	Plasma Membrane	other
	HOXB9	homeobox B9	17q21.3	3219	X16172	Hs.463350	-3.45082	0.624369	0.00161718	0.0712826	-4.4524	EM	Nucleus	transcription regulator
	SCIN	scinderin	7p21.3	85477	NM_033128	Hs.655515	-3.6286	0.6034	0.00116049	0.0627778	-4.56147	EM	Cytoplasm	other
	CXCL9	chemokine (C-X-C motif) ligand 9	4q21	4283	NM_002416	Hs.77367	-4.34891	0.5094	0.000398994	0.0469681	-4.64389	EM	Extracellular Space	cytokine
	VCAN	versican	5q14.3	1462	BF590263	Hs.695930	-3.13154	0.722674	0.0030218	0.088942	-4.80016	EM	Extracellular Space	other
	DIO3	deiodinase, iodothyronine, type III	14q32	1735	NM_001362	Hs.49322	-3.24552	0.699272	0.00239051	0.081875	-4.82156	EM	Plasma Membrane	enzyme
	IL13RA2	interleukin 13 receptor, alpha 2	Xq13.1-q28	3598	NM_000640	Hs.336046	-12.9146	0.176145	9.9132e-05	0.0463208	-4.83942	EM	Plasma Membrane	transmembrane receptor
	IBSP	integrin-binding sialoprotein	4q21-q25	3381	NM_004967	Hs.518726	-3.66592	0.623581	0.00108059	0.0611944	-4.87702	EM	Extracellular Space	other
	SFN	stratifin	1p36.11	2810	BC000329	Hs.523718	-3.66417	0.628155	0.00108651	0.0611944	-4.93027	EM	Cytoplasm	other
	CHD5	chromodomain helicase DNA binding protein 5	1p36.31	26038	AL035406	Hs.522898	-4.50216	0.515753	0.000310219	0.0464667	-5.00025	EM	Nucleus	enzyme
	IGJ	immunoglobulin J polypeptide, linker protein for immunoglobulin alpha and mu polypeptides	4q21	3512	AV733266	Hs.700610	-3.96397	0.590191	0.000658414	0.0509542	-5.06127	EM	Extracellular Space	other
	PAX2	paired box 2	10q24	5076	AW769732	Hs.155644	-5.72279	0.415677	0.000147465	0.0463208	-5.20116	EM	Nucleus	transcription regulator
	CLIC5	chloride intracellular channel 5	6p21.1-p12.1	53405	AL049313	Hs.485489	-4.06908	0.58797	0.000568653	0.0494538	-5.25066	EM	Cytoplasm	ion channel
	RRAD	Ras-related associated with diabetes	16q22	6236	NM_004165	Hs.1027	-3.43888	0.69761	0.00164184	0.0717457	-5.27437	EM	Cytoplasm	enzyme
	PCOLCE2	procollagen C-endopeptidase enhancer 2	3q21-q24	26577	NM_013363	Hs.8944	-3.94506	0.61484	0.00067321	0.0516917	-5.37246	EM
	DPT	dermatopontin	1q12-q23	1805	NM_001937	Hs.80552	-3.41644	0.727122	0.00169905	0.0718089	-5.59511	EM	Extracellular Space	other
	PHYHIP	phytanoyl-CoA 2-hydroxylase interacting protein	8p21.3	9796	NM_014759	Hs.334688	-3.54068	0.702172	0.00135382	0.066564	-5.60287	EM	unknown	other
	LRRC31	leucine rich repeat containing 31	3q26.2	79782	NM_024727	Hs.411295	-3.135	0.794577	0.00299615	0.088942	-5.62167	EM	unknown	other
	CRIP1	cysteine-rich protein 1 (intestinal)	14q32.33	1396	NM_001311	Hs.70327	-4.21244	0.592234	0.000470014	0.0486224	-5.63631	EM	Cytoplasm	other
	FBLN2	fibulin 2	3p25.1	2199	NM_001998	Hs.198862	-4.31418	0.591016	0.000417735	0.0469681	-5.85533	EM	Extracellular Space	other
	RGS13	regulator of G-protein signaling 13	1q31.2	6003	BC036950	Hs.497220	-10.5182	0.246374	0.000101105	0.0463208	-6.0269	EM	Nucleus	other
	TFPI	tissue factor pathway inhibitor (lipoprotein-associated coagulation inhibitor)	2q32	7035	J03225	Hs.516578	-3.83174	0.679587	0.000803413	0.0539145	-6.0797	EM	Extracellular Space	other
	CREB5	cAMP responsive element binding protein 5	7p15.1	9586	NM_004904	Hs.437075	-5.92481	0.440759	0.000136615	0.0463208	-6.11103	EM	Nucleus	transcription regulator
	RHOBTB3	Rho-related BTB domain containing 3	5q15	22836	N21138	Hs.445030	-3.10498	0.842759	0.00318949	0.0913983	-6.13367	EM	unknown	enzyme
	PRRX1	paired related homeobox 1	1q24	5396	NM_006902	Hs.702224	-3.07687	0.855225	0.00336309	0.0924124	-6.19634	EM	Nucleus	transcription regulator
	HMGCS2	3-hydroxy-3-methylglutaryl-Coenzyme A synthase 2 (mitochondrial)	1p13-p12	3158	NM_005518	Hs.59889	-4.03811	0.661531	0.00058838	0.0497083	-6.37018	EM	Cytoplasm	enzyme
	DLX4	distal-less homeobox 4	17q21.33	1748	NM_001934	Hs.591167	-2.84819	0.96924	0.00550848	0.112818	-6.7767	EM	Nucleus	transcription regulator
	CALCA	calcitonin-related polypeptide alpha	11p15.2-p15.1	796	M26095	Hs.37058	-2.79379	0.994857	0.00619304	0.118137	-6.86575	EM	Plasma Membrane	other	clevidipine butyrate
	MYOC	myocilin, trabecular meshwork inducible glucocorticoid response	1q23-q24	4653	D88214	Hs.436037	-2.97608	0.946715	0.00424492	0.100549	-7.0494	EM	Cytoplasm	other
	TFPI2	tissue factor pathway inhibitor 2	7q22	7980	AL574096	Hs.438231	-4.10294	0.689546	0.000545966	0.0494538	-7.10664	EM	Extracellular Space	other
	TRA@	T cell receptor alpha locus	14q11.2	6955	M12423	Hs.74647	-3.7918	0.751863	0.000863583	0.0550938	-7.21459	EM	Cytoplasm	other
	LGR5	leucine-rich repeat-containing G protein-coupled receptor 5	12q22-q23	8549	AF062006	Hs.658889	-4.24608	0.675565	0.000453245	0.0483684	-7.30305	EM	Plasma Membrane	G-protein coupled receptor
	CXCL14	chemokine (C-X-C motif) ligand 14	5q31	9547	NM_004887	Hs.483444	-3.07803	0.932469	0.0033552	0.0924124	-7.3115	EM	Extracellular Space	cytokine	MDX-1100
	EPHA5	EPH receptor A5	4q13.1	2044	X95425	Hs.654492	-4.78128	0.606915	0.000242158	0.0463208	-7.47376	EM	Plasma Membrane	kinase
	LTF	lactotransferrin	3p21.31	4057	NM_002343	Hs.529517	-3.35754	0.869289	0.00191902	0.07575	-7.56147	EM	Extracellular Space	peptidase
	FABP4	fatty acid binding protein 4, adipocyte	8q21	2167	NM_001442	Hs.391561	-3.35721	0.870489	0.00192395	0.07575	-7.58115	EM	Cytoplasm	transporter	nematode anticoagulant protein c2
	DMP1	dentin matrix acidic phosphoprotein 1	4q21	1758	NM_004407	Hs.652366	-4.52976	0.685743	0.000302328	0.0464667	-8.61141	EM	Extracellular Space	other
	LRRC2	leucine rich repeat containing 2	3p21.31	79442	NM_024512	Hs.657345	-7.67116	0.412769	0.000106037	0.0463208	-8.97814	EM	unknown	other
	CD69	CD69 molecule	12p13-p12	969	L07555	Hs.208854	-4.35591	0.733199	0.000396035	0.0469681	-9.14986	EM	Plasma Membrane	transmembrane receptor
	HOXA11	homeobox A11	7p15-p14	3207	NM_005523	Hs.249171	-5.92264	0.542101	0.000137601	0.0463208	-9.25778	EM	Nucleus	transcription regulator
	TMEM100	transmembrane protein 100	17q22	55273	NM_018286	Hs.173233	-3.89663	0.837027	0.00073042	0.0528929	-9.59035	EM	unknown	other
	TAC3	tachykinin 3	12q13-q21	6866	NM_013251	Hs.9730	-5.97286	0.556294	0.000132669	0.0463208	-10.0051	EM	Extracellular Space	other
	TBX5	T-box 5	12q24.1	6910	BC011028	Hs.381715	-3.52894	0.963934	0.00138538	0.066564	-10.5683	EM	Nucleus	transcription regulator
	CPA3	carboxypeptidase A3 (mast cell)	3q21-q25	1359	NM_001870	Hs.646	-5.65178	0.637336	0.000155356	0.0463208	-12.1433	EM	Extracellular Space	peptidase
	ADRB1	adrenergic, beta-1-, receptor	10q24-q26	153	NM_000684	Hs.695932	-5.91665	0.611354	0.000138587	0.0463208	-12.2709	EM	Plasma Membrane	G-protein coupled receptor
	HOXA3	homeobox A3	7p15-p14	3200	NM_030661	Hs.659337	-6.02348	0.636496	0.000131683	0.0463208	-14.2601	EM	Nucleus	transcription regulator
	HOXA5	homeobox A5	7p15-p14	3202	NM_019102	Hs.655218	-6.20007	0.632681	0.000125764	0.0463208	-15.1649	EM	Nucleus	transcription regulator
	TSPAN8	tetraspanin 8	12q14.1-q21.1	7103	NM_004616	Hs.170563	-6.69776	0.664053	0.000115901	0.0463208	-21.8213	EM	Plasma Membrane	other
	IL1R2	interleukin 1 receptor, type II	2q12-q22	7850	NM_004633	Hs.25333	-5.28545	0.845498	0.000181989	0.0463208	-22.1438	EM	Plasma Membrane	transmembrane receptor	cintredekin besudotox
	HOXA9	homeobox A9	7p15-p14	3205	AI246769	Hs.659350	-6.50759	0.698185	0.00011886	0.0463208	-23.3201	EM	Nucleus	transcription regulator
	CILP	cartilage intermediate layer protein, nucleotide pyrophosphohydrolase	15q22	8483	NM_003613	Hs.442180	-10.0363	0.46139	0.000102091	0.0463208	-24.7725	EM	Extracellular Space	phosphatase
	HOXA10	homeobox A10	7p15-p14	3206	AI375919	Hs.592166	-5.76048	0.859622	0.000144506	0.0463208	-30.9493	EM	Nucleus	transcription regulator
	*, the genes are ordered from top to bottom by decreasing fold-change M/EM (M=meningeal, EM=extra-meningeal)
