# Supplementary material for: Gene Expression Profiling of Solitary Fibrous Tumors
Source: PLoS One. 2013 May 29;8(5):e64497. doi: 10.1371/journal.pone.0064497 (PMC3667191; doi:10.1371/journal.pone.0064497)
Supplement: Table S9 — Ontologies associated with the 573-gene list (meningeal SFTs vs. extra-meningeal SFTs). (XLS) [file pone.0064497.s011.xls]

## Sheet: SuppTable 9
Table S9: Ontologies associated with the 573-gene list (meningeal SFTs vs. extra-meningeal SFTs).
Â© 2000-2012 Ingenuity Systems, Inc. All rights reserved.
Ingenuity Canonical Pathways	Genes upregulated in meningeal SFTs			Genes dowregulated in meningeal SFTs
	p-value	Genes	N° of genes	p-value	Genes	N° of genes
EIF2 Signaling	0.000389045	EIF3G,EIF2S2,AKT2,EIF3F,EIF4A1,PIK3C2G,RPS6	7
Regulation of eIF4 and p70S6K Signaling	0.00169824	EIF3G,EIF2S2,AKT2,EIF3F,EIF4A1,PIK3C2G,RPS6	7
mTOR Signaling	0.00218776	EIF3G,AKT2,EIF3F,EIF4A1,RPS6KB2,PIK3C2G,RPS6,MLST8	8
Relaxin Signaling	0.00630957	AKT2,PDE7B,ADCY1,PIK3C2G,GNAQ,GNG4,GNG5	7
Role of NFAT in Cardiac Hypertrophy	0.00851138	AKT2,ADCY1,MAPK10,PIK3C2G,GNAQ,GNG4,GNG5,PPP3CA	8
Hereditary Breast Cancer Signaling	0.0107152	NPM1,AKT2,PIK3C2G,FANCL,FANCA,CDK1	6
P2Y Purigenic Receptor Signaling Pathway	0.011749	AKT2,ADCY1,PIK3C2G,GNAQ,GNG4,GNG5	6
CXCR4 Signaling	0.0125893	AKT2,ADCY1,MAPK10,PIK3C2G,GNAQ,GNG4,GNG5	7
G Protein Signaling Mediated by Tubby	0.0141254	GNAQ,GNG4,GNG5	3
Urea Cycle and Metabolism of Amino Groups	0.0141254	SARDH,ASS1,ODC1	3
IL-1 Signaling	0.0177828	ADCY1,MAPK10,GNAQ,GNG4,GNG5	5
CD40 Signaling	0.0186209	TRAF3,MAPK10,PIK3C2G,JAK3	4
IL-17A Signaling in Airway Cells	0.0199526	AKT2,MAPK10,PIK3C2G,JAK3	4
Purine Metabolism	0.0281838	FHIT,ATP1B1,TJP2,NME5,PDE7B,ADCY1,NME2,AK4,DGUOK	9
Cardiac Hypertrophy Signaling	0.0288403	ADCY1,MAPK10,PIK3C2G,GNAQ,GNG4,GNG5,PPP3CA,CACNA1A	8
Small Cell Lung Cancer Signaling	0.0295121	TRAF3,FHIT,AKT2,PIK3C2G	4
Sphingosine-1-phosphate Signaling	0.0316228	AKT2,ADCY1,PIK3C2G,GNAQ,SMPD2	5
Tryptophan Metabolism	0.0323594	CYP7B1,ALDH1A1,DHCR24,OGDHL,NEDD4	5
Acute Myeloid Leukemia Signaling	0.0380189	AKT2,RPS6KB2,PIK3C2G,TCF7L2	4
p70S6K Signaling	0.0446684	AKT2,EEF2,PIK3C2G,GNAQ,RPS6	5
Biosynthesis of Steroids	0.0457088	CYP7B1,IDI1	2
FGF Signaling	0.0489779	AKT2,PIK3C2G,FGFR2,FRS2	4
Glucocorticoid Receptor Signaling	0.00371535	AKT2,HSPA1A/HSPA1B,TAF5L,SLPI,MAPK10,PIK3C2G,GTF2F1,JAK3,A2M,PPP3CA,UBE2I	11	0.0338844	IL1R2,CCL13,SOS2,MRAS,PPP3CC,PLAU,IL6,FCGR1A,ESR1,TRA@	10
G Beta Gamma Signaling	0.0154882	AKT2,ADCY1,GNAQ,GNG4,GNG5	5	0.0316228	BTK,SOS2,ARHGEF6,MRAS,GNA13	5
IL-4 Signaling	0.0239883	AKT2,RPS6KB2,PIK3C2G,JAK3	4	0.0436516	HLA-DRA,SOS2,MRAS,INPP5D	4
Colorectal Cancer Metastasis Signaling	0.0147911	AKT2,MMP16,ADCY1,MAPK10,PIK3C2G,JAK3,GNG4,GNG5,TCF7L2	9	0.0177828	LRP5,FZD4,SOS2,TLR8,MRAS,EGF,IL6,ADCY7,PTGER4,WNT11	10
Thrombin Signaling	0.0338844	AKT2,ADCY1,PIK3C2G,GNAQ,GNG4,ARHGEF9,GNG5	7	0.0316228	CAMK2A,ARHGEF6,MRAS,EGF,ARHGEF3,GNA13,ADCY7,CAMK2G	8
Melanocyte Development and Pigmentation Signaling	0.0489779	ADCY1,RPS6KB2,PIK3C2G,DCT	4	0.025704	SOS2,MRAS,KIT,CREB5,ADCY7	5
Fatty Acid Elongation in Mitochondria				0.0489779	PPT1,ECH1	2
Chemokine Signaling				0.047863	CCL13,CAMK2A,MRAS,CAMK2G	4
FLT3 Signaling in Hematopoietic Progenitor Cells				0.047863	SOS2,MRAS,CREB5,INPP5D	4
Wnt/Î²-catenin Signaling				0.047863	GJA1,LRP5,FZD4,SFRP1,PPP2R1B,RARG,WNT11	7
Axonal Guidance Signaling				0.0457088	SEMA3G,SOS2,EGF,PPP3CC,NTRK2,FZD4,ARHGEF6,MRAS,EPHA5,GNA13,SEMA3F,RASA1,WNT11	13
IL-10 Signaling				0.0457088	IL1R2,FCGR2A,LBP,IL6	4
Neurotrophin/TRK Signaling				0.0457088	NTRK2,SOS2,MRAS,CREB5	4
Ovarian Cancer Signaling				0.0457088	GJA1,FZD4,MRAS,EDNRA,EGF,WNT11	6
Human Embryonic Stem Cell Pluripotency				0.0446684	NTRK2,FZD4,MRAS,SMAD6,WNT11,PDGFRB	6
Role of IL-17F in Allergic Inflammatory Airway Diseases				0.0446684	CXCL10,IL6,CREB5	3
Agrin Interactions at Neuromuscular Junction				0.0436516	NRG2,ARHGEF6,MRAS,ITGAL	4
Cdc42 Signaling				0.0416869	IQGAP2,HLA-DRA,ARHGEF6,VAV1,RASA1,TRA@	6
Non-Small Cell Lung Cancer Signaling				0.0398107	SOS2,TGFA,MRAS,EGF	4
Extrinsic Prothrombin Activation Pathway				0.0389045	F13A1,TFPI	2
IL-6 Signaling				0.0389045	IL1R2,SOS2,MRAS,LBP,IL6	5
PXR/RXR Activation				0.0363078	PPARA,CES2,IL6,HMGCS2	4
LPS/IL-1 Mediated Inhibition of RXR Function				0.0346737	IL1R2,PPARA,SCARB1,FABP5,FABP4,CES2,LBP,HMGCS2	8
PPAR Signaling				0.0346737	IL1R2,PPARA,SOS2,MRAS,PDGFRB	5
Leukocyte Extravasation Signaling				0.0316228	BTK,ITGAM,RAP1GAP,CYBB,VAV1,NCF4,ITGAL,MSN	8
GÎ±12/13 Signaling				0.0295121	BTK,MRAS,VAV1,GNA13,CDH13,RASA1	6
Myc Mediated Apoptosis Signaling				0.0275423	SOS2,MRAS,SFN,FAS	4
Neuregulin Signaling				0.0275423	NRG2,SOS2,TGFA,MRAS,EGF	5
G-Protein Coupled Receptor Signaling				0.0263027	SOS2,LGR5,PDE4B,CREB5,CAMK2A,FZD4,ADRB1,RAP1GAP,P2RY6,MRAS,EDNRA,FPR3,C3AR1,ADCY7,RASA1,PTGER4,CAMK2G	17
cAMP-mediated signaling				0.0245471	ADRB1,CAMK2A,RAP1GAP,PPP3CC,PDE4B,CREB5,ADCY7,PTGER4,CAMK2G	9
Altered T Cell and B Cell Signaling in Rheumatoid Arthritis				0.0223872	HLA-DRA,TLR8,IL6,TRA@,FAS	5
Actin Cytoskeleton Signaling				0.0213796	IQGAP2,SOS2,ARHGEF6,MRAS,EGF,VAV1,LBP,GNA13,MSN	9
Regulation of IL-2 Expression in Activated and Anergic T Lymphocytes				0.0190546	SOS2,MRAS,VAV1,PPP3CC,TRA@	5
Fc Epsilon RI Signaling				0.0165959	BTK,SOS2,MS4A2,MRAS,VAV1,INPP5D	6
NF-ÎºB Signaling				0.0158489	IL1R2,NTRK2,TLR8,TGFA,MRAS,EGF,TRA@,PDGFRB	8
Role of Pattern Recognition Receptors in Recognition of Bacteria and Viruses				0.0147911	IRF7,TLR8,CASP1,IL6,C3AR1	5
Breast Cancer Regulation by Stathmin1				0.0138038	CAMK2A,SOS2,ARHGEF6,MRAS,ARHGEF3,GNA13,PPP2R1B,ADCY7,CAMK2G	9
PDGF Signaling				0.0131826	SOS2,MRAS,RASA1,INPP5D,PDGFRB	5
Pathogenesis of Multiple Sclerosis				0.0128825	CXCL10,CXCL9	2
GNRH Signaling				0.0112202	CAMK2A,SOS2,MRAS,EGF,CREB5,ADCY7,CAMK2G	7
Glioma Signaling				0.0109648	CAMK2A,SOS2,MRAS,EGF,PDGFRB,CAMK2G	6
Graft-versus-Host Disease Signaling				0.0109648	HLA-DRA,IL6,TRA@,FAS	4
FcÎ³ Receptor-mediated Phagocytosis in Macrophages and Monocytes				0.00977237	MYO5A,FCGR2A,VAV1,FYB,FCGR1A,INPP5D	6
FcÎ³RIIB Signaling in B Lymphocytes				0.00851138	BLNK,BTK,MRAS,INPP5D	4
ERK5 Signaling				0.00707946	MRAS,EGF,GNA13,CREB5,SFN	5
Molecular Mechanisms of Cancer				0.00676083	LRP5,SOS2,SMAD6,FAS,HHAT,FZD4,CAMK2A,ARHGEF6,MRAS,ARHGEF3,GNA13,ADCY7,RASA1,CAMK2G	14
Communication between Innate and Adaptive Immune Cells				0.00562341	CXCL10,HLA-DRA,TLR8,IL6,CD8A,TRA@	6
Coagulation System				0.00489779	SERPINA5,F13A1,PLAU,TFPI	4
PPARÎ±/RXRÎ± Activation				0.0040738	IL1R2,PPARA,CHD5,GPD1,SOS2,MRAS,IL6,ADCY7,ITGB5	9
Complement System				0.00346737	CFD,C6,CD46,C3AR1	4
Primary Immunodeficiency Signaling				0.0020893	BLNK,PTPRC,BTK,CD8A,TAP1	5
Phospholipase C Signaling				0.00186209	BLNK,BTK,FCGR2A,SOS2,ARHGEF6,MRAS,PPP3CC,ARHGEF3,GNA13,CREB5,ADCY7,TRA@	12
PKCÎ¸ Signaling in T Lymphocytes				0.0018197	CAMK2A,HLA-DRA,SOS2,MRAS,VAV1,PPP3CC,TRA@,CAMK2G	8
Role of Macrophages, Fibroblasts and Endothelial Cells in Rheumatoid Arthritis				0.00177828	LRP5,IL32,TLR8,PPP3CC,IL6,CREB5,FCGR1A,IL1R2,FZD4,CAMK2A,MRAS,SFRP1,WNT11,CAMK2G	14
GM-CSF Signaling				0.00138038	CSF2RB,CAMK2A,SOS2,MRAS,PPP3CC,CAMK2G	6
Systemic Lupus Erythematosus Signaling				0.00104713	PTPRC,FCGR2A,SOS2,MRAS,C6,IL6,FCGR1A,TRA@,INPP5D	9
iCOS-iCOSL Signaling in T Helper Cells				0.001	PTPRC,CAMK2A,HLA-DRA,VAV1,PPP3CC,TRA@,INPP5D,CAMK2G	8
PI3K Signaling in B Lymphocytes				0.000891251	BLNK,PTPRC,BTK,CAMK2A,MRAS,VAV1,PPP3CC,INPP5D,CAMK2G	9
Role of NFAT in Regulation of the Immune Response				0.000524807	BLNK,BTK,FCGR2A,HLA-DRA,SOS2,MS4A2,MRAS,PPP3CC,GNA13,FCGR1A,TRA@	11
Crosstalk between Dendritic Cells and Natural Killer Cells				0.00040738	CSF2RB,CAMK2A,CD69,HLA-DRA,IL6,ITGAL,FAS,CAMK2G	8
Hepatic Fibrosis / Hepatic Stellate Cell Activation				0.000398107	IL1R2,CXCL9,TGFA,EDNRA,EGF,ECE1,LBP,IL6,FAS,PDGFRB	10
T Cell Receptor Signaling				0.00011749	PTPRC,BTK,SOS2,MRAS,VAV1,PPP3CC,CD8A,RASA1,TRA@	9
B Cell Receptor Signaling				2.51189e-05	BLNK,PTPRC,BTK,CAMK2A,FCGR2A,SOS2,MRAS,VAV1,PPP3CC,CREB5,INPP5D,CAMK2G	12
