# Supplementary material for: Gene Expression Profiling of Solitary Fibrous Tumors
Source: PLoS One. 2013 May 29;8(5):e64497. doi: 10.1371/journal.pone.0064497 (PMC3667191; doi:10.1371/journal.pone.0064497)
Supplement: Table S10 — List of 31 genes differentially expressed between SFTs with high mitotic count vs. SFTs with low count. (XLS) [file pone.0064497.s012.xls]

## Sheet: SuppTable 10
	Table S10: List of 31 genes differentially expressed between SFTs with high mitotic count vs. SFTs with low count.
	Symbol*	Title	Cytoband	Entrez Gene ID	Representative Public ID	UniGene ID	d.value	stdev	p.value	q.value	Fold-change high vs low mitotic count	Upregulated in	Location	Type(s)	Drug(s)
	AURKA	aurora kinase A	20q13.2-q13.3	6790	NM_003600	Hs.250822	-3.48999	0.210621	0.000835471	0.103333	-1.57055	Mit2	Nucleus	kinase	MLN8054
	BIRC5	baculoviral IAP repeat-containing 5	17q25	332	AA648913	Hs.514527	-3.70981	0.288982	0.000548432	0.103333	-1.19157	Mit2	Cytoplasm	other
	BUB1	budding uninhibited by benzimidazoles 1 homolog (yeast)	2q14	699	AF043294	Hs.469649	-3.80345	0.318089	0.000452752	0.103333	-2.05822	Mit2	Nucleus	kinase
	BUB1B	budding uninhibited by benzimidazoles 1 homolog beta (yeast)	15q15	701	NM_001211	Hs.631699	-3.31489	0.314017	0.00116394	0.121944	-1.87099	Mit2	Nucleus	kinase
	C11orf80	chromosome 11 open reading frame 80	11q13.1	79703	NM_024650	Hs.292088	-3.1293	0.332791	0.00178043	0.149542	-2.262	Mit2	unknown	other
	CCNB2	cyclin B2	15q22.2	9133	AU134430	Hs.194698	-3.63045	0.33152	0.000631288	0.103333	-1.80483	Mit2	Cytoplasm	other
	CDKN3	cyclin-dependent kinase inhibitor 3	14q22	1033	AF213040	Hs.84113	-3.20865	0.26549	0.00147564	0.121944	-1.46277	Mit2	Nucleus	phosphatase
	CENPA	centromere protein A	2p24-p21	1058	NM_001809	Hs.1594	-3.49652	0.21734	0.000827579	0.103333	-4.84344	Mit2	Nucleus	other
	CEP55	centrosomal protein 55kDa	10q23.33	55165	NM_018131	Hs.14559	-3.79229	0.299802	0.000464589	0.103333	-1.89496	Mit2	unknown	other
	CKS2	CDC28 protein kinase regulatory subunit 2	9q22	1164	NM_001827	Hs.83758	-3.26791	0.282188	0.00129217	0.121944	-1.63947	Mit2	unknown	kinase
	DLGAP5	discs, large (Drosophila) homolog-associated protein 5	14q22.3	9787	NM_014750	Hs.77695	-4.3466	0.279107	0.00019925	0.103333	-1.65305	Mit2	unknown	other
	EPS8	epidermal growth factor receptor pathway substrate 8	12q13	2059	NM_004447	Hs.591160	-3.61144	0.200696	0.000653975	0.103333	-2.05756	Mit2	Nucleus	phosphatase
	FAM118A	family with sequence similarity 118, member A	22q13	55007	NM_017911	Hs.265018	-3.51668	0.270113	0.000795029	0.103333	-2.02525	Mit2	Plasma Membrane	peptidase
	FANCI	Fanconi anemia, complementation group I	15q26.1	55215	W74442	Hs.513126	-3.20195	0.282266	0.00149832	0.121944	-2.281	Mit2	unknown	other
	FOXM1	forkhead box M1	12p13	2305	NM_021953	Hs.239	-3.83762	0.231463	0.00042612	0.103333	-1.66447	Mit2	Nucleus	other
	GRSF1	G-rich RNA sequence binding factor 1	4q13	2926	NM_002092	Hs.309763	-3.96395	0.11116	0.000342277	0.103333	-1.69341	Mit2	Nucleus	transcription regulator
	GTF2IRD1	GTF2I repeat domain containing 1	7q11.23	9569	NM_016328	Hs.647056	-3.12703	0.20827	0.00179227	0.149542	-1.93174	Mit2	Cytoplasm	other
	KIF11	kinesin family member 11	10q24.1	3832	NM_004523	Hs.8878	-3.3218	0.306491	0.0011452	0.121944	-2.0899	Mit2	Nucleus	transcription regulator
	KIF14	kinesin family member 14	1q32.1	9928	NM_014875	Hs.3104	-3.76493	0.231062	0.000491221	0.103333	-1.8919	Mit2	Nucleus	other
	KIF2C	kinesin family member 2C	1p34.1	11004	U63743	Hs.69360	-3.30291	0.215941	0.00119156	0.121944	-1.65267	Mit2	Cytoplasm	other
	LOC90379	hypothetical protein BC002926	19p13.12	90379	AA733079	Hs.443636	-3.12829	0.0808323	0.00178635	0.149542	-2.30308	Mit2	Nucleus	other
	LRFN4	leucine rich repeat and fibronectin type III domain containing 4	11q13.1	78999	NM_024036	Hs.209979	-4.20751	0.12015	0.000242651	0.103333	-2.10244	Mit2	unknown	other
	MELK	maternal embryonic leucine zipper kinase	9p13.2	9833	NM_014791	Hs.184339	-3.59049	0.256186	0.000676662	0.103333	-2.5473	Mit2	Cytoplasm	kinase
	MKI67	antigen identified by monoclonal antibody Ki-67	10q25-qter	4288	AU152107	Hs.80976	-3.30314	0.219529	0.00119156	0.121944	-1.82758	Mit2	Nucleus	other
	PBK	PDZ binding kinase	8p21.2	55872	NM_018492	Hs.104741	-3.73487	0.361182	0.000525745	0.103333	-2.06508	Mit2	Cytoplasm	kinase
	PRC1	protein regulator of cytokinesis 1	15q26.1	9055	NM_003981	Hs.567385	-3.76841	0.277623	0.000487276	0.103333	-2.19913	Mit2	Nucleus	other
	RRM2	ribonucleotide reductase M2 polypeptide	2p25-p24	6241	BE966236	Hs.226390	-3.34346	0.355819	0.00111067	0.121944	-2.31311	Mit2	Nucleus	enzyme	gemcitabine, triapine, hydroxyurea, fludarabine phosphate
	SYT13	synaptotagmin XIII	11p12-p11	57586	AW089736	Hs.436643	-3.23811	0.702889	0.00137601	0.121944	-1.85095	Mit2	Plasma Membrane	transporter
	TPX2	TPX2, microtubule-associated, homolog (Xenopus laevis)	20q11.2	22974	AF098158	Hs.244580	-3.54071	0.300344	0.000762478	0.103333	-1.3572	Mit2	Nucleus	other
	TTK	TTK protein kinase	6q13-q21	7272	NM_003318	Hs.169840	-3.2052	0.367403	0.00148451	0.121944	-1.41965	Mit2	Nucleus	kinase
	UBE2G1	ubiquitin-conjugating enzyme E2G 1 (UBC7 homolog, yeast)	1q42|17p13.2	7326	AW299555	Hs.462035	-3.2249	0.170145	0.00141645	0.121944	-2.31846	Mit2	Cytoplasm	enzyme
