# Supplementary material for: Gene Expression Profiling of Solitary Fibrous Tumors
Source: PLoS One. 2013 May 29;8(5):e64497. doi: 10.1371/journal.pone.0064497 (PMC3667191; doi:10.1371/journal.pone.0064497)
Supplement: Table S11 — Ontologies associated with the 31-gene list (SFTs with high mitotic count vs. SFTs with low count). (XLS) [file pone.0064497.s013.xls]

## Sheet: SuppTable 11
Table S11: Ontologies associated with the 31-gene list (SFTs with high mitotic count vs. SFTs with low count).
Â© 2000-2012 Ingenuity Systems, Inc. All rights reserved.
Ingenuity Terms*	Genes upregulated in SFTs with high mitotic count
	p-value	Genes	N° of genes
Cell Cycle	6.95e-16	KIF14,DLGAP5,CKS2,PRC1,CCNB2,MELK,MKI67,AURKA,FOXM1,BUB1B,TTK,TPX2,BIRC5,BUB1,CENPA,CDKN3,KIF2C,KIF11,CEP55	19
Cellular Assembly and Organization	3.17e-10	KIF14,DLGAP5,EPS8,PRC1,CCNB2,AURKA,BUB1B,FOXM1,TTK,TPX2,BIRC5,BUB1,CENPA,KIF2C,KIF11	15
DNA Replication, Recombination, and Repair	3.17e-10	KIF14,DLGAP5,PRC1,RRM2,CCNB2,AURKA,TTK,FOXM1,BUB1B,PBK,TPX2,BIRC5,BUB1,CENPA,KIF2C,KIF11	16
Cancer	2.29e-09	KIF14,DLGAP5,EPS8,CKS2,PRC1,RRM2,CCNB2,MELK,MKI67,AURKA,BUB1B,TTK,FOXM1,PBK,TPX2,BIRC5,BUB1,SYT13,CENPA,CDKN3,CEP55	21
Gastrointestinal Disease	2.29e-09	DLGAP5,EPS8,RRM2,CCNB2,MELK,AURKA,MKI67,BUB1B,FOXM1,TTK,PBK,TPX2,BIRC5,CENPA,CDKN3,CEP55	16
Genetic Disorder	3.41e-09	KIF14,DLGAP5,EPS8,CKS2,PRC1,RRM2,CCNB2,MELK,MKI67,AURKA,BUB1B,FOXM1,PBK,GTF2IRD1,BIRC5,CENPA,CDKN3,GRSF1,KIF11,CEP55	20
Cellular Growth and Proliferation	4.42e-07	DLGAP5,EPS8,CKS2,PRC1,RRM2,AURKA,MKI67,BUB1B,FOXM1,TTK,PBK,TPX2,BIRC5,CDKN3,KIF2C,KIF11	16
Cellular Movement	5.44e-07	KIF14,EPS8,PRC1,RRM2,AURKA,FOXM1,PBK,CEP55,BIRC5	9
Respiratory Disease	1.83e-05	CKS2,RRM2,CCNB2,AURKA,FOXM1,BIRC5	6
Cell Death	3.08e-05	KIF14,RRM2,MELK,AURKA,BUB1B,TTK,FOXM1,PBK,BIRC5	9
Reproductive System Disease	4.48e-05	DLGAP5,EPS8,PRC1,RRM2,MKI67,AURKA,TTK,FOXM1,BUB1B,PBK,BIRC5,BUB1,SYT13,CENPA	14
Pahtway:Mitotic Roles of Polo-Like Kinase	0.000141254	PRC1,CCNB2,KIF11	3
Pahtway:Cell Cycle: G2/M DNA Damage Checkpoint Regulation	0.00269153	CKS2,CCNB2	2
* function & patwhay terms
